# Supplementary material for: Identification and characterization of endogenous retroviruses upon SARS-CoV-2 infection
Source: Front Immunol. 2024 Apr 5;15:1294020. doi: 10.3389/fimmu.2024.1294020 (PMC11026653; doi:10.3389/fimmu.2024.1294020)
Supplement: Supplementary Table 1 — Meta-information of the 57 RNA-seq samples from humans, monkeys, and mice infected by SARS-CoV-2. [file DataSheet_1.zip]

Archive with 9 entries (8 files):
- suppleTable/
- suppleTable/TableS3.xlsx
- suppleTable/TableS5.csv
- suppleTable/TableS6.csv
- suppleTable/TableS7.txt
- suppleTable/TableS1.xls
- suppleTable/TableS2.xlsx
- suppleTable/TableS4.xls
- suppleTable/TableS8.csv
