# Supplementary material for: Identification and characterization of endogenous retroviruses upon SARS-CoV-2 infection
Source: Front Immunol. 2024 Apr 5;15:1294020. doi: 10.3389/fimmu.2024.1294020 (PMC11026653; doi:10.3389/fimmu.2024.1294020)
Supplement: Supplementary Table 1 — Meta-information of the 57 RNA-seq samples from humans, monkeys, and mice infected by SARS-CoV-2. [file DataSheet_1.zip › suppleTable/TableS3.xlsx]

## Sheet: human
gene/TE	COVID-19_Convalescent_0.bam.T	COVID-19_ICU_11.bam.T	COVID-19_ICU_13.bam.T	COVID-19_ICU_4.bam.T	COVID-19_ICU_8.bam.T	COVID-19_Moderate_10.bam.T	COVID-19_Moderate_16.bam.T	COVID-19_Moderate_1.bam.T	COVID-19_Moderate_6.bam.T	COVID-19_Severe_14.bam.T	COVID-19_Severe_15.bam.T	COVID-19_Severe_2.bam.T	COVID-19_Severe_3.bam.T	COVID-19_Severe_5.bam.T	COVID-19_Severe_7.bam.T	COVID-19_Severe_9.bam.T	Healthy_10.bam.C	Healthy_11.bam.C	Healthy_12.bam.C	Healthy_13.bam.C	Healthy_14.bam.C	Healthy_15.bam.C	Healthy_16.bam.C	Healthy_17.bam.C	Healthy_1.bam.C	Healthy_2.bam.C	Healthy_3.bam.C	Healthy_4.bam.C	Healthy_5.bam.C	Healthy_6.bam.C	Healthy_7.bam.C	Healthy_8.bam.C	Healthy_9.bam.C
A1BG	63	52	44	69	87	88	48	96	54	54	56	37	62	37	48	30	79	89	43	59	84	88	66	103	72	108	57	95	72	64	76	55	75
A1BG-AS1	50	33	49	29	42	76	23	48	36	57	35	37	43	30	40	44	71	68	22	37	47	60	35	49	62	73	53	49	63	68	57	46	93
A1CF	1	2	0	0	1	2	1	0	0	2	2	1	0	0	5	0	0	0	0	1	0	0	0	0	0	0	0	0	0	1	0	0	1
A2M	86	51	129	41	18	134	60	151	127	61	48	76	49	109	44	73	244	77	48	101	66	169	43	73	114	57	67	122	132	36	96	144	96
A2M-AS1	18	7	25	10	4	30	20	76	49	21	15	23	17	21	14	14	61	26	8	29	24	54	16	13	32	23	27	22	34	12	33	52	41
A2ML1	3	12	1	0	2	6	3	4	0	3	2	3	0	5	1	0	0	0	1	1	0	3	0	1	2	1	1	0	0	5	1	0	0
A2MP1	8	4	14	8	0	13	8	11	9	4	8	6	2	5	2	3	24	3	2	14	3	18	3	1	15	2	4	13	10	0	11	17	8
A3GALT2	0	2	0	2	0	2	0	0	0	2	0	1	0	1	2	1	0	0	1	0	0	0	1	0	0	0	0	0	0	0	0	0	0
A4GALT	0	2	2	0	9	5	1	0	0	1	2	5	2	0	0	0	2	0	0	1	3	2	0	0	0	5	1	1	0	0	0	0	0
A4GNT	0	0	0	0	1	0	0	1	0	0	0	0	0	0	1	0	0	0	0	0	0	0	0	0	0	0	0	0	0	0	0	0	0
AA06	0	1	0	0	0	0	0	0	0	2	0	0	0	0	0	0	0	0	0	0	0	0	0	0	0	0	0	0	0	0	0	0	0
AAAS	472	478	524	446	463	642	492	516	419	637	445	462	586	427	413	433	549	533	378	420	502	526	418	414	559	602	516	560	610	561	592	525	550
AACS	148	149	146	127	161	205	185	103	124	167	114	139	208	190	209	168	233	166	137	157	193	190	156	177	192	177	149	197	206	162	177	170	227
AACSP1	0	0	0	0	2	1	0	0	0	1	1	1	0	0	0	0	0	0	0	0	0	0	0	0	0	0	0	0	0	0	0	0	0
AADAC	0	1	0	0	1	0	0	0	0	0	0	0	0	0	1	0	0	0	0	0	0	0	0	0	0	0	0	0	0	0	0	0	0
AADACL2	0	0	0	0	3	1	0	0	0	0	1	0	0	2	0	0	0	0	0	0	0	0	0	0	0	0	0	0	0	0	0	0	0
AADACL2-AS1	0	0	0	0	0	0	0	0	0	0	0	0	0	0	0	1	0	0	0	0	0	0	0	0	0	0	0	0	0	0	0	0	0
AADACL3	0	3	0	0	1	2	0	0	0	0	2	2	0	0	0	0	0	0	0	0	0	0	0	0	0	0	0	0	0	0	0	0	0
AADACL4	0	0	0	0	3	0	0	0	0	0	0	0	0	0	0	0	0	0	0	0	0	0	0	0	0	0	0	0	0	0	0	0	0
AADACP1	0	1	0	0	0	0	0	0	0	2	0	0	0	0	0	0	0	0	0	0	0	0	0	0	0	0	0	0	0	0	0	0	0
AADAT	0	0	0	0	2	0	0	0	0	0	1	1	0	0	0	0	0	0	0	0	0	0	0	0	1	0	0	0	0	0	0	0	0
AAGAB	465	410	559	424	480	645	425	566	470	636	375	475	715	490	463	443	756	604	488	418	595	514	551	553	495	587	593	608	691	616	624	488	565
AAK1	470	254	492	292	257	558	567	703	450	589	289	336	470	433	263	275	604	460	479	521	645	585	522	622	465	551	509	605	670	408	642	585	619
AAMDC	61	71	86	62	82	69	76	84	66	59	49	52	79	45	54	69	83	70	59	58	51	66	74	61	58	66	61	91	98	81	81	60	56
AAMP	1496	1142	1280	1110	1038	1311	1037	1047	950	1443	1004	1126	1432	1091	942	985	1806	1350	1022	1185	1278	1465	1128	1173	1758	1746	1353	1719	1530	1793	1555	1524	1604
AANAT	2	15	3	5	5	2	4	4	4	1	2	5	3	5	7	6	3	2	3	5	2	0	4	4	0	5	2	2	4	1	8	5	1
AAR2	632	535	671	632	711	708	712	562	614	758	634	560	918	522	620	705	895	751	600	635	603	710	510	760	775	771	648	706	906	854	710	734	753
AARD	0	0	0	0	0	0	0	0	0	2	1	1	2	0	0	0	0	0	0	1	0	0	1	0	0	1	0	1	0	1	2	0	0
AARS1	836	922	889	706	724	1549	779	612	739	1157	515	509	1319	810	850	1103	960	764	583	533	1000	730	607	731	936	845	726	952	1032	964	989	896	908
AARS2	246	220	193	155	123	256	223	163	156	237	154	172	238	177	181	154	292	190	206	193	291	289	236	238	211	279	294	349	378	284	407	331	317
AARSD1	121	82	124	100	108	188	134	160	145	161	120	114	177	111	95	103	167	132	111	137	167	124	122	126	150	175	117	142	158	112	149	128	141
AASDH	124	102	152	83	80	136	107	190	93	279	91	78	149	116	95	100	177	121	133	128	190	194	156	190	141	161	199	201	260	173	222	140	171
AASDHPPT	312	195	351	198	188	352	166	374	245	495	154	148	339	206	286	286	418	266	248	213	375	220	314	324	254	325	342	293	504	458	285	385	397
AASS	40	24	17	11	23	40	29	45	16	54	37	44	21	45	23	17	72	22	43	68	71	60	39	69	30	37	62	77	52	30	32	27	55
AATBC	258	154	60	45	27	73	26	67	46	185	57	116	32	78	156	93	183	166	154	76	126	167	129	126	283	166	204	174	217	393	208	244	210
AATF	872	721	984	763	903	1041	691	931	748	987	837	874	1305	822	813	916	1317	1151	667	642	991	850	903	858	1046	1056	1020	992	1121	1002	1043	825	884
AATK	41	170	65	125	88	29	25	19	40	60	57	65	65	50	98	107	90	62	38	63	49	60	43	44	122	119	37	102	144	93	52	60	101
ABALON	116	166	381	112	776	302	122	102	157	161	436	95	128	110	102	101	162	122	70	107	91	93	110	89	126	129	125	141	145	139	125	115	99
ABAT	121	137	86	59	61	61	57	68	47	125	77	94	68	46	69	88	132	115	103	109	112	127	105	96	80	127	100	91	125	180	102	104	124
ABCA1	45	235	60	94	171	134	73	69	47	92	120	105	152	122	152	166	64	146	107	164	259	160	131	148	148	180	79	81	224	165	108	132	136
ABCA10	3	5	9	2	5	8	3	7	6	6	0	2	9	1	0	5	5	7	2	6	3	6	2	4	1	5	0	8	3	9	1	2	4
ABCA11P	42	31	49	21	40	68	39	47	38	63	34	36	52	38	19	30	64	55	48	38	69	58	50	73	44	57	58	70	61	47	53	62	53
ABCA12	0	8	2	0	3	3	3	1	0	3	2	0	0	2	1	1	0	0	0	2	2	2	1	1	0	0	0	2	0	1	3	0	0
ABCA13	7	12	18	0	8	2	5	6	0	2	3	2	4	1	3	9	1	3	0	3	3	6	1	5	2	1	2	1	0	0	1	4	2
ABCA17P	0	12	3	0	3	7	6	1	2	3	0	3	0	2	1	0	1	1	0	1	3	0	2	4	0	2	1	5	2	1	2	0	2
ABCA2	352	211	469	298	137	363	582	241	243	374	395	394	387	447	177	107	732	432	360	577	497	542	428	264	566	570	331	749	481	291	519	525	543
ABCA3	107	178	108	134	95	153	86	58	96	157	124	123	162	132	70	69	150	116	101	106	82	119	141	117	136	105	117	162	116	115	140	117	67
ABCA4	1	13	1	0	4	6	6	5	0	1	3	0	1	1	0	0	1	0	1	2	3	1	1	0	0	1	1	0	0	1	0	0	0
ABCA5	54	52	110	47	25	161	82	106	107	137	82	128	187	99	29	73	126	81	71	133	113	90	97	172	83	92	97	121	125	83	102	99	104
ABCA6	15	9	4	4	0	6	6	1	1	3	5	6	7	3	0	12	8	452	6	2	9	7	5	3	7	6	25	2	9	17	16	4	3
ABCA7	1618	1813	1059	663	967	1464	1596	1049	1009	2001	1248	979	1196	1118	797	661	1353	1631	1256	1315	1851	1930	1137	1166	1394	1859	1682	1944	2036	1465	2762	2095	1973
ABCA8	0	2	0	0	1	4	1	2	0	1	3	0	1	1	1	0	0	0	0	0	1	0	0	0	0	0	0	0	0	0	1	0	0
ABCA9	6	6	4	1	2	3	3	1	1	4	1	2	1	0	1	5	1	42	0	1	2	3	4	2	1	4	4	0	5	2	0	3	0
ABCA9-AS1	0	1	0	0	0	0	0	0	0	0	0	0	0	0	0	0	0	0	0	0	0	0	0	0	0	0	0	0	0	0	0	0	0
ABCB1	170	95	215	88	60	289	163	196	183	344	142	196	336	178	97	139	466	175	308	437	582	352	528	416	341	352	298	276	569	313	256	325	452
ABCB10	373	294	498	392	444	519	352	357	346	466	429	398	602	418	369	467	510	521	314	386	396	385	336	312	390	391	400	413	449	428	432	446	394
ABCB11	0	3	0	0	2	3	2	3	0	0	4	3	1	1	1	0	0	0	0	0	1	1	1	0	0	0	0	0	0	0	0	2	0
ABCB4	31	46	45	12	22	78	20	26	23	48	42	63	19	16	6	22	26	41	35	70	113	65	25	166	60	16	66	54	27	20	47	49	47
ABCB5	0	2	1	0	1	2	1	1	0	0	1	3	0	1	3	0	0	0	1	2	1	0	1	0	0	0	0	0	0	0	0	0	0
ABCB6	47	97	137	84	191	152	90	81	70	126	63	60	172	73	88	138	53	56	56	64	82	76	65	95	86	63	82	106	101	48	103	67	108
ABCB7	152	137	188	106	124	179	154	190	130	169	133	141	186	172	126	136	246	193	185	137	242	223	205	212	178	191	216	182	256	204	229	153	168
ABCB8	309	352	346	363	385	557	411	289	333	468	369	358	574	286	369	398	398	360	290	305	367	365	331	282	374	410	314	474	392	370	481	393	404
ABCB9	17	81	58	56	61	230	118	44	52	70	40	36	93	70	72	92	20	22	44	38	31	31	24	47	20	17	24	35	49	27	36	26	31
ABCC1	670	533	574	678	553	684	782	429	377	607	831	545	707	522	443	396	738	741	562	679	737	847	548	686	1013	907	605	1024	762	631	1035	738	749
ABCC10	619	471	550	402	347	617	486	340	404	542	413	465	583	419	467	563	662	500	463	413	569	523	470	415	701	670	568	739	682	619	754	567	668
ABCC11	68	53	68	61	48	84	52	55	54	56	65	64	69	56	52	62	76	66	54	52	69	73	54	59	79	74	66	75	64	57	76	84	76
ABCC12	1	5	1	0	5	1	4	0	0	1	0	1	0	1	1	0	0	1	0	0	0	2	0	0	0	0	0	0	1	0	0	0	0
ABCC13	0	1	5	0	61	7	4	0	6	2	20	0	0	5	1	0	0	0	0	0	0	0	1	0	0	0	0	0	0	0	0	0	0
ABCC2	30	64	30	16	26	55	29	23	22	62	26	21	36	38	31	25	45	25	29	31	27	45	26	47	23	35	27	45	53	30	40	38	38
ABCC3	532	2215	1019	477	617	475	171	299	197	644	756	382	291	252	155	673	388	414	228	449	282	415	265	344	453	439	143	277	299	701	290	217	191
ABCC4	133	677	503	255	484	366	228	106	102	274	247	120	149	148	84	229	209	179	159	145	242	153	155	218	131	130	145	169	185	163	227	109	150
ABCC5	475	322	345	309	199	346	281	291	180	413	307	355	376	251	280	279	545	377	360	323	440	389	522	360	389	416	434	389	508	434	415	388	379
ABCC5-AS1	0	0	0	0	1	0	0	2	0	0	0	0	0	0	0	0	0	0	0	0	0	0	0	0	0	0	0	0	0	0	0	0	0
ABCC6	76	51	28	29	14	16	11	11	3	19	18	33	9	34	26	52	35	34	46	22	15	31	23	9	28	47	54	20	29	45	11	27	52
ABCC6P1	0	0	0	0	0	1	0	0	0	0	0	0	0	0	0	0	0	0	0	0	0	0	0	0	0	0	0	0	0	0	0	0	1
ABCC6P2	0	0	0	0	0	0	0	0	0	0	0	0	0	0	0	0	0	0	0	0	1	0	0	0	0	0	0	0	0	0	0	0	0
ABCC8	0	5	1	0	7	1	1	1	0	1	2	4	0	1	0	1	0	0	0	1	1	0	1	0	0	0	0	0	2	0	0	0	0
ABCC9	0	2	1	0	1	2	1	0	0	0	0	0	1	1	1	0	0	0	0	0	0	0	0	0	0	1	0	0	0	0	1	0	0
ABCD1	247	372	212	319	374	209	254	164	237	283	240	422	282	208	367	163	294	298	204	298	232	323	225	245	386	419	234	349	351	486	347	330	355
ABCD2	158	27	151	37	41	146	169	159	142	204	97	56	135	117	29	53	247	153	226	186	269	309	263	287	172	194	249	240	225	118	274	211	313
ABCD3	239	167	347	224	203	282	194	265	149	390	122	164	310	210	246	237	379	299	266	262	415	316	324	333	198	303	319	273	447	369	315	274	334
ABCD4	369	327	375	278	201	438	338	446	366	463	337	340	508	368	299	343	541	449	330	389	473	447	339	350	555	446	395	527	590	419	552	442	484
ABCE1	497	211	531	334	333	618	373	468	328	695	297	305	613	376	302	325	741	549	500	408	730	517	454	650	445	485	530	574	655	620	506	496	566
ABCF1	78	71	127	67	79	151	122	118	81	154	80	85	139	84	74	86	121	89	96	102	129	122	98	96	100	106	79	107	106	71	87	86	114
ABCF2	469	311	531	442	488	504	335	420	400	518	320	338	575	379	377	517	586	472	315	333	494	403	334	429	576	575	505	549	632	544	502	505	560
ABCF3	673	575	642	477	457	836	712	576	571	747	591	507	761	469	523	615	852	615	658	682	933	799	685	673	866	881	787	840	1002	787	864	849	923
ABCG1	130	86	189	73	61	146	152	163	144	227	126	92	157	145	43	97	143	239	221	253	375	337	263	240	219	353	202	271	199	331	214	232	254
ABCG2	4	5	5	5	44	29	10	7	2	9	13	0	5	1	3	4	23	29	2	2	59	6	17	9	12	24	10	5	19	14	20	17	5
ABCG4	1	2	0	0	4	2	1	0	0	1	2	1	0	1	0	0	0	0	0	1	0	0	0	0	0	0	0	0	0	0	0	0	0
ABCG5	1	3	0	0	4	0	0	4	1	2	3	0	0	0	2	0	0	0	0	0	0	1	1	1	0	0	0	0	0	0	0	1	0
ABCG8	0	12	0	0	2	4	3	2	0	9	3	2	0	1	2	0	0	0	0	1	3	1	0	0	0	1	0	2	4	0	0	0	0
ABHD1	20	13	21	17	17	21	17	24	26	22	17	18	21	14	18	16	26	18	14	21	23	23	14	23	15	24	22	25	34	30	30	16	18
ABHD10	321	152	242	133	144	336	183	296	195	407	155	123	262	192	285	242	392	302	255	221	336	292	309	351	282	349	392	363	449	456	347	396	370
ABHD11	158	141	138	98	95	159	96	174	122	172	101	106	187	95	119	151	178	144	67	76	97	150	135	121	172	255	179	187	197	214	202	175	142
ABHD11-AS1	0	0	0	0	5	1	0	1	1	0	3	6	8	0	0	2	1	1	0	0	0	1	1	0	0	4	0	1	1	1	1	2	3
ABHD12	450	420	527	430	294	673	472	456	374	544	421	418	665	438	428	498	644	514	402	422	520	628	539	476	488	546	497	499	611	629	593	555	426
ABHD12B	2	7	2	1	6	7	4	5	0	5	1	7	2	1	8	0	3	5	2	2	4	4	2	1	9	2	5	2	3	4	5	3	7
ABHD13	339	264	341	284	335	331	310	305	234	421	217	329	454	322	371	343	491	439	407	338	425	456	435	502	331	349	384	383	502	468	320	363	419
ABHD14A	243	156	297	167	221	407	378	410	399	383	258	232	373	283	144	261	404	270	221	222	271	321	272	277	319	323	304	352	351	247	356	298	276
ABHD14A-ACY1	172	96	186	132	125	205	195	211	204	223	164	151	227	170	84	154	248	178	134	149	184	181	165	161	225	220	191	200	224	191	203	198	181
ABHD14B	511	407	513	516	422	609	615	671	656	710	624	518	800	609	264	576	789	448	468	531	561	619	518	412	622	657	616	604	598	553	766	581	644
ABHD15	374	328	375	325	195	394	269	284	332	458	329	356	469	293	222	237	566	387	235	381	362	369	360	260	513	519	383	547	515	448	489	460	397
ABHD16A	117	248	176	130	148	184	117	139	171	154	131	127	157	137	163	213	125	121	102	114	122	118	103	114	174	136	125	121	142	138	127	124	134
ABHD16B	96	85	91	71	62	89	47	46	73	64	85	63	74	59	65	61	101	82	86	102	89	87	81	86	106	104	95	112	101	115	70	92	100
ABHD17A	1139	833	1521	1040	988	1541	1538	1723	1679	1600	1075	1362	1988	1466	865	845	2018	1295	895	1410	1299	1542	1501	975	1533	1686	1271	1662	1607	1189	1546	1447	1168
ABHD17B	134	124	177	69	107	122	121	139	98	176	114	64	108	95	136	131	198	139	170	205	239	150	201	230	149	147	188	139	242	238	156	207	261
ABHD17C	33	28	49	90	35	46	35	58	45	41	24	46	83	63	44	28	93	51	47	56	35	39	49	34	55	32	53	73	59	44	57	33	37
ABHD18	171	118	169	103	129	213	181	164	106	223	134	105	222	149	165	133	206	147	166	158	198	220	191	188	132	173	168	192	231	194	187	185	184
ABHD2	949	770	666	741	737	674	484	577	362	760	550	783	852	705	922	922	908	825	772	526	903	835	873	698	794	808	639	784	1079	1213	645	759	756
ABHD3	709	762	822	551	538	779	493	682	730	1022	485	584	857	579	816	657	878	624	593	573	622	631	710	750	611	699	757	680	936	719	784	769	693
ABHD4	318	1076	607	307	567	341	288	263	417	452	343	271	308	281	273	561	422	336	268	371	420	323	423	289	405	454	409	409	466	470	434	387	417
ABHD5	185	216	229	197	254	160	195	168	88	228	96	150	222	168	367	196	217	234	380	251	378	372	438	340	224	191	188	169	235	367	196	174	179
ABHD6	200	166	148	152	103	141	75	124	91	206	86	126	126	171	203	151	235	154	152	197	215	176	186	175	184	189	190	170	239	219	161	237	213
ABHD8	165	209	162	192	309	156	161	103	109	166	141	183	204	142	184	192	174	140	134	182	134	177	127	123	209	192	148	157	170	236	151	177	180
ABI1	1433	1074	1445	1054	1512	1600	1580	1344	1291	1735	1059	1146	1697	1062	1258	1544	2113	1805	1624	1577	1903	1965	1905	1901	1332	1548	1544	1578	2163	1856	1701	1550	1682
ABI2	198	326	200	162	119	283	223	194	134	301	195	117	276	171	92	152	240	168	242	214	295	304	248	276	202	189	283	276	285	182	276	224	288
ABI3	1676	1088	1265	858	282	1112	603	1528	1902	1473	626	1118	1373	935	1051	1280	2037	1417	806	835	880	944	1203	1140	1816	2088	1362	1636	1955	2055	1826	2166	1596
ABI3BP	0	5	0	3	3	2	5	2	0	4	1	1	2	1	4	1	1	0	1	3	2	2	0	0	0	1	0	0	2	0	1	1	2
ABITRAM	210	154	267	215	297	221	171	192	159	296	175	177	245	221	253	224	345	238	217	202	232	207	252	261	178	234	242	211	296	331	222	234	206
ABL1	233	233	249	249	182	224	324	188	118	276	249	212	270	184	224	268	302	210	290	265	350	305	302	286	306	229	221	287	276	282	282	265	270
ABL2	62	80	54	45	62	65	77	67	53	47	71	33	48	39	54	82	63	59	116	81	72	135	94	83	73	59	39	89	55	52	82	54	63
ABLIM1	1214	526	1572	671	630	2093	2146	1629	880	2473	1354	658	1766	1392	278	703	1798	1648	2455	2222	3499	2326	1979	3369	1712	1550	2012	2136	2662	957	2225	2167	2928
ABLIM2	12	9	7	6	12	22	26	29	16	25	21	22	11	11	8	11	22	12	17	21	23	32	41	21	30	23	33	30	18	14	39	39	15
ABLIM3	37	1112	554	127	323	166	38	31	113	211	205	92	63	37	191	213	43	33	32	37	29	16	21	55	30	47	45	60	80	56	66	22	19
ABO	14	87	20	66	3	24	9	6	205	30	20	18	0	23	17	56	6	21	3	30	19	11	5	20	21	20	6	32	16	14	17	0	207
ABR	1179	1226	917	936	808	775	825	519	546	973	952	867	948	691	881	877	1324	1210	930	775	1129	1210	1053	844	1249	1235	956	1177	1381	1365	1327	1194	1063
ABRA	6	8	5	3	0	4	1	1	1	5	1	2	1	1	4	6	5	2	1	2	1	3	0	4	9	4	4	4	2	3	3	8	13
ABRACL	483	389	717	458	569	574	428	623	393	843	259	514	761	408	389	392	679	679	402	344	577	456	455	568	343	585	499	509	624	683	476	461	513
ABRAXAS1	116	70	155	78	78	189	74	149	120	188	76	85	149	89	117	135	172	117	96	108	134	103	117	121	88	127	122	103	140	154	131	116	118
ABRAXAS2	206	119	175	126	131	156	116	220	145	275	112	109	164	124	184	205	296	198	148	126	239	168	169	207	172	199	219	151	257	184	201	218	208
ABT1	620	557	796	628	568	811	822	803	824	990	742	627	867	641	679	783	1093	968	785	883	899	883	809	861	958	898	839	891	1053	887	930	901	960
ABTB1	1629	1860	1808	1252	1684	1285	1193	1302	1391	2174	1962	1941	1260	1339	1244	1159	1635	1746	1368	1536	1500	1589	1428	1326	2197	2454	1518	1991	1719	2377	2073	2114	2055
ABTB2	24	30	23	17	24	31	20	24	69	17	20	28	23	21	41	62	13	17	35	34	33	39	33	19	26	8	23	31	26	26	31	21	9
ACAA1	1533	1318	1558	1270	1447	1249	1303	1403	1234	1863	1369	1304	1684	1216	1398	1580	1815	1604	1324	1342	1490	1563	1273	1461	1747	1754	1384	1574	1671	1681	1568	1490	1428
ACAA2	778	715	841	921	1029	989	713	949	504	1261	727	845	1493	695	720	851	1159	1077	546	593	934	699	883	747	784	646	713	606	1113	771	719	720	669
ACACA	152	191	120	115	112	166	187	89	67	133	146	88	152	117	115	168	139	140	166	135	235	235	164	198	179	106	88	144	138	112	157	167	144
ACACB	69	74	63	31	38	97	62	43	40	90	79	33	60	70	37	27	100	70	97	77	80	88	90	107	119	70	151	115	87	62	102	108	147
ACAD10	396	282	388	291	323	477	299	316	243	370	364	283	377	295	285	360	482	367	352	420	509	428	407	355	554	482	426	439	482	436	541	428	450
ACAD11	240	96	210	117	127	229	176	215	99	295	263	99	274	171	88	106	332	241	214	219	269	273	228	210	220	253	248	294	240	220	311	245	237
ACAD8	449	326	496	328	336	470	419	450	303	524	309	298	482	390	264	333	633	501	395	408	508	439	502	348	514	521	494	460	554	497	523	477	453
ACAD9	379	199	305	330	345	484	252	316	229	932	268	298	405	258	303	342	435	354	284	288	379	343	295	293	400	452	347	373	448	734	407	424	390
ACADL	0	0	0	0	2	0	0	1	0	0	0	0	0	0	0	0	0	0	0	0	0	0	0	0	0	0	0	0	0	0	0	0	0
ACADM	355	291	418	283	249	528	267	389	295	523	273	263	507	332	339	366	516	439	316	260	450	313	332	344	291	368	283	373	555	460	355	357	380
ACADS	330	251	313	290	302	358	266	264	237	388	239	280	399	249	265	351	386	356	224	245	286	296	295	299	341	340	372	342	341	432	405	432	348
ACADSB	286	98	332	137	120	241	199	235	110	292	199	169	300	268	155	141	374	322	256	296	412	322	311	356	289	283	334	335	374	278	333	312	319
ACADVL	4453	6962	5250	4758	4957	6465	4075	2766	2880	5554	4444	4967	6797	2767	4818	5208	5612	4452	2986	3246	4247	4093	3041	2674	4458	4631	3713	4049	4831	4481	4138	3314	4081
ACAN	3	5	0	0	10	4	1	3	3	6	3	3	2	0	0	1	0	1	2	0	2	11	0	2	1	1	1	4	1	1	3	2	2
ACAP1	1822	1442	2576	1430	2011	2378	2348	2053	2239	2434	1979	1704	2795	2137	1119	1885	2853	2384	1693	2086	2472	2028	1926	1984	2712	2466	2216	2812	2823	1580	2952	2237	2376
ACAP2	1246	954	1071	736	771	1022	763	1098	784	1370	887	913	1321	898	1102	1063	1691	1292	1122	1122	1379	1255	1302	1340	1144	1324	1415	1134	1555	1545	1178	1255	1278
ACAP3	606	568	607	565	560	563	721	318	473	618	530	647	803	442	519	358	690	529	439	600	528	662	452	380	924	712	529	746	681	600	748	630	589
ACAT1	321	296	444	328	437	628	359	497	348	596	275	292	624	330	421	382	496	416	274	253	334	354	283	361	345	353	310	275	376	355	313	330	341
ACAT2	276	220	477	337	458	489	464	457	359	463	291	249	662	333	304	367	458	382	385	371	479	413	394	366	342	397	340	415	431	361	341	340	363
ACBD3	447	379	414	264	363	517	445	404	321	483	464	326	477	372	469	441	589	524	452	477	623	502	467	583	471	476	507	492	673	612	544	569	516
ACBD3-AS1	29	21	25	14	18	38	25	24	14	25	26	17	22	25	30	28	44	28	37	30	42	39	30	33	34	36	31	21	46	42	33	40	29
ACBD4	161	130	149	99	139	193	92	155	180	192	143	140	169	140	95	158	165	157	100	137	156	165	108	154	161	195	173	227	211	123	265	217	226
ACBD5	358	211	337	208	200	298	371	262	185	305	205	236	387	277	341	260	540	401	428	397	584	495	578	456	315	323	396	362	466	443	368	336	304
ACBD6	267	168	286	209	193	376	272	310	246	340	264	227	330	249	206	203	323	295	248	242	275	306	231	307	320	289	262	292	316	267	377	259	268
ACBD7	1	1	0	0	1	2	5	0	0	0	0	3	1	0	1	1	0	0	2	2	0	0	3	0	0	0	0	0	0	0	0	1	1
ACBD7-DCLRE1CP1	3	6	7	4	7	7	4	6	7	12	5	4	11	4	7	7	9	10	3	7	8	7	8	3	4	7	10	8	10	5	11	6	10
ACCS	220	90	193	86	58	175	214	122	102	174	174	208	160	111	50	112	191	465	164	181	248	161	171	154	261	301	248	232	241	226	209	256	159
ACCSL	0	3	27	5	6	4	0	1	0	2	1	2	0	2	4	1	0	0	0	1	2	0	0	1	0	2	2	0	0	0	2	0	1
ACD	426	325	424	331	318	444	485	542	584	482	363	408	506	381	283	341	551	429	333	502	442	563	379	442	526	499	445	585	519	345	624	540	514
ACE	114	56	77	71	72	112	87	57	136	49	59	54	113	56	20	39	129	120	77	74	118	163	68	49	117	102	63	198	82	57	102	101	69
ACE2	0	0	0	0	0	3	0	2	1	0	0	0	1	0	0	0	0	0	0	1	0	0	0	0	0	2	0	0	0	0	0	0	0
ACER1	6	7	9	5	7	3	8	10	4	18	3	2	5	8	1	4	5	8	2	5	6	4	5	7	2	4	12	20	7	2	11	9	7
ACER2	8	124	41	14	41	29	8	3	4	23	26	15	4	4	9	56	1	6	6	8	6	17	17	21	4	10	6	8	11	16	19	5	11
ACER3	383	376	319	377	664	240	216	209	208	326	247	313	431	282	524	505	345	315	284	266	291	357	221	369	282	320	287	271	386	452	207	289	198
ACHE	1	0	9	3	19	2	14	5	3	2	9	6	2	3	0	0	3	0	4	8	6	6	13	3	3	6	0	4	0	0	3	1	2
ACIN1	420	531	548	398	384	491	442	477	354	568	371	399	566	387	390	418	632	503	399	470	616	512	496	431	572	635	503	608	634	464	563	546	549
ACKR1	0	0	0	0	1	1	0	2	0	1	0	0	0	1	0	0	0	0	0	0	0	0	2	0	0	0	0	0	0	0	0	0	0
ACKR2	2	2	4	0	3	4	0	3	1	1	1	3	2	3	0	1	0	0	0	3	5	1	2	1	2	0	0	5	1	2	1	3	3
ACKR3	58	279	24	196	6	35	40	48	42	38	45	30	44	24	103	111	71	38	76	23	68	52	83	51	44	70	28	58	77	37	57	85	81
ACKR4	0	0	0	0	0	3	0	0	0	0	2	1	2	2	1	1	0	1	0	3	1	0	0	0	0	0	0	0	0	0	0	0	0
ACLY	1901	1439	1760	1716	1625	1719	1316	1083	1180	1864	1284	1432	2294	1299	1885	2110	2539	2040	1451	1481	1942	1810	1758	1483	2012	1958	1796	2042	2336	2121	1958	1877	1884
ACMSD	0	2	0	1	0	1	1	1	3	2	0	1	0	1	1	0	1	1	1	1	4	1	3	1	1	3	1	2	1	2	1	1	1
ACO1	313	183	220	185	103	213	199	162	98	298	185	165	176	180	169	161	393	235	265	200	354	258	267	240	323	275	337	288	402	381	255	305	355
ACO2	1744	1589	1576	1834	1802	2259	1558	1383	1348	1989	1492	1679	2356	1659	1728	1942	2185	1930	1535	1444	1969	1931	1477	1678	2204	1964	1728	1795	2185	2177	1791	1718	1647
ACOD1	2	1	3	3	2	0	6	0	1	0	2	0	0	1	1	4	0	2	19	8	10	17	11	20	1	0	1	2	3	1	1	0	0
ACOT1	17	15	22	21	22	11	29	21	17	14	11	14	39	10	15	36	23	10	19	17	26	20	21	11	15	14	15	0	9	5	10	23	13
ACOT11	31	29	15	27	26	26	21	13	7	20	9	12	18	16	15	19	26	29	26	27	23	39	21	13	31	32	25	31	17	44	19	20	23
ACOT12	0	0	0	0	1	1	1	2	0	1	0	0	0	2	0	0	0	0	1	0	0	0	0	1	0	3	0	0	0	0	0	1	0
ACOT13	119	158	181	134	152	173	111	222	145	234	94	135	206	107	165	153	222	152	148	140	202	156	185	162	125	176	164	165	201	179	164	152	166
ACOT2	128	82	138	121	108	237	217	184	142	183	169	104	238	140	92	187	170	105	146	118	181	210	157	143	164	110	132	183	180	114	191	169	123
ACOT4	38	18	63	16	28	56	11	95	27	76	25	24	37	28	38	27	62	42	32	15	37	33	54	24	37	38	46	32	67	28	48	43	22
ACOT6	0	2	0	0	0	0	2	2	1	0	0	1	0	1	1	1	1	0	0	1	0	0	0	0	4	2	1	2	0	3	2	0	0
ACOT7	62	230	306	237	214	266	214	164	172	238	153	130	427	167	104	154	156	94	64	80	79	96	66	105	88	60	50	126	73	83	111	58	57
ACOT8	269	403	328	353	330	333	244	334	346	388	253	290	344	290	322	394	324	320	213	265	306	292	237	271	348	343	255	279	370	306	350	309	296
ACOT9	508	458	495	425	547	441	278	420	399	499	392	391	616	417	492	481	653	544	426	463	518	506	388	486	432	542	426	411	581	656	439	430	417
ACOX1	446	413	350	360	321	312	216	244	190	412	182	249	358	258	415	403	429	346	293	267	377	310	333	242	362	454	406	390	540	561	375	380	382
ACOX2	5	18	12	39	138	12	9	9	14	6	13	18	15	6	13	68	4	9	4	12	10	12	10	12	8	8	3	4	10	13	2	3	6
ACOX3	196	126	236	221	234	244	166	151	147	242	177	145	251	200	197	164	293	210	166	148	201	170	148	172	265	261	216	237	253	308	216	258	195
ACOXL	1	20	19	10	25	47	14	12	5	7	7	3	36	8	27	18	0	3	0	1	0	2	6	1	1	0	0	2	1	1	1	2	2
ACOXL-AS1	1	2	1	0	0	0	2	0	0	0	0	2	1	0	4	0	0	1	0	0	1	0	0	1	0	0	0	0	0	0	0	0	0
ACP1	766	594	1061	594	852	1204	773	1206	923	1192	741	769	1308	747	647	650	1294	1004	684	701	1001	853	886	912	741	903	909	863	1058	878	922	777	827
ACP2	378	370	358	389	273	457	244	293	338	423	250	278	361	310	368	453	392	383	161	241	225	301	230	261	494	507	306	364	368	449	475	330	327
ACP3	318	357	343	328	666	188	119	150	91	269	276	386	350	214	501	471	363	407	268	206	252	239	238	223	261	386	283	187	448	558	248	238	268
ACP4	3	1	0	0	3	7	0	3	2	2	2	1	3	1	0	1	0	2	2	1	1	3	1	1	4	0	2	3	2	2	9	2	6
ACP5	277	289	254	230	221	275	237	275	233	271	293	283	257	325	122	192	544	256	248	213	219	191	139	226	351	239	211	231	289	265	220	189	258
ACP6	55	62	100	45	38	68	110	102	48	126	53	66	113	76	55	64	69	102	90	85	146	91	99	182	72	85	135	97	103	54	120	97	122
ACP7	1	1	0	0	2	2	2	0	0	0	0	1	0	2	0	0	0	2	0	0	1	0	0	0	0	0	2	3	0	0	1	1	0
ACR	0	1	0	0	0	0	0	0	0	0	0	0	0	0	0	0	0	0	0	0	0	0	0	0	0	0	0	0	0	0	0	0	0
ACRBP	164	1259	496	300	651	358	163	142	288	301	245	194	156	104	154	574	203	143	141	165	128	110	111	170	170	180	152	197	185	274	164	150	119
ACRV1	1	1	0	1	1	1	2	1	0	1	0	0	0	0	0	0	0	0	1	0	4	0	0	0	0	0	0	0	0	0	0	0	1
ACSBG1	220	174	214	168	222	264	168	178	175	257	158	140	313	180	193	189	283	242	181	161	250	230	196	236	236	210	235	210	300	279	187	194	182
ACSBG2	1	1	1	0	5	2	2	2	4	4	0	1	2	0	0	1	2	0	1	1	0	2	1	0	0	4	1	2	1	3	4	3	2
ACSF2	91	78	58	61	33	92	67	61	44	71	101	50	93	62	35	61	114	109	56	53	62	43	68	75	67	87	45	77	75	55	94	83	62
ACSF3	516	433	513	439	494	461	425	403	487	498	473	394	565	341	485	525	603	587	460	459	701	560	437	407	597	616	526	620	676	546	634	577	579
ACSL1	1468	3483	1114	3084	4936	789	676	675	925	1108	1456	1099	1414	647	7069	5219	1492	1786	1441	1077	1382	1477	1300	1279	1488	1142	999	881	1786	1923	914	812	1063
ACSL3	451	374	482	416	470	594	636	490	396	532	293	340	577	385	631	647	602	477	540	447	714	590	559	576	309	501	531	475	725	632	469	462	474
ACSL4	459	480	393	389	456	383	266	278	193	406	244	302	351	312	758	583	602	508	395	322	412	451	522	473	345	427	434	299	648	731	405	394	383
ACSL5	1183	972	1371	920	891	1409	964	1208	1288	1647	928	1028	1700	1105	1008	1248	1912	1411	1069	917	1303	1235	1187	1251	1110	1224	1362	1233	1364	1211	1367	1036	1140
ACSL6	43	18	104	28	112	85	104	51	63	118	166	36	55	116	7	41	58	45	68	56	65	84	50	53	32	61	76	70	59	27	69	47	75
ACSM1	5	4	3	0	3	4	1	0	4	8	10	7	2	3	3	3	3	3	7	7	5	4	4	10	2	7	7	7	5	2	12	9	4
ACSM2A	0	1	0	0	0	0	0	0	0	1	0	1	0	1	2	0	0	0	0	0	0	1	0	0	0	0	0	0	0	0	0	0	0
ACSM2B	0	1	1	0	1	0	0	0	0	0	1	0	0	0	0	0	0	0	0	1	2	0	0	0	0	0	0	0	0	0	0	0	0
ACSM3	29	10	35	21	19	41	28	25	20	27	22	25	16	27	13	24	39	55	26	20	38	32	27	35	29	36	34	30	29	29	31	23	27
ACSM4	0	1	0	0	0	0	0	1	0	0	1	0	0	0	0	0	0	0	0	0	0	0	0	0	0	0	0	0	0	0	0	0	0
ACSM5	2	2	1	0	0	2	1	0	0	0	0	0	0	0	0	0	1	0	0	0	0	0	0	0	5	2	0	0	0	8	1	2	1
ACSM6	0	1	2	0	0	2	0	1	0	1	0	0	0	0	0	0	0	0	0	1	0	1	0	0	0	0	0	0	0	0	1	0	0
ACSS1	1705	999	1509	1017	618	2073	1599	909	980	1719	1036	1113	1889	1475	943	972	2002	1657	1326	1410	1824	1691	1334	1132	1883	1630	1597	2151	1799	1768	2207	1723	2128
ACSS2	466	537	390	463	635	306	272	265	218	402	330	396	518	298	560	545	479	458	330	245	363	366	304	324	480	511	398	317	567	656	461	371	383
ACSS3	0	3	0	0	3	1	0	1	0	0	1	1	0	1	1	0	0	0	0	0	0	0	0	1	0	0	0	1	0	0	0	0	0
ACTA1	21	29	35	38	54	22	22	53	23	37	36	39	38	25	40	31	24	28	30	20	22	24	18	27	32	32	18	19	32	35	25	26	29
ACTA2	93	108	80	74	32	51	22	109	119	56	76	94	145	40	90	124	76	89	94	27	57	63	88	20	127	78	88	58	123	96	109	75	80
ACTA2-AS1	18	26	17	17	8	10	3	28	27	13	16	17	36	8	19	28	17	21	18	6	15	16	16	4	24	12	20	8	28	15	27	16	17
ACTB	180661	213632	234172	217335	297702	170098	128579	147350	144283	201960	167180	194939	265480	158211	179411	222242	223918	186673	139402	131435	153897	167355	141541	151780	207800	216828	152511	174067	205979	217414	148886	164748	151260
ACTBL2	0	2	0	0	2	0	1	0	0	0	0	2	1	0	0	0	0	1	0	1	1	0	0	0	0	0	0	0	0	0	0	0	0
ACTC1	0	1	0	2	4	0	1	2	2	2	2	1	0	1	0	1	2	0	0	0	1	0	0	0	0	1	0	0	0	0	0	1	1
ACTG1	16238	19915	21441	18996	23659	19119	11945	15388	15641	20196	12553	15113	21630	12845	14773	20857	18797	15597	10468	9983	12676	13855	13318	10582	13605	18239	13801	15776	19205	17463	13146	13640	13930
ACTG1P17	10	6	2	4	7	7	2	4	1	8	6	2	4	5	0	1	5	3	4	5	3	5	1	11	6	3	0	10	5	3	2	7	9
ACTG1P20	104	114	494	118	144	150	96	114	166	305	202	90	364	97	92	148	126	102	80	101	126	107	90	204	116	139	98	126	145	102	125	109	104
ACTG1P4	8	13	17	11	14	7	7	11	4	8	12	11	6	3	12	15	3	15	6	3	9	9	2	6	14	11	6	10	7	10	11	10	11
ACTG2	0	3	4	0	4	2	2	4	2	0	2	1	2	1	1	2	1	5	1	1	3	0	1	2	0	1	1	1	1	2	3	2	2
ACTL10	27	34	41	18	18	25	19	45	52	49	26	18	19	27	41	49	37	26	13	20	19	14	16	15	43	44	58	49	51	39	56	48	52
ACTL6A	418	235	483	321	379	449	331	362	287	625	246	266	518	327	330	292	519	396	291	274	470	308	331	337	394	393	400	419	549	476	497	422	471
ACTL6B	0	1	0	1	6	1	0	0	0	0	0	0	0	0	0	0	0	0	0	0	0	0	1	0	0	0	0	0	0	0	0	0	0
ACTL7A	0	1	0	0	1	0	3	0	0	0	0	0	0	0	0	0	0	0	0	0	0	0	0	1	0	0	0	0	0	0	0	0	2
ACTL7B	0	1	0	0	2	0	0	1	0	0	0	0	0	0	0	0	0	0	0	0	0	0	0	0	0	0	0	0	0	0	2	0	0
ACTL8	0	2	0	0	0	0	0	1	0	0	0	0	0	1	0	0	0	0	0	0	0	0	1	0	0	0	0	0	0	0	0	0	0
ACTL9	0	1	1	0	1	0	0	0	0	0	0	1	0	1	0	0	0	0	0	0	1	2	2	0	0	0	0	0	0	0	1	0	1
ACTN1	2098	6017	3511	2802	5153	2111	1865	1191	1242	2920	2581	2077	1968	1372	2681	3704	2191	1884	2159	2309	2884	2412	1617	2533	2970	2693	2178	2295	3065	2803	2430	2250	3407
ACTN1-AS1	0	3	2	0	0	0	1	2	0	0	0	1	0	0	0	0	0	0	1	5	0	0	0	0	0	0	0	1	0	0	2	0	1
ACTN2	1	8	0	1	2	5	4	3	1	2	0	0	0	1	1	1	0	0	0	1	4	3	0	1	0	0	0	1	0	0	0	1	0
ACTN3	1	9	7	3	7	11	2	7	0	2	6	1	7	7	0	1	8	5	2	6	2	0	4	1	3	1	8	0	1	3	5	5	0
ACTN4	506	499	573	598	724	504	501	431	553	583	549	592	710	479	416	593	800	547	361	522	489	568	498	383	636	617	455	533	528	534	557	589	500
ACTR10	533	455	631	394	558	586	338	588	487	710	331	461	679	418	568	506	459	650	424	361	576	450	485	552	432	551	657	562	760	684	527	548	532
ACTR1A	1364	1276	1518	1242	1659	1285	1014	1088	874	1480	871	1236	1746	957	1223	1017	1723	1560	1011	1113	1281	1301	1320	1055	1459	1525	1301	1506	1777	1751	1572	1488	1406
ACTR1B	243	141	282	196	128	266	247	296	168	278	203	204	249	197	128	116	359	300	185	194	258	289	221	216	272	325	278	362	249	241	349	265	265
ACTR2	4584	3462	4104	4088	4170	3890	2849	3346	2209	4595	2897	3996	5562	3625	5156	3946	6445	4632	4300	3353	4317	3895	4385	4091	3897	4157	4373	4361	6013	6153	3993	3833	4235
ACTR3	5437	3807	5952	4521	5437	4899	3546	4607	3605	6797	3108	4527	6123	3876	5310	4614	7269	5888	4381	3859	5118	4849	5446	5760	4190	4993	5306	4946	6764	6716	4901	4939	4990
ACTR3-AS1	8	13	12	7	6	8	12	14	8	24	11	15	12	4	7	8	18	6	15	7	15	12	12	5	10	18	16	14	10	11	8	15	16
ACTR3B	52	191	123	51	63	96	62	66	51	67	44	51	57	51	23	65	75	61	50	70	62	76	55	71	68	62	67	72	80	51	78	54	54
ACTR3BP2	0	0	0	0	0	0	0	0	0	0	0	0	0	0	0	0	0	0	0	0	0	0	0	0	0	0	0	0	0	0	0	0	0
ACTR3BP5	0	2	0	0	0	1	2	0	0	1	0	0	0	0	0	0	0	0	0	0	0	0	0	0	0	0	0	0	1	0	0	0	0
ACTR3C	33	31	46	22	28	43	38	46	42	61	49	25	32	25	20	23	41	34	42	40	46	41	29	34	36	58	34	46	49	29	56	42	61
ACTR5	312	214	248	198	152	353	325	302	254	273	243	189	309	281	204	250	361	260	254	263	342	328	346	376	346	349	311	315	328	286	314	303	311
ACTR6	163	96	284	101	101	202	134	235	172	313	124	124	219	121	138	114	271	244	135	131	230	171	230	178	137	150	218	177	323	199	202	198	218
ACTR8	292	172	343	181	175	437	180	239	200	377	220	164	357	258	201	293	409	305	273	249	355	290	289	284	319	278	320	349	503	452	316	331	347
ACTRT1	0	0	0	0	1	0	0	0	0	0	0	0	0	0	0	0	0	0	0	0	0	0	0	0	0	0	0	0	0	0	0	0	0
ACTRT2	0	0	0	0	2	0	0	0	0	0	0	0	0	0	0	0	0	0	0	0	0	0	0	0	0	0	0	0	0	0	0	0	0
ACTRT3	1	4	5	0	3	1	0	6	3	3	2	2	3	5	0	5	1	2	0	1	4	2	4	2	0	2	1	2	2	0	2	0	0
ACVR1	223	239	322	195	257	232	294	214	193	258	212	182	216	123	161	224	289	268	253	202	285	267	248	249	194	241	173	243	240	223	284	183	202
ACVR1B	37	70	38	73	56	48	16	17	15	40	66	53	43	21	79	52	31	43	40	40	34	33	36	44	60	43	28	46	46	60	50	35	50
ACVR1C	16	4	4	6	16	32	37	25	17	29	7	8	22	13	4	10	24	24	29	46	34	44	35	77	14	27	29	31	11	16	43	20	28
ACVR2A	149	39	121	67	72	112	106	77	51	169	106	88	120	86	34	66	136	146	144	83	113	171	173	164	69	207	156	221	128	179	168	116	106
ACVR2B	24	8	5	10	10	21	31	15	23	27	14	11	9	12	16	5	30	22	48	30	62	39	33	28	22	18	27	36	23	33	19	38	15
ACVR2B-AS1	0	0	1	0	3	1	0	0	0	0	0	1	0	0	0	0	1	0	1	1	1	1	0	0	1	0	0	0	0	0	0	2	1
ACVRL1	10	25	13	17	53	13	6	10	11	4	8	13	7	2	46	30	8	16	8	2	2	8	11	3	9	7	7	9	9	20	15	5	10
ACY1	87	46	81	76	56	79	73	79	66	98	75	70	114	75	40	66	110	93	61	68	94	76	66	68	102	98	70	79	103	111	81	89	91
ACY3	30	8	12	14	14	23	5	22	29	14	13	19	20	16	11	31	14	14	16	11	27	13	10	16	47	19	15	15	5	22	15	27	17
ACYP1	51	41	59	38	37	66	67	84	41	76	46	38	92	47	34	38	63	64	38	42	61	47	70	67	38	48	59	47	71	35	66	33	53
ACYP2	76	58	88	48	48	85	66	85	82	70	70	66	108	78	51	55	64	89	69	61	87	74	72	53	81	95	66	81	89	65	60	61	83
ADA	760	658	1413	945	374	1249	1357	1267	1108	1053	567	819	1687	1181	623	819	1237	907	671	891	750	815	934	972	990	903	708	868	988	850	891	948	860
ADA2	4375	1945	3146	2503	1496	3545	1577	2087	1835	3098	2739	2592	3713	3188	5075	4199	4808	3466	3173	3210	4333	3714	2609	3459	4445	2521	2910	3380	4329	5241	3587	3074	3303
ADAD1	0	0	0	0	1	1	0	0	0	1	0	0	0	0	0	0	0	0	0	0	0	0	0	0	0	0	0	0	0	0	0	0	0
ADAD2	0	1	1	0	2	0	2	0	1	1	3	1	1	1	0	1	0	1	5	3	0	1	0	1	0	1	1	3	0	0	1	1	1
ADAL	56	23	65	31	36	46	55	93	22	50	22	38	40	35	33	23	48	66	40	61	87	67	66	74	41	57	67	52	89	37	78	59	48
ADAM10	2974	2114	2223	2336	2379	2185	1538	1561	1175	3194	1512	2213	2927	2039	3346	2873	3563	2457	2423	2482	2868	2997	3425	2768	2246	2463	2476	2241	3814	3451	2334	2543	2548
ADAM11	4	3	4	0	6	5	3	1	3	0	4	3	0	2	0	1	4	0	3	1	3	3	2	0	1	2	1	5	0	1	0	2	2
ADAM12	11	7	11	5	19	16	15	9	13	20	16	27	104	14	2	11	13	11	28	5	32	17	16	17	32	28	13	21	35	14	6	33	23
ADAM15	1146	1090	1015	1361	1759	646	884	681	808	1204	892	1099	1553	897	1484	1064	1572	980	839	872	954	1185	775	793	1547	1331	900	1135	1404	2061	1118	1088	952
ADAM17	619	524	460	358	775	457	574	384	384	665	468	466	332	438	590	736	680	450	566	540	655	587	617	468	513	553	631	458	845	726	498	449	391
ADAM18	1	0	0	0	1	1	0	0	0	0	0	0	0	0	0	0	0	0	0	1	0	1	0	0	0	0	0	1	0	0	0	0	0
ADAM19	220	544	326	346	470	503	305	185	218	261	494	310	443	284	323	497	183	220	298	355	360	376	227	383	259	291	175	311	324	195	293	234	257
ADAM2	0	1	0	0	0	0	0	2	0	1	0	0	1	0	0	0	0	1	0	0	0	1	0	0	0	0	0	0	0	0	0	0	0
ADAM20	0	2	0	1	2	1	2	1	0	1	0	0	1	1	0	0	0	0	0	2	1	2	0	0	0	2	4	3	1	0	2	0	0
ADAM20P1	3	0	2	0	1	0	2	5	0	2	3	1	1	0	0	0	2	0	1	3	0	3	0	0	0	0	1	1	2	4	3	1	0
ADAM21	1	3	1	1	0	2	0	1	0	1	1	0	0	0	1	0	1	2	0	0	0	2	1	1	1	2	1	0	1	0	2	1	1
ADAM21P1	0	0	0	1	0	0	0	1	0	0	0	0	0	0	1	0	0	1	0	0	0	2	0	0	0	0	1	0	0	0	0	0	0
ADAM22	19	25	22	11	5	40	25	29	25	27	21	6	21	31	8	13	34	29	18	36	45	23	42	26	15	18	31	26	27	9	40	10	32
ADAM23	79	4	19	56	29	58	21	41	22	23	25	20	3	32	5	8	22	28	29	109	38	38	8	43	40	168	34	110	33	33	48	42	25
ADAM28	193	410	406	191	222	598	204	210	215	748	490	392	446	216	100	387	247	414	340	713	482	516	245	543	311	199	422	345	350	368	313	378	358
ADAM29	0	5	4	0	1	2	1	2	0	1	12	0	0	1	0	0	0	0	0	0	3	8	1	1	3	0	6	1	0	0	10	0	3
ADAM30	0	3	0	0	0	1	0	0	0	1	1	0	1	0	0	0	0	0	0	0	0	0	1	0	0	0	0	0	0	0	0	0	0
ADAM32	0	2	0	0	0	1	0	0	0	1	0	0	1	0	0	0	0	0	0	0	0	1	0	1	0	0	0	0	0	0	0	1	0
ADAM33	1	7	0	2	5	7	6	1	0	1	2	3	4	0	0	0	0	0	0	2	0	4	2	0	2	0	3	2	0	0	1	0	4
ADAM3A	0	0	0	0	0	0	0	1	0	0	0	0	0	0	0	0	0	0	0	0	0	0	0	0	0	0	0	0	0	0	0	0	0
ADAM3B	0	0	0	0	0	0	0	0	0	0	0	0	0	0	0	0	0	0	0	0	0	0	0	0	0	0	0	0	0	0	0	0	0
ADAM5	0	3	0	0	0	0	1	0	0	0	0	0	0	0	0	0	0	0	0	0	0	0	0	0	0	0	0	0	0	0	0	0	0
ADAM6	0	2	0	0	0	1	0	0	0	0	3	0	0	0	1	0	0	0	0	0	0	0	0	0	0	0	0	0	0	0	0	0	0
ADAM7	0	1	0	0	0	0	0	0	0	1	0	0	0	3	0	0	0	0	0	0	0	0	0	0	0	0	0	0	0	0	0	0	0
ADAM8	2895	2738	2743	2402	1470	3141	2192	2468	3599	3053	2796	2277	4219	2553	2029	3977	4372	3070	2587	2766	2976	3069	3529	2312	3315	3923	3259	3752	3927	3109	4135	2912	3531
ADAM9	410	791	385	845	1351	240	228	192	122	374	335	452	602	290	964	932	491	399	361	300	360	369	298	240	290	419	351	275	474	606	233	210	286
ADAMDEC1	10	8	4	6	8	9	8	13	13	3	1	5	19	5	10	15	7	9	21	17	11	14	4	11	14	5	5	3	15	11	8	6	6
ADAMTS1	77	8	66	34	12	30	93	38	39	99	16	27	108	39	29	12	137	13	52	59	80	44	173	61	15	120	76	126	81	195	76	99	96
ADAMTS10	121	35	54	89	23	139	123	124	71	147	62	85	124	77	36	23	337	113	155	207	173	199	250	152	109	222	165	251	200	148	258	221	261
ADAMTS12	0	6	0	0	3	1	3	2	0	3	0	3	0	0	2	0	0	0	0	0	0	0	0	0	0	0	0	0	0	0	0	0	0
ADAMTS13	4	10	11	16	8	20	10	12	9	29	21	14	13	9	9	6	16	12	10	29	20	13	13	15	13	18	6	29	22	8	9	13	22
ADAMTS14	7	5	10	5	4	5	9	13	11	10	5	5	27	6	6	8	4	3	4	1	2	7	7	6	7	5	0	3	7	7	6	3	3
ADAMTS15	1	4	0	0	4	2	0	2	1	0	1	1	0	0	0	1	0	0	0	1	0	2	0	1	0	0	0	0	0	0	0	0	0
ADAMTS16	0	5	1	1	2	4	1	2	0	3	2	1	1	1	1	1	2	2	1	1	6	3	3	0	0	1	0	3	0	0	1	1	1
ADAMTS17	23	4	16	15	21	16	27	20	19	15	20	7	24	6	6	7	4	16	19	28	25	28	23	24	15	31	23	33	20	11	21	5	26
ADAMTS18	0	4	1	0	4	1	4	3	0	0	1	0	0	0	0	0	0	0	0	0	2	1	0	3	0	0	0	1	0	0	1	0	1
ADAMTS19	1	3	0	1	1	0	1	1	0	1	1	0	0	1	0	0	0	0	0	0	0	0	1	0	0	0	0	0	0	0	0	0	0
ADAMTS19-AS1	0	0	0	0	0	0	1	0	0	0	1	0	0	0	0	0	0	0	0	0	0	0	0	0	0	0	0	0	0	0	0	1	0
ADAMTS2	6	457	93	402	418	4	4	2	0	92	156	23	4	7	1470	499	0	3	1	6	0	3	1	1	1	4	4	0	12	0	2	0	24
ADAMTS20	0	4	0	1	1	1	0	0	0	1	0	0	0	0	0	0	0	0	0	0	0	1	0	0	0	0	0	0	0	0	0	0	0
ADAMTS3	0	2	0	1	1	0	1	1	0	0	0	0	0	0	1	0	0	0	0	0	2	1	0	0	0	0	0	0	0	0	0	0	0
ADAMTS4	6	7	6	4	10	11	9	7	8	5	3	1	9	3	6	3	7	5	15	8	14	7	2	8	7	8	13	9	9	2	24	7	12
ADAMTS5	17	6	2	3	2	6	4	1	0	9	3	11	1	4	1	0	31	6	14	4	7	13	17	6	23	45	33	35	19	69	9	13	27
ADAMTS6	4	21	14	7	8	23	13	12	17	23	18	11	9	8	3	15	17	34	18	16	24	10	9	21	9	4	19	9	11	3	10	18	23
ADAMTS7	0	0	1	2	9	2	1	0	0	0	0	4	0	0	0	1	0	1	0	0	0	0	0	0	0	0	0	0	0	0	0	1	1
ADAMTS7P1	0	1	1	2	2	3	3	0	2	4	1	1	0	1	1	1	0	0	1	0	1	2	0	2	1	1	0	0	0	0	2	1	3
ADAMTS8	1	5	1	0	1	5	2	0	1	1	4	1	2	3	3	1	2	0	0	5	2	5	1	1	2	8	0	1	2	0	2	0	3
ADAMTS9	1	7	1	0	4	2	1	1	0	0	2	1	0	2	1	0	0	0	0	0	1	0	1	0	0	0	0	1	0	0	1	0	0
ADAMTS9-AS1	0	1	0	0	1	0	0	0	0	1	0	1	0	0	0	0	0	0	0	0	0	1	0	0	0	0	0	0	0	0	1	0	0
ADAMTS9-AS2	0	3	0	0	1	0	0	1	0	0	0	0	0	0	0	0	0	0	0	0	1	0	0	0	0	0	0	0	0	0	0	0	0
ADAMTSL1	0	9	0	0	4	3	3	5	0	1	2	3	0	1	0	0	1	0	0	2	1	0	0	0	0	0	0	0	0	0	1	0	1
ADAMTSL2	0	2	0	0	3	4	2	5	0	8	1	0	0	0	0	1	4	0	4	0	5	5	0	5	4	1	1	2	1	1	1	3	7
ADAMTSL3	1	8	0	0	3	7	3	3	1	0	1	1	1	2	2	0	2	2	0	0	0	0	4	0	0	0	0	1	0	0	1	1	0
ADAMTSL4	292	587	227	366	402	162	104	182	354	227	181	313	265	136	534	191	332	408	138	231	87	265	233	139	205	499	278	243	316	355	432	184	229
ADAMTSL4-AS1	29	29	33	21	11	30	16	19	14	39	12	34	24	15	32	22	34	30	20	30	32	34	26	28	30	45	22	41	32	40	34	24	31
ADAMTSL5	49	16	59	21	31	90	61	52	66	111	56	28	60	45	11	25	46	53	21	40	36	73	62	43	38	56	81	69	48	22	96	53	31
ADAP1	1302	1307	1351	1483	1389	906	820	836	836	1084	1160	1343	1468	1094	1352	1348	1605	1166	979	1114	948	1154	1109	821	1469	1265	1015	1219	1313	1747	1101	1078	996
ADAP2	637	684	509	657	560	450	162	284	331	487	393	486	467	324	591	713	542	473	417	327	283	382	357	324	391	491	411	315	500	751	374	459	420
ADAR	4930	4333	4134	3311	3046	5360	3281	4350	6467	4946	3632	3352	5089	4054	6875	9053	6715	5485	4381	4236	6199	5416	5123	5053	5458	5228	5129	6031	7935	5526	6565	5923	5650
ADARB1	211	190	214	120	175	289	220	224	209	316	266	253	255	220	81	193	324	247	290	270	365	375	250	374	287	255	241	338	244	166	320	244	229
ADARB2	17	6	0	2	6	2	0	1	1	1	3	2	2	4	0	0	4	17	4	0	11	4	8	5	0	15	12	8	0	0	6	9	0
ADARB2-AS1	0	0	0	0	0	0	0	0	0	0	0	0	0	0	0	0	0	0	0	2	0	0	0	0	1	0	0	1	0	0	0	0	0
ADAT1	311	315	437	263	245	482	345	290	294	402	305	298	405	324	254	319	518	401	378	384	418	388	376	345	427	395	323	483	622	319	444	362	468
ADAT2	75	26	89	46	56	94	93	81	39	82	59	39	89	79	26	50	89	64	98	96	124	104	72	81	70	71	81	73	92	60	94	77	80
ADAT3	45	61	75	46	63	113	99	51	68	81	42	55	50	31	60	80	91	55	103	79	112	108	88	93	76	68	46	62	76	92	73	76	84
ADCK1	96	96	83	116	79	108	81	124	70	113	74	97	98	111	63	91	125	98	73	99	100	106	59	83	120	118	92	107	118	114	93	102	117
ADCK2	262	261	307	230	187	255	276	259	226	368	276	263	348	289	217	237	481	375	276	276	391	333	282	326	429	377	216	347	405	341	348	338	357
ADCK5	247	237	282	148	127	260	160	196	234	275	194	190	197	175	226	186	246	215	180	254	254	211	182	226	256	270	262	267	279	181	319	235	249
ADCY1	0	7	0	1	6	9	1	6	1	4	2	3	1	1	2	1	1	0	0	1	1	1	2	0	1	0	0	1	0	0	0	3	1
ADCY10	2	8	1	0	0	2	4	2	1	3	1	2	3	1	6	0	2	0	2	1	3	0	0	0	0	0	0	0	1	0	1	1	0
ADCY10P1	69	88	48	42	27	43	51	48	31	104	37	17	36	27	40	53	49	69	76	45	111	46	51	51	38	75	50	54	67	27	79	59	65
ADCY2	1	3	4	0	3	2	2	3	1	1	2	1	0	1	2	0	0	0	1	0	1	1	0	0	0	0	0	0	0	1	0	1	0
ADCY3	244	406	417	330	927	367	307	137	176	279	235	266	373	233	385	446	312	245	213	157	291	262	198	219	242	300	187	354	284	227	299	179	259
ADCY4	19	55	28	26	42	28	20	25	24	36	30	22	16	24	48	31	50	35	21	47	35	31	16	23	31	46	43	45	36	25	44	34	23
ADCY5	4	0	2	1	1	7	2	3	4	1	4	1	0	0	1	3	1	1	2	3	0	8	0	0	2	3	1	1	1	0	7	1	2
ADCY6	7	40	12	19	33	12	21	4	0	14	10	4	14	9	8	2	3	4	17	8	3	2	3	11	12	5	7	18	3	3	9	1	2
ADCY6-DT	1	0	0	0	1	0	1	0	0	0	1	0	0	0	0	0	0	0	0	0	0	0	0	0	0	0	0	0	0	0	0	0	0
ADCY7	3360	2951	2300	2346	1550	2503	2470	1494	1794	2827	2287	2166	3027	2750	2966	3320	3868	2787	3053	3300	3320	2806	2937	2336	4042	3755	2875	3637	4378	3897	3295	3398	3913
ADCY8	0	3	2	0	2	0	1	3	0	2	1	1	0	0	1	0	0	0	0	0	3	1	0	0	0	0	0	0	0	1	0	0	0
ADCY9	141	149	138	192	73	142	209	129	112	149	214	213	171	162	172	34	230	150	142	242	240	189	272	123	236	165	182	159	243	198	249	133	164
ADCYAP1	0	2	0	0	0	0	0	0	0	1	1	0	0	0	0	0	0	0	0	6	1	1	0	0	0	0	0	0	0	0	0	0	0
ADCYAP1R1	0	4	4	0	7	3	1	0	0	1	3	2	0	0	1	0	0	0	0	1	1	1	1	0	0	0	0	0	0	0	0	0	0
ADD1	2987	2772	2966	2834	3258	3407	2889	2260	2551	3586	3610	3200	4238	2894	2227	2036	4585	3749	2569	3341	3855	3567	3211	2999	3602	3766	3229	4061	3887	3328	3796	3557	3530
ADD2	105	106	48	18	33	58	43	31	27	106	48	96	26	86	30	46	91	76	81	149	48	101	36	156	56	43	62	53	95	66	69	115	105
ADD3	3640	3038	4848	2753	3427	4777	4039	3766	4297	5445	3703	3255	5757	4259	3062	3635	5663	4690	3464	4029	5248	4717	4724	5425	3423	4355	4649	4348	5648	3930	4855	3862	4369
ADD3-AS1	36	28	39	27	27	35	27	29	39	35	26	26	46	30	28	35	42	38	30	35	36	43	45	40	30	42	34	41	49	29	44	32	41
ADGB	2	2	3	0	1	1	2	1	1	1	0	1	0	0	1	0	0	0	0	0	0	2	0	0	0	0	0	0	0	0	0	1	0
ADGRA1	0	4	0	0	6	1	0	0	0	1	0	3	0	1	0	1	0	0	0	2	0	0	1	0	0	1	0	0	0	0	0	0	0
ADGRA1-AS1	0	1	0	0	2	0	0	0	0	0	0	1	0	0	0	0	0	0	0	0	0	0	0	0	0	0	0	0	0	0	0	0	0
ADGRA2	82	68	60	60	44	50	61	47	63	53	42	48	96	56	55	51	127	83	45	78	71	74	51	51	119	145	82	109	88	147	85	77	79
ADGRA3	29	8	24	19	7	51	58	11	10	22	22	7	48	24	6	7	19	14	66	66	112	77	30	124	37	34	21	37	75	24	25	72	55
ADGRB1	2	7	7	7	7	7	2	3	8	8	5	3	8	3	4	8	11	7	3	4	6	5	6	5	14	5	16	8	12	5	9	6	2
ADGRB2	19	9	17	2	14	21	18	11	11	22	17	7	33	20	4	4	27	23	12	24	20	17	18	8	21	42	19	41	22	18	22	29	35
ADGRB3	2	5	1	0	2	1	0	0	2	1	0	0	1	1	6	0	1	8	4	1	1	2	0	3	4	7	3	1	3	5	3	4	0
ADGRD1	66	11	20	18	11	24	16	18	2	30	9	31	14	32	13	11	105	52	55	45	80	71	59	42	70	56	43	47	54	137	41	74	78
ADGRD1-AS1	2	3	0	0	0	0	0	1	0	1	0	0	0	0	0	0	1	0	2	0	1	1	1	0	0	1	3	0	1	2	1	2	1
ADGRE1	227	235	207	275	262	103	162	210	133	177	115	318	307	171	127	376	178	197	262	171	204	158	272	333	481	211	152	142	406	227	145	327	147
ADGRE2	1741	1183	955	946	701	852	649	684	458	893	1022	1254	914	970	1517	1106	1298	1239	1511	1508	1234	1324	920	1553	1530	1512	1366	1162	1251	1593	1095	1643	1005
ADGRE3	219	97	96	42	14	44	26	105	8	56	63	67	24	51	13	20	132	126	176	135	173	111	160	111	176	406	225	73	137	276	141	178	115
ADGRE4P	11	9	7	7	8	5	9	14	0	36	10	14	7	18	8	10	9	34	36	31	36	36	29	26	26	46	47	16	36	31	36	31	12
ADGRE5	7344	7072	5631	5148	4065	6169	5464	5051	5892	7262	6063	5991	8811	6271	8834	7438	9924	9168	8290	9126	8794	8836	6400	8623	7593	8309	5658	7537	9153	8168	7886	7822	6592
ADGRF1	0	3	0	0	0	1	2	1	2	1	0	0	0	0	0	0	0	0	0	0	0	1	0	0	0	0	0	0	0	0	1	1	0
ADGRF2	0	7	0	0	2	0	1	2	0	0	0	0	0	0	2	0	0	0	0	0	0	1	0	0	0	0	0	0	0	0	0	0	0
ADGRF3	17	17	15	7	8	28	24	20	27	28	14	14	21	10	10	18	19	8	12	17	18	23	22	34	21	17	12	16	24	13	19	21	6
ADGRF4	0	3	0	0	1	1	0	1	0	0	1	0	0	0	0	0	0	0	0	0	0	0	0	0	0	0	0	0	0	0	0	0	0
ADGRF5	0	4	1	0	4	1	0	1	0	0	2	1	1	0	0	1	0	0	1	0	3	1	0	0	0	0	0	0	0	0	1	0	0
ADGRF5-AS1	1	1	0	0	1	0	0	0	0	0	1	1	0	0	2	0	0	0	0	0	0	0	0	0	0	0	0	0	0	0	0	0	0
ADGRG1	2115	907	2498	1205	326	1742	2213	2660	3586	3111	2023	2943	5425	3288	1981	1439	7572	2568	1743	2915	2209	2144	4966	1743	3293	3427	2871	4073	2723	3257	3742	2722	1945
ADGRG2	2	3	3	0	0	0	4	3	2	2	0	1	1	0	4	1	0	0	0	1	3	3	3	2	2	2	2	1	1	3	2	0	3
ADGRG3	5	38	20	30	221	7	19	13	3	16	13	29	27	9	14	75	9	3	22	23	25	16	34	12	5	24	11	14	29	36	7	55	12
ADGRG4	1	1	0	0	6	0	1	1	0	0	0	0	0	1	0	0	0	0	0	1	2	0	1	0	0	0	0	0	0	0	0	0	0
ADGRG5	407	310	552	322	139	850	464	412	545	518	257	405	671	478	289	409	1022	495	360	331	531	434	837	304	551	595	549	600	713	524	616	606	436
ADGRG6	8	14	5	16	5	21	3	8	0	6	9	4	4	7	0	9	5	9	9	7	5	6	4	8	5	8	9	5	10	1	4	5	6
ADGRG7	0	1	0	0	0	1	0	1	0	0	0	0	0	0	0	0	0	0	0	0	1	0	0	0	0	0	0	0	0	0	0	0	0
ADGRL1	61	53	78	47	45	62	104	64	64	98	71	72	99	45	28	37	75	57	68	78	77	82	55	67	83	115	53	98	61	49	107	59	80
ADGRL2	0	3	0	0	2	2	2	0	1	1	0	2	0	2	0	0	0	0	0	0	0	1	1	1	0	0	0	2	0	0	0	0	0
ADGRL3	1	3	1	0	6	1	2	1	0	1	1	2	1	1	1	0	1	0	0	0	1	1	0	1	0	0	0	1	0	0	0	0	0
ADGRL3-AS1	0	1	0	0	0	1	0	0	0	0	0	0	0	0	0	0	0	0	0	0	0	0	0	0	0	0	0	0	0	0	0	0	0
ADGRL4	0	1	0	0	0	0	0	2	0	0	0	0	0	0	0	0	0	0	0	0	0	0	0	0	0	0	0	0	0	0	0	0	0
ADGRV1	3	19	5	3	3	9	3	6	0	6	2	2	3	5	5	1	1	2	2	1	9	2	2	0	5	8	1	0	1	5	5	1	4
ADH1A	0	0	0	0	0	0	0	0	0	0	2	0	0	0	0	0	0	0	0	0	0	0	0	0	0	0	0	0	0	1	0	0	0
ADH1B	0	2	0	0	0	0	0	0	0	0	0	1	0	1	0	0	0	0	0	0	0	0	0	0	0	0	0	0	0	0	0	0	0
ADH1C	0	4	0	0	0	0	0	0	1	1	0	0	0	0	0	0	0	0	0	1	0	0	0	0	0	0	0	0	0	0	0	0	0
ADH4	0	1	0	0	0	1	0	0	0	0	0	0	0	1	0	0	0	0	0	0	0	0	0	0	0	0	0	0	0	0	0	0	0
ADH5	444	401	573	361	308	539	372	583	473	579	310	356	634	438	408	514	666	490	339	343	587	388	492	457	414	467	511	491	673	577	499	487	557
ADH6	1	0	2	0	0	1	3	0	0	0	1	0	0	0	1	0	0	0	2	0	1	1	2	0	0	0	0	1	1	0	1	0	0
ADH7	0	0	0	0	0	0	0	0	0	0	0	0	0	0	0	0	0	0	0	0	0	0	0	0	0	0	0	0	0	0	0	0	0
ADHFE1	217	150	302	152	133	270	261	258	182	257	251	182	393	220	137	168	529	319	234	284	331	350	295	195	343	434	345	357	284	320	332	253	282
ADI1	797	1117	1054	747	967	862	623	735	478	1141	726	779	1060	790	613	663	942	850	675	656	777	789	664	712	626	851	694	720	866	1085	682	702	713
ADIG	0	0	0	0	0	0	0	0	0	0	0	0	0	0	0	0	0	0	0	0	0	0	0	0	0	0	0	0	0	0	0	0	0
ADIPOQ	0	0	0	0	2	0	0	0	0	0	1	0	0	0	0	1	0	0	0	0	0	0	0	0	0	0	0	0	0	0	0	0	0
ADIPOQ-AS1	0	1	0	0	1	1	0	1	0	0	0	0	0	0	0	0	0	0	0	0	0	0	1	0	0	0	0	0	0	0	0	0	0
ADIPOR1	1760	3267	3779	2550	8534	3562	2262	1697	1997	2747	4251	2238	2673	1677	2636	2456	2515	2269	2188	2195	2438	2491	2300	2220	2416	2360	1809	1839	2459	2524	1951	1747	1700
ADIPOR2	61	69	79	69	80	78	60	85	107	76	66	59	109	65	72	57	72	65	61	49	77	88	54	65	62	46	55	64	80	71	59	55	64
ADIRF	4	2	3	3	6	12	4	3	0	14	8	4	8	2	5	2	4	4	3	5	3	2	1	5	6	7	2	6	3	6	6	1	4
ADK	386	289	404	273	287	559	337	413	337	483	325	334	561	353	200	266	569	313	353	393	529	504	287	514	392	506	344	344	427	425	592	537	402
ADM	115	1435	365	853	1120	314	220	148	440	252	427	505	811	236	2053	2164	67	183	339	320	309	300	284	341	100	259	106	59	139	105	61	45	57
ADM2	2	8	3	6	17	16	14	7	18	19	24	3	12	3	7	6	10	10	5	3	7	8	7	9	10	12	5	10	13	1	11	9	4
ADM5	5	8	7	14	26	25	19	14	16	18	13	7	21	19	3	12	18	13	5	12	9	6	5	5	38	27	9	21	14	8	17	11	10
ADNP	237	180	291	173	183	360	267	324	209	416	294	203	381	247	167	173	333	318	310	343	459	373	334	371	303	317	312	323	486	293	332	337	347
ADNP-AS1	5	5	8	2	6	8	4	12	9	6	4	8	19	5	6	7	11	7	9	7	7	10	8	7	4	5	3	5	7	6	9	6	9
ADNP2	151	156	134	134	137	149	298	151	119	181	251	142	221	145	86	119	182	197	290	231	292	300	240	262	165	159	162	153	159	129	166	145	145
ADO	70	50	70	52	65	47	36	32	51	88	64	38	48	39	49	52	67	86	55	64	57	75	69	77	63	75	67	63	100	60	63	87	103
ADORA1	3	1	0	1	8	1	2	0	0	7	1	1	5	1	0	2	23	6	5	0	14	9	11	8	48	3	18	44	4	33	1	30	3
ADORA2A	233	277	354	232	255	361	435	256	248	444	260	279	250	276	130	212	295	359	423	498	549	510	390	466	343	336	364	492	462	192	400	357	506
ADORA2A-AS1	25	28	28	21	41	38	30	21	19	39	28	33	24	35	8	16	23	29	38	40	39	41	30	39	31	18	26	26	32	15	21	21	34
ADORA2B	71	119	100	196	171	72	81	25	33	89	57	88	74	55	65	127	39	48	52	80	87	46	65	64	57	89	53	32	82	94	55	39	52
ADORA3	23	7	14	7	1	8	0	10	10	12	2	4	1	1	82	26	8	11	2	6	7	4	8	6	18	28	19	8	19	45	12	14	27
ADPGK	1624	1279	1330	1344	1630	1459	955	1368	1249	1487	1267	1471	1612	1182	1660	1820	1928	1731	1481	1391	1728	1687	1443	1437	1762	1827	1583	1419	1839	1896	1545	1456	1394
ADPGK-AS1	197	113	145	154	162	173	108	141	139	133	151	145	172	122	190	188	200	187	154	149	163	165	147	147	198	230	179	170	214	184	174	157	169
ADPRH	363	300	208	262	256	153	88	180	213	169	232	200	284	147	418	510	294	385	263	206	235	194	239	281	325	367	253	235	383	466	240	339	298
ADPRHL1	2	3	1	3	3	7	3	6	6	8	4	4	2	5	6	3	2	5	3	7	2	3	6	3	5	3	2	3	3	5	7	4	4
ADPRM	108	54	116	79	60	210	119	171	143	163	108	52	149	94	71	122	173	125	132	124	185	175	142	168	97	129	151	135	140	101	198	168	184
ADPRS	364	246	307	213	241	305	368	394	446	380	217	205	285	193	339	425	449	375	341	438	527	463	339	419	428	494	412	443	560	583	477	468	541
ADRA1A	0	4	0	0	0	1	2	1	0	1	1	2	1	1	0	1	0	0	0	0	0	0	0	2	0	0	0	0	1	0	0	0	0
ADRA1B	0	0	0	0	0	0	0	0	0	1	1	0	0	0	0	0	0	0	0	0	0	0	0	0	0	0	0	0	0	0	0	0	0
ADRA1D	0	0	0	0	6	0	0	0	0	0	0	0	0	0	0	0	0	0	0	0	0	0	0	0	0	0	0	0	0	0	0	0	0
ADRA2A	0	46	32	8	84	23	18	1	12	24	22	20	5	11	1	44	4	12	10	7	7	3	2	5	6	8	8	12	5	6	5	5	11
ADRA2B	0	2	3	1	0	3	4	1	1	0	2	4	0	0	0	0	0	0	1	2	3	7	1	1	0	0	0	3	0	0	5	0	1
ADRA2C	0	0	0	0	3	0	0	0	1	1	0	0	0	0	0	0	0	0	0	0	2	0	0	0	0	0	0	0	0	0	0	0	0
ADRB1	4	6	5	2	10	15	3	2	10	5	2	2	18	5	22	5	24	19	8	34	6	2	26	0	3	13	8	3	8	1	11	2	11
ADRB2	508	157	380	260	470	363	260	411	422	387	142	206	368	319	359	414	1149	529	350	351	495	386	771	330	541	532	681	622	621	616	518	496	520
ADRB3	0	0	0	0	0	0	1	1	0	1	0	1	0	0	0	0	0	0	0	0	0	0	0	0	0	1	0	0	0	0	1	0	0
ADRM1	966	938	1160	978	1171	1331	1014	1098	1097	1205	797	977	1577	982	979	1095	1274	1156	811	874	930	941	892	820	1220	1157	868	1083	1194	1155	1100	988	970
ADSL	640	493	944	639	747	887	600	758	651	1026	556	583	966	676	555	636	832	751	508	537	798	617	486	631	681	786	606	715	931	639	735	629	732
ADSS1	13	9	9	10	11	11	11	9	7	17	11	7	16	19	7	3	16	7	11	12	11	20	25	15	18	27	21	14	21	25	13	18	14
ADSS2	444	179	482	306	222	410	306	518	357	466	273	287	511	369	403	267	554	440	415	352	598	432	525	572	421	506	532	433	648	646	440	483	415
ADTRP	83	20	61	27	71	151	151	153	53	232	206	23	184	76	21	18	100	191	129	66	115	76	130	196	29	93	116	84	105	90	181	88	78
AEBP1	40	218	83	55	91	108	125	71	131	187	273	64	114	100	34	78	89	187	104	140	181	220	102	161	145	141	146	127	194	82	142	191	242
AEBP2	224	122	230	107	124	237	235	217	236	248	190	182	230	185	125	132	369	222	236	268	248	295	249	241	180	227	235	269	305	231	285	289	294
AEN	358	408	461	391	342	673	538	261	536	614	613	361	612	396	407	401	529	600	489	527	600	587	451	512	532	451	363	500	464	301	659	391	506
AFAP1	119	176	104	38	69	123	71	55	40	82	69	39	118	75	63	68	66	94	104	76	108	175	154	133	78	128	164	135	139	104	163	64	119
AFAP1-AS1	6	22	12	2	6	12	4	4	1	7	5	2	4	4	6	10	3	4	5	6	7	15	5	7	4	7	7	8	8	5	10	5	6
AFAP1L1	2	5	2	0	5	2	4	1	0	2	4	1	1	2	0	2	1	1	2	2	2	2	3	0	2	0	0	1	4	2	2	2	1
AFAP1L2	24	161	100	31	21	56	21	24	41	55	33	24	10	13	7	99	35	34	19	29	25	26	19	37	23	32	22	32	27	30	38	37	38
AFDN	83	34	30	25	25	41	38	83	36	90	116	58	56	46	13	27	54	42	54	25	50	36	43	57	43	55	22	84	38	28	51	39	30
AFDN-DT	0	1	0	0	1	0	1	0	0	0	0	0	0	0	0	0	0	0	1	0	0	0	0	0	0	0	0	0	0	0	0	0	0
AFF1	532	563	497	495	562	607	677	450	681	514	604	494	560	324	468	605	502	513	487	629	532	705	410	473	626	787	482	704	630	482	739	660	623
AFF1-AS1	4	7	11	7	7	12	9	4	4	10	9	8	5	2	10	6	5	5	2	3	4	5	6	6	3	4	3	10	10	8	7	4	7
AFF2	1	3	2	0	4	6	5	6	1	2	4	2	1	6	1	1	0	3	3	3	5	1	2	6	2	0	2	2	4	4	3	6	4
AFF3	134	248	197	76	104	328	165	86	153	225	388	256	146	120	46	146	143	286	322	461	442	421	218	513	336	106	228	231	213	115	248	331	302
AFF4	479	472	477	448	395	839	666	508	510	568	724	514	734	460	306	477	644	631	648	698	698	748	570	718	663	543	524	624	641	483	628	561	530
AFG1L	26	22	24	15	18	37	24	19	23	29	17	12	20	21	21	32	32	18	12	15	30	31	21	24	31	22	16	15	24	27	26	28	15
AFG3L1P	245	188	258	149	170	287	277	275	321	282	288	224	274	209	179	229	284	266	238	290	321	330	299	268	327	349	271	360	309	260	411	279	310
AFG3L2	526	325	470	463	445	616	444	471	326	662	532	496	697	523	371	434	726	618	564	467	674	660	469	589	594	618	492	494	658	640	517	505	530
AFM	0	0	0	0	0	2	0	0	0	0	0	0	0	0	0	0	0	0	0	0	0	0	0	0	0	0	0	0	0	0	0	0	0
AFMID	44	26	36	27	37	47	16	15	23	24	30	34	50	13	29	19	46	48	39	29	36	59	20	24	36	55	31	35	40	38	40	43	17
AFP	0	1	0	0	0	0	0	0	0	0	0	0	0	0	0	0	0	0	0	0	0	0	0	0	0	0	0	0	0	0	0	0	0
AFTPH	410	395	446	324	372	528	338	440	388	586	366	338	492	341	414	399	566	551	304	366	410	393	409	459	376	424	490	453	544	449	446	430	435
AGA	227	247	304	211	241	298	240	331	204	315	173	280	355	245	234	281	481	306	280	213	239	318	391	302	309	266	359	214	350	282	311	267	256
AGAP1	14	15	32	11	7	38	24	37	10	32	26	27	38	25	18	15	57	37	20	44	32	13	23	23	38	37	23	30	27	37	20	24	28
AGAP1-IT1	0	0	0	0	1	0	0	0	0	0	0	1	0	0	0	0	0	0	0	0	0	0	0	0	0	0	0	0	0	0	0	0	0
AGAP10P	0	0	1	1	0	3	9	2	0	0	0	9	2	0	0	0	0	1	1	0	1	0	3	1	0	0	3	2	2	2	1	1	0
AGAP11	7	9	12	6	12	24	10	7	7	14	9	11	13	8	11	7	12	6	8	11	8	6	6	11	9	13	8	7	11	9	11	6	10
AGAP12P	0	8	8	3	1	8	1	0	0	12	1	6	1	5	1	8	0	1	4	11	0	3	3	8	0	3	0	0	3	0	2	2	5
AGAP2	77	84	142	112	99	115	108	152	124	168	98	99	126	92	70	98	145	120	64	105	132	125	96	89	136	141	111	154	138	83	137	117	138
AGAP2-AS1	11	11	11	14	8	15	14	11	15	15	14	13	16	7	12	12	13	22	7	8	16	7	11	7	19	9	18	15	14	10	15	10	15
AGAP3	418	245	282	253	233	261	241	200	195	328	246	349	441	295	306	123	567	405	326	221	325	377	253	243	437	466	434	353	396	458	520	386	370
AGAP4	4	5	17	12	10	14	11	10	14	15	5	8	13	9	12	2	4	18	23	13	25	21	30	9	28	19	23	2	24	7	17	17	14
AGAP5	7	0	12	3	1	8	6	7	6	7	4	3	5	4	1	4	3	3	6	6	6	6	3	6	10	10	6	7	14	6	8	9	5
AGAP6	31	36	27	14	19	48	35	47	20	44	32	21	31	22	38	34	41	36	36	28	45	46	37	39	54	43	44	44	46	36	64	32	44
AGAP7P	12	1	6	5	1	8	5	4	4	1	8	2	10	4	0	7	9	2	8	6	10	13	4	8	8	10	6	7	3	7	13	10	8
AGAP9	0	0	0	0	0	2	3	2	0	5	1	1	2	3	0	1	3	0	5	3	3	2	0	4	6	2	3	2	2	1	2	2	2
AGBL1	1	6	0	0	2	1	4	0	0	0	0	0	0	0	1	0	0	0	0	0	1	2	1	1	0	0	0	0	0	0	0	0	0
AGBL1-AS1	0	0	0	0	0	0	0	0	0	0	0	0	0	0	0	0	0	0	0	0	0	0	0	0	0	0	0	0	0	0	0	0	0
AGBL2	29	19	47	24	21	46	34	48	41	52	41	35	41	29	7	28	51	41	31	37	45	52	49	56	39	41	41	35	37	21	47	29	63
AGBL3	26	32	30	12	12	36	44	29	20	41	27	18	29	18	10	27	27	29	33	41	36	39	22	58	34	18	33	59	45	34	61	31	37
AGBL4	1	1	0	0	0	4	0	0	1	5	0	1	1	2	1	0	0	3	0	0	1	4	2	1	0	0	0	0	0	14	0	3	0
AGBL4-AS1	0	0	0	0	0	0	0	0	0	0	0	0	0	0	0	0	0	0	0	0	0	0	0	0	0	0	0	0	0	0	0	0	0
AGBL4-IT1	0	2	0	0	0	0	0	0	0	0	0	0	0	0	0	0	0	0	0	0	0	0	0	0	0	0	0	0	0	0	0	0	0
AGBL5	357	952	851	471	680	570	510	490	460	664	452	426	600	450	366	477	605	444	332	359	487	479	410	475	379	484	426	428	487	486	465	370	485
AGBL5-AS1	1	2	3	0	1	1	1	2	1	0	0	2	0	0	1	0	0	0	0	0	1	1	0	2	0	0	0	0	2	0	0	0	0
AGER	3	6	5	3	5	10	2	5	9	7	6	4	5	6	2	3	6	3	1	2	3	5	4	2	3	6	3	7	5	1	5	4	4
AGFG1	745	1493	872	1426	1923	639	830	564	518	895	690	806	1119	610	2027	1938	819	935	821	788	1044	950	843	1049	805	854	735	739	942	1079	666	720	777
AGFG2	177	31	194	82	76	171	195	176	161	211	123	109	157	122	63	45	317	300	166	162	217	230	189	164	207	250	235	325	241	142	372	246	240
AGGF1	343	212	384	247	235	343	220	418	288	507	196	224	365	280	231	330	470	365	231	243	389	311	322	349	283	369	435	378	550	403	372	392	454
AGK	267	197	474	246	246	560	373	399	388	508	294	284	598	320	252	298	504	360	324	297	399	388	361	422	341	340	333	417	426	403	384	342	354
AGL	224	100	445	128	123	285	231	194	129	364	226	177	312	215	140	146	345	307	296	254	397	314	305	302	242	253	367	336	360	298	315	248	341
AGMAT	20	15	64	28	24	55	57	41	26	55	24	29	53	51	10	13	15	30	29	19	41	33	13	49	28	16	26	36	44	20	34	26	39
AGMO	1	3	0	0	2	0	1	1	0	1	1	0	1	0	0	0	0	0	0	0	0	0	0	0	0	0	0	0	0	0	0	0	0
AGO1	575	663	514	563	426	435	420	314	241	528	459	563	510	441	431	448	732	579	567	659	673	715	498	490	667	660	607	623	709	770	627	623	764
AGO2	271	378	364	227	385	414	435	276	227	355	351	270	429	308	252	348	376	290	375	391	420	364	302	403	348	299	263	349	319	275	326	251	276
AGO3	175	216	221	176	134	217	270	165	194	219	179	174	236	154	179	195	246	207	235	192	275	259	247	274	207	213	249	243	255	220	224	206	236
AGO4	869	577	588	634	544	489	454	469	301	686	442	656	730	691	892	753	1025	824	828	676	963	865	802	744	720	787	868	742	1047	1217	714	777	785
AGPAT1	31	84	73	40	63	42	33	46	42	78	52	36	43	23	28	43	46	39	23	42	21	43	45	26	41	50	27	29	28	32	39	34	33
AGPAT2	860	928	931	1040	1808	582	429	513	565	792	753	936	855	638	1171	1300	887	820	530	480	613	625	482	556	908	835	625	679	740	1143	642	702	564
AGPAT3	998	1100	897	1045	1083	826	679	706	761	982	903	895	929	897	1109	738	1128	1164	755	789	768	964	782	889	1068	1014	840	1099	1229	1175	1152	905	939
AGPAT4	119	144	137	94	93	135	153	177	101	146	97	130	121	136	240	137	203	127	173	151	170	141	170	128	137	163	180	120	204	140	124	133	79
AGPAT4-IT1	16	31	23	8	5	37	16	44	8	25	12	14	13	17	18	16	25	10	35	33	19	26	21	21	29	15	16	16	22	19	22	21	16
AGPAT5	226	204	320	139	115	310	205	214	140	305	189	161	244	191	184	213	326	386	272	269	380	341	227	417	246	201	219	256	367	262	345	318	357
AGPS	496	363	395	368	334	407	375	338	274	462	301	327	545	371	544	498	519	427	457	357	509	416	468	490	399	372	423	356	521	579	359	411	434
AGR2	0	1	0	0	1	0	0	0	0	0	0	0	0	1	0	0	0	0	0	0	0	0	0	0	0	0	0	0	0	0	0	0	0
AGR3	0	1	0	0	0	0	0	0	0	0	0	0	0	0	1	0	0	0	0	0	0	0	0	0	0	0	0	0	0	0	0	0	0
AGRN	8	21	9	18	15	38	12	26	52	14	19	12	15	8	16	26	9	10	12	8	8	18	9	4	25	11	8	13	25	17	35	14	17
AGRP	3	2	1	0	3	1	2	3	1	2	2	1	0	0	1	3	1	0	1	0	0	0	0	0	4	6	3	1	5	3	4	1	7
AGT	0	2	0	0	3	0	0	0	0	0	0	0	0	1	0	0	0	0	0	1	0	1	0	0	0	0	0	0	0	0	0	0	0
AGTPBP1	846	530	808	668	921	788	591	681	346	842	687	798	1100	776	881	829	1389	921	1043	907	1136	1118	1216	919	777	1017	1096	889	1065	1333	797	753	791
AGTR1	0	0	0	0	1	2	0	0	0	0	0	0	0	0	0	1	0	0	0	0	1	0	0	0	0	0	0	0	0	0	0	0	0
AGTR2	0	0	0	0	1	0	0	0	0	0	0	0	0	0	0	0	0	0	0	0	0	0	0	0	0	0	0	0	0	0	0	0	0
AGTRAP	2354	2811	2386	2790	3501	1427	1130	1924	1820	2401	2003	2823	2453	1709	3240	3241	2839	2269	1605	1700	1782	2040	1639	1446	2662	3136	2103	1670	2549	3156	1868	1691	1921
AGXT	0	1	0	0	0	2	1	0	0	0	1	2	0	0	0	0	0	0	0	0	0	0	0	0	0	0	0	0	0	0	0	0	0
AGXT2	0	3	0	1	1	1	0	1	0	2	0	0	0	0	0	0	0	0	0	0	1	0	0	0	0	1	0	0	0	0	0	0	0
AHCTF1	366	286	330	268	291	496	501	286	178	469	334	243	390	308	215	274	593	401	725	494	749	684	626	650	426	446	541	477	587	414	495	453	495
AHCTF1P1	303	190	227	162	178	396	340	178	86	328	206	159	254	217	155	188	386	273	536	349	579	499	482	480	272	294	364	321	434	303	354	361	288
AHCY	315	255	365	331	349	393	302	292	224	353	253	257	476	367	274	327	370	420	315	210	321	314	216	348	355	322	273	283	414	478	319	295	262
AHCYL1	1236	950	1031	932	931	835	760	730	703	1252	742	981	1196	813	1098	755	1515	1140	913	862	1216	1138	997	936	1108	1335	1181	1116	1385	1444	1120	1102	1246
AHCYL2	350	236	207	216	162	238	195	182	128	317	202	213	291	235	187	191	435	408	301	290	397	304	365	424	311	309	320	291	414	370	322	320	365
AHDC1	33	35	47	39	28	24	61	54	38	61	42	46	40	38	27	16	72	41	34	47	33	41	46	39	42	43	52	85	48	38	68	73	54
AHI1	58	71	105	59	59	115	126	114	99	127	63	59	125	67	52	99	80	74	160	191	116	168	149	129	103	93	113	123	98	91	96	122	69
AHNAK	11262	7959	7462	6660	5881	8402	9380	5179	4355	8118	9310	7974	7412	8380	9011	6995	15719	10933	12994	12425	14578	14750	12936	8844	11249	10686	10488	11983	12220	10600	10537	11052	7906
AHNAK2	7	12	1	5	17	19	6	6	9	6	9	12	5	9	1	15	20	5	4	4	6	12	10	4	12	8	9	13	8	11	6	17	6
AHR	976	971	1052	1180	2013	700	1142	289	424	931	822	750	923	666	1920	1375	1127	1225	2153	1227	1710	1737	1558	1547	1379	932	876	806	1200	1237	847	791	748
AHRR	11	9	13	8	14	13	11	13	8	6	3	10	18	9	11	12	25	15	4	11	15	7	5	6	12	7	8	15	4	11	6	9	6
AHSA1	707	595	727	540	603	713	552	851	746	800	393	455	808	539	637	577	833	830	448	480	642	531	657	579	711	770	677	781	941	700	815	712	784
AHSA2P	994	854	1014	509	544	1054	946	926	774	1555	1071	806	1079	886	506	499	1260	882	881	995	1488	1221	1190	1106	1318	1478	1261	1553	1159	1058	1469	1227	1175
AHSG	0	0	0	0	4	2	0	0	0	0	0	1	0	0	0	0	0	0	0	0	0	0	0	0	0	0	0	0	0	0	0	0	0
AHSP	2	5	345	57	1099	279	71	0	121	57	655	2	37	36	0	1	0	0	0	41	0	1	3	0	1	0	0	1	0	1	0	0	0
AICDA	2	7	4	1	6	7	7	7	3	5	2	3	1	6	2	0	1	5	0	0	0	0	0	1	1	0	0	0	3	6	1	5	4
AIDA	137	112	200	99	107	210	147	144	185	211	146	154	218	149	115	77	170	178	118	129	170	178	158	197	120	120	161	203	170	111	182	181	185
AIF1	753	598	648	696	510	544	195	705	423	744	400	614	549	524	655	469	711	596	463	355	409	494	425	601	591	827	496	404	670	1197	414	638	476
AIF1L	1	3	2	5	0	0	7	1	0	4	2	1	60	3	0	0	0	3	0	0	1	3	1	1	0	2	0	4	2	4	1	0	4
AIFM1	357	296	418	384	404	458	296	397	270	530	261	303	622	332	368	400	467	407	231	260	381	292	297	287	345	368	303	330	472	396	340	288	370
AIFM2	41	50	69	48	84	152	59	56	55	75	51	46	113	48	53	101	56	55	26	26	31	50	28	55	50	39	54	50	52	29	61	56	59
AIFM3	129	128	42	25	29	53	18	24	27	25	54	58	43	43	55	64	56	53	59	85	40	51	33	23	65	58	46	39	39	79	75	57	35
AIG1	121	300	188	141	214	215	90	130	100	204	115	122	176	97	87	169	146	99	126	117	100	138	103	202	133	131	126	134	96	136	120	117	111
AIM2	51	118	102	62	39	171	30	95	149	156	131	50	111	89	89	138	95	189	44	28	73	67	88	114	84	59	130	118	125	111	90	82	93
AIMP1	397	289	390	267	353	494	293	499	345	415	307	328	572	307	328	332	556	442	342	297	416	392	348	440	352	416	443	395	468	408	393	346	372
AIMP2	230	144	240	189	263	245	122	232	210	280	134	136	249	156	235	209	249	212	145	119	183	159	151	154	192	244	175	189	238	300	201	210	203
AIP	1007	729	1122	702	735	1044	1060	1243	1092	1221	793	752	1072	878	676	870	1188	1181	840	920	1190	1162	1008	1064	1174	1148	976	1218	1317	967	1241	1124	1143
AIPL1	0	3	0	0	3	1	0	1	0	1	0	0	0	0	4	0	0	0	0	0	0	0	0	0	0	0	0	0	0	0	0	0	0
AIRE	6	4	0	3	3	3	1	1	6	3	4	6	12	4	1	1	3	4	7	0	3	0	2	4	1	3	2	4	3	5	5	3	6
AIRN	2	5	3	1	7	5	5	5	3	4	2	3	0	2	1	0	3	3	0	3	1	5	2	1	5	2	1	6	1	2	3	1	0
AJAP1	3	3	1	1	1	5	3	4	0	10	0	2	1	4	0	2	5	4	8	5	12	5	5	5	1	3	3	5	6	11	2	4	3
AJM1	22	19	26	17	11	34	36	23	43	29	29	36	28	30	18	7	63	38	10	44	17	35	30	15	38	30	31	69	39	22	59	48	27
AJUBA	3	1	9	3	0	7	10	6	2	11	0	5	1	7	1	0	7	10	7	4	8	4	4	5	3	9	7	8	6	7	6	8	11
AK1	121	82	123	91	123	207	180	108	133	187	124	106	131	102	32	59	95	136	93	153	106	107	163	118	160	143	107	173	160	103	188	161	120
AK2	1346	880	1128	1164	1129	1283	949	1010	861	1413	924	1001	1600	1008	1073	1373	1654	1306	1102	942	1212	1217	1124	1177	1294	1303	1189	1234	1521	1626	1233	1203	1228
AK3	257	293	450	309	292	484	219	366	279	432	348	289	480	356	223	320	401	247	280	308	373	398	378	360	289	328	387	310	425	272	312	271	378
AK4	28	38	18	52	45	12	17	14	3	18	13	13	29	10	34	28	22	21	6	7	4	9	14	5	15	14	15	12	25	28	9	15	22
AK5	87	40	67	31	43	116	119	187	54	169	75	65	177	122	50	53	91	107	125	180	282	172	115	332	185	315	216	176	268	113	302	114	264
AK6	158	143	182	107	142	238	102	231	149	289	85	113	230	142	140	150	210	207	118	122	201	127	140	218	129	159	177	172	231	190	155	129	161
AK7	2	1	0	0	4	4	0	0	0	0	2	3	5	1	0	0	0	1	0	0	2	2	0	0	0	0	0	0	1	0	0	1	2
AK8	3	11	1	2	2	11	4	5	4	1	6	5	4	6	1	5	2	2	3	5	1	5	4	4	6	4	2	2	7	1	8	0	3
AK9	78	92	96	47	55	173	86	169	93	157	100	78	123	83	67	104	147	121	126	104	121	153	178	164	111	101	158	151	150	124	150	135	144
AKAIN1	0	1	0	0	0	1	0	2	0	2	1	0	0	0	0	0	0	0	0	0	0	0	0	0	0	0	0	0	1	0	0	0	1
AKAP1	356	143	410	254	273	446	381	262	229	488	276	259	332	357	240	266	493	340	384	421	490	498	334	487	395	418	392	439	441	372	457	363	434
AKAP10	583	407	547	392	491	577	558	587	490	813	426	426	622	564	520	626	817	632	680	659	881	823	716	819	588	656	655	628	814	740	715	661	641
AKAP11	187	146	186	125	96	254	148	179	186	219	219	156	175	200	102	140	259	213	182	217	268	250	195	260	174	297	220	265	303	200	337	224	273
AKAP12	6	9	3	2	8	24	10	5	7	9	5	4	5	16	3	2	7	27	6	12	6	18	24	3	4	3	1	7	0	1	12	1	2
AKAP13	5594	5745	4705	4323	3684	5105	4452	4064	3321	5396	5638	4432	5583	4903	5390	6859	6602	6083	5803	5253	6622	6278	6014	5830	6261	6052	5710	5606	6708	6330	5787	5470	5280
AKAP14	0	0	0	0	2	0	1	1	0	0	0	0	1	0	0	0	0	0	0	0	4	0	0	0	0	0	0	0	0	0	0	0	0
AKAP17A	608	415	567	368	323	870	779	450	420	783	559	587	673	712	287	414	612	503	568	544	741	684	413	540	852	722	597	762	721	519	741	645	655
AKAP3	7	10	15	2	12	10	4	9	16	13	9	7	5	12	2	6	5	6	5	7	7	2	10	5	8	8	7	16	8	3	8	5	16
AKAP4	0	5	0	0	0	0	1	0	0	1	2	0	0	1	0	0	0	0	0	1	0	0	2	0	0	0	0	0	0	0	1	0	0
AKAP5	6	1	8	5	6	16	11	20	14	13	13	5	29	9	1	6	12	7	12	10	9	11	25	12	10	13	9	13	8	14	17	14	16
AKAP6	31	16	23	6	7	56	46	12	6	19	37	10	16	13	3	7	26	22	35	18	57	72	8	54	31	12	50	28	23	12	47	40	23
AKAP7	84	37	67	34	52	96	54	94	76	118	47	64	106	58	59	61	118	74	84	101	92	98	92	112	78	67	78	88	125	63	82	90	91
AKAP8	587	444	640	541	655	774	942	554	505	689	674	567	786	537	391	480	843	693	791	823	822	978	754	864	755	692	611	709	758	620	766	628	677
AKAP8L	1319	1078	1288	1045	1196	1672	1249	1127	1188	1507	1304	1232	1579	1172	943	1503	1770	1540	1158	1371	1627	1560	1233	1489	1824	1533	1416	1617	1671	1377	1772	1515	1546
AKAP9	821	603	1031	543	525	1297	840	1342	964	1239	842	732	1029	820	615	663	1314	956	989	1001	1230	1178	1131	1143	841	980	1041	1024	1014	868	1002	927	974
AKIP1	122	206	121	90	140	182	140	151	199	173	112	98	209	146	156	207	132	130	75	58	73	117	97	68	114	87	109	112	165	132	120	100	98
AKIRIN1	861	702	933	800	1017	1042	1036	1080	900	1238	747	866	1254	937	750	822	1269	1251	1168	1039	1426	1376	1304	1209	960	1111	1092	1069	1193	1102	1156	980	1082
AKIRIN2	692	918	934	1335	1427	961	944	801	716	958	695	933	1295	990	910	1029	1335	1303	1680	1276	1633	1718	1566	1491	1142	780	815	836	1033	1108	817	622	643
AKNA	750	572	819	543	317	803	740	1033	684	989	931	768	847	674	467	521	1033	733	643	856	914	1084	900	712	1143	1110	853	1309	1020	796	1215	1162	1213
AKNAD1	0	2	0	0	1	1	1	0	0	1	0	0	0	0	0	0	0	0	0	0	0	1	0	0	0	0	1	0	0	0	1	1	0
AKR1A1	997	1013	962	940	1080	1135	742	982	933	1101	823	800	1155	842	1119	1198	1124	1250	779	706	860	886	758	912	1078	1173	887	892	1103	1256	976	893	882
AKR1B1	768	541	1021	949	581	1239	1005	1049	774	1222	672	647	1260	894	396	612	1316	916	929	830	1206	1096	866	1017	1108	1003	989	1049	1101	1111	1014	952	1016
AKR1B10	0	2	2	1	0	0	1	1	0	0	0	0	0	0	0	0	0	0	0	0	0	0	0	0	0	0	0	0	0	0	0	0	0
AKR1B15	1	3	0	0	1	0	0	1	0	0	1	0	0	1	0	0	0	0	0	0	0	0	0	0	0	0	0	0	0	0	0	0	0
AKR1C1	1	3	5	0	3	4	9	3	3	6	2	4	3	5	1	1	0	5	3	3	6	4	4	4	0	5	4	3	0	3	2	0	2
AKR1C2	0	1	1	0	1	1	0	1	0	1	0	0	0	0	0	1	0	1	0	0	1	9	0	1	0	0	0	0	11	8	0	3	10
AKR1C3	184	65	116	64	42	91	87	235	96	260	58	93	353	127	75	112	200	75	102	144	141	98	214	133	77	265	110	205	313	303	143	277	129
AKR1C4	1	0	0	0	1	0	0	1	0	0	0	1	1	0	0	0	1	0	0	1	2	1	0	2	0	1	1	0	0	0	1	1	0
AKR1C6P	1	1	0	0	2	1	0	0	1	0	0	0	0	1	0	1	0	0	0	0	2	0	1	0	0	4	0	0	0	1	1	0	1
AKR1C8P	2	0	0	1	3	0	5	0	0	2	2	1	2	1	2	0	7	2	1	1	5	2	2	0	0	0	0	1	1	0	0	2	0
AKR1D1	0	2	1	0	0	0	1	1	0	1	1	0	0	0	1	0	0	0	0	1	0	0	0	0	0	0	0	0	0	0	0	0	0
AKR1E2	10	9	11	4	8	17	18	2	14	7	12	3	20	10	5	10	9	20	13	12	11	15	8	13	10	24	20	7	7	12	5	4	14
AKR7A2	577	830	617	664	545	541	520	698	509	778	602	598	786	384	491	592	865	668	505	553	650	695	548	569	731	735	591	677	642	654	704	721	633
AKR7A2P1	1	2	0	0	2	0	7	0	0	3	1	0	0	0	0	0	0	0	1	1	1	0	1	0	0	0	0	0	0	0	0	0	2
AKR7A3	5	1	1	2	3	4	6	2	1	3	1	0	0	6	0	1	1	4	3	2	5	4	3	1	3	2	5	3	3	2	3	1	2
AKR7L	6	8	1	3	5	7	5	9	6	3	10	5	11	7	4	5	5	4	4	1	3	6	5	6	3	4	2	2	3	3	6	7	3
AKT1	2897	2589	2760	2364	2355	2582	2181	2013	1924	2909	2661	2897	3728	2710	2286	1098	3889	2866	2106	2586	2675	2906	2397	2293	3137	3118	2590	3283	3535	3245	2921	2996	2734
AKT1S1	109	115	144	110	168	113	110	87	127	114	95	115	122	89	92	85	119	125	102	142	101	138	96	128	127	126	92	112	119	120	147	146	115
AKT2	192	178	152	174	124	177	201	129	126	169	144	161	176	150	101	131	182	178	137	174	189	207	176	132	221	155	150	239	201	187	217	199	228
AKT3	70	81	66	43	63	120	61	117	63	82	68	53	55	51	46	63	90	57	77	98	135	103	105	111	50	124	80	97	93	63	85	73	72
AKTIP	261	99	307	153	157	296	236	325	211	446	159	180	295	192	143	147	416	327	308	249	455	325	341	390	238	315	352	396	464	289	430	299	478
ALAD	537	553	474	414	591	504	344	382	319	582	406	358	544	451	544	613	633	542	390	432	478	442	446	413	587	562	534	484	656	567	567	530	562
ALAS1	585	344	425	324	392	424	391	381	265	444	206	289	423	259	420	419	671	476	345	354	474	415	448	364	423	529	540	417	635	633	460	416	597
ALAS2	24	5	5880	947	16045	4166	726	1	1564	1508	9801	4	718	490	0	15	0	9	4	468	0	10	45	13	0	4	38	1	4	2	12	0	3
ALB	0	1	0	0	2	5	0	4	0	1	2	0	0	0	0	0	0	0	0	0	0	0	0	0	0	0	0	0	1	0	1	0	1
ALCAM	349	211	181	343	293	214	168	104	120	197	277	221	291	176	430	241	264	252	178	179	193	231	141	187	194	239	191	188	227	422	161	155	181
ALDH16A1	593	540	596	470	420	663	646	433	498	695	500	725	739	553	514	415	806	656	571	647	688	627	430	647	711	740	570	561	849	828	836	870	702
ALDH18A1	414	453	753	622	578	1051	713	571	506	882	551	492	930	707	466	549	827	648	561	456	746	615	489	567	637	588	554	700	836	406	694	606	574
ALDH1A1	623	141	102	88	18	45	98	135	32	301	78	114	62	181	111	104	416	690	362	165	362	319	540	433	307	424	536	308	383	547	186	327	433
ALDH1A2	5	3	0	1	4	1	0	2	0	0	1	2	1	1	0	0	0	0	2	0	4	1	0	2	0	0	0	0	1	1	0	0	0
ALDH1A3	1	1	0	0	0	1	1	0	1	0	1	1	1	0	2	0	1	0	0	1	1	0	0	3	1	1	0	1	0	2	0	1	1
ALDH1B1	102	80	145	114	95	129	65	115	86	138	89	83	160	94	95	119	185	128	74	55	104	60	90	70	116	143	139	140	159	137	131	134	159
ALDH1L1	0	0	0	0	4	3	1	0	0	0	0	1	2	1	0	0	0	0	0	0	0	1	0	0	0	0	0	0	0	0	0	0	0
ALDH1L1-AS1	0	1	0	0	0	1	0	0	0	0	0	0	0	0	0	0	0	0	0	0	1	0	0	0	0	0	0	0	0	0	0	1	0
ALDH1L1-AS2	0	1	0	0	0	0	0	0	0	0	0	0	1	1	0	0	0	0	0	0	0	0	0	0	0	0	0	0	0	0	0	1	0
ALDH1L2	7	35	21	16	18	29	15	16	3	7	6	5	23	12	13	29	0	2	1	6	3	9	0	3	4	1	7	4	7	8	5	5	4
ALDH2	2270	1223	1175	1988	2673	825	815	1418	457	1565	1643	1383	1462	1397	2733	1505	2866	2630	1646	1437	2066	1914	1815	1471	3118	2942	2429	1725	1961	2053	1851	1780	1801
ALDH3A1	0	1	4	0	2	0	0	0	0	0	1	1	2	1	0	0	1	4	0	0	0	1	0	0	0	0	1	0	0	2	0	0	0
ALDH3A2	401	298	362	359	406	352	208	353	191	477	244	346	397	332	400	367	610	424	356	308	393	451	386	399	383	529	423	413	517	697	341	409	442
ALDH3B1	958	729	558	644	633	429	227	382	344	530	517	656	642	624	789	996	903	689	667	551	639	599	537	614	1000	944	564	607	863	1406	679	876	672
ALDH3B2	0	0	0	0	3	2	0	0	0	0	1	0	1	0	0	0	0	0	0	1	2	0	0	0	1	0	0	1	0	3	0	1	0
ALDH4A1	113	91	112	166	164	117	114	69	69	102	78	112	92	94	179	128	114	79	58	64	101	100	68	45	135	97	98	89	107	180	57	153	116
ALDH5A1	78	63	124	56	86	223	94	105	101	195	201	41	82	105	36	77	75	208	93	135	223	129	121	172	124	105	122	179	210	81	124	172	221
ALDH6A1	164	123	178	138	140	214	201	137	116	168	169	145	175	154	156	177	215	140	148	158	220	150	150	175	158	191	180	149	203	188	198	175	182
ALDH7A1	8	13	26	16	18	13	27	9	3	14	4	17	10	9	8	16	16	14	13	10	15	10	1	9	6	8	11	7	9	5	6	20	7
ALDH8A1	3	1	2	1	4	7	6	4	6	7	1	4	5	6	7	7	7	6	0	1	12	11	3	5	2	6	2	0	5	5	8	2	1
ALDH9A1	781	635	833	520	545	828	538	880	605	1134	505	494	898	627	741	790	1068	968	551	498	802	737	760	982	910	857	915	870	1080	919	862	785	806
ALDOA	6761	8201	7904	9098	12368	6830	5708	6888	6633	7697	6708	7281	9634	5824	7358	9615	8312	7586	5421	5278	6535	6880	5564	5887	8450	8430	6107	6590	7566	8819	6555	6223	6310
ALDOB	1	4	0	1	0	4	0	0	0	0	1	1	0	2	1	0	0	1	0	1	1	0	0	0	0	0	0	0	0	1	0	0	0
ALDOC	241	122	221	150	132	249	254	280	195	330	237	179	299	226	123	157	357	290	272	337	358	349	327	361	323	284	322	360	323	254	337	294	299
ALG1	285	246	412	311	294	511	302	352	363	459	283	321	483	296	316	329	431	313	200	263	273	286	271	286	370	369	321	356	449	381	370	325	355
ALG10	20	8	14	9	9	20	11	15	12	10	9	8	18	16	10	12	16	18	21	12	12	17	18	17	6	8	18	11	19	8	11	15	11
ALG10B	9	6	13	5	8	20	9	8	9	17	9	11	11	8	12	8	11	9	12	4	19	14	8	12	8	11	15	12	10	13	13	11	14
ALG11	218	184	223	158	159	310	178	246	210	314	162	173	279	170	174	227	343	253	213	166	273	233	237	265	211	229	259	242	374	294	285	302	289
ALG12	506	395	483	396	378	474	481	478	350	521	434	359	574	446	336	395	658	566	372	406	546	516	480	490	647	564	491	573	573	496	637	560	532
ALG13	254	206	299	213	318	391	445	361	269	332	215	239	394	230	195	178	340	406	497	458	709	626	616	681	278	332	351	257	367	276	340	241	309
ALG14	53	79	79	75	91	171	53	85	34	121	39	59	198	75	73	59	78	72	40	45	48	53	44	83	55	66	47	55	54	86	49	41	48
ALG14-AS1	0	0	0	0	2	1	0	1	0	0	0	0	0	0	0	0	0	0	0	0	0	0	0	0	0	0	0	0	0	0	0	0	0
ALG1L	4	1	9	3	9	7	5	3	3	4	2	7	4	5	3	3	8	1	3	0	4	1	3	3	3	6	4	5	2	3	5	5	4
ALG1L2	1	2	4	3	1	1	2	0	5	0	2	1	1	0	4	3	2	2	1	3	1	2	1	0	0	3	0	5	0	1	0	3	0
ALG1L9P	5	5	5	2	6	9	4	4	4	4	5	9	5	6	2	5	2	1	2	8	5	4	4	4	7	7	5	8	5	9	18	13	14
ALG2	270	247	311	294	247	419	347	326	257	423	231	231	351	268	283	367	411	378	369	402	510	396	345	342	340	372	321	345	420	376	315	325	364
ALG3	559	534	706	660	654	946	545	605	721	753	472	591	878	532	652	715	716	607	465	424	564	585	423	466	748	704	540	577	674	723	609	551	599
ALG5	275	243	356	316	351	704	335	477	303	468	242	307	702	369	335	279	429	329	269	231	367	320	330	308	295	319	291	282	362	342	312	231	245
ALG6	206	134	277	180	175	277	165	248	150	365	158	147	255	166	196	200	325	251	204	169	252	225	258	263	159	220	283	173	281	267	228	194	247
ALG8	224	207	271	245	263	470	247	271	243	382	219	231	454	222	257	219	326	261	241	205	287	301	246	248	215	245	217	250	364	285	257	235	262
ALG9	147	129	176	142	155	308	193	126	133	161	119	108	234	118	103	130	169	127	132	128	170	128	138	144	139	135	161	153	153	139	126	99	149
ALK	2	5	3	4	3	3	7	7	3	3	0	2	3	3	3	1	2	1	2	3	1	3	3	2	4	7	3	0	4	2	3	3	1
ALKAL1	0	0	0	0	0	0	0	0	0	0	0	0	0	0	0	0	0	0	0	0	0	0	0	0	0	0	0	0	0	0	0	0	0
ALKAL2	1	0	4	1	0	4	4	6	3	2	1	3	2	0	2	3	8	2	3	6	10	5	3	4	1	5	2	4	1	4	3	5	6
ALKBH1	104	73	76	59	58	106	128	126	93	125	58	45	79	73	65	98	119	119	139	136	167	156	153	183	113	125	123	115	168	148	122	145	159
ALKBH2	65	47	73	49	41	108	68	91	53	109	52	42	64	63	38	55	77	83	66	64	93	81	86	101	85	94	85	82	90	88	86	93	95
ALKBH3	186	168	250	185	189	236	202	300	241	262	195	186	314	200	139	215	325	269	155	170	240	200	231	223	218	322	256	240	276	255	236	225	248
ALKBH3-AS1	1	1	4	1	2	1	0	3	0	6	3	0	2	1	3	2	2	0	1	4	2	1	2	0	1	3	2	3	2	1	4	3	5
ALKBH4	145	73	151	78	74	171	87	137	104	161	72	75	134	109	110	137	166	123	61	55	86	72	77	70	166	160	155	155	179	172	148	185	187
ALKBH5	1603	1454	1561	1469	1428	2014	1984	1420	1363	1958	1642	1659	2277	1750	1550	1537	2441	1991	1677	1697	2337	2188	1888	1821	2153	1907	1895	2135	2398	1864	1984	1848	1926
ALKBH6	243	239	330	185	223	391	283	323	373	360	315	247	318	254	170	278	363	285	201	266	293	267	245	269	331	336	292	320	320	257	321	252	288
ALKBH7	201	150	230	216	246	230	218	262	199	239	162	246	282	202	139	191	249	234	187	183	215	244	179	410	241	247	193	217	230	224	193	215	174
ALKBH8	110	38	104	61	60	146	110	127	93	139	76	57	87	74	64	95	168	121	144	104	178	147	143	199	99	114	148	124	187	118	124	128	148
ALLC	0	1	0	0	0	0	2	0	0	0	0	0	0	0	0	0	0	0	0	0	0	0	0	0	0	0	0	0	0	0	0	0	0
ALMS1	129	74	128	84	55	212	145	133	48	171	139	99	129	123	79	87	140	173	186	147	231	186	177	233	114	154	129	198	139	129	146	194	189
ALMS1-IT1	0	0	0	0	0	0	2	6	0	0	1	0	3	0	0	3	0	1	0	1	1	1	4	1	1	0	0	0	0	0	1	1	0
ALMS1P1	0	4	0	0	2	2	1	3	0	0	3	1	1	0	1	0	0	0	0	0	1	1	0	0	0	1	0	0	0	1	2	1	0
ALOX12	108	926	668	250	741	241	122	90	170	308	265	142	102	86	179	463	138	118	139	131	121	125	62	154	172	169	120	160	126	164	182	89	108
ALOX12-AS1	33	49	48	26	32	35	24	35	26	42	27	22	30	20	15	29	32	32	29	32	34	39	34	37	28	51	41	31	41	34	28	27	24
ALOX12B	1	5	7	1	4	5	2	6	6	7	4	3	3	5	3	2	6	2	7	9	11	4	5	6	9	7	7	16	9	3	14	8	14
ALOX12P2	6	3	3	1	10	6	5	4	7	3	10	5	6	6	8	1	8	4	5	7	6	2	9	6	9	15	20	20	10	1	6	7	10
ALOX15	5	1	2	2	1	5	2	3	1	2	3	2	1	3	0	1	5	2	2	1	4	7	2	4	4	4	0	3	2	1	1	3	3
ALOX15B	23	78	10	188	38	6	11	30	10	4	5	13	11	32	533	201	62	37	26	3	45	44	20	10	112	104	35	23	31	15	35	20	22
ALOX15P1	9	7	6	6	6	22	8	16	5	10	17	4	7	7	1	1	13	18	14	10	12	7	6	20	7	9	6	16	6	2	17	13	8
ALOX5	3524	3127	2592	3299	3333	1940	847	1282	1563	2793	2707	2922	2852	2112	4874	3585	3417	4344	2734	2497	2763	2130	1821	2473	3249	3961	2248	2943	3874	4471	2981	2716	2856
ALOX5AP	903	1229	1365	1184	1424	815	748	1386	1572	1319	897	1012	1603	876	1141	1739	1063	1210	620	642	1055	784	812	787	823	1094	832	833	1097	857	786	841	795
ALOXE3	3	2	1	2	5	4	1	1	0	3	0	0	1	1	1	0	2	0	5	3	6	2	1	4	3	5	2	2	1	0	0	0	0
ALPG	0	0	0	0	3	0	0	0	0	0	0	1	0	0	0	0	0	0	0	0	0	0	0	0	0	0	0	0	0	0	0	0	0
ALPI	0	0	1	1	2	1	0	0	0	0	0	1	0	0	0	0	0	0	0	0	0	1	1	0	0	0	0	0	0	0	0	0	0
ALPK1	236	285	200	131	220	130	97	113	131	209	111	109	146	122	248	338	256	275	156	194	260	212	211	250	207	232	163	151	195	288	202	181	222
ALPK2	27	13	16	5	5	11	22	16	13	23	8	29	19	13	6	7	42	28	30	51	56	53	25	33	41	50	28	22	50	36	21	22	13
ALPK3	0	7	3	2	6	3	2	1	0	5	4	3	1	5	2	2	1	1	0	1	0	2	2	3	0	2	0	0	0	0	2	1	0
ALPL	0	3	7	5	308	7	4	1	0	2	8	14	0	8	2	3	0	0	2	13	4	0	2	5	1	0	6	12	2	0	7	2	1
ALPP	1	3	0	1	0	3	1	0	0	2	0	1	0	0	0	0	5	0	0	0	0	0	0	0	1	0	0	0	0	1	3	1	0
ALS2	127	115	142	90	96	120	154	76	69	122	57	86	113	64	117	130	163	97	123	216	273	198	213	211	125	100	148	140	141	137	157	114	109
ALS2CL	264	69	195	104	142	228	320	167	159	643	257	135	255	203	58	68	183	270	306	206	542	250	342	410	249	605	405	534	364	153	598	360	348
ALX1	1	0	0	0	0	0	0	0	0	0	0	0	0	0	0	0	0	0	0	0	0	0	1	0	0	0	0	0	0	0	0	0	0
ALX3	4	0	0	0	3	2	3	2	1	2	3	2	0	0	4	2	3	1	5	1	0	3	0	2	2	4	1	1	2	1	2	1	2
ALX4	0	1	1	1	5	2	2	1	0	0	0	1	0	0	2	0	0	0	0	0	0	0	0	0	0	0	0	1	0	0	0	0	0
ALYREF	449	472	641	727	740	881	746	667	583	570	575	629	1163	575	399	514	603	628	460	445	483	547	443	471	605	512	394	511	505	477	491	380	360
AMACR	59	19	53	20	15	46	24	47	33	50	11	25	35	35	27	29	68	48	42	45	42	44	41	42	48	76	53	60	70	91	43	74	60
AMBN	0	2	0	0	0	0	0	1	0	0	0	2	0	1	0	0	0	0	0	0	0	0	0	0	0	0	0	0	0	0	0	0	0
AMBP	1	1	0	0	2	2	1	0	0	0	0	1	0	0	1	0	0	0	0	0	0	0	0	0	0	1	0	0	0	0	0	0	0
AMBRA1	254	121	171	126	122	241	281	160	172	255	155	157	171	162	132	191	263	213	334	246	317	316	231	234	311	211	249	327	290	236	367	271	308
AMD1	726	462	756	518	781	850	1423	715	482	890	540	597	1000	664	462	549	1130	910	1331	1006	1438	1447	1456	1431	686	669	770	739	1070	934	705	664	678
AMDHD1	7	24	17	6	10	10	6	3	11	21	11	16	30	8	14	23	5	18	12	21	16	12	21	9	18	11	8	18	11	15	10	22	23
AMDHD2	352	220	320	198	166	419	288	299	254	382	322	274	250	313	175	179	406	307	314	346	457	397	307	377	493	397	379	448	405	290	437	424	438
AMELX	0	0	0	0	0	0	0	0	0	0	0	0	0	0	1	0	0	0	0	0	0	0	0	0	0	0	0	0	0	0	0	0	0
AMELY	0	1	0	0	0	0	0	0	0	0	0	0	0	0	0	0	0	0	0	0	0	0	0	0	0	0	0	0	0	0	0	0	0
AMER1	0	1	4	1	6	5	1	3	1	2	1	1	6	1	2	2	6	3	5	2	4	1	1	7	0	1	4	0	2	1	2	4	0
AMER2	0	3	2	0	1	0	0	1	1	0	0	2	0	0	0	0	1	0	0	0	0	0	0	0	0	0	0	0	0	0	0	0	0
AMER3	0	0	0	1	6	2	3	0	1	1	1	1	0	0	0	1	0	0	0	1	0	1	0	0	0	0	0	0	0	0	0	0	0
AMFR	535	2277	2172	1301	2475	1185	1560	880	1089	1987	2256	1781	1237	1712	1204	1713	1175	1396	1854	2124	1361	954	1361	2023	1645	798	1917	1603	1694	929	733	1058	1116
AMH	4	1	0	1	3	3	1	6	0	5	4	2	0	4	2	2	0	0	1	2	2	1	1	0	2	0	0	9	5	5	3	0	2
AMHR2	0	8	1	1	0	0	3	0	1	0	0	0	0	0	2	3	0	0	1	0	2	3	0	0	1	3	2	0	0	0	0	0	0
AMIGO1	140	38	104	39	34	160	107	155	81	288	87	49	93	95	25	32	167	140	149	161	298	190	114	276	159	204	189	295	324	124	272	229	324
AMIGO2	173	218	275	136	137	416	267	232	326	418	236	174	248	200	128	276	388	316	190	278	299	254	315	311	307	318	332	374	396	169	365	255	372
AMIGO3	47	32	55	49	40	47	43	34	42	51	55	34	56	24	18	35	56	47	41	51	58	47	28	29	58	72	35	73	60	35	61	54	67
AMMECR1	178	105	163	116	138	214	225	166	155	226	123	129	193	139	93	127	168	182	203	203	264	230	240	295	112	155	197	187	190	146	180	137	173
AMMECR1L	152	82	126	96	122	166	154	122	94	240	123	137	156	163	97	141	184	175	182	191	269	206	257	225	227	162	151	207	231	171	202	198	188
AMN	18	6	3	11	6	15	19	4	15	21	44	9	7	9	6	8	9	10	21	25	42	37	13	35	29	11	10	17	30	9	27	13	35
AMN1	45	76	95	40	46	100	41	75	68	99	68	43	54	38	20	41	59	75	72	76	136	81	88	122	68	59	79	84	95	65	92	86	87
AMOT	10	5	12	4	4	3	11	10	9	10	0	13	7	9	1	5	22	11	9	22	23	7	22	12	12	15	14	15	13	20	17	16	20
AMOTL1	25	31	27	36	21	25	32	14	12	26	16	24	29	18	32	42	21	14	29	21	31	25	31	25	20	30	10	20	32	29	23	39	20
AMOTL2	1	0	0	1	2	1	0	2	1	2	0	1	0	1	1	0	0	0	1	0	0	1	0	0	0	0	3	1	0	0	0	1	0
AMPD1	0	2	0	0	1	2	2	1	0	2	0	2	0	0	2	0	0	0	0	0	0	0	0	0	0	0	0	0	2	0	0	0	0
AMPD2	2196	2213	1854	2109	1793	1741	1793	1242	805	1751	2091	2731	2305	1856	1460	1557	2174	1925	2763	2972	2819	2821	1999	2286	3321	2325	1945	2040	2471	2598	2252	2502	2080
AMPD3	364	208	240	165	243	315	223	173	115	297	196	205	154	181	190	313	306	323	298	262	450	301	286	333	361	444	336	367	336	334	356	293	410
AMPH	3	25	20	50	32	7	5	7	11	18	6	10	13	14	137	35	10	6	9	3	14	7	9	2	8	11	2	9	16	9	10	12	8
AMT	129	119	108	50	60	152	144	119	65	115	153	69	131	118	58	125	185	118	138	157	181	181	151	110	139	123	137	158	142	116	151	160	167
AMTN	0	0	0	0	0	1	0	0	0	0	0	0	0	0	0	0	0	0	0	0	0	0	0	0	0	0	0	0	0	0	0	0	0
AMY1A	1	0	0	0	1	1	0	0	0	1	0	0	0	0	0	0	1	0	0	0	1	0	0	1	0	1	0	0	0	0	0	1	0
AMY1B	0	0	0	0	0	1	0	0	0	0	0	0	0	0	0	0	0	0	0	0	1	0	0	1	0	1	0	0	0	0	0	0	0
AMY1C	1	0	0	0	1	1	0	0	0	1	0	0	0	0	0	0	1	0	0	0	1	0	0	1	0	1	0	0	0	0	0	1	0
AMY2A	0	7	1	0	0	0	0	0	0	0	0	0	0	0	0	0	1	0	6	1	0	0	1	0	0	0	0	1	0	0	2	1	2
AMY2B	110	45	93	54	40	135	134	91	48	136	104	37	122	80	70	54	124	114	122	88	154	139	106	172	88	119	141	117	121	100	124	94	102
AMZ1	7	18	4	12	6	14	7	4	4	6	9	9	8	4	3	10	2	10	11	8	16	9	10	13	9	8	5	12	5	6	12	4	9
AMZ2	679	552	925	506	541	983	678	847	689	888	636	598	882	718	552	543	1157	895	665	603	1043	789	859	739	671	833	799	876	836	674	908	612	718
AMZ2P1	162	123	139	117	117	172	139	165	120	189	113	121	200	120	98	119	193	279	165	183	356	332	228	156	157	211	326	202	328	223	174	164	148
ANAPC1	378	224	383	229	244	547	462	252	187	484	315	264	407	383	180	280	475	410	437	420	654	618	471	525	450	339	406	473	499	306	434	403	498
ANAPC10	78	62	106	48	55	134	91	153	114	149	64	66	112	86	76	76	126	120	82	76	102	73	94	109	83	96	119	105	138	135	118	109	95
ANAPC11	694	811	798	745	1009	1025	579	982	680	844	645	676	1161	691	691	728	858	804	521	463	617	648	588	613	645	840	617	683	812	804	702	637	593
ANAPC13	441	289	413	302	308	395	189	405	380	663	310	287	350	437	354	309	580	420	297	171	306	340	347	353	316	343	321	425	484	577	420	347	393
ANAPC15	303	241	340	317	611	295	292	279	231	314	295	321	383	247	201	303	322	300	199	214	263	297	197	224	297	345	253	283	287	267	256	233	284
ANAPC16	881	669	971	724	638	958	810	1188	779	1114	784	803	1230	934	709	661	1363	1192	843	789	1250	1087	944	1070	983	1121	1169	1147	1305	1034	1140	925	1035
ANAPC1P1	5	3	7	2	3	23	14	14	20	10	8	5	1	20	6	4	10	8	15	2	9	21	7	1	11	5	12	18	13	6	14	12	22
ANAPC2	131	151	188	122	379	163	156	143	159	180	175	157	390	122	85	82	169	152	124	179	176	233	123	132	235	211	141	190	177	151	230	182	189
ANAPC4	528	397	652	342	308	625	430	492	442	725	524	366	657	448	450	428	884	623	521	487	749	728	674	681	423	533	588	440	744	598	636	510	510
ANAPC5	2387	2084	3006	2226	2777	3651	2692	2615	2153	3463	2429	2245	3848	2630	1881	2321	3654	3114	2286	2230	3059	2922	2574	2560	2788	2990	2904	2910	3209	2813	2916	2472	2667
ANAPC7	390	271	409	255	249	437	262	381	280	486	234	230	383	235	320	356	475	365	258	279	436	331	332	316	330	431	446	416	541	420	532	408	453
ANG	59	162	76	110	127	57	27	35	36	72	38	58	78	51	117	217	33	51	35	32	33	26	44	23	55	57	46	17	52	74	52	19	31
ANGEL1	472	356	413	340	291	505	347	338	254	471	441	322	459	357	275	436	678	579	475	460	663	592	374	503	567	569	475	561	607	556	642	561	665
ANGEL2	247	183	276	206	199	338	220	256	203	370	191	182	304	266	194	273	329	269	289	331	370	375	327	393	262	324	332	290	366	315	311	288	336
ANGPT1	22	29	44	23	17	14	34	9	1	13	16	16	11	10	11	10	15	14	14	13	12	13	12	13	13	17	12	12	22	32	20	19	15
ANGPT2	10	15	10	9	6	21	15	23	11	13	8	7	12	6	9	11	13	10	13	16	15	26	7	13	16	21	11	18	19	8	20	10	14
ANGPT4	7	8	4	3	4	4	0	1	0	4	3	2	0	1	5	3	7	5	4	3	7	5	4	3	7	6	1	4	1	3	8	6	3
ANGPTL1	1	10	9	4	7	4	1	1	2	5	14	7	3	3	2	4	5	4	2	2	5	10	1	8	7	1	7	8	3	1	9	9	5
ANGPTL2	0	3	0	0	1	0	0	0	0	0	3	0	0	0	0	0	0	0	1	2	2	1	2	0	1	0	0	0	0	1	0	0	0
ANGPTL3	0	0	0	0	0	0	1	0	0	0	0	0	0	0	0	0	0	0	1	0	1	0	0	0	1	0	0	0	0	0	0	0	0
ANGPTL4	0	2	0	2	2	2	11	2	0	2	8	1	1	0	0	2	2	2	0	0	5	1	2	3	2	2	1	0	1	1	0	0	2
ANGPTL5	1	0	1	1	4	0	0	2	0	0	0	0	2	0	0	1	0	1	1	1	8	4	2	3	0	1	4	3	1	1	2	2	2
ANGPTL6	194	147	196	161	143	260	145	302	562	247	196	167	282	186	174	303	283	256	152	166	194	215	151	184	249	251	213	273	297	199	308	239	241
ANGPTL7	1	7	1	1	1	0	1	0	0	0	0	0	0	1	1	0	2	1	0	2	0	0	0	0	0	0	0	0	0	0	0	1	0
ANGPTL8	0	0	1	0	3	1	1	1	0	0	0	0	0	0	0	1	1	0	0	0	0	0	0	0	1	0	0	0	0	0	0	0	0
ANHX	0	2	0	1	1	2	1	0	0	0	0	0	0	0	0	1	0	0	0	0	0	0	0	0	0	0	0	1	0	0	0	0	0
ANK1	110	519	623	261	1491	402	174	47	130	200	864	105	63	170	62	179	70	73	145	164	241	126	65	60	191	78	53	150	243	39	132	113	101
ANK2	6	34	1	0	4	10	5	3	3	6	13	3	4	9	1	19	3	4	1	4	2	16	2	3	0	0	11	7	2	7	1	0	0
ANK3	299	204	191	149	269	424	488	133	271	469	325	115	270	318	30	194	247	189	365	317	643	447	269	488	356	383	431	439	264	186	393	313	315
ANKAR	33	25	41	29	16	59	45	50	35	50	36	24	40	40	30	35	52	51	49	55	55	48	41	73	30	63	67	57	53	48	75	54	53
ANKDD1A	31	44	36	22	31	47	50	41	29	25	21	28	35	29	22	27	34	95	48	23	58	27	55	18	53	20	12	59	46	47	23	23	16
ANKDD1B	0	9	4	1	0	5	5	3	3	1	3	0	5	3	2	2	5	2	4	3	4	4	2	6	1	2	6	3	1	2	3	3	1
ANKEF1	41	13	46	35	31	103	30	91	29	104	40	21	53	61	14	19	66	72	60	48	88	74	69	85	48	69	70	86	94	63	90	80	92
ANKFN1	1	5	0	0	0	4	2	3	0	0	1	0	2	2	1	1	0	0	0	0	3	4	1	0	0	1	0	0	0	0	0	1	0
ANKFY1	1461	1061	913	805	720	1018	859	647	930	1213	824	666	946	915	1382	1658	1567	1345	1328	1300	1688	1529	1322	1301	1515	1263	1335	1438	1921	1681	1543	1541	1540
ANKH	464	186	488	276	242	516	560	418	256	579	428	256	375	394	135	156	665	522	411	596	631	581	481	539	542	676	489	670	625	384	558	534	575
ANKHD1	1275	884	1166	918	939	1563	1256	1127	787	1435	1178	974	1331	1083	868	1150	1829	1397	1406	1296	1773	1642	1520	1543	1438	1481	1476	1478	1678	1338	1465	1379	1391
ANKHD1-EIF4EBP3	1302	903	1176	923	943	1552	1245	1118	793	1433	1214	970	1330	1106	864	1160	1866	1421	1407	1303	1786	1657	1522	1561	1463	1530	1490	1488	1695	1395	1493	1422	1401
ANKIB1	126	130	175	118	85	188	175	201	217	228	144	156	195	160	144	169	240	187	180	141	233	209	180	192	165	204	185	197	227	193	209	152	195
ANKK1	6	2	1	3	7	3	2	5	4	2	15	5	5	2	1	4	1	6	2	5	5	4	4	0	4	5	1	4	3	1	6	2	3
ANKLE1	94	112	61	37	37	36	30	43	31	53	21	51	73	57	64	81	63	51	41	10	46	39	18	29	64	61	46	50	61	72	151	52	59
ANKLE2	1062	875	1105	820	1027	1467	1289	916	680	1301	1157	940	1642	1056	817	917	1614	1354	940	950	1257	1208	1022	1198	1175	1298	1220	1302	1328	1142	1162	1062	1090
ANKMY1	364	199	341	195	159	362	413	243	316	420	322	299	323	282	160	227	489	307	290	320	352	447	309	333	485	439	408	511	437	315	440	359	372
ANKMY2	155	117	208	104	120	238	137	182	184	239	157	121	277	160	162	187	260	210	126	155	215	223	255	160	111	207	229	221	265	213	224	176	183
ANKRA2	255	155	258	170	182	329	222	321	260	370	194	206	304	291	149	236	405	279	251	229	322	274	299	307	230	259	294	278	383	302	337	242	248
ANKRD1	0	2	0	0	0	0	0	0	0	0	1	0	1	0	0	0	0	0	0	0	0	0	0	0	0	0	0	0	0	0	0	0	0
ANKRD10	971	878	1089	692	757	1207	932	889	1042	1283	954	920	1300	843	769	961	1356	1111	899	905	1184	999	994	1054	1047	1197	942	1180	1318	901	1119	984	1124
ANKRD11	766	829	883	786	729	987	961	1134	924	967	957	753	985	765	624	745	1012	909	756	974	1053	1058	885	927	1165	1096	776	1061	1028	805	1184	1037	996
ANKRD12	1202	744	1313	617	688	1894	1456	1820	1272	1823	1343	964	1502	1105	764	777	1969	1639	1343	1564	1778	1912	1651	2177	1117	1417	1579	1561	1639	1206	1523	1249	1280
ANKRD13A	1393	941	1256	1024	1239	1233	889	1136	830	1383	1283	1238	1533	1357	979	1167	1988	1841	1397	1228	1464	1456	1559	1708	1353	1519	1385	1622	1562	1514	1342	1325	1402
ANKRD13B	2	8	12	16	8	9	16	14	12	8	10	9	9	14	12	3	9	9	2	6	6	8	11	6	9	7	9	8	8	4	14	6	7
ANKRD13C	381	263	419	300	286	505	407	361	308	444	291	288	454	391	243	372	565	444	424	379	528	465	440	511	413	404	483	446	592	432	464	427	435
ANKRD13D	679	725	875	512	594	568	537	783	628	742	554	683	713	566	456	453	805	663	400	671	550	519	490	537	732	1134	644	827	888	743	863	763	701
ANKRD16	60	48	83	53	46	137	63	77	83	86	83	57	103	63	47	46	90	78	40	67	78	64	71	72	77	60	74	115	88	88	136	87	88
ANKRD17	862	611	830	600	608	997	832	726	625	1021	804	692	977	716	625	680	1152	863	824	848	1127	1012	869	929	999	1053	1016	1103	1235	1051	1046	1063	1021
ANKRD18A	29	7	15	17	3	31	29	28	38	37	16	12	8	12	3	8	15	28	22	11	21	42	17	27	12	30	24	42	6	18	37	15	9
ANKRD18B	0	2	1	0	1	2	1	1	1	2	0	0	0	0	0	0	0	0	0	0	0	1	0	2	0	0	0	0	0	0	0	0	0
ANKRD18CP	11	9	5	2	4	10	10	5	5	8	6	5	7	13	4	8	6	5	10	12	4	9	4	2	9	7	7	8	6	7	8	4	6
ANKRD18DP	1	8	3	7	1	11	2	2	0	0	3	2	1	2	2	1	3	8	6	5	5	5	3	7	4	3	1	2	6	1	7	3	3
ANKRD19P	205	151	204	118	172	173	219	278	165	217	147	152	200	174	88	136	219	204	166	209	233	215	173	228	213	214	185	223	233	200	204	199	215
ANKRD2	2	0	0	2	1	1	0	0	0	0	0	1	0	0	0	1	0	1	0	0	0	0	0	1	0	0	0	0	0	0	0	0	0
ANKRD20A1	0	0	0	1	0	1	2	0	1	1	0	0	1	0	0	0	1	0	0	1	1	0	0	0	1	1	0	0	0	0	0	0	0
ANKRD20A11P	4	15	9	6	3	60	34	44	24	18	8	16	37	9	0	13	83	7	16	2	4	6	3	6	6	20	39	13	2	13	5	2	9
ANKRD20A12P	0	2	0	0	0	1	1	4	0	2	0	1	0	0	0	1	0	0	3	1	1	0	0	0	0	0	0	0	0	0	0	0	1
ANKRD20A19P	1	3	1	0	9	1	0	3	0	0	0	1	0	1	0	0	0	0	1	3	0	0	1	1	0	0	0	0	0	0	0	0	1
ANKRD20A2	0	0	2	1	0	0	3	0	0	1	0	0	0	0	0	0	0	0	0	0	0	0	0	0	0	0	1	1	0	1	0	1	0
ANKRD20A3	0	0	2	2	0	2	4	0	1	2	0	0	1	0	0	0	1	0	0	3	1	0	0	1	1	1	1	1	0	1	0	1	0
ANKRD20A4	0	0	3	0	0	0	1	2	0	0	1	0	0	0	0	1	0	0	1	0	1	0	1	0	0	1	1	2	0	1	0	0	1
ANKRD20A4-ANKRD20A20P	0	1	3	0	0	0	1	5	0	0	1	1	0	3	0	1	0	1	1	0	3	1	1	0	0	1	1	4	2	3	0	1	3
ANKRD20A5P	14	14	23	14	9	36	23	40	19	17	42	5	23	18	8	15	26	28	14	17	20	38	30	22	27	12	52	19	30	14	34	18	34
ANKRD20A8P	0	1	1	0	0	1	0	0	0	1	0	0	0	0	0	0	0	0	0	0	0	2	0	0	0	0	0	0	0	1	0	0	1
ANKRD20A9P	1	3	2	2	1	6	1	1	2	2	1	0	4	0	15	4	2	0	0	0	1	0	0	2	0	0	0	0	0	0	0	2	1
ANKRD22	21	66	23	17	44	79	5	44	212	26	22	12	30	7	127	108	38	150	9	5	8	17	19	80	13	4	15	16	50	22	18	11	14
ANKRD23	64	50	61	32	33	62	69	35	40	68	57	57	60	40	21	53	54	42	38	73	70	61	49	52	81	103	63	134	64	50	105	97	97
ANKRD24	11	19	10	18	9	12	14	5	6	6	12	10	12	7	8	14	8	9	3	8	9	15	3	4	13	10	10	5	5	0	7	6	12
ANKRD26	87	139	115	71	81	201	101	177	111	156	84	82	120	80	82	134	154	103	115	140	124	116	106	144	119	113	123	121	115	83	157	111	153
ANKRD26P1	0	5	0	0	2	1	2	0	0	1	1	0	5	0	1	2	0	0	0	0	1	0	0	0	0	0	0	0	0	0	0	0	0
ANKRD26P3	0	2	0	0	0	2	1	1	2	2	1	3	0	1	0	0	0	2	0	0	0	0	0	2	1	0	0	0	0	0	0	0	0
ANKRD27	768	527	566	471	397	604	632	424	413	786	466	458	531	500	479	521	940	613	721	625	909	858	885	694	712	822	765	906	1022	824	852	812	821
ANKRD28	408	724	606	594	1093	875	900	294	289	660	548	357	684	412	592	645	537	569	585	568	592	679	541	619	426	367	399	516	513	327	480	366	352
ANKRD29	2	2	0	1	6	1	1	4	4	0	1	0	6	3	1	0	6	2	1	1	6	0	4	3	2	1	5	3	0	2	1	2	2
ANKRD30A	0	3	0	0	0	0	0	1	0	1	0	0	0	0	2	0	0	0	0	0	1	0	0	0	0	0	0	0	0	0	0	0	0
ANKRD30B	0	1	0	0	2	1	0	1	0	0	0	1	2	2	0	0	0	0	0	0	2	1	1	0	0	0	0	1	0	0	1	0	0
ANKRD30BL	0	2	0	0	1	2	0	3	0	0	1	0	0	0	0	2	0	0	0	0	0	0	1	1	0	0	0	0	1	0	0	0	0
ANKRD30BP2	0	1	0	0	1	0	0	0	0	1	2	1	0	1	1	0	0	0	0	0	1	0	0	0	0	0	0	1	0	0	0	0	0
ANKRD30BP3	0	0	0	0	1	0	0	0	0	1	0	0	0	0	0	1	0	0	0	0	1	0	0	0	0	0	0	0	0	0	0	0	0
ANKRD31	6	4	9	8	6	18	18	16	8	14	9	5	9	10	3	7	12	5	6	15	23	19	13	27	11	10	9	12	26	5	17	7	15
ANKRD33	0	0	0	0	2	0	0	0	0	1	0	1	0	0	0	0	0	0	0	0	0	2	0	0	0	1	0	1	0	0	0	0	0
ANKRD33B	12	121	47	23	51	48	31	18	13	45	49	30	14	19	15	37	24	9	21	28	36	18	23	32	19	21	24	20	17	24	30	10	10
ANKRD34A	9	7	9	6	10	13	6	8	14	15	4	10	4	5	5	14	20	9	10	11	20	7	11	5	14	15	14	24	12	11	18	20	19
ANKRD34B	17	23	12	6	13	0	2	0	4	8	0	9	1	2	32	31	0	5	2	4	6	2	2	4	7	8	3	0	11	6	1	2	0
ANKRD34C	1	4	0	0	1	2	0	1	0	2	0	0	0	0	0	0	0	0	0	0	0	1	0	0	1	0	0	0	0	0	0	0	1
ANKRD34C-AS1	0	2	0	0	0	2	0	0	0	0	0	1	0	0	0	0	0	0	0	0	0	0	0	0	0	0	0	0	0	0	0	0	0
ANKRD35	32	10	16	7	20	11	7	8	2	21	12	20	12	8	5	20	31	21	15	17	10	19	9	9	6	49	18	17	26	35	29	13	29
ANKRD36	560	380	694	347	335	1051	836	689	815	1091	756	435	821	633	244	508	906	611	672	659	859	1183	702	800	603	788	699	897	668	402	855	610	706
ANKRD36B	427	307	418	242	253	1004	539	792	684	847	597	350	665	533	181	440	569	358	414	503	506	576	621	753	452	619	453	485	722	269	709	397	542
ANKRD36BP1	10	7	6	7	3	9	1	5	2	7	9	3	10	7	8	6	17	6	6	5	15	7	10	10	7	6	15	10	18	15	11	10	8
ANKRD36BP2	14	61	19	23	28	134	39	26	44	39	40	16	107	24	27	52	15	14	16	16	38	24	24	26	5	15	29	12	53	12	18	20	80
ANKRD36C	484	252	639	281	252	865	658	905	677	836	631	383	783	508	182	340	781	556	535	619	760	757	752	744	532	682	636	721	556	387	789	553	659
ANKRD37	28	19	44	26	28	33	155	39	34	41	22	21	38	36	23	19	47	51	164	135	231	238	181	156	47	39	35	39	31	38	46	39	31
ANKRD39	147	108	215	128	168	245	180	203	223	188	159	154	241	201	84	160	177	192	119	120	143	153	150	126	164	153	145	198	149	137	170	129	134
ANKRD40	184	108	138	99	91	123	143	156	99	159	108	135	107	117	120	80	167	192	123	160	161	251	196	146	166	181	162	153	237	219	194	158	239
ANKRD40CL	0	0	0	0	0	0	1	0	0	0	0	1	0	0	0	0	0	0	0	0	0	0	0	0	0	0	0	0	0	0	0	0	0
ANKRD42	183	108	139	108	112	118	100	107	81	109	96	127	132	81	107	105	157	147	202	184	219	220	181	170	142	209	210	153	183	187	157	134	146
ANKRD44	2858	1668	2397	1512	1280	2708	2654	2187	1715	3089	2572	2063	2397	1994	1468	1837	3945	2931	3481	3634	4364	4544	3697	4011	3206	3353	3212	3751	3818	3181	3718	3434	3810
ANKRD44-AS1	27	9	30	8	4	32	24	61	22	63	10	7	38	34	1	15	30	12	33	52	65	40	24	48	23	24	32	25	72	3	45	32	62
ANKRD44-IT1	15	15	16	12	6	25	13	20	10	21	18	8	13	9	8	14	6	13	14	16	13	30	11	7	12	14	13	16	18	11	28	18	30
ANKRD45	0	6	0	1	1	2	0	1	20	1	0	0	1	0	1	31	0	0	0	0	0	0	0	0	0	0	0	0	0	0	0	0	0
ANKRD46	60	25	79	17	20	78	56	58	47	76	38	23	45	54	49	30	64	66	109	88	146	95	94	130	74	59	72	78	149	71	81	112	111
ANKRD49	207	124	245	137	146	222	227	203	169	351	194	170	260	157	216	183	282	277	268	245	286	286	289	437	210	219	238	254	313	287	343	256	305
ANKRD50	163	116	125	79	76	45	34	55	26	71	45	77	79	74	175	151	202	154	137	97	139	123	133	117	162	162	119	101	178	286	85	162	145
ANKRD52	202	269	319	194	195	369	327	213	226	295	300	194	351	311	172	266	350	325	278	298	336	346	244	281	261	254	271	318	340	262	297	268	294
ANKRD53	2	2	1	1	5	4	6	1	2	4	0	4	5	1	4	2	2	4	3	8	7	5	5	7	2	6	3	4	7	5	5	5	1
ANKRD54	301	217	297	183	239	376	322	292	290	396	242	209	320	227	214	225	331	289	209	220	301	337	305	214	323	315	283	376	340	283	385	436	328
ANKRD55	54	60	171	51	74	63	160	112	57	195	113	47	109	98	22	48	68	212	106	44	128	74	103	202	104	73	135	105	121	37	88	34	105
ANKRD6	65	43	38	34	37	42	33	38	19	70	50	57	47	53	27	34	67	60	34	42	61	50	30	53	66	71	57	55	45	60	54	44	60
ANKRD60	0	2	0	0	0	0	3	1	0	2	1	2	0	1	0	0	0	0	0	0	0	1	0	0	0	0	0	0	0	1	0	0	0
ANKRD61	2	2	2	0	7	6	1	1	2	3	3	0	6	4	1	3	0	4	5	3	4	6	2	0	2	3	3	6	10	4	5	3	3
ANKRD62	0	1	0	0	0	0	0	0	0	1	2	0	0	0	2	0	0	0	0	0	0	0	1	0	0	0	0	0	0	0	0	0	0
ANKRD62P1-PARP4P3	0	1	2	0	0	0	1	0	0	0	0	0	1	0	1	0	0	0	0	0	0	0	1	0	0	0	0	0	0	0	0	0	0
ANKRD63	0	0	2	0	3	2	2	1	0	1	1	0	0	1	0	0	0	0	0	0	0	3	1	1	1	3	1	1	0	4	0	0	1
ANKRD65	2	1	3	3	10	1	1	9	3	1	3	1	6	5	2	1	9	13	6	0	3	1	5	0	1	3	10	0	3	8	4	4	4
ANKRD66	0	0	0	0	0	0	0	3	0	0	0	0	0	0	0	0	0	0	0	0	0	1	0	0	0	1	0	0	0	1	0	0	0
ANKRD7	0	0	1	0	1	0	0	0	0	1	0	0	0	1	1	0	0	0	0	1	0	1	0	1	0	0	0	0	1	0	0	1	0
ANKRD9	51	547	214	139	516	153	129	59	100	120	215	94	107	76	68	123	79	63	77	96	98	90	77	94	110	42	47	64	73	60	63	40	28
ANKS1A	215	364	281	258	289	169	244	196	172	213	244	168	200	167	345	318	265	241	262	252	397	402	261	256	305	329	265	315	343	334	302	351	271
ANKS1B	23	22	11	5	11	12	5	14	10	13	8	11	15	12	14	14	20	19	10	11	18	14	18	19	16	16	12	16	22	22	18	10	18
ANKS3	98	72	124	75	87	169	157	112	112	141	118	98	132	92	60	79	170	111	120	174	172	150	107	139	175	155	138	162	194	124	203	149	188
ANKS4B	0	1	0	1	3	1	0	0	0	1	1	1	0	0	1	0	0	0	0	0	0	0	0	1	0	0	0	0	0	0	0	0	0
ANKS6	73	33	78	50	64	156	142	83	81	119	126	47	108	104	27	59	138	110	89	117	167	129	80	149	131	112	117	155	120	67	157	122	142
ANKUB1	2	1	0	0	0	0	0	0	0	1	0	1	0	0	2	0	0	0	0	0	0	0	0	0	0	0	0	0	0	0	0	0	0
ANKZF1	1166	754	1184	524	572	1417	1087	1041	826	1645	1035	730	1041	1090	527	719	1570	1304	1064	1230	1498	1453	1169	1404	1538	1579	1609	1542	1687	1202	1720	1376	1548
ANLN	6	32	64	52	75	87	56	22	15	64	19	19	136	32	34	37	6	9	9	4	4	16	10	10	9	7	5	4	8	5	9	6	10
ANO1	0	2	0	0	2	2	2	0	0	0	0	3	0	0	0	0	0	0	0	0	0	0	0	1	0	0	0	0	0	0	0	0	0
ANO10	182	187	201	173	150	159	88	124	95	226	161	182	220	121	288	215	234	226	173	161	202	152	161	137	207	186	174	167	242	168	184	168	145
ANO2	1	32	17	0	8	3	0	1	0	8	6	3	1	0	0	5	0	0	1	0	2	1	0	1	0	0	1	0	3	2	0	2	0
ANO3	0	3	1	0	1	0	0	4	0	0	1	0	0	0	0	0	0	0	1	0	1	1	0	1	0	0	0	0	0	0	1	0	0
ANO3-AS1	0	0	0	0	0	0	0	0	0	0	0	0	0	0	0	0	0	0	0	0	1	0	0	0	0	0	0	0	0	0	0	0	0
ANO4	0	7	0	0	0	0	0	0	0	0	2	0	1	0	0	1	0	0	0	0	3	1	0	0	0	0	0	0	0	0	0	0	0
ANO5	19	19	22	12	14	8	4	7	8	11	3	24	17	8	54	21	31	19	10	8	10	5	5	0	7	6	6	7	19	22	15	11	10
ANO6	886	3018	1530	885	1636	864	649	707	629	1093	863	804	822	747	938	1398	1126	967	773	656	927	834	830	998	720	839	798	771	1142	1028	748	691	657
ANO7	2	4	1	2	3	1	2	1	1	4	1	9	0	2	0	1	1	1	0	2	2	0	0	0	1	5	0	1	0	0	0	0	0
ANO8	12	17	16	13	25	21	23	12	16	31	12	20	20	12	14	11	24	15	10	21	21	84	14	14	19	19	16	65	16	16	16	23	18
ANO9	412	102	265	187	207	409	386	298	407	423	408	290	242	329	105	78	456	493	308	307	439	473	300	406	356	537	382	623	355	194	731	341	458
ANOS1	0	2	0	2	4	2	2	1	0	0	1	0	3	0	2	1	4	0	4	0	2	0	0	0	2	0	1	1	4	1	1	1	1
ANP32A	806	686	772	755	420	850	391	445	466	751	398	608	1036	472	947	385	778	569	446	440	521	423	521	336	709	642	752	779	779	1096	868	599	817
ANP32A-IT1	10	17	9	10	3	5	1	10	3	22	17	6	6	1	17	20	7	6	16	6	10	9	5	8	6	20	16	21	15	18	8	15	24
ANP32AP1	19	21	18	17	13	27	9	13	11	18	12	20	31	8	27	9	27	11	10	6	13	15	16	7	22	27	16	20	30	34	20	21	23
ANP32B	306	372	579	405	736	608	352	539	356	570	408	401	704	405	356	331	481	387	277	305	405	339	325	404	336	362	324	325	422	364	383	348	344
ANP32C	6	9	14	8	7	13	6	3	6	7	6	8	12	7	9	4	8	7	4	4	3	2	10	4	7	5	12	11	6	11	8	7	10
ANP32D	0	0	4	0	1	0	1	1	0	0	1	0	1	0	1	1	1	1	1	0	0	0	1	0	0	1	0	2	0	2	0	5	3
ANP32E	600	439	908	702	798	1087	768	731	524	1283	517	633	1693	626	593	723	875	750	580	571	712	663	737	678	438	612	825	689	748	666	665	618	563
ANPEP	3447	1257	1145	4402	4265	2015	410	1177	258	1456	1455	3454	1462	1270	4621	2076	2594	2384	1622	1850	1412	2327	2194	438	816	4711	407	400	811	4852	491	1544	1574
ANTKMT	278	279	367	260	273	331	216	320	310	337	261	312	326	180	320	314	333	290	207	205	267	243	185	212	385	321	269	311	331	309	277	270	317
ANTXR1	0	5	0	0	6	1	2	2	1	0	0	1	2	1	0	0	0	0	0	0	2	1	0	0	0	1	0	3	0	0	0	0	0
ANTXR2	1190	775	917	788	898	882	771	675	573	1108	748	829	932	702	928	919	1392	1200	1124	1061	1353	1122	1005	980	990	1109	1087	962	1537	1382	1087	1084	962
ANTXRL	0	1	0	0	2	0	2	0	0	0	0	0	0	2	0	0	0	0	0	0	0	0	0	1	0	1	0	0	0	0	1	0	0
ANTXRLP1	26	8	40	14	20	51	52	36	30	52	80	18	30	18	7	20	28	24	47	52	56	48	43	56	49	52	40	42	48	37	84	63	51
ANXA1	8568	7430	7792	9691	14370	6664	10065	7949	6144	10593	6094	8647	9682	7372	12611	9404	12764	12351	15788	10764	14924	16412	15802	13642	8379	8383	9696	9216	10928	11758	7560	5931	6090
ANXA10	1	3	1	0	2	0	0	0	3	0	0	0	0	0	0	0	0	0	0	0	0	0	2	0	0	0	0	1	0	0	1	0	0
ANXA11	2483	1851	2634	2159	2347	2455	2271	2329	2203	2997	2496	2432	3206	2323	2305	2375	3686	3386	2315	2503	2840	2847	2318	2654	3014	3181	2627	2955	3276	3011	3022	2777	2886
ANXA13	0	1	0	0	2	0	0	0	0	0	0	0	1	0	0	0	0	0	0	0	0	1	0	0	0	0	0	0	0	0	0	0	0
ANXA2	5914	6527	5653	7426	10339	5583	3115	4880	5196	6367	5091	5030	8761	4489	9684	8482	6546	5814	3441	3327	3927	3684	3305	4094	4996	5907	4332	4178	5958	8090	4722	3841	3518
ANXA2P1	24	36	30	37	52	23	12	24	26	28	28	28	60	25	54	50	29	37	20	21	27	16	11	18	28	30	16	14	27	45	20	21	21
ANXA2P2	3712	4146	3627	4527	6413	3729	1910	3050	3106	4042	3308	3216	5588	2797	5951	5299	4321	3814	2278	2011	2660	2296	2067	2597	3327	3722	2737	2505	3917	5421	2864	2624	2148
ANXA2P3	8	6	7	8	12	4	5	3	3	12	5	8	10	3	14	13	10	9	3	6	5	5	5	5	4	6	9	4	6	14	6	9	6
ANXA2R	199	117	169	104	95	163	173	262	184	215	80	114	137	149	90	176	287	226	157	146	341	197	225	187	233	298	246	289	269	150	274	161	234
ANXA3	1	11	154	23	166	5	11	1	1	24	13	11	7	2	16	25	2	2	0	2	1	2	1	1	7	2	5	1	2	3	9	0	0
ANXA4	721	633	791	624	1049	714	377	625	672	864	471	712	1051	689	777	944	842	716	404	543	521	561	522	623	594	579	561	454	769	849	542	525	481
ANXA5	4350	4442	3682	4282	5293	3091	3015	3564	2575	5423	3292	3552	6081	3343	5817	4715	5321	4969	4236	3330	3436	3795	3873	3585	3679	4523	3614	2960	4122	6298	3437	3443	2578
ANXA6	2602	1518	2624	1847	1525	3132	2009	2097	1981	2791	1704	1980	3420	2303	2431	2258	4013	2715	1848	1662	3515	2393	2304	1591	2901	2842	3227	2982	3183	2843	3148	2914	2077
ANXA7	1834	1284	1751	1579	2129	1889	1554	1665	1472	1985	1540	1472	2258	1587	1607	1712	2372	2070	1559	1472	1914	1824	1730	1779	1779	1891	1885	1832	2071	2029	1824	1653	1787
ANXA8	0	4	0	0	9	0	0	0	1	0	0	0	0	2	0	13	0	0	0	0	2	0	0	0	4	0	0	0	0	6	0	1	0
ANXA8L1	0	2	3	0	4	0	0	0	0	6	1	0	0	0	2	15	0	0	0	0	4	0	0	0	6	0	0	0	0	5	1	0	1
ANXA9	7	10	7	9	8	13	5	5	5	15	8	7	10	18	10	11	20	7	7	10	14	7	4	10	14	16	13	9	20	19	11	12	12
AOAH	3898	2788	3062	2811	1727	1619	1463	3493	2116	2738	2656	3025	3258	2513	4514	3635	4724	4203	3514	2662	4050	3131	3384	2876	4324	4617	3594	3284	4012	6191	3081	3397	3196
AOAH-IT1	7	9	10	2	8	8	8	22	5	6	11	4	11	7	15	9	9	10	17	18	10	8	10	8	11	17	11	16	4	12	12	12	11
AOC1	1	1	2	0	7	6	3	4	0	1	1	3	0	2	0	0	2	0	0	2	0	0	1	1	0	12	1	1	1	49	0	5	2
AOC2	3	11	1	0	7	10	8	4	7	4	7	7	6	4	5	6	4	4	5	5	8	12	10	10	5	3	8	10	4	9	8	8	10
AOC3	1	2	3	1	5	1	5	3	1	1	0	3	0	0	1	1	0	0	2	0	0	2	0	0	0	0	3	1	0	3	0	0	1
AOC4P	0	0	0	0	0	0	1	0	0	0	0	0	0	0	1	0	0	0	0	0	0	0	0	0	0	0	0	0	0	0	0	0	0
AOPEP	49	79	60	36	41	85	32	56	36	59	60	43	37	34	42	86	59	69	58	48	106	61	58	75	58	59	53	56	75	48	66	64	46
AOX1	0	5	0	0	3	3	0	1	0	1	0	5	0	1	2	0	0	0	2	0	1	1	0	0	0	0	0	0	0	1	0	0	0
AOX3P-AOX2P	2	7	0	2	5	0	1	1	0	3	5	3	5	2	1	0	0	0	1	0	1	0	1	0	1	4	1	0	0	0	1	0	0
AP1AR	278	161	297	177	194	262	189	200	175	329	136	201	252	225	213	177	392	330	228	227	364	309	314	324	260	306	309	295	393	350	266	300	332
AP1B1	1904	2099	1737	2667	3120	1606	1742	989	1067	1826	1897	2142	2154	1618	2026	1441	2401	2046	1582	2018	2035	2143	1567	1560	2642	2514	1744	2193	2305	2654	2392	2098	2183
AP1B1P1	0	1	0	0	0	0	0	1	0	1	0	0	0	0	0	0	0	0	0	0	0	0	0	0	0	0	0	0	1	0	0	0	0
AP1G1	512	435	532	335	416	503	654	360	219	622	463	328	418	377	359	473	582	563	808	643	899	886	821	886	382	466	515	504	625	592	503	525	581
AP1G2	2467	2386	2621	1792	1710	2947	2528	2067	2297	3402	3292	2159	2672	2413	1639	2756	3236	2965	2261	2505	2892	3013	2267	3251	2912	3148	2714	3274	3179	2293	3561	2717	2924
AP1M1	1936	1301	1637	1402	1632	1558	1351	1433	1262	2153	1550	1622	1927	1451	1460	1494	2376	2186	1446	1704	2036	1907	1567	1575	2002	2087	1909	2079	2334	2245	2083	2069	2047
AP1M2	6	33	31	3	36	23	6	4	8	20	7	4	3	5	2	13	5	2	2	3	3	0	2	11	7	2	2	0	5	11	2	4	3
AP1S1	20	36	32	43	39	18	23	31	32	26	22	40	37	17	37	15	25	35	13	16	12	21	18	9	20	19	26	29	34	32	26	14	21
AP1S2	1967	1259	1623	1054	1007	1304	796	1499	844	1844	709	1077	1957	1108	1625	972	2429	2267	1518	1095	1369	1200	1690	1401	1113	1711	2027	1441	1934	2776	1472	1716	1412
AP1S3	7	9	18	7	8	20	19	11	7	18	37	17	10	14	8	18	12	17	17	16	28	25	24	21	15	10	11	23	17	11	15	10	13
AP2A1	738	794	638	696	725	476	396	374	385	693	660	717	644	490	569	376	808	555	510	662	561	599	504	532	851	846	516	730	767	966	723	932	604
AP2A2	310	344	345	309	291	275	234	277	275	399	331	357	311	236	347	236	425	302	263	340	363	367	274	247	384	403	329	381	451	374	441	372	423
AP2B1	1080	942	999	912	824	970	764	651	663	1055	940	840	1151	789	955	971	1144	1058	823	822	1059	1040	1021	793	966	855	1047	1021	1198	1022	1092	955	996
AP2M1	3850	4315	4260	3898	5068	3941	3286	3459	3262	4264	3867	3725	4866	3514	4045	4169	4812	4296	2924	3175	3701	3496	3256	3130	4008	4495	3600	3853	4511	4734	3758	3551	3788
AP2S1	451	555	586	577	808	420	425	481	404	511	388	470	618	396	468	348	532	490	310	352	319	414	309	320	427	553	352	427	462	615	485	416	410
AP3B1	810	586	865	742	869	1015	764	779	536	1123	707	694	1140	688	888	816	1063	892	831	853	1123	1007	913	1111	802	882	780	845	1021	1101	805	766	779
AP3B2	1	8	2	3	9	94	4	3	8	6	7	107	122	4	8	3	15	8	10	112	2	7	1	6	5	10	5	1	5	0	3	3	8
AP3D1	1103	988	1178	1002	983	1363	1033	873	784	1186	975	913	1622	1073	1162	1199	1539	1108	907	789	1282	1151	1054	874	1498	1208	1199	1351	1615	1074	1303	1216	1204
AP3M1	603	465	624	368	442	635	403	444	328	845	281	327	545	347	563	542	882	657	616	482	776	635	742	756	546	641	662	655	952	907	665	764	845
AP3M2	220	135	261	158	212	334	455	271	203	334	297	158	319	224	97	136	244	240	385	423	479	491	467	510	155	295	268	374	240	189	452	245	275
AP3S1	304	254	371	260	359	397	245	375	262	462	280	330	501	310	385	265	537	431	253	225	271	240	265	333	267	317	319	287	405	415	297	248	229
AP3S2	340	246	232	215	250	215	176	315	186	233	180	264	270	208	264	316	480	298	230	273	264	294	282	247	332	291	288	251	306	406	272	290	249
AP4B1	340	214	347	226	327	427	599	369	320	439	388	290	470	288	243	320	476	412	546	616	850	625	597	696	432	519	424	437	529	435	516	413	459
AP4B1-AS1	79	48	75	43	69	88	104	71	71	104	81	57	115	73	55	76	98	101	131	126	176	139	157	135	90	99	102	93	110	101	96	84	96
AP4E1	199	132	133	117	106	168	142	150	83	188	94	104	205	133	190	221	240	196	220	185	292	205	244	259	170	176	200	212	259	260	221	213	200
AP4M1	203	267	256	213	200	225	224	196	204	225	149	211	281	186	183	245	287	226	137	253	224	236	150	204	256	271	200	291	245	274	268	300	319
AP4S1	47	51	44	28	37	54	43	43	33	53	47	34	43	32	36	40	53	52	26	34	54	48	39	44	29	47	44	52	63	43	55	42	44
AP5B1	1526	1787	1339	1540	2245	985	798	610	1105	1299	1225	1567	1211	915	2468	1840	1519	1615	965	998	1266	1209	971	942	1819	1416	1218	1299	2034	1824	1548	1320	1947
AP5M1	475	302	470	308	275	508	348	462	406	727	275	295	525	361	440	405	682	543	431	378	604	537	561	491	427	528	625	536	661	632	601	575	652
AP5S1	132	118	179	144	169	165	114	136	111	157	99	134	149	147	119	131	159	136	99	116	116	106	99	108	162	145	142	144	179	172	133	134	125
AP5Z1	1021	849	1016	867	882	1081	782	726	960	1143	857	1009	990	890	825	789	1184	1003	773	1046	1004	1082	895	849	1414	1355	1026	1177	1229	1168	1251	1175	1178
APAF1	608	478	494	422	314	334	249	369	215	462	268	367	440	389	644	600	653	569	384	288	504	443	505	369	551	524	583	478	662	806	487	493	568
APBA1	14	17	5	4	7	14	9	1	2	9	5	6	10	7	0	12	9	9	21	8	11	23	11	17	19	12	7	13	9	18	12	19	5
APBA2	411	205	457	265	212	676	549	386	303	725	501	283	819	919	180	491	659	365	498	705	750	659	505	861	1058	586	542	600	1149	455	796	614	963
APBA3	417	384	563	353	302	501	530	450	599	472	400	371	589	405	360	421	582	459	312	345	451	431	409	352	543	454	476	591	555	323	637	461	553
APBB1	491	231	615	262	353	668	959	701	619	984	546	359	685	529	158	294	847	692	739	974	1201	1052	736	607	1049	1004	930	1088	1188	496	1210	945	1318
APBB1IP	1491	1311	1553	1143	1073	1407	1096	1584	1307	1776	1039	1289	1436	1087	1347	1090	1956	1504	1203	1296	1556	1381	1303	1342	1401	1725	1625	1456	1842	1718	1782	1576	1633
APBB2	7	7	3	5	6	22	12	1	6	13	6	7	6	8	5	12	7	44	10	11	33	38	11	10	5	5	3	6	0	1	11	5	3
APBB3	402	656	474	367	339	499	417	293	364	492	499	437	427	275	355	459	427	315	463	532	532	572	404	389	497	588	413	499	482	391	619	484	524
APC	536	317	472	273	290	543	382	461	261	509	468	351	538	430	401	452	659	541	572	571	719	577	662	707	506	532	519	439	758	527	490	552	627
APC2	14	4	11	2	11	12	10	9	8	5	6	8	10	7	11	8	14	6	3	11	5	13	11	8	12	15	9	20	14	12	18	8	15
APCDD1	43	36	46	52	56	19	22	6	10	25	27	34	27	14	75	27	23	26	16	6	24	27	25	9	19	49	51	22	36	63	32	20	13
APCDD1L	0	2	1	0	3	0	0	3	0	1	0	1	0	0	0	1	0	0	1	1	0	0	0	0	0	0	1	0	0	0	3	1	1
APCDD1L-DT	0	0	1	0	4	1	1	1	0	0	1	0	0	0	0	0	0	0	0	0	0	0	2	0	0	0	1	0	0	1	0	0	0
APCS	0	0	0	0	0	0	0	1	0	0	0	0	2	0	0	0	0	0	0	1	0	0	0	0	0	0	0	0	0	0	0	0	0
APEH	1420	1094	1516	1071	1143	1480	1179	1341	1223	1795	1153	1201	1529	1278	1083	1291	1801	1489	1080	1060	1392	1270	1311	1270	1621	1621	1434	1509	1694	1497	1708	1665	1455
APELA	0	2	0	0	0	0	1	0	0	0	0	0	0	0	0	0	0	0	0	0	1	0	0	0	0	0	0	0	0	0	0	0	0
APEX1	934	498	921	599	613	1022	664	919	725	1070	724	595	918	719	465	659	1180	941	833	715	1101	994	658	908	1064	1034	1051	1057	1119	1061	912	943	1026
APEX2	347	322	354	281	339	356	227	351	345	468	235	274	396	249	358	469	380	321	205	256	279	249	243	188	429	433	313	393	477	413	359	396	425
APH1A	122	102	141	132	154	134	101	176	121	133	136	142	108	155	100	481	169	140	127	127	134	127	108	131	142	135	120	128	149	123	150	134	113
APH1B	210	204	269	146	112	193	87	147	122	292	167	170	175	168	300	169	292	281	260	262	308	344	275	350	229	250	285	250	393	387	248	283	302
API5	1226	763	1265	806	778	1405	888	956	804	1685	842	864	1389	1023	1122	983	1891	1441	1127	1028	1534	1286	1405	1391	1114	1404	1465	1329	1876	1541	1345	1368	1526
APIP	135	108	117	87	146	133	111	152	77	155	66	87	130	99	109	155	151	120	109	55	128	87	100	101	97	102	104	120	127	138	84	94	128
APLF	45	42	61	36	21	66	42	50	42	61	49	47	46	41	35	41	55	39	46	48	63	64	56	46	38	39	54	52	62	51	45	34	47
APLN	0	0	0	0	2	0	1	0	0	0	1	0	0	0	0	0	0	0	0	0	0	0	0	0	0	0	0	0	0	0	0	0	0
APLNR	0	0	0	0	3	0	0	0	1	1	1	0	0	0	0	0	0	0	0	0	0	0	0	0	0	0	1	0	0	0	0	0	0
APLP1	2	3	6	1	5	1	3	0	1	3	3	4	0	3	0	1	1	2	0	1	1	6	3	1	1	0	0	2	1	1	1	0	4
APLP2	7989	9794	4892	8865	10502	4213	2919	4448	3383	5161	5988	7953	7290	4819	13019	16451	8284	8030	5981	5871	7104	6624	6094	5853	7239	8886	6807	5617	8941	11003	5536	5933	6386
APMAP	2159	1679	2582	1912	2166	2151	1726	2816	1967	3129	1729	1981	3431	2813	1875	2252	4230	2521	1887	2358	2442	2073	3098	1849	2149	3222	2587	2999	3312	2981	2851	2659	1966
APOA1	0	1	5	1	4	4	3	4	5	4	4	6	7	3	4	2	3	2	4	0	0	3	1	0	2	2	1	4	2	3	6	1	1
APOA1-AS	0	0	1	0	1	0	0	0	2	0	0	0	0	0	0	0	0	0	1	0	0	0	0	1	1	0	0	0	1	0	0	0	0
APOA2	4	3	4	3	0	8	3	3	1	4	4	3	3	2	8	3	3	3	1	1	0	1	1	3	2	4	1	3	3	9	9	3	1
APOA4	0	1	0	1	1	0	0	0	0	0	0	1	0	0	0	0	0	0	0	0	0	0	0	0	0	0	0	0	0	0	0	0	0
APOA5	0	3	1	0	1	0	0	0	0	1	0	1	0	0	0	0	0	0	0	2	0	0	0	0	0	0	0	0	1	0	0	0	0
APOB	0	12	1	1	3	5	3	6	0	2	1	3	0	2	0	0	0	0	0	0	2	4	0	1	1	0	0	0	0	0	1	0	1
APOBEC1	0	0	0	0	0	1	1	0	0	0	0	0	0	0	0	0	0	0	0	0	0	0	0	0	0	0	0	0	0	0	0	0	0
APOBEC2	12	20	14	10	4	17	6	19	15	26	29	16	10	7	11	12	16	16	3	15	18	17	6	7	17	18	16	18	11	17	14	30	27
APOBEC3A	847	1952	848	874	337	1393	388	1570	3627	1003	1143	484	1676	564	2845	3163	589	785	421	698	666	428	863	1209	671	506	391	458	1200	594	775	495	327
APOBEC3A_B	628	1381	583	589	245	1067	280	1087	2619	660	761	358	1155	362	1971	2257	420	579	343	462	435	298	613	811	484	383	267	337	836	400	480	358	235
APOBEC3B	10	229	165	375	160	223	131	164	330	209	378	55	366	237	292	404	104	79	15	182	129	151	13	171	68	40	61	39	106	93	386	92	63
APOBEC3B-AS1	1	148	63	195	71	38	39	95	215	70	240	10	137	109	185	228	72	53	7	136	76	94	1	148	46	31	40	25	68	77	258	58	37
APOBEC3C	1595	1402	2142	1350	1422	2548	1722	2030	2162	2319	1809	1719	2702	2194	1410	1856	2801	1933	1088	1288	1287	1640	1460	1579	1786	1788	1919	1714	2176	2001	1679	1725	1453
APOBEC3D	89	59	122	54	41	139	93	106	129	118	102	60	127	57	53	130	95	74	68	71	80	90	93	81	67	60	96	95	108	69	98	95	52
APOBEC3F	247	255	349	176	137	270	212	193	243	345	229	202	359	304	220	391	334	297	170	198	269	207	241	316	263	255	251	287	337	260	249	301	251
APOBEC3G	1060	804	1807	847	560	1932	1217	1900	1978	1425	922	994	2230	1534	1029	1425	2578	1792	751	902	1177	1005	1662	981	1335	1356	1468	1481	1888	1291	1241	1285	985
APOBEC3H	23	22	61	41	6	56	80	74	82	40	28	30	70	49	50	43	76	35	13	17	21	19	46	7	33	21	37	22	36	20	27	16	14
APOBEC4	0	0	0	0	1	0	0	0	0	0	0	0	0	0	0	0	0	0	0	0	0	3	0	0	0	0	0	0	0	0	1	0	0
APOBR	162	163	174	176	145	161	90	183	108	204	109	158	186	108	140	227	179	149	132	124	131	134	129	85	165	210	165	180	176	231	161	150	196
APOC1	0	1	2	0	1	1	1	0	0	0	0	0	0	0	0	1	0	0	0	0	0	1	1	0	0	0	1	0	3	0	0	0	0
APOC1P1	0	0	0	0	0	0	0	0	0	0	0	0	0	0	0	0	0	0	1	0	0	0	0	0	0	0	0	0	0	0	0	0	0
APOC2	0	0	1	0	0	0	0	0	0	0	1	1	0	0	0	0	0	0	0	0	0	0	0	0	0	0	0	0	0	0	0	0	0
APOC3	0	0	0	0	1	0	0	0	0	0	0	0	0	0	0	0	0	0	0	0	0	0	0	0	0	0	0	0	0	0	0	0	0
APOC4	0	0	0	0	0	0	0	0	0	0	0	0	0	0	0	0	0	0	0	0	0	0	0	0	0	0	0	0	0	0	0	0	0
APOC4-APOC2	0	0	1	1	1	0	0	1	0	0	1	1	0	0	0	0	0	0	0	0	0	0	0	0	0	0	0	0	0	0	0	0	0
APOD	0	0	0	0	2	1	0	0	0	0	63	0	0	0	0	0	2	5	0	0	3	1	1	0	0	0	1	0	0	0	20	0	0
APOE	1	24	38	0	11	1	9	4	2	5	5	2	5	7	3	7	1	5	2	1	0	2	3	3	0	1	1	3	0	3	3	0	0
APOF	0	0	3	0	2	2	3	2	0	6	2	1	1	0	3	5	5	0	0	0	0	0	0	0	0	0	1	0	1	0	0	0	0
APOH	0	1	0	0	0	2	0	0	0	0	0	0	1	0	0	0	0	0	0	0	0	0	1	0	0	0	0	0	0	0	0	0	0
APOL1	382	415	447	273	373	605	260	492	719	514	316	287	526	439	509	446	608	462	246	260	307	232	381	369	315	439	391	493	494	349	394	462	446
APOL2	162	230	531	153	259	442	218	592	568	412	169	176	180	291	441	302	499	331	132	244	331	272	224	300	306	399	260	169	249	319	413	242	436
APOL3	873	377	622	402	376	866	423	927	577	857	344	473	651	634	453	559	1293	1006	734	504	941	867	868	875	1006	953	894	1137	1279	907	1077	1000	1054
APOL4	13	2	14	5	4	12	1	19	6	23	1	0	7	17	23	4	36	100	7	1	4	9	13	23	3	8	7	20	33	25	12	13	10
APOL5	0	1	0	0	0	0	1	0	0	0	0	1	0	0	0	0	0	0	0	0	0	0	0	0	0	0	0	0	0	0	0	0	0
APOL6	1051	861	874	427	190	1094	745	594	1009	882	407	542	1300	763	1520	670	1529	1305	798	433	822	862	1188	555	945	488	1086	1345	1593	1254	1303	978	1037
APOLD1	34	9	24	9	22	20	35	26	15	23	30	16	27	15	12	9	7	13	22	26	32	48	37	42	18	29	29	21	28	12	39	21	29
APOM	2	3	1	1	1	4	1	2	3	2	4	5	3	2	5	1	2	2	0	0	2	0	3	1	2	2	3	2	2	0	2	0	2
APOO	38	56	47	58	63	81	56	56	60	72	51	40	113	46	53	43	69	50	40	44	50	34	46	52	51	47	48	51	50	35	62	42	40
APOOL	53	50	57	44	43	58	44	50	44	52	31	59	105	55	80	60	51	42	21	28	33	36	36	33	41	39	89	56	61	79	60	45	55
APOOP5	4	3	5	1	4	9	2	6	6	5	5	7	6	2	8	3	6	3	3	3	5	4	0	4	1	5	5	4	6	4	1	1	5
APP	121	151	126	187	189	120	89	74	76	119	120	104	116	78	85	221	68	115	92	122	125	110	94	101	103	153	86	118	135	138	103	104	119
APPBP2	283	179	312	128	137	327	271	272	154	390	172	177	233	205	210	230	394	285	326	286	451	382	343	403	313	271	355	328	493	394	381	352	401
APPL1	461	345	404	361	395	522	402	392	302	660	374	391	655	427	469	468	680	636	511	421	634	511	546	667	418	439	512	488	672	544	452	506	515
APPL2	310	163	301	173	192	343	341	306	215	326	275	259	280	275	184	132	406	343	376	334	491	397	386	386	323	319	337	369	364	322	369	337	333
APRT	1530	967	1556	1315	927	1280	1103	1939	1303	1823	1241	1375	1820	1406	1004	1115	1945	1821	1236	1198	1769	1401	1265	1495	1931	1913	1390	1594	1622	1471	1563	1471	1659
APTR	137	92	154	76	88	165	119	229	181	172	107	107	139	142	106	149	168	153	122	127	158	162	126	155	151	217	163	187	201	131	194	201	198
APTX	263	232	294	227	298	379	258	327	241	366	180	240	389	231	246	236	340	278	246	187	282	239	263	222	286	295	224	293	322	313	273	260	297
AQP1	0	5	6	3	9	4	6	0	4	0	2	0	0	0	0	1	1	0	0	0	0	1	0	0	2	1	0	0	0	0	0	0	0
AQP10	24	124	99	72	282	29	17	14	32	86	50	15	10	17	14	31	42	19	16	20	20	6	26	5	7	13	26	25	15	21	43	16	9
AQP11	11	3	9	5	3	13	2	13	8	20	7	7	12	9	7	4	6	5	9	10	9	8	1	6	6	6	16	8	14	8	18	11	16
AQP12A	0	0	0	0	1	0	0	0	0	0	0	0	0	0	0	0	0	0	0	0	0	0	0	0	0	0	0	0	0	0	0	0	0
AQP12B	0	0	0	0	0	0	0	0	0	0	0	0	0	0	0	0	0	0	0	0	0	0	0	0	0	0	0	0	0	0	0	0	0
AQP2	1	3	0	0	6	2	2	1	0	3	1	2	0	0	1	0	0	0	0	0	0	2	0	0	0	0	0	0	0	0	0	0	0
AQP3	684	388	787	721	382	1566	704	733	972	1182	555	658	1039	903	510	590	623	709	531	531	714	561	497	626	704	835	544	941	1018	345	963	783	957
AQP4	0	1	0	0	0	0	1	1	0	1	0	0	0	0	0	0	0	0	0	0	0	0	0	0	0	0	0	0	0	0	0	0	0
AQP4-AS1	0	6	0	0	1	3	0	0	0	1	1	0	0	0	0	0	0	0	0	0	0	1	0	0	0	0	0	0	0	0	0	0	0
AQP5	0	0	0	0	1	0	0	1	0	0	0	0	0	0	0	0	0	0	0	0	0	0	0	0	0	0	0	0	0	0	0	0	0
AQP6	0	0	1	0	2	0	1	0	0	0	0	2	0	0	0	0	0	0	0	0	0	1	0	0	0	0	0	0	0	1	0	0	0
AQP7	1	0	1	1	2	2	2	1	3	0	3	1	0	1	0	0	0	0	0	0	6	3	5	0	1	2	0	1	2	2	2	1	3
AQP7P1	1	3	0	0	2	2	3	0	0	0	0	2	1	0	0	0	0	0	0	0	0	0	0	0	0	0	1	0	0	0	0	0	0
AQP7P3	0	1	0	0	0	0	0	0	0	0	1	0	0	0	0	0	0	0	0	0	0	0	0	0	0	0	0	1	0	0	0	0	0
AQP8	1	1	0	1	3	1	1	3	0	0	1	0	0	0	2	4	1	2	0	0	1	2	1	1	0	1	0	0	0	0	0	1	0
AQP9	434	1827	749	1816	3048	263	308	476	367	601	832	1158	830	288	2691	2196	412	669	987	910	872	809	1012	860	572	684	461	358	1317	850	378	303	419
AQR	860	475	659	482	425	804	552	562	357	832	488	423	665	506	624	669	1036	831	809	642	1036	822	857	906	675	862	822	741	1050	929	728	867	816
AR	2	18	13	2	18	10	15	10	7	2	2	14	10	2	5	9	3	4	6	3	6	5	0	6	2	3	1	2	1	4	2	2	0
ARAF	1546	1515	1526	1447	1537	1512	1779	1432	1482	1778	1380	1567	1835	1405	1231	1735	2061	1710	1603	1684	1895	1909	1482	1576	1975	2038	1644	1758	1992	1787	1818	1746	1802
ARAP1	3376	3573	2432	2625	2198	1625	1514	1292	1411	2461	2026	2629	2130	2175	2688	1785	3785	2969	2565	2864	3016	3149	2395	2376	4081	4166	2848	3324	3843	4249	4041	4062	3531
ARAP1-AS2	73	71	47	61	45	40	38	26	30	49	50	52	38	42	64	46	76	60	57	59	59	63	49	47	93	94	62	71	88	98	88	90	79
ARAP2	1208	529	1269	654	440	1393	1122	1530	1129	1485	813	909	1517	1219	664	673	2012	1358	1360	1098	1768	1513	1685	1616	1260	1187	1484	1455	1617	1387	1503	1391	1138
ARAP3	132	123	103	109	83	29	101	73	31	109	83	187	76	68	88	26	184	101	116	159	102	141	91	95	177	175	109	121	181	174	155	197	170
ARC	3	5	11	24	6	5	51	4	7	13	17	13	7	5	4	5	5	1	35	30	24	38	36	21	7	1	1	5	3	4	3	2	0
ARCN1	1639	1070	1462	1118	1303	1701	1026	1158	986	2015	887	976	1563	1203	1509	1366	2168	1817	1386	1335	2100	1765	1664	1671	1681	1986	1744	1723	2386	2210	1634	1779	1947
AREG	25	206	24	392	80	41	226	40	40	29	117	60	137	41	204	102	41	69	336	252	369	281	248	243	49	31	26	35	27	30	30	26	12
AREL1	607	395	620	429	469	574	541	386	297	619	443	407	635	546	456	611	802	537	691	597	852	772	728	677	638	639	637	630	844	695	658	677	743
ARF1	6192	9104	8001	8141	10404	7605	6749	6248	6257	7710	6628	7201	10223	6043	7959	9425	8252	7591	6261	6106	7466	7218	6443	6493	7556	7634	6014	6536	7691	7611	6458	6096	5801
ARF3	597	769	759	769	816	588	527	490	515	643	540	710	646	469	743	616	839	653	453	523	558	583	518	468	677	736	591	633	722	849	674	603	706
ARF4	897	1093	1186	1137	1564	1748	1079	989	849	1362	818	864	1515	878	1366	1369	1192	1117	1409	917	1753	1296	1445	1183	949	1188	965	832	1275	1183	822	747	873
ARF4-AS1	15	11	9	5	9	17	15	13	10	14	5	6	8	7	8	8	9	15	3	2	8	7	9	7	11	10	8	15	8	9	6	9	9
ARF5	1282	1193	1546	1464	1450	1404	1190	1446	1186	1540	1246	1482	1730	1332	1116	1291	1737	1447	1114	1086	1269	1372	1043	1130	1598	1610	1233	1386	1404	1688	1386	1313	1307
ARF6	3349	3323	3711	3511	3947	4270	3392	3263	3038	4317	3639	3757	5319	3533	2652	3526	5253	3928	3299	3422	3863	3306	3658	3393	3670	3932	3833	3915	4590	3820	3801	3366	3306
ARFGAP1	567	514	517	417	449	542	526	409	428	612	411	393	580	310	430	328	612	521	534	513	590	705	468	509	688	644	533	613	644	587	729	678	744
ARFGAP2	1558	1123	1571	1200	1248	1708	1302	1313	1218	1720	1411	1461	1637	1330	1073	1433	2097	1664	1400	1552	1812	1681	1512	1594	1974	1895	1620	1874	1932	1909	1993	1682	1805
ARFGAP3	530	441	574	456	584	695	548	584	435	706	421	507	750	529	517	562	764	597	538	475	647	488	497	515	512	610	508	535	762	546	560	501	522
ARFGEF1	696	484	658	402	404	671	601	693	394	833	483	391	573	590	518	528	918	752	868	718	1068	891	940	892	656	759	807	804	956	806	707	776	819
ARFGEF2	500	457	446	408	382	580	513	339	278	583	485	307	491	437	329	500	607	521	651	552	780	699	552	697	592	459	596	532	629	498	478	515	573
ARFGEF3	0	16	2	2	14	9	3	3	0	3	7	5	0	1	5	1	0	0	0	0	2	0	1	2	0	0	0	1	0	0	0	0	0
ARFIP1	299	135	213	101	107	163	77	271	120	249	111	116	112	115	287	171	417	261	181	164	315	180	221	270	161	258	318	167	448	406	224	352	254
ARFIP2	366	329	447	352	380	531	392	379	318	514	362	322	495	378	296	352	550	444	316	319	437	461	335	359	459	457	424	409	486	354	420	415	413
ARFRP1	572	414	627	400	378	578	460	542	561	718	410	490	578	497	351	450	727	540	530	470	678	608	531	549	718	742	631	763	811	643	707	669	792
ARG1	6	7	24	7	34	10	4	5	3	10	16	5	4	6	6	5	6	5	4	2	8	1	0	3	3	6	0	2	6	5	12	4	12
ARG2	140	219	222	177	227	205	183	167	159	217	161	151	236	131	168	187	214	196	189	166	206	198	206	183	127	156	169	149	204	192	168	151	167
ARGFX	1	2	0	0	1	1	0	0	0	0	1	0	0	0	1	0	0	0	0	0	0	0	0	0	0	0	0	0	0	0	0	0	0
ARGFXP2	0	1	1	1	6	0	0	1	0	1	2	3	3	1	2	2	1	0	0	1	1	2	0	0	2	2	1	1	0	1	3	2	3
ARGLU1	1587	1092	1655	1021	1057	1839	1410	1836	1241	1889	1349	1134	1940	1500	956	1146	2182	1722	1515	1366	1868	1452	1535	1774	1595	1573	1740	1708	1935	1458	1674	1432	1460
ARHGAP1	1819	1355	1626	1577	1390	1309	1255	1137	1171	1763	1423	1655	1904	1449	1479	1237	2428	1649	1358	1737	1624	1667	1529	1295	2278	2397	1665	2079	2244	2290	2139	2039	2194
ARHGAP10	109	88	145	99	72	130	103	123	127	168	88	75	181	156	118	100	157	118	94	104	107	115	222	85	127	171	119	147	137	132	129	115	146
ARHGAP11A	38	40	118	71	58	136	59	55	30	77	21	42	205	64	64	57	121	64	20	33	32	49	66	53	48	34	83	46	68	45	53	19	28
ARHGAP11A-SCG5	20	23	50	42	32	64	25	17	15	35	11	22	91	33	34	31	57	29	10	14	16	27	21	21	22	17	37	20	23	20	27	10	12
ARHGAP11B	21	10	43	18	17	57	36	26	33	40	18	20	51	21	19	30	19	19	13	16	16	9	13	17	11	16	24	22	34	10	22	14	19
ARHGAP12	214	138	252	198	158	301	295	233	164	318	265	165	262	222	145	180	425	364	354	360	499	451	484	357	220	270	318	318	334	195	296	236	318
ARHGAP15	1393	775	1549	807	851	1956	1595	2131	1493	2078	1238	1003	1583	1295	675	966	2006	1657	1464	1517	2236	1835	1649	2045	1291	1823	1728	1732	1869	1223	1701	1519	1541
ARHGAP17	1112	798	822	703	548	857	693	739	866	1035	796	875	829	683	710	617	1351	1204	822	1004	1113	1128	919	1016	996	1128	1169	1279	1110	1141	1178	1193	1232
ARHGAP18	175	529	527	262	542	366	152	193	283	365	248	207	360	186	272	346	250	206	134	139	139	158	194	196	180	236	202	183	211	240	222	147	121
ARHGAP19	290	237	238	221	194	231	166	184	134	276	157	216	299	210	271	266	284	238	274	194	322	311	336	255	246	271	324	268	350	341	304	218	256
ARHGAP19-SLIT1	76	70	84	58	57	79	58	67	50	96	52	59	109	73	67	86	102	75	74	59	102	88	98	84	66	77	95	77	94	107	87	64	73
ARHGAP20	1	5	2	0	2	0	2	2	4	2	12	1	0	2	0	2	2	0	3	2	6	4	0	11	2	0	2	5	0	0	2	2	1
ARHGAP21	194	413	268	157	220	263	165	133	83	199	299	157	172	194	202	216	240	222	256	199	225	185	223	221	169	245	182	257	213	173	213	182	161
ARHGAP22	58	35	13	19	13	33	31	32	8	20	20	46	34	37	22	72	79	40	28	32	38	42	33	32	52	23	42	31	46	66	40	44	61
ARHGAP22-IT1	0	0	0	0	0	4	0	1	0	0	1	0	0	0	0	0	0	0	0	0	0	0	0	0	0	0	0	1	0	1	0	0	0
ARHGAP23	7	14	6	12	16	14	10	4	5	9	13	4	11	9	13	7	4	5	2	2	4	14	7	8	7	4	3	5	5	3	7	2	7
ARHGAP24	168	330	212	274	261	88	119	99	107	274	437	148	137	88	521	354	187	358	302	317	351	318	231	351	185	226	223	227	258	349	234	207	190
ARHGAP25	1915	1237	1978	720	655	1715	1379	2011	1730	2128	1432	1149	1429	1605	900	1303	3118	2180	1772	1974	2755	2318	2356	1932	2344	2792	2513	2489	3072	2453	2782	2755	2900
ARHGAP26	1394	1491	1273	1162	1314	1170	863	939	925	1180	1107	1204	1454	941	1956	1989	1890	1447	1358	1321	1284	1672	1319	1052	1620	1849	1531	1380	1707	1891	1518	1238	1271
ARHGAP26-AS1	0	3	1	2	4	2	2	2	0	0	0	2	0	0	1	0	0	2	1	0	2	4	0	0	3	2	1	0	2	1	0	2	1
ARHGAP26-IT1	5	3	8	5	8	0	1	2	1	10	3	5	4	3	7	2	4	2	4	6	4	4	2	1	5	5	3	8	10	6	5	3	3
ARHGAP27	1064	1061	775	527	584	717	416	464	520	798	564	609	548	676	813	866	904	829	519	631	762	616	544	631	1114	1055	756	811	1236	1157	1044	1044	987
ARHGAP27P1	81	59	84	60	77	66	74	71	65	91	57	73	64	36	58	61	104	79	67	75	75	65	74	48	114	134	78	102	86	72	102	88	83
ARHGAP27P1-BPTFP1-KPNA2P3	117	146	120	79	76	146	109	118	93	140	104	88	119	79	116	112	190	146	82	83	122	97	98	83	113	165	131	119	121	122	156	109	125
ARHGAP27P2	8	1	7	1	2	25	7	7	16	6	4	3	14	6	4	3	13	11	11	14	9	13	12	6	10	11	17	23	10	9	20	12	12
ARHGAP28	2	3	0	0	1	0	1	3	0	0	1	1	1	0	0	0	0	0	0	0	0	0	0	0	0	0	0	0	0	0	0	0	0
ARHGAP29	10	24	19	11	3	6	6	7	3	16	14	27	8	5	48	9	15	26	12	11	5	16	14	37	20	14	18	8	15	35	10	8	12
ARHGAP30	5507	4199	4366	3880	3395	4438	3279	3160	2692	5124	3670	4164	4747	4219	4379	4508	6702	5424	4073	4460	5321	4805	4844	4173	6244	5968	5552	6211	7149	6413	6431	6178	5917
ARHGAP31	768	448	322	460	317	424	174	184	165	393	423	336	430	335	497	567	914	590	491	401	498	556	381	352	699	629	487	533	651	881	575	523	445
ARHGAP31-AS1	13	5	12	11	15	13	14	7	11	11	5	14	10	4	7	14	11	15	8	8	19	20	15	8	6	22	12	10	7	10	7	1	6
ARHGAP32	119	247	87	75	106	155	103	49	38	97	95	98	56	105	62	59	99	87	139	195	273	214	80	184	149	122	160	180	166	145	125	140	125
ARHGAP33	15	10	17	24	21	32	19	25	40	35	37	21	23	20	11	2	35	33	14	32	17	41	18	17	20	41	21	42	23	15	39	25	36
ARHGAP35	199	156	292	174	188	216	354	177	158	199	265	197	247	214	144	146	379	253	269	275	332	391	338	272	313	243	263	316	305	221	318	288	240
ARHGAP36	0	0	0	0	0	1	1	0	0	0	0	0	0	0	0	0	0	0	0	0	0	0	0	0	0	1	0	0	0	0	0	0	0
ARHGAP39	1	2	6	0	4	6	3	3	1	7	7	5	5	3	1	0	3	0	2	3	9	4	2	12	9	6	7	1	6	0	3	5	2
ARHGAP4	3858	2621	3930	2908	2489	3800	4003	2617	2942	3860	3414	3884	4186	3242	2413	2489	4574	3901	3328	3933	4180	4518	3459	3727	4911	4793	3628	4715	4391	3874	4990	4677	4381
ARHGAP40	0	1	0	0	3	0	0	0	0	1	0	0	0	0	0	0	0	0	0	0	0	0	0	0	0	0	0	0	0	0	1	0	0
ARHGAP42	6	35	10	21	23	67	28	12	17	16	17	13	41	15	27	32	6	19	10	12	35	19	16	20	7	3	6	14	9	13	12	9	12
ARHGAP44	5	5	15	3	4	8	4	1	7	5	19	9	20	3	6	8	3	276	3	1	0	3	1	2	4	1	3	3	4	4	3	5	2
ARHGAP45	11172	8898	10643	8531	6888	9811	11784	6448	7900	11922	9321	10154	10378	10003	7774	7598	14392	11302	9471	11475	13695	13543	9993	10891	16709	13731	12252	15105	16057	11401	16521	13910	15994
ARHGAP5	355	282	241	184	175	452	284	265	225	444	323	163	336	279	166	259	422	415	381	329	460	437	334	663	205	400	410	404	396	292	344	311	273
ARHGAP5-AS1	4	8	9	6	2	5	7	3	7	12	5	5	4	3	4	8	7	6	5	3	4	5	4	4	3	6	6	4	6	5	6	8	9
ARHGAP6	29	357	130	93	173	53	24	19	53	57	57	34	20	19	22	80	15	20	26	21	10	11	23	37	14	22	11	34	22	35	35	15	4
ARHGAP8	4	3	1	3	8	10	3	3	5	16	5	5	11	13	3	6	10	3	3	5	4	3	4	2	6	2	3	13	2	9	8	9	2
ARHGAP9	3382	3456	3121	1563	2211	2526	2164	2729	1956	3133	1299	2210	2758	2352	1261	2923	3828	3306	2546	2455	3052	3055	2704	2368	3362	3949	3439	3667	4034	3327	3587	3248	3361
ARHGDIA	2064	2332	3005	3279	4128	2778	3763	2259	3380	2869	2755	3755	3704	2070	2321	1351	3182	2373	1927	2846	2185	2928	2184	2155	2826	3345	1966	2889	2647	2495	3085	2608	2559
ARHGDIB	15162	15718	19843	16164	19131	17070	15345	18205	14257	20934	13260	15281	21927	15338	15569	16974	20890	17932	13677	13098	16686	15924	14261	15804	15291	16943	14849	15338	18540	17646	16362	14355	14675
ARHGDIG	0	0	0	0	2	0	0	0	1	0	0	0	0	0	0	0	0	0	0	0	0	0	0	0	0	0	0	0	0	0	0	0	0
ARHGEF1	5785	4306	6374	4890	4187	6005	6180	4507	4980	6612	5406	5913	7031	5822	4224	4608	7950	6344	5564	7005	8081	7076	6274	5760	8347	7920	6373	8279	7437	5809	8329	6980	7003
ARHGEF10	17	42	12	20	12	24	9	22	23	21	50	15	67	12	4	19	68	10	17	22	32	94	23	36	12	18	30	44	16	33	15	53	40
ARHGEF10L	1149	607	340	364	181	416	166	242	238	523	378	402	413	328	604	540	953	619	669	387	573	574	392	393	857	1020	853	765	880	1177	798	869	827
ARHGEF11	817	782	582	533	638	458	288	307	286	586	441	437	393	442	652	862	617	603	469	471	573	510	518	497	633	733	550	577	747	789	662	745	670
ARHGEF12	84	691	412	201	637	268	128	152	181	211	388	129	222	158	87	290	286	124	98	125	114	82	228	127	124	124	103	155	160	162	146	101	76
ARHGEF15	0	1	0	0	5	0	0	0	0	0	0	1	0	0	1	0	0	0	0	0	0	1	0	0	0	0	0	0	0	0	0	0	0
ARHGEF16	0	3	1	0	5	4	4	2	0	0	3	2	0	0	0	1	0	0	0	0	1	0	2	0	3	1	0	0	2	1	0	1	4
ARHGEF17	5	15	26	13	18	13	5	4	12	27	12	14	14	19	7	9	9	4	9	14	6	5	1	8	4	2	21	3	26	4	4	7	3
ARHGEF18	1468	886	1049	772	690	1269	1448	845	773	1451	1109	1030	935	1006	778	759	1443	1287	1642	1744	2492	2338	1502	1987	1890	1568	1404	1984	1995	1325	2085	2109	2030
ARHGEF19	82	71	110	99	46	134	83	157	143	124	81	87	112	88	80	93	136	146	90	104	165	109	99	93	144	136	93	157	105	86	117	113	149
ARHGEF2	667	486	557	391	328	478	425	413	367	651	366	500	336	379	481	347	949	719	467	564	734	622	533	519	915	1031	762	929	959	891	1046	956	997
ARHGEF25	0	0	0	0	3	0	1	1	0	2	0	2	1	0	0	0	0	0	0	1	0	0	0	0	0	0	0	1	0	0	0	2	1
ARHGEF26	5	5	6	7	3	4	5	3	5	7	9	0	1	0	8	1	4	2	8	13	9	18	3	12	4	4	0	3	2	7	7	5	6
ARHGEF26-AS1	0	0	0	0	0	0	0	0	0	0	0	0	0	0	0	0	0	0	0	0	1	0	0	0	0	0	0	0	0	0	0	0	0
ARHGEF28	6	12	4	1	3	10	9	7	1	12	16	18	19	1	14	7	25	12	10	22	3	12	34	6	11	1	6	10	7	9	10	3	5
ARHGEF3	1876	981	2203	1038	824	2111	1927	2145	2611	2598	1619	1212	2003	1606	1674	1714	3225	2479	1933	2266	2782	2339	3194	2836	1712	2218	2214	2385	2912	2245	2733	2329	2586
ARHGEF3-AS1	0	1	0	0	0	0	0	0	0	0	0	0	0	0	0	0	0	0	0	0	0	0	0	0	0	0	0	0	0	0	0	0	0
ARHGEF33	2	8	2	1	2	5	1	1	0	3	0	0	1	0	0	2	1	0	3	4	1	2	1	1	1	1	1	2	3	2	0	2	1
ARHGEF34P	7	0	4	1	1	10	6	5	0	6	4	0	1	5	1	1	1	0	1	6	6	2	3	1	4	7	14	3	3	1	2	1	3
ARHGEF35	3	1	0	0	1	6	2	8	5	10	2	3	4	2	2	1	0	1	0	0	3	3	1	1	2	1	4	3	3	3	4	2	5
ARHGEF35-AS1	4	0	3	0	0	0	6	9	3	6	0	1	0	0	0	0	1	5	2	0	0	2	4	3	3	2	4	5	0	0	7	2	1
ARHGEF37	1	5	4	3	34	21	3	1	5	3	25	2	2	2	0	0	1	1	0	0	6	1	2	3	3	0	0	0	0	0	1	2	2
ARHGEF38	1	8	1	0	1	0	4	3	1	0	2	2	0	1	2	0	0	0	0	1	2	2	1	1	0	1	0	1	1	0	3	0	3
ARHGEF38-IT1	0	1	0	0	0	0	0	0	0	0	0	0	0	0	0	0	0	0	0	0	0	0	0	0	0	0	0	0	0	0	0	0	0
ARHGEF39	167	177	218	156	133	251	217	318	230	259	141	176	272	173	125	235	243	215	190	205	301	227	242	192	253	247	209	237	229	182	247	192	186
ARHGEF4	26	13	23	14	11	24	20	10	11	39	19	13	5	15	4	9	14	7	29	23	47	36	11	23	25	30	11	25	38	15	20	21	51
ARHGEF40	772	714	480	583	699	367	299	238	292	653	370	594	498	471	1288	489	691	462	745	888	706	655	471	523	925	805	652	644	825	994	763	546	650
ARHGEF5	12	13	20	14	12	21	20	24	9	19	11	28	20	9	7	13	15	14	9	19	10	14	21	14	12	9	10	21	15	4	14	19	24
ARHGEF6	1793	1096	1427	1201	1047	1411	991	1280	653	1905	1129	1145	1736	1427	1196	1433	2342	1924	1553	1242	2027	1620	1557	1724	1637	1889	1861	1771	2290	2131	1764	1809	1907
ARHGEF7	552	564	603	386	405	557	652	401	311	698	511	433	615	524	421	444	828	669	624	716	806	712	736	769	734	715	643	714	767	753	766	798	698
ARHGEF7-AS1	0	0	0	0	0	0	0	0	0	0	0	0	0	0	0	0	0	0	0	0	0	0	0	0	0	0	0	0	0	0	0	0	0
ARHGEF7-AS2	0	0	1	0	0	0	0	0	0	0	0	0	0	0	0	0	0	0	0	0	0	0	0	0	0	0	0	0	0	0	0	0	0
ARHGEF9	125	67	128	63	44	147	118	131	109	146	136	104	171	141	50	111	175	125	157	176	201	154	163	149	153	181	143	185	140	153	203	170	139
ARHGEF9-IT1	0	0	0	0	1	0	0	0	0	0	2	0	0	0	0	0	0	0	0	0	1	0	0	0	0	0	0	0	0	0	0	0	0
ARID1A	604	652	657	585	543	696	717	726	576	702	733	655	670	591	501	643	875	688	683	739	866	970	685	746	915	805	647	902	815	591	797	831	843
ARID1B	794	694	673	591	584	781	735	495	478	820	756	600	857	744	651	501	1029	983	704	818	1077	977	774	1062	967	835	872	1018	1001	762	1043	906	926
ARID2	383	309	389	239	271	532	485	318	182	468	341	237	435	252	249	287	515	391	534	507	557	647	493	589	370	397	485	442	562	400	454	452	469
ARID3A	142	165	152	174	178	181	109	101	83	142	104	177	143	84	174	84	138	167	103	112	130	159	105	87	184	145	121	148	166	212	171	182	171
ARID3B	295	345	337	277	277	426	493	266	253	394	377	325	380	296	238	337	428	391	391	330	444	444	401	414	419	354	380	421	490	373	425	391	420
ARID3C	0	0	1	0	2	1	0	0	0	2	0	0	2	1	1	0	0	0	0	0	0	2	0	0	1	1	0	2	0	0	0	0	0
ARID4A	669	465	716	418	349	774	542	752	558	865	549	562	649	534	415	451	893	716	676	699	822	766	735	848	669	776	730	663	740	692	787	697	693
ARID4B	1065	745	1246	677	753	1407	1261	1675	1533	1394	1099	988	1479	1030	684	1071	1800	1363	1230	1266	1589	1402	1394	1679	1190	1476	1437	1440	1534	1116	1495	1251	1342
ARID5A	1123	913	1161	1009	1527	1155	2440	1258	1515	1265	1448	956	1490	891	952	1260	1590	1355	2099	2215	2269	2511	2236	1658	1380	2128	1296	1780	1696	1468	1939	1444	1608
ARID5B	651	787	1026	799	1467	1376	1663	1428	1407	1333	1568	893	1584	1008	446	755	1004	1255	934	1059	1239	1132	1174	1616	801	800	731	832	821	510	1345	759	667
ARIH1	404	326	373	295	308	444	571	381	333	476	374	287	375	277	337	344	476	414	693	633	730	833	618	712	393	433	388	481	523	433	507	458	459
ARIH2	1119	930	1311	1053	1140	1647	1338	1451	1316	1664	1421	1106	2078	1364	976	1224	1963	1623	1092	1243	1546	1556	1433	1260	1575	1446	1445	1495	1816	1273	1674	1269	1452
ARIH2OS	82	73	76	61	90	106	85	109	102	102	91	78	142	103	61	64	106	98	54	67	75	74	86	67	95	98	99	86	103	77	126	75	78
ARL1	210	204	294	231	207	382	167	249	142	390	151	193	375	234	246	226	365	294	224	182	299	195	265	275	225	252	291	249	325	266	271	280	268
ARL10	24	28	22	10	10	36	24	18	18	23	26	14	30	18	7	10	17	16	23	29	41	28	18	20	28	29	24	17	32	23	33	40	37
ARL11	172	131	115	106	118	90	23	91	57	128	46	91	44	68	150	153	162	155	72	46	83	90	66	84	175	167	135	125	203	310	108	155	144
ARL13A	1	0	0	2	0	1	1	1	0	0	0	0	1	0	0	0	0	1	1	0	2	0	0	0	0	0	2	1	0	1	0	1	0
ARL13B	66	44	63	36	37	47	60	64	49	69	39	43	54	42	37	43	82	66	60	84	107	92	80	80	56	52	61	70	77	73	74	68	75
ARL14	0	2	0	0	2	1	1	0	0	0	0	0	0	0	0	0	0	0	1	0	0	0	1	1	1	0	0	0	0	0	0	0	0
ARL14EP	292	106	282	179	110	397	135	337	235	429	126	171	247	202	155	158	428	259	221	295	336	161	218	259	297	394	423	317	493	358	399	348	484
ARL14EPL	1	0	0	0	0	0	0	1	0	0	0	0	0	1	0	1	0	0	0	0	2	0	0	1	0	0	0	0	0	0	0	1	0
ARL15	214	232	296	151	278	183	154	169	126	243	142	144	145	107	163	177	220	196	185	158	178	209	213	187	130	174	178	175	235	205	199	154	181
ARL16	316	251	261	163	143	291	227	276	234	351	235	269	252	289	202	228	372	235	162	176	178	311	284	256	341	361	200	344	401	313	436	332	377
ARL17A	52	81	66	19	26	179	46	75	56	98	35	35	57	15	40	64	59	38	80	77	58	154	24	69	62	111	43	62	82	58	120	55	35
ARL17B	3	9	12	4	11	20	11	42	9	27	13	8	15	8	5	18	22	6	16	11	13	18	7	9	10	33	20	32	7	6	10	11	7
ARL2	252	336	333	236	251	314	174	375	317	362	264	255	289	259	181	331	349	281	149	198	223	252	184	229	367	331	280	323	330	267	307	275	318
ARL2-SNX15	223	287	242	254	260	241	215	259	243	278	233	297	295	240	243	205	346	294	182	215	195	232	215	223	341	323	247	286	296	293	298	262	284
ARL2BP	1081	678	1115	741	769	1090	1024	1147	960	1356	876	931	1390	1093	787	786	1597	1267	979	1044	1167	1196	1125	1313	1131	1321	1319	1239	1430	1175	1150	1120	1108
ARL3	99	95	110	106	147	113	69	91	62	127	68	95	155	68	109	84	137	98	70	70	95	65	82	57	83	100	94	90	144	150	94	79	83
ARL4A	723	601	603	959	1104	701	1349	635	607	526	502	1039	1208	917	1831	1051	1351	1138	1459	1144	1781	1380	1350	1718	1047	815	704	830	904	1216	595	363	351
ARL4C	4157	1639	4719	2890	2538	5473	7780	5292	6331	5421	4353	5241	7421	5665	1802	2179	8744	6101	6996	5762	8079	7382	8334	5477	8507	5526	5298	6908	7100	4478	6538	5567	3851
ARL4D	21	66	35	19	24	23	185	44	30	29	59	31	33	47	26	59	47	40	275	218	232	370	234	165	43	31	68	49	34	43	49	44	26
ARL5A	706	497	868	666	639	1153	714	851	714	999	513	734	1310	741	750	722	1241	950	603	593	707	683	863	838	533	702	775	794	960	871	852	649	707
ARL5B	131	128	173	131	66	227	855	74	80	168	91	156	215	122	128	147	222	331	2238	1142	2588	1891	2640	1733	197	112	138	165	213	149	123	120	134
ARL5C	4	5	0	0	1	1	2	4	0	2	3	0	1	0	0	4	3	3	2	0	0	1	1	0	2	3	2	3	2	3	6	2	5
ARL6	22	10	17	6	6	23	18	20	19	26	11	10	11	13	16	11	26	25	31	26	43	20	30	39	17	22	32	21	36	24	24	24	31
ARL6IP1	1756	1583	2646	1703	1868	2403	2473	2267	1744	3074	1576	1833	3208	1993	1579	1859	3379	2372	2595	2095	3043	2904	2971	2740	1786	1984	2209	1860	2582	2382	1894	1877	1741
ARL6IP4	1610	1215	1704	1302	1687	1722	1392	1929	1292	1810	1237	1423	2016	1441	1061	1361	1849	1588	1167	1111	1524	1463	1201	1381	1771	1861	1459	1740	1658	1715	1690	1585	1520
ARL6IP5	3873	3005	4155	2657	2842	4084	2396	4300	3314	4674	2755	3186	4514	3047	3034	2963	5661	4594	2781	2971	3220	2997	3644	3525	3417	4391	3770	3834	4763	4061	4371	3351	3506
ARL6IP6	276	260	376	264	275	420	300	391	339	463	206	302	405	308	301	257	447	376	298	317	399	354	405	403	277	338	373	333	377	379	380	317	300
ARL8A	330	376	376	337	485	271	364	308	394	341	317	480	371	251	332	173	425	359	250	364	280	374	282	275	357	411	275	341	353	358	421	369	391
ARL8B	648	602	592	607	820	604	497	589	458	811	412	486	692	459	635	625	842	792	740	636	788	817	815	826	568	658	696	611	905	847	619	663	721
ARL9	0	0	0	2	1	0	1	0	0	1	2	1	3	1	1	0	0	0	0	0	1	1	0	0	0	2	0	0	0	0	1	0	0
ARLNC1	0	10	1	0	0	1	2	0	0	0	0	1	5	1	1	0	0	0	0	0	0	0	3	1	0	0	0	0	0	0	0	0	0
ARMC1	305	173	346	178	202	387	231	362	234	454	169	233	357	254	212	179	435	368	316	280	418	287	346	432	256	351	393	333	505	422	343	360	355
ARMC10	235	183	395	250	300	242	221	330	202	527	246	340	324	283	217	255	359	282	191	245	297	255	235	228	212	255	240	242	335	280	254	244	268
ARMC12	2	4	4	2	3	4	7	2	2	0	2	1	5	2	1	3	1	4	4	5	2	4	2	3	3	4	3	6	1	8	4	3	2
ARMC2	43	46	53	31	40	63	41	41	40	46	29	50	55	41	47	43	43	48	39	31	59	24	51	34	32	45	43	59	51	33	38	30	44
ARMC2-AS1	0	1	2	0	0	1	1	0	0	0	0	1	0	0	0	0	1	0	0	1	0	0	0	0	0	1	2	0	0	1	0	1	1
ARMC3	5	14	14	3	2	31	3	2	8	9	12	5	1	2	1	3	7	4	3	6	4	1	3	0	2	3	4	8	5	6	1	3	0
ARMC4	0	0	1	0	2	3	3	2	0	0	1	0	0	0	0	1	0	0	0	0	1	0	1	0	0	0	0	0	0	0	4	0	1
ARMC4P1	0	1	1	0	1	1	1	1	0	0	0	0	0	1	0	0	0	0	0	0	0	0	2	0	1	0	1	1	0	0	0	0	0
ARMC5	211	257	282	327	345	327	395	224	269	305	269	307	405	246	242	189	413	269	256	341	315	348	272	254	432	401	331	363	375	308	418	349	317
ARMC6	514	370	551	431	456	437	299	381	314	570	339	433	562	419	429	439	585	529	279	321	420	399	308	348	577	484	447	565	570	564	561	429	500
ARMC7	92	75	67	61	62	70	61	88	65	101	64	53	78	49	60	54	91	65	46	64	59	57	78	54	92	103	80	113	105	78	109	118	111
ARMC8	758	677	831	575	627	814	674	767	627	930	647	578	808	610	636	738	1128	938	771	744	1075	830	841	863	829	806	886	878	1146	969	893	843	932
ARMC9	5	8	53	43	5	18	16	13	8	8	5	8	4	11	3	3	4	5	5	11	7	11	1	4	8	10	9	8	6	3	5	13	15
ARMCX1	27	14	14	20	9	12	30	21	11	12	5	12	17	14	24	22	34	20	56	17	60	43	44	28	22	11	26	19	36	30	19	24	25
ARMCX2	8	19	10	4	8	23	3	10	14	6	4	3	7	7	6	4	15	28	13	20	21	26	16	11	12	9	9	17	13	11	24	14	19
ARMCX3	364	439	480	308	337	527	486	320	283	525	258	263	426	278	374	362	463	374	597	442	661	619	611	524	362	401	392	403	511	447	430	362	406
ARMCX4	72	31	83	42	29	112	83	55	55	146	102	51	78	85	13	41	92	42	97	76	105	102	85	142	41	59	78	124	84	68	119	84	99
ARMCX5	105	67	101	75	84	105	94	112	111	137	84	83	115	90	94	95	186	131	140	151	181	161	144	179	148	164	146	128	190	187	151	155	164
ARMCX5-GPRASP2	97	65	107	56	52	102	82	76	58	159	82	61	89	56	51	69	138	95	78	106	140	91	110	107	114	103	107	109	114	89	117	113	127
ARMCX6	129	164	186	104	130	213	129	176	163	207	151	133	196	160	74	132	169	167	130	132	163	128	157	171	135	143	143	160	190	161	182	155	174
ARMH1	311	223	408	300	491	453	286	314	274	378	340	247	363	266	132	241	283	329	258	298	338	263	268	372	294	360	278	324	322	246	404	328	363
ARMH2	5	3	5	1	1	6	2	2	2	3	0	1	4	0	3	5	7	3	0	3	3	1	0	2	4	1	4	5	2	2	4	0	4
ARMH3	446	345	375	332	326	411	374	299	258	498	333	334	421	287	346	366	535	441	440	377	546	465	436	561	513	432	466	450	577	525	471	479	415
ARMH4	0	7	6	2	1	1	1	0	0	1	3	1	0	1	3	1	3	1	2	2	2	1	0	2	1	0	0	1	2	1	2	0	0
ARMS2	0	0	0	0	0	1	0	0	0	0	0	0	0	0	0	0	0	0	0	0	0	0	1	0	0	1	0	1	0	0	1	0	0
ARMT1	242	180	261	221	256	209	103	232	167	323	81	137	273	148	364	239	244	295	153	161	184	138	223	183	179	279	272	227	338	365	223	256	231
ARNT	714	639	649	546	611	486	449	367	338	760	403	576	637	467	553	633	923	749	671	676	831	749	702	691	755	734	759	700	913	1004	698	810	795
ARNT2	0	3	0	0	5	1	3	2	0	0	2	2	0	0	1	0	0	0	0	5	0	0	0	0	0	0	0	0	0	0	0	0	0
ARNTL	396	301	408	240	297	424	604	448	286	470	327	272	475	375	208	343	653	453	683	523	811	685	810	645	377	521	486	497	554	472	451	482	452
ARNTL2	4	52	51	46	97	61	42	15	28	35	5	43	89	48	58	55	24	18	14	19	10	9	6	22	7	10	13	15	14	17	17	2	4
ARNTL2-AS1	0	1	2	1	2	1	1	0	0	3	0	2	3	1	1	4	1	0	0	0	0	0	0	1	0	0	1	0	0	0	0	0	0
ARPC1A	580	598	673	659	839	694	390	793	564	754	584	536	737	533	619	816	718	693	434	471	599	514	530	560	545	661	580	556	752	675	602	502	601
ARPC1B	11931	18166	16816	15817	18541	11963	7596	9737	9114	14232	12527	13785	15448	11127	13691	16803	14594	12549	8769	8801	10745	9749	8141	8963	13142	14086	10479	10552	13366	14275	10485	10703	9967
ARPC2	9222	8158	10620	8848	11528	9751	7394	9959	7500	11169	7653	9366	13400	8853	8738	8288	12837	10040	7317	7552	8918	8892	8319	8411	8948	9935	8316	8464	10492	11713	8274	7939	7544
ARPC3	2669	2279	2999	2358	3012	3039	1506	3194	1826	3213	2049	2435	3945	2561	3032	2395	3449	3141	2095	1762	2379	2157	2210	2667	2028	2581	2439	1927	3019	3423	1954	1983	1900
ARPC4	1793	1641	1867	1717	1880	1446	1078	1655	1256	2083	1345	1760	2002	1531	1499	1445	2372	1927	1369	1362	1585	1489	1565	1658	1566	1673	1616	1745	2170	2175	1617	1626	1525
ARPC4-TTLL3	574	547	542	463	467	487	335	512	414	597	519	472	628	538	403	413	717	590	413	432	510	527	511	524	618	644	547	573	619	691	567	546	489
ARPC5	4642	3966	5008	4042	4515	3948	2369	4260	2997	4977	2555	3792	5479	3379	5631	4415	5721	5426	3668	3165	4070	3415	3490	3836	3199	4594	3853	3868	5862	5896	3763	3724	3626
ARPC5L	408	381	730	500	573	823	635	695	646	774	502	555	978	511	420	556	848	610	343	396	491	501	550	430	479	505	542	616	587	461	510	424	433
ARPIN	63	7	2	35	9	6	18	18	5	30	5	34	3	29	59	10	122	28	5	4	31	43	51	35	103	55	50	59	37	93	65	36	38
ARPIN-AP3S2	346	227	212	220	238	193	177	311	176	228	174	273	252	207	264	296	520	296	212	261	257	301	279	243	362	304	284	263	299	429	291	290	259
ARPP19	762	496	781	524	529	778	724	561	374	945	594	589	948	656	675	648	1008	833	841	758	950	938	1005	1114	577	569	813	789	1005	914	757	732	736
ARPP21	0	2	0	0	0	0	1	0	0	0	1	0	1	1	0	0	0	2	0	1	4	0	0	0	0	0	0	0	1	1	1	0	1
ARR3	1	2	5	1	0	2	4	1	1	2	0	1	0	0	0	0	2	1	1	3	6	4	0	5	0	1	2	4	4	8	4	1	3
ARRB1	763	903	688	693	454	436	248	550	497	636	529	657	540	535	601	653	869	679	596	706	600	560	592	601	723	994	567	667	887	986	676	832	728
ARRB2	2354	2926	2384	2416	2950	1520	2020	1791	1878	2177	1893	3165	2507	1658	2642	1067	2805	2036	1733	2289	1816	2137	2056	1544	2613	3283	2244	2139	2413	3096	2798	2593	2514
ARRDC1	1323	1193	1282	1021	949	969	816	1071	1060	1349	959	1147	1168	966	1213	1230	1544	1253	946	1030	1052	1249	919	1058	1700	1543	1191	1339	1418	1522	1393	1342	1471
ARRDC1-AS1	163	129	174	105	128	190	154	155	177	196	127	141	184	139	121	148	181	151	127	148	209	176	112	146	192	204	204	225	217	143	216	164	258
ARRDC2	1405	858	986	784	665	1184	1541	1251	1038	1057	1418	1259	1442	1363	733	730	1775	1354	1545	1810	2425	1931	1646	1532	1948	1478	1393	1468	1745	1273	1745	1628	1447
ARRDC3	1662	1218	1369	679	1418	1710	2120	1170	1152	1125	1489	1086	1568	1042	1295	1406	2063	1179	3941	2696	3749	3771	3701	3023	855	1789	1822	1700	1472	1252	1225	1107	1056
ARRDC3-AS1	59	24	39	18	44	36	29	35	32	57	31	34	38	32	25	23	39	27	26	41	28	36	37	35	56	64	56	71	38	40	58	32	34
ARRDC4	504	283	200	352	527	279	357	239	63	381	178	176	378	178	274	313	461	518	560	732	804	1052	529	665	329	383	384	447	672	689	389	308	281
ARRDC5	35	26	36	17	10	42	24	26	30	62	27	20	25	32	16	19	36	29	17	17	31	26	30	32	42	48	34	44	61	47	50	47	64
ARSA	315	508	476	239	300	546	331	540	644	502	419	391	462	336	447	592	486	368	257	390	300	395	293	329	463	561	360	402	427	372	522	387	405
ARSB	424	479	291	389	367	349	230	185	181	319	202	396	414	312	827	739	515	396	298	239	450	392	330	334	408	427	320	304	482	589	346	315	310
ARSD	179	164	283	198	112	217	102	168	113	139	156	221	306	181	335	203	288	350	191	222	269	166	249	77	191	297	254	148	316	304	220	191	271
ARSD-AS1	7	15	20	13	8	11	5	24	13	12	11	14	20	12	29	15	24	27	26	17	20	12	13	5	9	22	24	20	23	38	16	10	36
ARSF	0	1	1	0	1	1	0	1	0	1	0	0	0	0	2	0	0	0	0	0	0	0	0	1	0	0	0	0	0	0	0	2	0
ARSG	388	214	333	252	233	327	228	300	246	337	302	310	400	336	289	249	529	396	324	388	392	395	373	259	409	487	366	430	511	466	425	332	392
ARSH	0	2	0	0	1	1	0	0	0	0	2	0	0	0	0	0	0	0	0	0	0	1	2	0	0	0	0	1	0	0	0	0	0
ARSI	0	1	0	0	4	0	0	1	0	1	0	1	0	0	0	0	0	0	1	0	0	0	0	0	0	0	0	0	0	0	0	0	0
ARSJ	2	3	0	0	1	2	2	3	1	2	4	0	8	0	0	1	3	0	4	0	10	6	3	6	1	4	0	1	3	13	1	8	6
ARSK	28	23	36	23	39	72	41	80	52	65	32	33	39	36	30	36	75	51	42	42	67	40	65	63	46	60	55	64	76	57	74	51	65
ARSL	1	5	0	1	2	3	2	0	0	1	0	1	0	0	2	1	0	4	0	1	2	1	2	0	0	1	2	1	0	1	1	1	1
ART1	0	0	1	0	0	1	0	0	0	0	0	0	0	0	0	0	0	0	0	0	0	0	0	0	0	0	0	0	0	0	0	0	0
ART3	2	2	0	0	1	1	3	0	2	0	1	0	0	0	0	0	0	0	1	0	0	0	0	0	1	1	0	0	3	0	1	0	0
ART4	0	0	0	0	3	2	1	2	1	0	0	0	0	0	0	2	0	0	0	0	1	3	0	0	0	1	0	0	0	0	0	1	0
ART5	0	0	0	0	1	2	1	0	0	0	0	0	0	0	0	0	0	0	0	0	0	0	0	0	2	0	1	0	0	0	0	0	0
ARTN	1	1	0	0	1	0	1	1	0	0	0	0	0	0	0	0	0	0	0	0	0	0	0	0	0	0	0	0	0	0	0	0	1
ARV1	126	87	154	108	104	197	71	194	127	208	76	106	154	110	114	129	171	141	82	83	128	99	107	123	111	156	167	150	135	181	147	136	127
ARVCF	108	25	35	34	24	42	38	25	59	62	47	59	122	43	41	33	123	41	47	72	51	57	106	67	46	169	66	111	89	173	81	121	95
ARX	0	0	0	0	1	2	0	0	0	2	0	0	2	0	1	0	0	0	0	1	0	1	0	1	0	0	1	0	1	0	0	0	0
AS-PTPRE	12	45	23	31	20	28	11	12	8	10	29	19	20	15	18	21	9	18	10	8	19	24	11	14	34	30	12	16	11	17	18	15	12
AS3MT	3	5	0	0	2	2	2	4	3	1	1	0	1	4	1	1	1	3	4	3	0	4	6	1	3	5	3	7	2	2	2	2	3
ASAH1	3535	3521	2733	3004	3398	1719	1243	2380	1579	2592	2374	3213	2715	2611	4097	3565	3999	3313	3196	3062	3422	3122	3353	3644	3358	3892	3107	2244	4424	4786	2751	3610	3103
ASAH2	3	0	0	0	0	0	0	4	0	0	0	0	0	1	0	0	0	0	1	0	1	0	2	2	0	5	3	2	1	2	0	1	0
ASAH2B	3	2	5	3	3	8	7	5	6	13	7	2	7	6	1	1	9	7	6	20	7	15	10	12	10	7	10	8	9	8	14	16	9
ASAP1	903	1271	906	895	1188	758	581	458	376	809	771	881	944	669	835	960	974	913	899	778	770	801	722	929	855	799	772	752	922	1069	763	687	693
ASAP1-IT1	3	7	5	2	5	1	2	4	2	1	4	5	2	2	0	4	0	1	3	2	1	4	1	3	2	1	0	0	2	1	1	2	3
ASAP1-IT2	12	18	15	8	19	23	12	8	17	11	20	16	21	8	35	17	16	12	7	11	11	11	12	11	19	21	6	19	17	11	29	23	8
ASAP2	25	215	121	51	60	78	29	15	46	48	65	34	25	33	32	70	35	34	30	31	33	27	28	35	22	46	25	39	45	40	53	23	15
ASAP3	20	33	22	10	2	17	13	8	4	28	18	11	7	15	7	17	9	5	17	16	7	3	1	8	9	11	7	14	6	10	14	16	28
ASB1	217	176	251	158	235	229	213	223	169	220	179	171	236	172	158	224	293	261	167	201	271	221	206	247	229	270	211	248	268	220	249	249	262
ASB10	0	0	0	0	1	3	0	0	0	0	0	0	0	0	0	0	0	0	0	0	0	0	0	0	0	0	0	0	0	0	0	0	0
ASB11	0	2	0	0	0	0	2	0	0	0	1	0	0	0	0	1	0	0	1	0	2	0	1	0	1	1	0	1	1	0	0	0	0
ASB12	3	1	2	1	2	1	3	4	1	1	4	0	2	0	0	0	3	3	0	0	2	0	3	0	1	1	1	1	1	0	4	1	1
ASB13	419	109	181	219	169	169	130	181	84	269	192	193	239	214	186	147	443	258	242	198	293	305	186	189	425	381	263	350	290	475	302	270	301
ASB14	26	14	20	13	17	25	10	19	13	34	25	19	19	8	14	17	32	23	17	12	20	21	15	24	16	13	19	28	24	19	20	24	25
ASB15	5	13	4	5	7	4	3	6	4	4	6	2	13	7	5	5	5	5	0	3	0	8	1	2	2	1	3	2	1	0	2	1	2
ASB15-AS1	0	1	0	0	0	0	0	0	0	0	2	0	0	0	0	0	0	0	0	0	0	0	0	0	0	0	0	1	0	0	0	0	0
ASB16	58	40	54	37	19	68	37	30	61	79	48	33	35	40	44	51	47	40	30	45	53	46	41	37	57	75	47	60	73	57	96	68	83
ASB16-AS1	138	94	171	84	78	146	104	111	157	192	112	87	114	116	100	130	154	135	104	113	144	148	113	122	142	193	169	179	177	152	212	153	214
ASB17	0	0	0	0	0	0	0	0	0	0	0	0	0	0	0	0	0	0	0	0	0	0	0	0	0	0	0	0	0	0	0	0	0
ASB18	2	1	0	0	1	0	0	1	0	1	0	1	0	0	1	0	0	0	0	0	0	0	0	0	0	0	0	0	0	0	0	0	0
ASB2	57	44	58	53	43	58	43	48	29	42	29	73	61	53	16	54	57	34	62	53	52	41	65	69	74	79	45	68	71	93	70	84	45
ASB3	110	94	161	86	94	178	150	157	125	165	102	100	131	120	80	116	172	143	183	172	216	165	176	235	123	140	125	142	161	109	149	116	120
ASB4	0	2	0	0	1	0	0	1	0	3	0	3	1	1	1	0	0	0	0	0	0	0	0	0	0	0	0	0	0	0	0	0	0
ASB5	0	1	0	0	0	0	0	0	0	0	0	0	0	0	1	0	0	0	0	1	0	0	0	0	0	0	0	0	0	0	0	0	0
ASB6	628	530	576	489	507	694	627	616	496	741	573	612	826	620	468	570	810	688	502	561	660	657	576	524	884	811	648	804	876	594	754	717	748
ASB7	261	140	193	139	181	259	208	199	191	325	193	165	242	208	198	222	308	267	231	251	312	293	266	289	253	239	331	338	399	367	323	350	331
ASB8	500	477	581	396	522	588	466	618	571	604	413	420	646	487	473	517	681	499	388	456	481	495	479	521	512	669	566	537	672	584	598	553	570
ASB9	3	7	5	2	8	5	7	1	2	18	2	1	5	6	13	20	8	7	1	5	6	7	7	5	2	11	8	4	6	9	1	5	3
ASB9P1	0	1	0	0	0	0	0	1	1	3	0	0	0	0	1	0	0	0	0	2	1	0	0	0	0	0	0	0	0	0	0	0	0
ASCC1	199	199	178	182	157	221	153	202	206	277	191	162	246	183	233	245	286	258	197	178	292	271	188	264	237	252	228	226	316	330	241	232	224
ASCC2	1159	950	1438	1100	2168	1652	1061	994	987	1404	1553	1094	1530	1190	1086	1290	1568	1367	1073	1048	1376	1297	1163	1196	1335	1426	1305	1316	1379	1261	1277	1207	1255
ASCC3	578	460	543	380	414	713	600	639	418	714	505	388	658	534	446	599	731	647	592	563	762	673	662	913	531	625	634	617	728	569	658	578	590
ASCL1	0	0	0	0	1	1	0	0	0	0	0	0	1	0	0	0	0	0	0	0	1	0	0	0	0	0	0	0	0	0	0	0	0
ASCL2	133	122	134	109	45	138	56	177	187	120	60	101	198	120	108	141	255	134	74	70	55	89	133	73	155	145	132	163	173	256	171	180	110
ASCL3	1	1	0	0	2	0	0	0	0	0	0	0	0	0	0	0	0	0	0	0	0	0	0	0	0	0	0	0	0	0	0	0	0
ASCL4	0	2	0	0	2	1	0	1	0	0	0	1	3	0	0	0	1	1	0	0	0	0	0	0	0	0	0	1	0	0	0	0	0
ASCL5	1	0	1	0	1	0	2	0	0	0	0	0	0	0	0	0	0	0	0	0	1	0	0	0	0	0	0	0	0	0	0	2	0
ASDURF	66	32	71	40	52	76	57	69	56	86	33	37	107	63	48	51	133	106	71	67	112	60	80	79	65	87	86	89	138	83	92	74	75
ASF1A	301	125	345	171	134	382	172	410	249	505	138	150	245	176	164	212	534	340	335	232	424	287	364	320	276	411	413	357	564	384	407	379	551
ASF1B	110	134	298	298	212	303	229	186	168	315	95	169	531	174	142	179	102	127	78	81	81	125	74	109	112	146	105	121	124	175	97	153	122
ASGR1	333	397	246	421	385	210	89	243	145	368	136	246	258	175	352	398	340	323	230	146	220	223	167	166	348	469	252	243	405	555	250	240	240
ASGR2	429	755	518	1057	2214	240	237	231	282	382	284	352	520	243	858	1465	458	421	251	255	273	407	386	285	439	434	243	373	418	592	467	233	268
ASH1L	893	729	1105	662	692	1488	1150	1203	870	1533	1125	847	1136	832	668	805	1391	1090	1222	1154	1485	1539	1142	1558	1019	1318	1195	1263	1377	1020	1285	1142	1206
ASH1L-AS1	59	51	51	44	72	76	80	71	70	76	45	47	82	50	49	44	75	54	74	72	68	79	71	83	76	59	78	71	73	53	70	49	63
ASH2L	662	404	597	440	426	608	374	510	486	709	391	398	633	465	554	590	812	639	519	422	629	562	569	605	588	662	651	672	843	876	721	600	653
ASIC1	0	3	5	1	8	6	9	0	1	9	10	2	2	1	0	2	1	3	5	3	7	3	1	7	1	2	1	5	6	2	5	11	5
ASIC2	0	1	1	0	4	1	1	0	0	0	0	0	0	1	0	1	0	0	0	1	1	0	0	0	0	0	0	0	0	0	0	0	0
ASIC3	2	8	8	4	13	8	15	4	4	11	15	6	8	3	2	1	8	4	4	8	13	6	7	4	8	9	6	8	9	2	11	11	11
ASIC4	2	0	1	0	3	2	0	0	0	0	0	4	0	2	0	0	0	1	0	0	0	0	0	0	0	0	0	0	0	0	0	0	1
ASIC5	0	0	0	0	0	0	0	0	0	0	0	0	0	0	0	0	0	0	0	0	0	0	0	0	0	0	0	0	0	0	0	0	0
ASIP	1	1	1	0	4	1	1	3	0	1	0	1	1	0	0	1	3	2	1	0	2	0	0	1	0	3	1	0	3	0	0	0	2
ASL	434	378	490	578	471	490	412	356	359	487	466	487	595	389	463	676	485	396	328	487	369	459	395	370	562	511	423	440	419	553	433	429	426
ASMT	1	1	1	0	1	0	2	0	0	1	0	1	1	1	0	0	0	0	1	0	1	0	0	0	0	1	0	2	0	0	0	0	0
ASMTL	108	155	131	124	136	201	114	122	107	271	140	118	150	148	92	118	108	99	71	148	112	131	102	107	127	136	89	113	137	80	105	121	112
ASMTL-AS1	4	5	3	3	1	5	3	1	4	6	3	4	1	4	6	1	2	5	0	3	3	3	3	0	5	8	2	2	3	3	3	5	3
ASNS	296	168	276	134	157	353	230	318	243	345	264	87	301	189	99	189	580	264	246	180	344	302	304	300	326	272	444	348	307	180	381	256	220
ASNSD1	295	142	314	195	219	334	238	308	237	368	141	179	419	270	204	206	516	389	285	268	507	297	369	340	322	374	379	366	546	359	359	344	334
ASNSP1	0	0	1	0	2	0	0	0	0	0	1	0	1	1	1	0	0	0	0	0	1	0	1	0	0	0	0	1	0	0	0	0	0
ASPA	0	3	0	0	0	0	2	3	0	0	0	0	0	0	1	0	0	0	0	0	0	1	2	0	0	0	0	0	0	2	0	0	0
ASPDH	1	0	0	0	2	0	2	0	0	0	1	2	0	0	0	0	0	1	0	1	0	0	0	1	2	0	0	0	0	0	1	1	2
ASPG	1	3	1	0	5	3	10	1	0	1	2	2	1	1	0	0	0	2	0	1	1	0	0	0	0	0	0	2	1	0	1	0	0
ASPH	239	323	225	343	550	235	193	138	140	270	224	160	454	132	960	492	223	192	163	177	221	270	189	200	203	193	218	169	195	255	163	168	180
ASPHD1	0	0	1	0	1	3	1	0	2	1	0	0	0	0	0	0	1	1	1	0	0	1	0	1	0	0	0	2	1	3	2	0	1
ASPHD2	171	207	172	188	165	269	134	220	193	214	138	169	260	243	157	215	278	274	105	114	143	165	133	135	264	231	201	232	301	221	227	218	216
ASPM	20	55	86	63	56	170	92	50	58	174	29	44	205	75	50	61	14	19	9	4	14	23	11	14	9	13	4	12	14	15	14	10	10
ASPN	0	3	1	2	1	1	0	0	0	0	0	0	0	1	0	0	0	0	1	0	0	0	0	0	1	0	0	0	0	0	1	2	0
ASPRV1	15	5	9	5	12	8	16	11	11	12	11	12	8	7	3	5	14	21	13	18	28	15	18	17	17	22	10	14	16	8	17	20	10
ASPSCR1	372	284	388	331	299	376	240	388	332	374	340	380	440	327	268	357	460	397	301	309	361	338	251	279	465	438	374	438	433	382	406	356	370
ASRGL1	212	206	201	173	246	175	85	113	96	200	116	139	197	152	180	203	215	146	131	161	163	136	99	112	115	272	194	207	177	246	122	145	240
ASS1	0	8	3	0	8	7	2	1	0	1	3	1	5	0	6	4	0	0	0	0	0	0	0	1	1	0	0	0	1	0	0	0	0
ASTE1	261	154	259	131	181	291	388	304	264	388	252	181	263	239	179	193	410	282	459	475	632	519	451	557	290	367	373	345	350	281	336	293	309
ASTL	4	3	6	4	7	5	5	2	2	6	16	6	0	4	1	3	1	3	11	20	29	27	16	6	1	3	1	4	1	2	3	2	7
ASTN1	0	6	0	0	7	3	2	2	0	2	1	2	0	1	3	0	0	0	0	0	1	1	0	0	0	0	0	0	0	0	1	0	0
ASTN2	28	30	37	40	10	53	35	20	19	33	30	22	36	31	22	7	48	23	57	25	58	54	63	41	34	19	56	40	40	36	62	48	54
ASTN2-AS1	0	1	0	0	1	1	1	3	0	1	0	0	0	1	0	0	0	0	1	0	0	1	0	0	0	0	0	0	1	0	1	0	0
ASXL1	529	393	585	396	452	824	929	565	425	643	731	469	673	544	274	337	732	611	527	655	743	832	620	623	725	634	554	821	625	426	736	575	670
ASXL2	282	240	295	187	175	329	283	288	280	321	239	185	266	229	208	198	397	298	334	337	474	451	347	394	331	377	377	366	477	335	386	384	401
ASXL3	1	13	5	0	5	3	3	3	1	4	1	5	2	1	3	3	0	0	0	2	1	0	0	1	0	4	0	0	1	1	2	0	0
ASZ1	0	1	0	0	0	0	0	0	0	0	1	0	0	1	0	0	0	0	0	0	0	0	0	0	0	0	0	0	0	0	0	0	0
ATAD1	416	221	424	241	262	617	461	458	327	559	228	273	516	369	300	281	627	485	528	438	636	638	652	759	370	459	533	493	687	441	504	496	530
ATAD2	196	172	417	265	257	576	472	282	197	516	226	248	704	249	181	251	328	247	260	248	359	317	377	356	179	193	288	243	314	193	270	202	215
ATAD2B	613	401	492	347	399	633	562	443	369	649	415	336	499	390	423	564	563	508	774	635	840	810	773	762	552	579	565	622	660	615	600	518	580
ATAD3A	205	112	219	254	203	314	265	182	190	252	201	195	351	227	190	126	254	242	168	185	220	233	138	159	273	226	186	211	246	252	242	203	216
ATAD3B	259	208	292	209	202	216	346	246	249	275	136	239	367	238	169	193	305	263	207	231	296	268	254	233	372	319	246	370	371	250	403	305	341
ATAD3C	8	8	4	9	6	12	18	7	11	6	13	11	14	8	13	5	11	15	9	9	10	10	4	6	12	18	7	10	13	14	16	11	16
ATAD5	58	46	95	91	86	142	83	93	55	134	59	62	143	86	49	90	87	87	48	47	71	77	63	91	53	66	65	73	82	58	67	81	78
ATAT1	5	5	6	5	5	8	8	7	3	10	9	4	8	3	2	5	4	3	3	7	6	6	5	7	4	6	4	6	4	4	9	8	4
ATCAY	0	1	0	0	4	1	1	0	0	0	0	0	0	0	0	0	0	0	0	0	1	0	0	0	0	0	0	0	0	0	0	0	0
ATE1	405	335	394	266	309	357	361	274	236	430	296	289	406	265	344	360	517	359	384	329	413	387	423	462	323	387	448	384	491	412	418	445	414
ATE1-AS1	2	5	5	2	5	4	3	3	4	7	1	2	6	3	2	4	1	2	2	2	2	1	3	1	1	2	2	5	1	1	7	5	2
ATF1	168	74	164	84	82	159	102	189	200	232	75	88	126	112	104	96	252	215	134	144	252	211	177	178	161	212	231	206	264	219	228	222	250
ATF2	524	294	489	268	323	483	552	421	380	614	282	303	423	394	384	456	680	502	609	463	811	630	737	734	471	633	628	572	791	648	570	533	606
ATF3	182	140	76	267	152	182	1614	151	238	92	65	354	391	252	91	144	406	577	2207	1016	2538	2227	2779	1390	489	186	164	376	186	276	143	62	49
ATF4	1203	1846	1730	1554	2278	2115	2333	1596	1259	1496	1887	1502	2253	1531	1068	1386	1664	1521	1825	1722	2374	2204	2032	1999	1400	1373	1292	1191	1269	1149	1239	925	932
ATF5	63	53	57	58	84	72	53	61	89	66	53	61	78	39	61	70	96	68	55	65	50	89	57	52	70	79	41	59	77	69	76	66	70
ATF6	908	738	847	847	845	1018	611	733	562	987	711	787	996	705	1086	1079	1144	942	841	709	907	905	849	897	828	1009	892	752	1159	1133	855	748	699
ATF6B	38	49	44	32	29	72	46	47	49	65	58	42	38	42	45	47	59	35	32	32	26	44	23	38	46	73	33	72	75	59	73	64	61
ATF7	378	321	197	215	189	215	199	163	139	232	206	221	184	191	285	327	371	304	324	304	358	372	308	387	358	297	302	354	383	381	328	370	302
ATF7-NPFF	126	114	72	79	80	89	87	68	56	89	89	96	83	77	91	110	125	106	104	106	106	114	99	109	130	115	105	114	122	127	131	135	113
ATF7IP	2449	1843	2547	1586	1596	2961	2904	2779	2594	2811	2509	2314	2759	2278	1524	2296	3456	3283	2635	3033	4196	3559	2979	3512	3139	3081	3180	3055	3324	2350	3380	2852	2941
ATF7IP2	72	41	115	53	60	134	132	105	81	108	70	42	116	99	52	47	152	66	132	102	183	121	98	144	100	73	104	90	181	51	106	102	156
ATG10	97	57	84	45	59	76	69	85	48	74	53	59	98	70	37	72	106	69	92	52	110	107	62	45	66	60	66	116	56	83	61	81	107
ATG101	295	413	336	389	383	404	705	358	342	323	297	338	416	341	281	420	360	345	454	497	726	595	541	476	386	371	312	334	398	351	329	335	348
ATG12	338	232	316	210	230	359	318	382	259	490	211	296	439	278	256	269	571	446	321	318	375	420	403	402	296	349	403	339	464	406	415	337	333
ATG13	1245	899	1378	932	1147	1358	1373	1087	1031	1389	1143	1093	1421	1231	1029	1310	1707	1492	1308	1274	1735	1526	1427	1358	1418	1484	1385	1511	1682	1565	1618	1411	1458
ATG14	137	77	128	99	108	225	147	141	128	173	125	90	187	112	128	99	213	116	197	119	130	236	132	222	143	105	153	172	190	159	165	112	126
ATG16L1	495	242	515	309	261	647	974	627	441	666	427	353	611	579	269	358	755	614	795	691	998	831	745	902	676	573	622	689	749	513	694	602	649
ATG16L2	2681	2808	2017	1581	1111	1716	1013	1403	1230	2022	1778	1982	2027	1765	2598	2672	2485	1903	1850	1709	2081	1913	1694	1393	2776	2752	2464	2216	2589	2475	2546	1955	2040
ATG2A	199	265	247	322	287	261	481	259	303	271	378	313	323	331	239	183	309	282	225	354	284	394	267	185	380	372	281	323	286	241	413	316	356
ATG2B	232	170	211	141	142	323	251	210	160	274	178	175	236	187	167	190	340	218	278	250	393	277	288	338	286	204	314	293	323	238	254	271	250
ATG3	1549	1295	1447	1303	1691	1512	861	1555	1237	1737	940	1346	1849	1214	1588	1315	1984	1857	1188	1115	1392	1410	1293	1550	1442	1642	1466	1210	1856	1970	1381	1341	1387
ATG4A	202	160	204	162	220	308	197	221	213	233	135	184	300	196	214	200	320	256	154	159	239	177	201	209	165	155	205	181	237	224	175	193	141
ATG4B	842	731	1007	653	648	1025	798	807	781	1064	810	710	1007	807	730	725	1008	947	620	769	923	749	815	665	1031	1037	971	953	1112	1021	968	1003	838
ATG4C	163	153	148	95	129	186	93	148	87	204	106	94	152	117	153	160	201	209	156	139	215	185	177	161	112	175	205	142	255	250	145	193	195
ATG4D	285	222	334	248	264	358	400	405	394	366	279	276	396	281	223	245	422	364	296	351	356	424	320	333	419	390	338	420	389	321	415	365	360
ATG5	378	329	462	338	390	574	458	529	434	519	358	347	621	386	350	432	616	525	459	405	641	528	526	561	364	462	441	470	531	496	484	382	386
ATG7	1009	731	802	752	678	696	448	535	423	862	561	709	719	513	704	850	1215	925	919	778	1033	1048	822	720	1079	1266	952	951	1159	1394	1017	919	930
ATG9A	836	907	985	747	974	868	910	508	472	964	720	699	870	850	701	591	1119	1031	831	1007	1117	1046	974	855	1226	1099	976	1166	1375	1257	1088	1166	1068
ATG9B	105	31	91	40	61	115	168	107	64	149	79	67	117	104	17	48	132	90	103	127	192	147	97	188	129	202	107	189	161	80	181	114	192
ATIC	473	318	594	551	388	798	478	650	553	746	461	423	789	541	362	430	733	561	435	436	733	489	485	600	560	511	536	502	673	471	567	500	621
ATL1	23	99	117	15	37	75	34	33	34	55	32	33	15	36	28	55	68	75	18	36	38	33	72	34	29	27	39	28	48	20	37	24	14
ATL2	206	138	168	117	121	217	216	162	139	193	123	93	205	137	149	156	224	212	313	244	365	277	271	349	216	183	235	208	320	222	263	247	295
ATL3	595	378	512	417	473	521	393	341	253	664	377	403	647	470	466	388	867	639	589	536	700	549	614	600	521	488	643	640	828	696	674	651	604
ATM	1101	708	1069	541	370	1416	1073	1060	702	1672	985	650	1269	1023	614	712	1401	1063	1441	1402	1915	1488	1421	1614	1158	1154	1659	1646	1924	1134	1704	1506	1843
ATMIN	898	661	1127	794	808	1078	878	817	739	1113	822	846	1212	977	819	867	1462	1062	799	852	1108	974	892	915	921	972	970	968	1186	1000	973	880	976
ATN1	24	51	22	36	41	38	48	46	55	51	53	52	32	34	22	17	30	55	44	62	53	72	41	58	49	34	41	51	30	23	52	42	41
ATOH1	0	0	0	0	0	0	0	0	0	0	0	1	0	0	0	0	0	0	0	0	0	1	0	0	0	1	0	0	0	0	0	0	0
ATOH7	0	1	0	0	1	0	0	0	1	0	0	0	0	1	0	0	0	0	0	0	0	0	0	0	0	0	0	0	0	0	0	0	1
ATOH8	18	17	2	7	12	4	4	17	5	11	5	17	1	14	63	8	17	13	17	11	13	20	3	3	25	28	2	31	4	14	11	3	5
ATOX1	184	277	236	219	254	246	141	243	269	270	117	190	319	146	301	305	213	209	133	122	143	168	165	187	169	221	123	158	210	212	161	176	144
ATP10A	396	255	352	345	186	530	659	322	482	510	368	352	681	389	426	671	498	319	329	550	572	502	538	461	465	405	362	523	640	363	622	553	487
ATP10B	4	12	1	0	6	2	0	3	0	1	1	3	0	0	1	0	0	0	0	1	0	1	0	1	3	0	0	0	0	2	0	1	0
ATP10D	431	378	346	260	233	320	146	208	152	375	223	240	332	216	381	410	500	437	294	333	431	441	387	413	439	387	415	314	484	475	413	401	374
ATP11A	905	846	556	657	642	439	446	325	309	524	577	570	570	547	859	785	779	832	747	529	735	765	667	608	781	635	660	622	774	929	681	689	601
ATP11A-AS1	5	12	6	5	3	8	10	6	3	5	5	7	2	3	6	8	4	2	1	11	9	12	3	4	6	4	4	6	5	4	10	15	6
ATP11AUN	1	0	1	0	0	0	0	0	0	0	2	0	0	0	0	0	0	0	1	0	0	0	0	0	0	0	0	0	0	0	0	0	0
ATP11B	818	822	1050	762	860	1173	1139	775	629	1164	794	873	1453	1003	892	1072	1301	1060	1116	1006	1344	1282	1285	1349	819	819	1099	1100	1262	953	977	850	946
ATP11C	169	128	172	147	168	234	183	178	156	240	183	136	255	185	159	136	187	166	183	206	247	231	235	235	129	159	198	217	293	167	199	164	206
ATP12A	1	1	2	0	9	1	1	0	0	0	0	0	0	0	0	0	0	0	0	0	0	3	0	0	0	0	0	3	3	0	0	0	0
ATP13A1	2072	1970	2049	2078	2033	3387	2108	1549	2243	2275	1918	1891	2557	1787	2403	3118	2209	2119	1617	1845	1913	2226	1682	1711	2675	2250	2038	2458	2613	2112	2841	2245	2310
ATP13A2	1098	1073	1277	932	1209	1097	1070	720	988	1232	992	1073	1369	1031	1107	1101	1551	1081	856	1074	1265	1068	1017	824	1273	1280	1069	1331	1489	1260	1346	1339	1304
ATP13A3	267	252	306	342	239	338	411	175	75	314	344	247	425	290	183	172	377	341	424	292	418	460	446	399	340	207	313	302	391	329	298	310	350
ATP13A4	10	15	20	4	3	17	6	17	12	14	11	2	12	2	12	5	9	12	8	16	8	20	15	16	9	8	8	14	17	7	18	14	13
ATP13A4-AS1	0	0	0	0	0	0	0	0	0	0	0	0	0	0	0	0	0	0	0	0	0	1	0	0	1	0	0	0	0	0	0	0	0
ATP13A5	0	6	1	0	0	0	1	0	1	0	0	1	0	2	1	0	0	0	0	0	0	0	1	0	0	0	0	1	0	1	0	0	0
ATP13A5-AS1	0	2	0	0	0	0	0	0	0	0	0	0	0	2	0	0	0	0	0	0	0	0	0	1	0	0	0	1	0	0	0	0	0
ATP1A1	1333	1285	1365	1502	1638	1387	2022	1136	1223	1867	1522	1701	1696	1422	1153	1109	1979	1674	1991	2226	2273	2706	2010	2067	1717	1888	1469	1948	1737	1409	1911	1428	1823
ATP1A1-AS1	133	130	145	143	177	156	198	150	147	225	154	152	187	132	130	100	193	174	184	205	250	283	184	225	169	187	144	220	197	148	209	159	194
ATP1A2	2	5	1	0	5	3	0	1	0	4	2	2	3	2	0	0	3	0	0	1	1	0	1	1	0	1	0	0	0	0	0	0	2
ATP1A3	33	23	76	39	21	56	85	93	111	65	104	61	95	82	22	18	126	97	55	68	90	104	164	57	73	69	63	102	84	39	119	65	85
ATP1A4	1	10	3	2	5	5	6	5	1	6	4	8	3	1	7	4	11	13	1	12	13	26	3	0	0	11	0	6	0	0	0	0	1
ATP1B1	21	15	15	27	26	34	46	30	29	30	18	30	37	21	4	12	40	28	21	31	36	44	21	44	17	27	18	40	28	29	23	21	26
ATP1B2	1	15	5	8	17	4	3	8	8	6	12	1	0	0	2	2	5	5	4	4	10	2	5	1	5	3	6	0	5	3	3	2	4
ATP1B3	1173	1266	1516	1329	1537	1574	1169	1565	1279	1480	1065	1216	2278	1234	1800	1132	1724	1699	1243	1132	1378	1232	1508	1601	1107	1210	1094	1134	1548	1759	1143	1066	1013
ATP1B4	0	4	0	0	3	1	1	0	1	0	0	0	0	0	0	0	0	0	0	1	0	0	0	0	0	0	0	0	0	0	0	0	0
ATP23	50	68	74	48	51	66	67	76	52	98	48	61	67	55	51	59	103	94	59	47	86	56	39	64	38	42	34	54	70	61	57	65	71
ATP2A1	4	12	10	9	10	21	7	5	5	7	8	10	14	5	2	3	5	8	3	4	5	9	3	1	5	7	6	7	3	5	8	9	4
ATP2A1-AS1	1	3	3	2	3	3	0	1	1	3	0	1	6	5	2	3	1	3	0	0	5	0	0	2	2	1	0	0	0	0	2	1	0
ATP2A2	303	423	387	500	526	430	511	264	288	390	350	366	552	263	454	239	457	428	389	408	457	486	361	379	373	378	262	325	387	430	349	299	296
ATP2A3	2353	6160	4736	3020	3050	4382	3626	1957	3381	3853	4223	3417	4112	3354	1825	1593	4184	3439	2388	3607	4181	3697	2963	2812	4165	3311	3110	4739	4159	2309	4474	3748	3797
ATP2B1	1387	902	1217	993	1529	1571	2005	1134	823	1319	2051	1463	1183	1109	684	928	1474	1203	2793	2603	2502	2303	2161	2393	1035	1279	1417	1180	1496	1527	1346	1355	1232
ATP2B1-AS1	1558	637	1218	1078	1325	1343	812	835	883	1384	872	1961	1477	798	868	1004	1582	1658	705	629	649	712	682	769	1135	1693	1424	1182	1369	1578	1269	983	834
ATP2B2	0	11	0	0	2	3	3	3	1	4	2	1	1	3	1	4	0	1	0	2	1	1	0	0	0	1	0	3	0	0	2	0	1
ATP2B2-IT2	0	1	0	0	0	0	0	0	0	0	0	0	0	0	0	0	0	0	0	0	0	0	0	0	0	0	0	0	0	0	0	0	0
ATP2B3	1	1	1	0	3	1	1	0	0	2	0	0	0	0	0	0	0	0	0	1	1	0	0	0	1	1	1	0	1	0	1	0	0
ATP2B4	1052	735	804	662	458	791	837	714	475	966	660	648	1009	933	742	712	1489	1180	1085	922	1151	980	1466	758	1048	1058	1170	1248	1489	1268	1019	1135	898
ATP2C1	395	481	584	362	589	472	433	349	334	566	417	360	499	372	398	381	567	471	393	412	560	527	522	439	375	442	382	456	526	461	522	400	449
ATP2C2	0	1	6	0	3	2	2	0	3	2	0	1	1	0	0	2	3	5	0	0	2	5	2	3	4	4	1	3	1	1	3	6	2
ATP2C2-AS1	2	0	5	0	7	2	1	0	1	7	4	4	5	1	0	1	5	3	2	0	0	4	4	1	6	4	2	8	1	1	8	5	2
ATP4A	1	1	0	0	5	2	2	1	0	1	0	3	0	0	2	1	1	0	0	2	1	1	0	1	0	1	0	0	2	0	0	0	0
ATP4B	0	0	0	0	3	0	1	0	1	0	0	0	0	0	0	0	0	0	0	0	0	0	0	0	0	0	0	0	0	0	0	0	0
ATP5F1A	4389	3576	4789	3959	5083	6389	3552	4422	3611	5727	3307	3488	6830	4398	4167	4735	5716	4707	3286	2763	4406	3845	3472	3905	4556	4713	4294	4336	5523	5385	4159	3852	4086
ATP5F1B	8845	6605	8983	9005	11132	10668	9345	9158	7719	10313	7917	8199	14199	8767	8217	9038	11590	10360	8018	7004	10017	10272	8756	9246	10017	9124	8093	8126	10211	10806	8198	7636	7511
ATP5F1C	1423	1167	1603	1249	1549	1977	1038	1871	1444	1884	1110	1221	2376	1452	1561	1447	1912	1609	1120	932	1394	1206	1158	1409	1313	1450	1429	1214	1724	1675	1278	1084	1106
ATP5F1D	600	461	834	673	719	923	635	940	749	807	551	659	975	642	536	647	785	705	510	472	616	599	557	554	747	723	572	618	688	649	633	652	573
ATP5F1E	1138	2574	2494	1195	2408	2267	1071	1788	1170	2226	1228	1143	1783	1274	1254	1453	1629	1352	1049	946	1139	944	1066	1476	961	1227	1122	1075	1530	1439	1160	866	890
ATP5IF1	848	786	1107	795	1058	1269	1305	1386	938	1341	841	824	1462	942	734	861	1413	1109	1023	1080	1971	1434	1089	1301	1087	1107	997	954	1092	945	1044	856	911
ATP5MC1	451	375	557	495	580	728	446	539	420	694	397	394	769	480	446	422	517	475	347	373	416	454	322	428	493	508	372	432	526	487	454	376	454
ATP5MC2	1136	1025	1404	1123	1329	1287	1048	1485	900	1487	865	1050	1508	1133	853	1042	1463	1298	985	883	1184	1121	948	1189	1179	1320	1104	1051	1317	1488	1141	1027	1037
ATP5MC3	1073	962	1480	1363	1760	1804	1189	1423	1005	1532	889	1041	2260	1244	1108	1084	1383	1214	799	774	1014	1094	832	1126	1043	1128	964	948	1294	1410	965	947	957
ATP5MD	319	303	460	301	450	521	315	554	369	452	191	316	599	325	375	280	424	388	257	183	296	323	292	366	215	286	295	263	405	351	319	272	286
ATP5ME	407	433	603	476	535	610	423	685	507	549	345	441	743	455	336	348	568	459	321	327	385	396	343	419	377	470	394	402	473	478	447	364	405
ATP5MF	396	454	492	434	606	531	335	549	434	544	261	406	619	402	416	506	458	459	287	255	303	341	278	324	342	445	366	352	456	448	411	429	380
ATP5MF-PTCD1	405	356	423	393	499	458	417	496	402	501	331	411	595	391	395	430	489	453	369	332	395	433	371	456	420	474	374	480	489	437	416	417	406
ATP5MG	1005	855	1319	975	1346	1412	1001	1349	901	1314	705	943	1679	1119	892	875	1272	1171	828	717	964	958	883	1072	869	1091	961	921	1154	1178	989	784	927
ATP5MGL	21	21	27	19	28	27	23	31	25	28	12	25	32	19	22	14	20	15	17	14	24	15	17	20	21	25	15	15	20	17	20	15	16
ATP5MPL	662	770	1003	733	1309	987	551	1061	678	1109	543	749	1200	690	701	612	925	862	529	440	587	625	556	665	614	723	677	630	804	922	753	590	632
ATP5PB	1364	1023	1655	1401	1815	1701	1093	1591	1013	1960	1063	1314	2034	1289	1451	1126	1944	1754	1129	940	1301	1348	1196	1378	1248	1396	1401	1234	1689	1741	1315	1274	1323
ATP5PD	464	447	596	497	678	657	401	794	474	693	352	441	752	442	481	494	630	500	348	323	375	382	410	474	388	496	408	368	538	574	420	344	340
ATP5PF	544	544	864	594	825	1107	578	861	565	927	422	553	1114	618	618	512	794	697	469	387	533	520	536	597	448	612	537	511	727	680	540	445	503
ATP5PO	1070	878	1404	1208	1593	1661	1059	1586	998	1575	878	1067	1933	1098	1022	1028	1363	1334	868	712	1129	1048	959	1065	1059	1150	991	980	1333	1361	987	936	987
ATP6AP1	2530	2955	2232	3000	3793	2391	1823	2078	2337	2528	2061	2871	3531	2273	3320	3819	3328	2587	2000	2215	2328	2563	2055	2090	3105	3210	2214	2387	2861	3244	2490	2288	2242
ATP6AP1L	6	8	6	6	9	11	10	10	13	12	9	9	9	5	5	11	14	0	5	15	23	15	6	9	3	9	8	27	5	20	6	12	11
ATP6AP2	2792	2031	2252	2492	3104	2505	1856	2470	1747	2827	1832	3070	3856	2141	3616	2376	3785	3222	2575	2175	2896	2651	2683	3019	2452	2942	2967	2328	3377	3939	2415	2329	2616
ATP6V0A1	614	1033	553	734	1092	512	333	210	202	550	461	477	489	315	733	805	586	629	405	547	538	580	511	432	543	621	590	495	656	827	495	405	547
ATP6V0A2	362	297	395	342	319	459	420	372	317	454	339	327	493	410	259	393	530	477	460	488	640	568	518	423	465	462	434	425	622	425	456	398	469
ATP6V0A4	0	4	1	0	4	1	2	2	0	1	3	1	0	0	2	0	0	0	0	0	1	2	0	0	0	0	0	0	0	1	0	0	0
ATP6V0B	2609	3443	3047	3273	4806	2942	2087	2523	2542	3000	3143	3067	4021	2389	4206	3483	2932	3031	2496	2359	2478	2789	2170	2173	2939	3218	2546	2365	2839	3470	2428	2188	2249
ATP6V0C	1278	1910	1786	2021	3228	1390	1850	1487	1682	1596	1842	2068	1753	1096	1628	989	1632	1559	1221	1932	1551	1627	1353	1689	2156	1988	1213	1248	1509	1738	1653	1442	1251
ATP6V0CP3	10	11	4	0	17	7	1	9	0	8	9	8	0	4	8	4	9	0	7	9	8	0	8	9	3	12	5	0	0	5	16	0	3
ATP6V0D1	3522	3693	2640	3878	5254	2732	1768	2406	2008	2375	1901	3673	3243	2184	4058	4390	3816	3713	2616	2170	2171	3204	2613	2443	3661	3535	2957	2930	3847	5003	3008	3100	3200
ATP6V0D2	0	4	0	0	1	0	0	0	0	1	0	0	0	1	0	0	0	0	0	0	0	2	0	0	0	0	0	0	0	0	0	0	0
ATP6V0E1	1926	2395	2475	2123	2260	2154	1167	2610	2051	2897	1654	1852	2564	1814	2580	2390	2599	2383	1575	1459	1710	1646	1695	1732	1827	2308	2113	1988	2475	2539	2033	1698	1749
ATP6V0E2	539	240	571	594	579	537	914	711	991	1035	651	487	694	775	228	411	729	617	574	721	608	707	530	856	628	688	835	851	718	435	826	662	780
ATP6V0E2-AS1	33	7	17	11	18	23	11	12	5	63	18	7	22	16	4	6	18	20	23	44	26	24	18	17	32	26	37	39	55	16	49	32	55
ATP6V1A	1381	1235	1019	1410	1656	899	593	746	486	1058	799	902	1202	884	1720	1849	1505	1372	936	833	1157	1120	1020	948	1112	1246	1092	847	1650	1859	938	1124	1237
ATP6V1B1	0	2	0	0	3	3	1	0	0	0	2	1	0	0	1	0	1	1	0	0	1	0	0	1	1	0	0	0	0	0	0	1	1
ATP6V1B1-AS1	2	2	0	0	1	0	0	3	0	2	0	0	0	0	0	0	0	0	0	1	2	2	0	1	0	0	0	0	0	0	0	0	0
ATP6V1B2	3037	2162	2797	2796	2872	1656	1488	1828	1103	3193	1471	2042	1917	1801	3449	2225	4460	4051	3234	2320	3950	3566	3431	3342	3432	3916	3192	2770	4593	5573	3044	3319	3750
ATP6V1C1	506	555	527	625	841	486	338	420	294	627	260	392	651	340	865	686	687	628	592	465	675	588	583	517	460	487	501	481	697	681	462	467	567
ATP6V1C2	370	440	571	612	472	1090	453	468	414	582	316	366	1011	473	687	657	548	425	304	245	340	317	313	340	326	391	326	340	470	420	338	304	257
ATP6V1D	358	369	493	464	562	407	279	411	319	483	276	351	524	336	432	371	417	375	382	331	467	384	468	496	278	376	353	305	525	498	276	288	278
ATP6V1E1	872	792	864	683	1038	919	495	920	689	1022	494	731	889	647	904	886	983	989	664	606	883	790	791	762	781	959	750	744	1022	1126	785	736	716
ATP6V1E2	40	53	65	52	59	94	57	39	54	76	73	47	67	75	43	42	101	60	51	52	90	75	72	67	54	84	74	56	67	72	64	78	71
ATP6V1F	1202	1241	1335	1295	1818	1212	989	1511	1292	997	1096	1382	1810	1172	1323	1328	1559	1542	1069	814	1153	1296	912	1091	1464	1520	1053	1208	1367	1464	1243	1056	1039
ATP6V1FNB	5	10	10	4	8	7	2	4	6	8	13	7	6	10	4	6	5	5	10	7	12	10	9	5	5	3	8	8	2	2	10	5	7
ATP6V1G1	1360	995	1504	1121	1233	1672	1150	1778	1469	1837	1206	1312	1911	1357	1367	1208	2028	1728	1164	1183	1461	1296	1271	1633	1229	1378	1466	1280	1710	1483	1502	1225	1306
ATP6V1G2	0	0	0	0	0	1	0	0	0	2	0	0	0	1	0	0	0	0	0	1	0	0	0	0	0	0	0	0	0	0	0	0	0
ATP6V1G2-DDX39B	61	54	86	43	39	79	54	67	75	90	46	54	62	41	60	44	65	61	52	58	69	67	54	66	65	72	67	90	82	61	93	83	79
ATP6V1G3	0	0	0	0	0	0	2	0	0	0	0	0	0	0	0	1	0	0	0	0	0	0	0	1	0	1	0	0	0	0	0	0	0
ATP6V1H	366	279	337	292	311	367	241	366	322	445	191	261	374	227	332	344	448	412	283	257	378	338	318	366	320	341	362	334	425	405	347	307	321
ATP7A	202	104	91	101	79	144	139	93	72	122	86	63	116	104	76	143	169	109	182	131	234	189	261	229	121	121	116	130	209	167	168	230	159
ATP7B	2	30	14	14	21	21	21	8	4	4	8	9	12	5	21	23	4	1	15	8	9	4	8	15	6	5	22	21	13	7	12	7	10
ATP8A1	323	257	375	198	138	679	506	365	346	484	392	278	454	380	210	384	538	377	557	641	763	603	653	744	462	366	495	464	576	322	539	455	486
ATP8A2	4	14	16	5	13	9	14	13	13	19	9	7	12	5	3	4	17	5	20	7	25	15	27	25	13	14	10	13	16	5	14	17	20
ATP8B1	16	25	14	6	7	36	10	21	17	25	14	13	11	9	14	22	16	17	14	21	17	19	14	16	18	28	27	34	35	19	25	22	35
ATP8B2	764	376	954	579	405	1140	936	557	579	1201	573	546	988	762	350	403	1025	998	607	722	958	687	826	702	906	1006	891	1377	1003	505	1133	731	940
ATP8B3	29	28	44	31	40	37	31	12	31	29	44	26	47	23	29	45	41	37	36	31	27	42	30	23	26	33	23	35	27	35	35	33	22
ATP8B4	134	141	134	146	115	85	133	94	61	137	72	93	132	69	129	238	228	152	157	127	147	137	184	97	73	190	122	86	146	180	96	116	90
ATP8B5P	54	60	57	36	52	45	57	52	54	66	49	30	50	49	42	43	76	63	48	56	65	50	64	67	57	43	57	60	67	70	64	67	53
ATP9A	14	248	139	65	48	167	40	35	40	89	91	41	32	40	9	131	61	9	32	46	86	59	43	28	28	45	73	28	66	86	52	51	12
ATP9B	399	301	446	294	307	391	398	357	249	434	464	343	433	323	298	395	447	384	429	417	544	546	371	529	579	425	339	527	463	341	552	375	479
ATPAF1	440	422	516	420	419	608	484	627	402	677	391	438	694	455	430	419	660	544	390	339	539	422	486	460	448	492	492	458	573	550	485	415	504
ATPAF2	324	298	256	219	321	314	199	246	178	311	217	280	254	221	204	347	307	302	210	224	262	275	227	232	295	313	290	260	261	353	272	256	251
ATPSCKMT	70	75	64	39	54	50	36	78	55	74	35	45	83	26	67	64	82	64	47	50	66	53	78	61	63	74	53	78	96	76	83	60	73
ATR	466	331	494	219	270	607	448	352	274	593	383	361	484	391	318	368	639	453	521	491	777	687	561	661	431	414	552	485	582	490	517	487	495
ATRAID	1138	1007	1386	1114	1162	1713	1014	1458	1227	1511	1204	1167	1512	1226	1011	1196	1561	1361	892	873	1265	1174	1081	956	1407	1427	1243	1292	1468	1433	1307	1093	1181
ATRIP	481	418	424	332	440	446	231	468	1051	501	306	375	440	339	530	876	612	545	280	337	394	371	335	393	691	657	526	591	592	598	651	536	565
ATRIP-TREX1	472	408	415	327	428	434	228	464	1039	488	302	365	427	332	522	868	599	536	268	325	386	360	326	378	678	647	517	578	579	593	640	526	551
ATRN	273	165	216	251	241	308	427	121	60	180	222	214	253	230	204	249	381	316	282	247	362	374	223	365	306	267	264	308	314	397	252	251	255
ATRNL1	0	2	3	0	1	3	0	1	2	0	3	2	0	0	0	0	0	0	1	8	3	4	2	0	0	0	3	1	0	0	0	0	3
ATRX	1184	792	1370	807	742	1733	1157	1749	1159	1750	1245	980	1681	1245	724	995	1841	1315	1136	1147	1552	1407	1341	1564	1097	1414	1440	1377	1524	1127	1396	1187	1281
ATXN1	277	226	280	234	271	283	341	244	236	258	287	206	318	234	207	284	339	318	231	230	229	359	286	208	228	226	231	250	204	248	312	212	184
ATXN1-AS1	25	17	27	37	23	42	96	28	36	29	17	35	54	32	8	11	30	31	57	51	47	69	57	47	29	38	31	56	16	13	23	16	19
ATXN10	916	582	959	691	798	1121	801	1119	860	1189	800	731	1258	768	704	854	1412	1058	828	788	1137	954	929	933	992	1073	931	949	1211	1141	949	1070	1007
ATXN1L	161	262	189	188	178	180	171	132	65	140	222	169	169	177	103	159	195	166	230	213	220	236	178	253	229	144	124	158	180	168	128	158	111
ATXN2	430	329	411	242	243	344	313	347	277	506	295	344	335	314	304	306	546	466	363	380	449	514	406	440	500	490	466	487	561	457	517	435	531
ATXN2-AS	2	2	1	1	1	3	1	5	2	2	2	2	5	2	1	1	1	2	1	1	2	4	4	2	3	5	1	4	4	1	2	2	1
ATXN2L	866	851	882	812	715	827	1035	766	983	934	1022	990	1085	799	633	408	1292	973	836	1067	1179	1251	917	837	1232	1176	968	1384	1056	863	1479	1081	1254
ATXN3	176	129	167	99	118	196	178	192	127	184	121	106	195	121	186	149	217	155	198	172	212	195	184	224	154	197	190	199	223	243	215	199	193
ATXN3L	0	0	0	0	0	0	0	0	0	0	0	0	0	0	0	0	0	0	0	0	0	0	0	0	0	0	0	0	0	0	0	0	0
ATXN7	510	448	458	364	327	597	717	539	418	619	496	383	529	424	378	442	653	633	828	703	926	930	635	808	682	612	527	775	683	583	717	627	675
ATXN7L1	262	183	230	170	164	259	263	245	269	281	198	242	176	157	191	199	278	230	211	245	208	300	239	255	278	371	223	251	316	240	326	258	243
ATXN7L2	129	76	147	101	88	165	217	153	104	188	131	122	181	119	85	107	157	149	114	128	166	156	133	117	173	144	132	163	213	128	198	151	162
ATXN7L3	178	194	186	183	139	186	163	138	127	171	187	166	212	145	183	117	224	191	162	130	161	196	180	177	174	192	173	198	203	193	209	170	200
ATXN7L3B	1210	906	1009	815	903	1109	906	784	751	1284	806	702	910	816	939	1241	1321	1207	1041	974	1293	1130	922	1352	1199	1124	1212	1169	1683	1292	1277	1219	1301
ATXN8OS	0	1	0	0	0	0	0	0	0	0	0	0	0	0	0	0	0	0	0	0	0	0	0	0	0	0	0	0	0	0	0	0	0
AUH	105	94	116	83	58	139	110	151	106	143	97	81	161	105	111	114	156	135	94	100	149	108	124	111	114	113	108	112	172	146	118	107	115
AUNIP	72	79	68	60	81	97	59	68	39	104	54	64	103	71	64	68	89	80	54	45	67	62	58	64	57	83	77	68	78	77	72	53	57
AUP1	1833	2283	2132	1816	2082	2479	2007	2086	2026	2364	1835	1938	2703	1761	1993	2276	2371	2053	1612	1996	1814	2017	1791	2011	2040	2122	1697	1993	2226	1949	2178	1812	1698
AURKA	23	47	69	75	98	141	61	55	27	101	22	45	143	40	65	66	26	43	32	26	39	46	41	30	20	35	26	25	46	39	29	23	28
AURKAIP1	698	834	1043	795	957	1219	697	1009	867	1063	686	814	1303	749	830	865	931	892	555	597	780	718	620	571	909	866	729	777	898	857	831	634	720
AURKAP1	11	15	13	5	14	13	11	16	11	15	10	6	20	8	9	10	8	9	8	10	12	6	11	18	15	6	11	9	11	6	6	10	8
AURKB	13	62	145	133	123	200	141	86	84	187	33	60	294	69	79	113	14	17	9	12	11	31	10	15	21	11	12	12	20	13	21	17	7
AURKC	2	6	2	1	2	9	0	4	0	6	1	3	2	2	1	1	4	1	2	2	2	6	2	1	6	3	2	3	1	5	3	3	3
AUTS2	77	86	155	99	41	91	196	219	137	175	127	101	213	207	74	67	244	95	124	238	283	164	226	138	220	240	157	191	174	130	198	216	177
AVEN	77	73	115	59	77	123	101	111	98	112	64	95	136	92	77	66	112	81	67	68	102	91	86	100	79	77	64	84	110	78	90	72	60
AVIL	17	24	11	12	13	7	7	8	5	21	12	11	13	7	5	13	10	10	4	15	16	13	10	6	16	18	13	11	16	13	11	8	13
AVL9	232	212	209	209	260	261	284	204	171	257	215	184	231	132	151	263	232	211	239	274	321	343	278	344	223	167	199	189	225	246	191	181	188
AVP	0	0	1	10	3	0	10	0	0	0	0	0	1	3	0	1	0	2	0	1	0	0	0	0	0	0	0	0	0	0	0	0	0
AVPI1	30	171	75	231	178	82	639	101	113	29	186	123	229	172	55	88	119	100	424	410	484	473	420	243	152	94	41	83	109	66	86	70	39
AVPR1A	3	8	28	2	3	15	7	2	3	5	3	3	8	4	8	19	5	3	3	5	1	4	7	8	5	8	7	9	6	5	4	10	0
AVPR1B	1	3	1	0	3	4	3	1	0	1	0	1	0	0	1	1	0	0	0	0	0	0	2	0	0	0	0	0	0	0	1	0	0
AVPR2	5	1	1	1	3	1	0	3	3	1	5	4	2	4	1	3	11	4	6	7	0	10	3	3	6	3	2	2	1	2	5	10	6
AWAT1	0	2	0	0	3	1	0	0	0	0	0	1	0	0	0	1	0	0	0	0	0	0	0	0	0	1	0	0	0	0	0	0	0
AWAT2	0	2	0	0	0	0	0	1	0	0	0	1	0	0	0	0	0	0	0	0	0	0	0	0	0	0	2	0	0	0	0	0	0
AXDND1	3	7	0	1	0	3	2	3	4	5	3	0	1	0	0	2	2	2	0	2	5	0	1	2	2	5	6	3	2	1	4	2	1
AXIN1	344	302	438	308	275	375	402	427	461	459	386	448	517	356	264	134	638	489	302	443	487	482	521	325	563	620	395	629	567	485	658	578	608
AXIN2	103	11	53	30	50	105	242	64	78	124	106	29	82	89	10	22	108	142	163	165	236	267	160	268	118	131	129	228	177	75	249	161	189
AXL	20	10	11	11	12	134	37	25	114	6	6	21	40	16	19	37	43	18	24	48	44	37	52	39	13	30	20	26	14	22	39	17	18
AZGP1	0	2	0	0	1	2	1	0	0	0	0	0	0	0	0	0	0	0	0	1	0	0	0	0	0	0	0	2	0	0	0	0	0
AZGP1P1	0	2	0	0	0	1	3	0	0	0	0	0	0	0	0	0	0	0	0	0	0	1	0	0	0	0	0	0	1	0	1	0	0
AZI2	379	244	333	278	246	333	201	354	395	391	231	268	406	283	422	372	459	397	332	247	450	350	410	319	301	417	383	288	444	446	324	273	304
AZIN1	954	865	1030	855	841	1119	1281	686	520	1112	775	812	1308	825	1157	1166	1174	1213	1835	1335	1942	1774	2099	1708	904	1001	994	871	1259	1197	924	853	867
AZIN1-AS1	11	7	21	10	11	19	17	15	20	10	12	6	13	10	8	13	14	18	10	13	13	18	17	9	12	19	15	21	12	10	18	13	11
AZIN2	44	17	44	28	17	45	60	37	36	65	34	22	48	28	7	13	42	29	49	90	73	103	63	81	47	68	48	75	63	48	77	42	71
AZU1	12	13	8	19	83	21	10	4	5	8	7	8	16	11	12	36	9	14	11	8	9	8	6	4	23	1	14	5	1	14	17	11	10
B2M	91111	74074	117832	63069	69653	141877	85655	159278	137804	136817	71934	87794	143971	97464	104899	92446	165535	133291	83467	78963	98741	97278	118424	128448	75590	94997	109188	96925	122068	112533	108079	83718	85209
B3GALNT1	14	56	13	17	18	8	24	11	8	25	15	10	24	9	12	94	14	8	12	13	12	17	18	26	5	9	6	28	21	25	6	23	17
B3GALNT2	185	155	124	180	142	214	88	102	89	193	157	93	206	197	142	238	229	198	167	187	177	141	181	144	158	189	155	177	335	221	161	235	140
B3GALT1	0	1	0	0	0	0	0	1	0	0	2	0	0	1	0	1	0	0	0	0	0	0	0	0	0	0	0	0	0	0	0	0	0
B3GALT1-AS1	0	0	0	0	0	0	0	0	0	0	1	0	0	0	0	3	0	0	0	0	0	0	0	0	0	0	0	0	0	0	0	0	0
B3GALT2	2	3	7	1	4	8	7	8	3	7	3	3	2	0	3	4	1	3	7	4	6	9	4	6	6	10	10	10	13	4	6	13	13
B3GALT4	28	49	46	27	36	41	22	31	47	50	28	27	32	26	31	38	33	27	10	17	16	13	16	14	43	43	41	30	36	41	44	36	31
B3GALT5	0	9	4	1	6	1	5	0	0	1	1	2	1	0	0	0	0	0	0	0	0	1	0	0	0	0	1	0	0	0	0	0	0
B3GALT5-AS1	0	1	0	0	0	1	2	1	0	0	0	0	0	0	1	0	0	0	0	0	0	0	0	0	0	0	0	0	0	0	0	0	0
B3GALT6	427	242	360	325	285	405	265	399	347	414	291	304	433	293	290	286	504	448	330	319	462	403	322	390	511	531	363	506	514	490	439	526	459
B3GAT1	4	2	2	2	2	4	1	12	15	6	5	7	12	4	4	4	13	4	1	6	0	2	10	1	7	9	3	8	7	5	6	2	5
B3GAT2	131	74	157	86	84	151	131	159	97	161	89	116	156	104	97	90	189	136	119	108	127	177	138	193	112	147	129	133	164	157	178	144	190
B3GAT3	388	340	440	396	370	520	545	442	427	480	407	394	570	385	326	415	488	379	326	440	447	445	416	424	515	533	368	591	482	399	624	515	554
B3GLCT	128	68	138	94	75	119	152	146	120	199	85	91	213	142	99	103	234	188	160	138	195	154	204	189	120	161	157	203	201	137	165	162	187
B3GNT10	5	5	21	6	10	12	9	7	18	6	11	7	16	10	9	6	11	11	3	3	12	3	15	8	9	14	16	10	7	13	10	11	8
B3GNT2	355	395	450	710	608	530	950	441	579	548	402	547	1057	485	473	615	693	556	522	513	726	604	679	553	442	403	440	462	679	524	487	418	520
B3GNT3	0	1	0	1	1	1	0	0	4	5	0	0	0	0	0	0	5	2	4	1	0	0	2	3	2	8	0	12	2	4	3	0	2
B3GNT4	147	138	195	137	163	174	194	207	191	204	136	115	232	143	115	155	215	195	188	166	204	237	230	176	203	239	175	185	249	193	216	195	189
B3GNT5	64	127	73	315	200	75	237	27	16	39	200	101	104	63	147	65	157	146	218	145	254	177	127	118	43	72	78	72	73	134	64	44	42
B3GNT6	0	0	0	0	0	4	2	0	0	0	0	0	0	2	1	0	1	0	0	0	0	0	0	1	0	0	0	0	0	0	0	0	0
B3GNT7	11	22	26	13	20	26	64	25	24	19	74	23	163	25	8	18	18	10	73	150	49	41	67	28	9	27	5	15	35	32	24	53	14
B3GNT8	165	180	135	170	90	34	23	48	69	106	31	96	50	47	165	225	104	98	32	42	44	41	53	36	127	193	98	85	98	225	97	123	167
B3GNT9	68	54	67	52	56	84	53	47	55	82	44	62	81	51	51	33	67	58	31	46	44	40	44	40	46	72	56	80	58	68	85	66	73
B3GNTL1	178	139	142	101	137	143	128	195	126	168	134	110	168	114	123	157	219	153	102	119	160	155	169	129	158	237	136	135	190	174	164	179	146
B4GALNT1	0	0	6	0	3	5	2	1	0	0	0	4	0	2	0	0	0	1	0	2	1	0	0	0	0	0	0	0	0	0	1	0	0
B4GALNT2	0	4	0	0	5	1	1	0	0	1	1	1	1	0	0	0	0	0	0	0	0	1	0	0	0	0	0	1	0	0	0	0	1
B4GALNT3	0	7	3	1	19	33	23	39	18	2	22	9	27	6	1	1	5	0	3	21	7	7	2	5	6	5	3	11	53	4	3	8	44
B4GALNT4	0	0	6	0	9	15	6	1	5	9	2	5	1	4	1	1	20	3	1	2	2	5	10	8	2	1	4	11	0	1	6	2	7
B4GALT1	649	697	834	391	683	1285	1006	531	377	363	631	395	824	269	542	533	656	405	1143	508	1192	969	1098	839	693	497	296	701	1282	596	428	398	492
B4GALT1-AS1	71	64	78	51	43	86	68	46	50	64	61	57	60	43	53	65	75	50	62	73	69	80	69	68	91	76	50	68	85	65	60	64	46
B4GALT2	16	42	77	56	68	74	65	39	50	69	70	35	122	52	57	23	54	53	13	20	19	26	21	28	35	26	20	49	26	19	31	20	16
B4GALT3	554	564	824	561	617	1156	910	688	731	846	662	611	879	704	485	662	822	750	627	708	867	802	742	660	774	737	635	818	843	637	923	696	750
B4GALT4	147	118	140	109	148	263	154	218	225	202	121	85	298	150	177	190	243	164	166	214	299	224	294	311	135	205	177	173	232	208	204	196	171
B4GALT4-AS1	3	9	7	5	7	11	6	8	7	12	6	3	12	4	9	8	9	8	12	10	16	10	18	12	4	7	6	10	12	9	6	12	8
B4GALT5	64	133	84	101	138	70	51	97	83	62	81	61	83	56	138	224	98	74	61	97	93	77	109	75	83	66	61	63	103	89	68	64	69
B4GALT6	10	12	17	15	4	9	13	13	3	11	7	3	38	13	13	7	15	4	13	15	9	13	20	10	5	20	14	25	21	21	8	18	14
B4GALT7	241	172	238	204	188	247	219	242	219	253	232	201	282	237	175	222	276	207	227	189	307	298	246	225	309	303	233	281	238	302	309	315	273
B4GAT1	64	39	92	45	45	119	37	79	84	121	59	56	86	65	51	57	107	111	58	64	96	65	65	62	88	87	82	87	94	61	89	88	107
B9D1	18	39	33	28	28	54	33	33	21	35	29	29	61	32	23	29	20	9	17	19	15	18	19	13	13	25	15	17	11	19	25	18	16
B9D2	86	113	109	105	156	93	161	112	106	130	70	86	106	89	100	101	105	118	131	134	156	157	107	131	124	133	99	125	114	130	110	108	127
BAALC	4	21	12	35	21	18	61	4	3	4	6	11	17	20	5	16	7	5	14	12	14	18	8	11	15	14	5	7	20	9	3	28	9
BAALC-AS1	0	0	2	0	0	0	0	0	0	0	0	0	1	0	0	0	1	0	0	0	1	0	0	0	0	0	0	0	0	2	1	1	0
BAALC-AS2	0	0	0	0	0	0	0	0	0	0	0	0	0	0	0	0	0	0	0	0	0	0	0	0	0	0	0	0	0	0	0	0	0
BAAT	0	3	0	0	0	1	1	0	0	0	1	0	0	0	0	0	0	1	0	1	1	1	1	0	0	0	0	0	0	0	0	0	0
BABAM1	767	696	986	1026	1109	1136	858	987	833	1055	783	839	1146	809	654	973	983	957	716	733	1015	867	792	844	1005	1007	860	833	1032	894	1038	915	934
BABAM2	542	522	565	454	479	549	417	629	484	552	478	485	695	500	477	529	820	639	493	456	656	568	597	491	572	600	578	521	627	687	496	455	528
BABAM2-AS1	289	82	164	160	95	146	496	175	141	112	113	229	202	142	121	86	259	285	928	770	1267	892	952	796	312	441	209	256	271	378	233	218	161
BACE1	94	188	92	47	61	80	42	64	45	73	44	48	61	81	126	102	86	68	59	44	84	90	66	62	61	115	95	66	86	103	100	80	80
BACE1-AS	2	7	2	1	1	0	1	0	1	0	0	0	0	1	2	1	0	1	2	1	2	2	0	2	0	1	0	1	0	3	3	1	0
BACE2	31	70	55	62	27	94	27	31	24	93	273	47	14	50	13	75	12	43	18	48	71	55	35	55	55	25	44	43	68	17	53	46	34
BACH1	1640	1463	1249	1157	1350	1115	1016	621	504	1265	1258	1116	1107	715	1897	1884	1626	1503	2178	1941	2127	2009	2051	2312	1008	1298	1109	1043	1762	1806	1060	1348	1225
BACH1-IT2	1	1	2	0	2	0	2	0	0	2	0	1	0	0	1	3	0	0	2	2	0	1	1	2	1	0	0	2	0	3	0	1	1
BACH1-IT3	1	0	0	0	1	1	0	0	0	0	0	0	0	0	0	1	0	0	0	1	0	0	0	1	0	1	1	1	1	0	0	1	0
BACH2	204	193	210	92	120	382	435	206	213	435	460	194	221	177	39	113	211	244	435	700	734	712	318	782	451	254	338	373	437	188	525	506	648
BAD	272	273	319	258	325	350	282	291	242	343	299	277	331	276	166	250	322	306	208	239	250	259	214	231	301	293	270	308	276	280	299	248	245
BAG1	619	470	730	535	1194	906	594	711	695	708	762	610	970	661	539	701	770	716	434	434	551	572	550	627	647	656	605	607	770	746	590	520	481
BAG2	42	19	68	52	62	55	113	62	51	129	34	36	101	47	35	35	76	53	81	58	112	93	89	74	52	58	43	51	90	34	48	57	83
BAG3	161	129	144	188	299	202	596	133	139	246	226	165	365	180	84	173	226	231	221	200	297	278	255	270	213	230	182	261	216	124	182	193	262
BAG4	269	211	206	227	287	230	241	223	176	296	157	171	292	174	317	386	334	229	279	268	322	308	292	264	284	272	290	236	423	413	277	335	312
BAG5	511	378	471	322	365	549	417	444	370	637	497	370	647	529	479	512	717	523	469	473	501	426	454	628	569	610	618	526	783	620	549	514	550
BAG6	83	84	101	73	95	101	112	69	80	97	98	101	97	67	69	34	97	58	54	83	68	88	64	64	82	89	64	83	69	81	102	94	84
BAGE	0	1	0	1	0	1	1	1	0	0	1	0	0	0	0	0	0	1	0	1	1	0	0	1	1	0	1	0	0	0	1	1	0
BAGE2	1	3	2	2	2	2	2	2	1	1	2	1	0	1	0	1	1	4	1	2	2	2	1	1	1	1	2	2	1	1	2	2	1
BAGE3	1	3	2	2	2	2	2	2	1	1	2	1	0	1	0	1	1	4	1	2	2	2	1	1	1	1	2	2	1	1	2	2	1
BAGE4	1	3	1	2	1	1	2	2	1	1	2	1	0	1	0	1	1	2	1	2	2	2	1	1	1	1	2	1	1	1	2	2	1
BAGE5	1	3	1	2	1	1	2	2	1	1	2	1	0	1	0	1	1	2	1	2	2	2	1	1	1	1	2	1	1	1	2	2	1
BAHCC1	12	19	11	16	21	16	10	5	9	12	9	14	12	12	20	18	10	14	8	9	14	27	4	5	13	25	7	8	7	23	13	16	7
BAHD1	173	128	175	119	72	136	180	110	133	219	122	115	134	93	80	28	227	147	116	223	196	250	223	128	208	261	221	277	272	202	312	262	315
BAIAP2	127	122	67	111	98	65	94	144	38	96	122	125	75	91	129	95	160	129	103	152	179	110	202	140	213	207	140	121	221	166	202	207	147
BAIAP2-DT	111	68	40	77	60	31	26	41	9	60	62	59	33	49	59	31	126	75	50	85	61	56	66	37	149	113	115	104	128	156	118	142	120
BAIAP2L1	15	36	15	22	30	20	23	13	9	13	11	13	26	12	26	18	18	18	35	22	20	24	13	15	15	16	19	17	11	29	19	21	13
BAIAP2L2	0	2	0	2	3	1	3	4	6	2	1	0	3	1	1	1	0	0	1	0	3	2	1	3	2	0	1	1	3	2	1	0	1
BAIAP3	180	149	114	140	139	248	213	151	133	201	330	151	145	167	98	108	171	217	158	160	197	143	124	143	225	131	214	174	273	110	204	252	191
BAK1	517	636	785	621	549	896	815	563	539	720	373	446	1101	526	521	737	664	684	420	497	501	721	759	526	671	577	538	745	781	629	816	602	680
BAMBI	2	53	48	9	27	14	56	4	14	5	9	31	11	2	9	73	5	10	61	29	102	89	50	30	7	4	7	5	19	3	6	1	2
BANCR	0	0	0	0	0	1	0	0	0	0	0	0	0	0	0	0	0	0	0	0	0	1	0	0	0	0	0	0	0	0	0	0	1
BANF1	459	458	534	479	471	555	398	593	505	606	359	436	653	405	476	395	526	484	355	377	427	411	386	438	533	515	405	481	629	586	526	496	474
BANF2	0	2	0	0	0	1	0	0	0	0	1	0	0	0	0	0	0	0	0	0	0	0	0	0	0	0	0	0	0	0	0	0	0
BANK1	345	994	643	247	321	808	263	303	336	780	763	671	477	430	230	589	403	562	546	846	1266	852	487	1309	662	309	809	725	790	429	784	843	688
BANP	213	172	187	149	121	198	173	239	223	237	169	147	180	163	161	184	226	226	237	268	330	284	276	208	326	300	240	255	372	243	347	316	325
BAP1	585	740	751	638	678	687	821	488	564	805	898	782	794	539	579	456	827	741	505	787	669	849	567	622	740	808	602	779	793	675	836	686	750
BARD1	82	71	115	77	79	121	111	108	123	165	61	63	105	68	68	133	98	93	89	89	93	112	79	116	65	71	61	104	88	83	100	97	92
BARHL1	0	0	0	0	1	0	0	0	0	1	0	0	0	0	0	0	0	0	0	0	0	0	0	0	0	0	0	0	0	0	0	0	0
BARHL2	0	0	0	0	1	0	0	0	0	0	2	2	0	0	0	0	0	0	0	0	0	0	0	0	0	0	0	0	0	0	0	0	0
BARX1	0	0	0	0	0	1	0	1	0	0	0	0	0	0	0	1	0	0	0	1	0	0	0	0	0	0	0	0	0	0	0	0	0
BARX1-DT	0	0	0	0	0	0	0	0	0	0	0	1	0	0	0	0	0	0	0	0	1	1	1	0	0	0	0	0	0	0	0	0	0
BARX2	0	1	0	0	2	0	0	0	0	0	0	0	0	0	1	0	0	0	0	0	0	1	0	0	0	1	0	0	0	0	0	0	0
BASP1	232	434	376	574	625	379	235	231	136	357	357	500	352	259	459	408	264	286	568	335	814	504	611	376	481	317	281	280	434	439	299	279	355
BASP1-AS1	0	2	1	1	0	2	1	1	0	0	0	1	0	1	2	0	0	0	0	1	1	1	2	0	1	0	1	3	1	0	1	0	0
BASP1P1	0	0	0	0	0	0	1	0	0	1	0	1	0	0	0	0	0	1	1	0	0	0	0	0	0	0	0	0	1	0	0	1	0
BATF	197	234	367	287	359	297	279	402	367	348	193	229	313	251	203	316	407	370	156	193	221	316	272	193	242	360	264	384	291	253	307	238	242
BATF2	15	30	11	3	5	15	5	17	62	15	5	3	10	10	72	65	23	65	3	4	2	7	12	11	22	32	19	20	59	26	28	39	37
BATF3	104	114	41	55	7	71	26	38	67	88	50	76	64	48	50	40	106	69	31	56	29	47	63	91	53	78	64	80	84	100	81	88	58
BAX	332	289	387	295	226	386	227	301	317	298	213	336	424	233	305	318	330	329	191	229	229	230	236	197	328	288	225	279	341	383	349	200	331
BAZ1A	699	570	684	501	724	817	490	940	869	951	560	554	795	606	718	786	1057	894	632	584	767	694	670	801	697	803	768	763	935	806	810	654	667
BAZ1B	616	481	692	501	456	849	590	830	700	915	553	453	935	667	486	524	900	788	448	507	666	631	586	698	658	726	752	791	941	688	742	759	771
BAZ2A	909	1032	712	678	771	1099	871	822	673	814	890	742	952	872	688	1038	1117	1101	785	851	1078	1164	848	1083	1175	1066	965	1192	1225	860	1134	1183	986
BAZ2B	826	710	844	624	700	831	539	675	499	897	647	757	888	561	728	804	1191	888	970	798	995	984	1018	789	742	1047	959	768	1095	1106	787	705	834
BBC3	105	62	125	60	44	103	113	66	105	105	52	85	94	81	71	48	139	83	47	82	74	68	96	72	105	119	114	154	128	117	218	111	152
BBIP1	178	119	198	117	135	220	187	207	128	253	129	130	191	145	123	122	288	230	252	206	283	231	241	322	172	205	239	195	254	205	250	207	243
BBOF1	28	27	57	43	114	57	36	28	24	49	74	23	33	51	23	34	53	28	27	33	51	25	33	39	25	34	46	37	46	29	33	35	34
BBOX1	0	1	0	0	0	0	1	0	0	0	0	0	0	0	0	0	0	0	0	0	0	0	0	0	0	0	0	0	0	0	0	0	0
BBOX1-AS1	0	0	0	0	1	1	0	0	0	0	0	0	0	0	0	0	0	0	0	0	0	0	0	0	0	0	0	0	0	0	0	0	0
BBS1	198	89	147	120	86	172	102	134	87	187	141	122	112	141	71	105	196	161	165	182	243	225	192	183	222	204	212	241	211	211	300	233	277
BBS10	55	11	36	12	8	10	13	22	12	49	5	16	7	17	28	13	45	30	31	24	45	46	34	28	21	58	44	37	73	90	31	63	69
BBS12	13	10	35	12	6	19	13	10	14	26	5	3	4	3	9	25	13	11	32	21	22	24	27	24	15	28	13	17	26	24	16	27	31
BBS2	618	318	580	208	335	734	394	443	378	727	377	288	448	472	303	386	620	632	674	666	629	665	622	795	522	580	789	738	666	627	790	443	481
BBS4	172	86	162	88	98	212	157	162	130	217	187	156	173	128	87	136	227	174	197	211	252	246	243	251	170	200	211	174	262	205	230	198	204
BBS5	10	3	14	9	9	17	10	11	6	13	12	9	13	6	13	4	17	18	16	19	26	14	9	26	12	10	14	15	20	9	12	15	11
BBS7	85	69	102	62	72	60	91	91	55	163	45	58	118	66	78	65	110	89	90	93	137	90	126	113	99	97	90	85	129	119	99	102	113
BBS9	155	124	196	90	87	208	195	148	138	247	102	138	172	139	165	89	260	204	208	199	270	195	253	225	199	165	242	247	264	222	275	191	269
BBX	765	706	801	495	652	1133	971	1058	1093	1038	879	766	1111	768	495	829	1240	1052	1007	1038	1389	1177	1093	1315	874	926	910	996	1096	771	1021	874	896
BCAM	0	1	0	0	1	0	1	0	0	0	5	2	0	0	0	0	0	0	0	1	0	0	0	0	0	0	1	0	0	0	0	0	0
BCAN	0	4	4	2	7	4	10	3	1	2	0	4	4	1	1	4	2	3	0	0	0	1	1	0	0	0	1	2	4	2	1	0	0
BCAP29	150	120	150	96	117	157	92	149	86	181	89	121	177	139	159	120	207	115	116	122	158	115	150	180	97	127	155	121	191	195	114	127	122
BCAP31	2029	2566	2394	2016	2461	2528	1698	2443	2143	2821	1752	2155	2858	1947	1805	2307	2684	2199	1641	1814	2050	2050	1777	2079	2283	2508	1921	2164	2530	2406	2227	1894	1937
BCAR1	0	1	4	0	7	2	3	1	3	0	6	2	1	0	1	4	0	0	0	0	0	0	0	3	0	2	0	0	0	1	4	1	0
BCAR3	30	28	29	26	17	62	10	18	23	21	26	33	36	22	13	14	25	57	21	22	41	34	15	18	13	23	36	21	43	30	35	26	30
BCAR3-AS1	2	1	3	0	0	1	1	0	1	0	2	0	0	2	1	1	1	4	4	1	5	2	0	1	1	3	0	1	2	1	0	1	1
BCAR4	0	0	0	0	0	0	0	0	0	0	0	0	0	0	1	0	0	0	1	0	0	0	0	0	0	0	0	0	0	0	0	0	0
BCAS1	7	6	3	1	2	8	0	1	5	5	19	3	6	4	3	2	5	5	5	3	5	2	3	1	2	4	7	1	14	8	6	3	8
BCAS2	307	202	377	303	291	544	847	540	405	467	289	361	748	406	237	292	583	495	827	682	1061	830	992	1116	384	437	451	409	457	391	411	307	306
BCAS3	421	405	395	319	250	408	311	383	379	525	516	370	420	370	361	429	610	471	414	433	502	444	454	396	464	545	451	468	486	493	489	459	511
BCAS4	90	86	115	69	60	109	154	171	131	169	146	123	155	111	32	77	138	192	127	246	167	264	115	245	166	106	157	196	115	77	194	125	157
BCAT1	118	300	157	333	126	95	122	109	42	130	63	140	177	101	315	332	110	247	80	166	90	81	112	64	207	134	88	68	109	284	77	223	103
BCAT2	197	204	208	193	219	208	179	194	177	216	192	190	271	154	147	239	208	213	182	174	201	165	168	174	206	227	179	222	217	243	237	208	221
BCCIP	441	381	520	372	478	649	442	621	339	599	316	328	738	461	459	440	501	472	382	323	564	412	415	512	441	437	436	403	572	469	425	370	411
BCDIN3D	33	20	31	18	21	48	25	39	31	73	21	14	24	22	29	30	55	39	32	38	36	46	28	35	27	45	52	43	68	47	51	61	71
BCDIN3D-AS1	18	8	15	7	9	23	10	13	7	34	11	12	10	11	13	16	24	19	19	23	15	23	14	21	13	21	20	16	36	20	22	33	35
BCHE	0	3	0	0	1	0	0	0	0	1	0	0	0	0	0	0	0	0	0	0	0	0	0	0	0	0	0	0	0	0	0	0	0
BCKDHA	1291	901	1151	1341	1434	1229	1009	1149	995	1333	1070	1375	1391	1084	1169	1274	1850	1374	941	978	1198	1363	1000	1047	1587	1753	1230	1340	1453	1719	1408	1318	1396
BCKDHB	102	65	122	70	81	154	112	123	107	152	107	97	134	104	71	71	186	139	111	124	177	132	132	163	130	122	156	144	127	127	127	138	168
BCKDK	1151	1358	1138	1264	1627	927	704	760	769	1070	918	1212	1432	973	1425	1451	1350	1205	767	731	856	961	763	720	1332	1365	993	1008	1202	1340	1021	933	1023
BCL10	189	114	189	164	226	215	330	197	187	272	165	178	226	175	161	147	285	282	416	327	467	470	435	536	229	157	207	175	230	260	223	205	209
BCL11A	211	224	169	126	96	218	85	126	162	230	359	255	110	122	105	147	217	305	191	281	376	250	168	380	289	247	295	273	414	274	378	462	361
BCL11B	127	22	115	65	51	182	260	254	174	183	88	66	94	149	36	38	198	159	214	177	221	261	197	313	124	183	166	196	208	98	202	171	201
BCL2	307	127	294	205	269	562	614	377	321	430	466	273	477	252	122	175	366	456	265	360	453	362	313	574	238	313	250	306	451	217	481	233	336
BCL2A1	554	1017	767	881	1546	500	680	453	504	623	522	821	861	407	606	652	605	1056	1339	918	1357	1240	1721	1615	501	442	467	379	587	648	410	323	320
BCL2L1	363	559	1330	452	3085	896	467	267	609	525	1518	340	434	329	310	332	563	351	209	372	280	313	335	266	363	435	361	479	464	464	473	421	355
BCL2L10	0	1	0	1	1	1	1	0	0	1	0	0	0	0	0	0	0	0	1	0	0	1	0	0	0	0	0	0	0	0	0	0	0
BCL2L11	245	270	239	186	186	214	311	188	125	197	178	181	288	246	261	219	268	243	398	316	408	352	384	336	266	177	208	184	277	293	213	234	253
BCL2L12	91	77	94	103	97	145	105	148	111	147	81	92	172	80	59	85	101	90	78	79	89	91	81	71	83	93	100	100	101	110	113	99	113
BCL2L13	805	503	541	493	623	541	445	582	460	483	464	536	663	516	583	714	756	742	480	409	639	584	484	549	657	618	508	620	614	789	670	543	609
BCL2L14	6	3	1	0	3	4	0	8	34	3	2	1	8	9	1	1	8	4	4	1	4	3	3	3	2	0	4	2	0	2	5	1	4
BCL2L15	1	5	2	0	9	9	6	4	1	3	2	1	6	1	1	2	5	4	4	4	6	3	1	0	1	4	0	6	2	2	3	2	3
BCL2L2	18	54	30	18	32	32	16	7	9	25	27	20	19	17	18	37	20	19	16	22	9	15	13	20	17	17	19	11	11	19	19	19	19
BCL2L2-PABPN1	756	856	870	789	750	919	820	800	746	946	853	844	1114	746	654	571	992	820	647	678	728	814	692	707	919	866	731	936	874	858	955	767	810
BCL3	509	1239	672	1421	1661	686	1353	386	713	516	1004	1039	1322	578	627	1047	557	910	1761	1761	1701	1763	1462	1195	699	698	397	497	720	500	548	573	554
BCL6	550	976	554	793	1436	403	446	203	350	592	639	767	465	339	646	987	559	568	829	904	727	1035	605	812	565	440	391	338	466	561	416	431	413
BCL6B	0	5	2	0	0	0	0	0	1	2	4	2	0	0	0	0	2	0	0	0	1	1	0	0	1	1	0	0	0	0	0	0	0
BCL7A	79	182	151	90	87	340	147	70	134	108	87	218	118	111	76	70	96	107	91	243	170	172	70	272	175	82	162	149	121	125	160	138	188
BCL7B	720	777	973	977	1130	939	1345	928	962	976	1064	1094	1329	1010	656	930	1193	1074	1156	1113	1315	1399	1109	1199	1037	934	827	949	987	864	864	759	840
BCL7C	221	199	317	227	231	280	302	276	264	295	205	293	330	225	179	253	333	254	188	235	207	271	224	243	240	276	246	307	309	250	282	253	308
BCL9	42	35	22	23	29	44	40	38	34	43	42	41	47	28	27	78	43	29	41	30	35	40	31	64	28	43	37	44	40	31	61	33	50
BCL9L	152	109	166	85	107	237	381	168	211	214	299	203	140	152	38	102	219	259	347	635	714	525	416	568	358	186	185	397	294	79	380	402	380
BCLAF1	2303	1975	2592	2476	3233	3340	4390	2554	2085	3268	2907	2763	4944	3006	1784	2221	3939	3394	3962	3351	4252	4342	3801	4535	2957	2516	2694	2765	3333	2592	2807	2114	2217
BCLAF3	108	74	146	41	59	133	123	99	79	153	93	81	122	93	75	72	150	105	144	128	181	178	169	175	103	100	140	152	166	125	136	139	120
BCO1	0	5	1	0	4	0	0	1	0	1	2	0	0	1	0	0	0	0	0	0	0	1	0	0	0	0	0	0	0	0	1	0	1
BCO2	7	16	7	3	5	9	22	14	9	15	2	7	9	6	8	10	10	14	14	8	16	21	18	16	13	10	10	11	11	9	10	5	18
BCOR	322	243	292	187	145	294	395	248	203	305	226	201	223	241	188	159	545	335	308	388	423	388	435	346	468	367	404	416	445	394	414	435	360
BCORL1	53	60	42	26	36	29	55	54	28	37	36	52	23	38	48	33	79	42	29	38	62	45	56	44	50	59	68	69	60	57	57	55	87
BCORP1	73	42	0	22	0	0	0	0	0	74	97	71	0	63	0	62	106	0	89	0	0	166	0	124	130	0	0	117	0	77	0	106	0
BCR	970	782	929	722	874	985	1207	898	763	1023	1052	672	1357	921	641	581	1629	980	941	878	1246	1084	1065	911	1328	1050	1018	1177	1482	939	1248	1208	1262
BCRP2	0	2	2	3	6	0	3	4	0	7	0	2	3	2	2	3	3	2	0	0	3	3	0	2	3	0	4	5	2	1	2	1	2
BCRP3	2	1	3	0	3	0	2	5	3	0	1	0	6	1	0	0	0	4	2	2	3	3	4	2	1	2	1	5	3	0	1	5	3
BCS1L	244	209	290	211	284	381	240	316	227	390	264	207	311	221	219	272	340	247	233	266	324	316	257	293	367	330	334	423	425	291	387	371	373
BCYRN1	0	0	0	0	1	1	0	0	1	2	0	0	0	0	0	1	0	1	0	0	0	1	0	0	0	0	0	0	0	1	0	0	0
BDH1	85	53	162	97	111	182	133	138	103	179	123	93	181	136	56	86	154	75	103	109	134	123	110	143	181	170	165	150	222	91	175	133	180
BDH2	78	56	91	90	61	118	106	147	79	204	78	59	94	89	46	105	121	113	98	73	169	78	117	89	90	126	107	106	117	85	94	113	122
BDKRB1	0	0	1	0	5	0	0	0	0	0	0	0	0	0	0	0	0	0	0	0	0	0	0	0	0	0	0	0	0	0	0	0	0
BDKRB2	0	4	0	0	1	2	1	0	0	0	0	1	0	0	1	0	0	0	0	3	1	0	0	0	0	0	0	0	0	0	0	0	0
BDNF	0	4	7	1	4	4	2	4	1	1	2	2	0	1	0	5	0	1	3	6	6	8	1	0	2	3	0	0	2	3	2	1	2
BDNF-AS	2	5	3	3	2	5	4	1	0	0	1	2	2	3	1	5	2	2	2	0	10	6	3	3	1	1	2	2	2	2	7	6	7
BDP1	502	345	600	360	346	743	675	810	557	775	491	466	671	542	352	421	796	609	613	655	831	755	641	743	542	599	616	662	717	525	717	577	645
BEAN1	5	6	3	4	6	6	0	1	5	6	2	6	2	1	4	4	4	2	2	2	6	5	1	0	0	3	4	1	5	4	3	2	5
BEAN1-AS1	0	0	2	0	0	1	2	1	0	0	0	1	0	0	0	0	0	0	0	1	1	0	1	0	1	1	0	0	0	3	0	0	0
BECN1	1351	1074	1386	1163	1313	1456	1084	1494	1292	1543	1176	1113	1776	1305	1117	1435	1852	1534	1152	1127	1456	1242	1174	1307	1416	1575	1416	1534	1658	1670	1462	1328	1321
BECN2	0	0	0	0	0	0	0	0	0	0	0	0	0	0	0	0	0	0	0	0	0	0	0	0	0	0	0	0	0	0	0	0	1
BEGAIN	24	10	13	3	2	7	8	14	2	8	3	2	2	3	3	0	22	24	12	6	10	21	4	14	41	17	11	38	8	16	20	28	17
BEND2	19	64	179	8	49	34	13	19	17	86	33	23	11	18	20	4	14	6	11	21	21	6	15	32	19	21	15	28	29	30	23	10	10
BEND3	31	15	29	19	31	22	35	15	8	35	18	14	26	18	25	12	21	18	30	34	44	47	18	28	35	29	23	26	23	45	22	35	22
BEND3P3	23	21	12	7	5	18	12	13	12	5	21	9	16	9	22	27	23	7	15	14	30	27	29	28	27	5	20	14	13	14	10	21	7
BEND4	10	32	24	15	20	23	22	12	8	17	24	16	13	19	5	26	4	38	15	30	37	15	17	26	18	4	8	29	14	6	15	14	24
BEND5	16	35	41	19	14	77	42	38	35	48	38	29	51	36	11	29	33	41	35	51	54	56	28	81	40	25	36	42	42	18	56	52	78
BEND6	3	8	1	1	1	2	3	4	0	3	0	0	2	1	3	4	3	1	1	2	3	4	2	3	1	8	0	0	4	2	2	4	3
BEND7	2	10	9	3	19	8	3	1	1	1	5	3	0	1	1	1	0	5	0	1	2	6	0	3	2	1	4	2	1	1	0	1	2
BEST1	15210	21052	16762	15821	13687	13411	14268	11728	10181	15595	15559	18214	17276	13363	11590	11461	16151	15407	20382	18295	20785	19599	21142	20505	16064	15403	12610	11062	13999	18745	11342	10495	8415
BEST2	0	8	3	0	2	1	3	1	7	3	0	0	0	1	0	1	0	0	0	1	0	1	0	0	4	1	1	0	0	1	2	1	0
BEST3	2	13	8	0	9	3	0	0	0	4	7	4	1	1	1	2	0	0	3	0	2	1	0	2	0	0	0	2	1	0	0	0	0
BEST4	5	10	6	3	4	9	7	3	13	10	11	7	5	7	5	3	9	6	5	8	5	9	7	4	12	11	7	14	8	3	4	7	8
BET1	101	110	166	74	106	162	100	141	162	214	47	84	117	102	105	128	151	109	93	93	160	103	131	136	93	144	161	136	200	172	130	154	171
BET1L	993	685	971	701	579	992	777	899	932	1111	868	738	1060	703	654	833	1398	986	617	806	747	1045	679	732	968	1189	1111	1056	1248	1028	959	1242	867
BEX1	3	2	4	5	2	2	23	2	5	2	5	8	4	4	4	2	2	5	7	2	2	2	2	6	2	0	0	4	0	5	1	5	1
BEX2	122	45	100	90	83	150	169	164	184	148	157	117	157	109	18	51	200	187	140	142	217	183	121	185	108	194	143	200	126	86	166	123	186
BEX3	126	839	489	235	602	260	201	127	219	329	222	172	164	153	81	330	138	109	139	118	124	101	144	189	97	160	135	199	205	122	153	72	196
BEX4	242	185	318	148	215	334	264	338	234	465	250	221	398	208	116	181	361	298	312	238	480	411	277	351	256	320	337	319	380	401	358	309	320
BEX5	24	1	13	10	11	34	29	17	30	37	19	17	29	34	2	5	51	33	29	30	31	29	37	32	15	26	27	30	20	11	35	19	22
BFAR	248	260	287	170	225	323	220	318	233	322	236	189	301	180	258	266	361	315	228	237	327	229	250	286	298	302	274	282	386	309	306	300	309
BFSP1	25	9	54	22	8	23	30	56	27	23	14	16	53	36	17	10	92	48	13	18	25	28	78	18	45	23	26	32	22	14	26	12	21
BFSP2	5	4	15	5	13	32	15	4	10	11	13	9	8	13	6	5	5	6	3	5	1	2	2	6	0	5	10	1	0	5	9	1	4
BFSP2-AS1	2	0	9	1	4	18	3	2	5	2	0	5	4	2	4	2	4	1	3	4	2	1	1	8	1	1	1	1	4	6	5	1	8
BGLAP	13	18	5	7	10	10	9	13	10	13	10	8	8	5	9	14	14	7	7	7	5	15	7	8	13	7	10	13	9	7	14	11	12
BGLT3	0	0	0	0	0	0	0	1	0	0	1	0	0	1	0	0	0	0	0	0	1	1	0	0	0	0	0	0	0	0	0	0	0
BGN	0	0	1	0	2	0	0	0	0	0	0	0	1	1	0	0	1	0	0	0	0	0	0	0	0	0	0	0	0	0	0	0	0
BHLHA15	1	50	49	41	41	142	57	12	24	33	24	21	56	30	61	50	2	0	5	0	1	4	2	1	15	0	2	2	16	1	14	3	2
BHLHA9	0	0	1	0	0	0	0	0	0	0	0	0	0	0	0	0	0	0	0	0	0	0	0	0	0	0	0	0	0	0	1	0	0
BHLHB9	4	4	12	3	5	5	5	7	4	13	3	4	7	5	4	5	11	7	6	8	12	5	9	7	5	7	11	5	10	7	7	7	11
BHLHE22	0	1	0	0	2	1	0	1	0	1	0	0	0	0	0	0	0	0	0	1	0	0	0	0	0	0	0	0	0	0	0	0	0
BHLHE23	0	0	1	0	0	0	0	0	0	0	1	0	0	0	0	0	0	0	0	0	0	1	0	0	0	0	0	0	0	0	0	0	0
BHLHE40	809	852	1163	1623	2046	1404	5127	895	785	755	1292	1710	2002	1403	792	1217	2516	1942	3991	2966	3856	3839	5770	1997	1852	1310	915	1052	1274	1002	954	603	498
BHLHE40-AS1	43	37	92	79	70	71	164	59	53	48	67	75	86	72	34	59	124	94	133	109	101	147	191	61	101	74	60	50	73	47	65	29	36
BHLHE41	4	40	43	29	28	96	29	11	22	39	10	17	55	27	36	23	9	3	12	8	18	12	11	10	16	11	18	21	38	6	25	17	23
BHMG1	1	1	2	1	6	3	0	0	0	2	1	2	0	2	2	0	0	0	0	0	2	0	0	0	0	0	0	0	0	0	1	0	2
BHMT	1	0	2	0	2	0	2	2	1	1	1	0	2	2	0	0	0	0	0	0	1	0	0	1	1	0	0	0	1	0	0	1	0
BHMT2	0	8	0	0	1	1	1	4	0	0	0	0	0	0	0	2	0	0	1	0	0	1	0	2	0	0	0	1	0	0	0	0	0
BICC1	2	9	0	2	5	7	3	7	5	2	2	3	0	2	3	0	9	1	5	0	2	11	7	3	8	5	2	4	3	6	3	3	4
BICD1	90	83	149	92	84	211	127	93	119	179	207	133	172	104	82	95	107	166	127	133	189	140	117	186	125	91	117	191	137	88	185	141	115
BICD2	1913	2341	1428	1169	1246	1378	960	613	573	1566	1302	1357	1184	1014	1295	1400	1782	1456	1400	1629	1934	1771	1452	1395	2327	1693	1553	1914	2303	2183	1624	1784	1764
BICDL1	102	82	314	84	115	298	338	264	220	244	183	163	238	280	47	29	280	343	215	286	323	278	324	370	175	186	332	340	382	95	413	274	270
BICDL2	7	7	8	5	7	11	6	7	6	11	8	9	10	3	4	7	10	5	4	9	7	5	6	7	8	7	6	6	11	11	6	5	5
BICRA	49	48	42	34	45	46	59	46	67	52	51	55	57	46	31	32	54	50	31	35	52	44	40	35	55	48	32	57	44	34	62	46	47
BICRAL	383	262	318	199	161	250	256	208	155	306	308	243	270	311	223	178	420	315	321	352	459	431	395	386	348	413	339	390	434	358	389	436	327
BID	1716	1397	1341	1398	1492	1161	897	1206	971	1259	1102	1440	1552	1132	1045	1351	1685	1385	1583	1332	1476	1632	1228	1527	1768	1701	1174	1233	1513	1797	1308	1519	1330
BIK	26	52	40	71	41	75	79	31	38	68	26	30	49	35	40	51	18	68	20	31	26	44	23	25	24	14	18	23	32	28	29	20	30
BIN1	754	368	1298	690	729	1314	731	1177	1096	1365	952	804	1596	1002	412	568	1405	1042	637	773	1280	1041	862	737	1188	1165	1060	1492	1265	829	1404	1171	1085
BIN2	6480	5085	7067	4671	5583	5165	5200	5644	5065	6274	4648	5849	8119	5938	4872	5910	9344	6849	5302	5721	6796	6414	6856	5933	6325	7553	5971	6396	7510	7504	6564	6065	5977
BIN3	396	333	376	327	349	357	324	417	362	443	415	331	336	308	296	305	421	456	329	319	417	375	336	296	478	485	430	412	487	382	457	373	457
BIN3-IT1	8	24	30	24	35	8	34	6	11	26	20	29	22	9	15	8	13	19	29	43	17	35	26	30	33	11	9	19	9	10	16	9	14
BIRC2	658	469	671	471	659	646	730	589	497	818	459	558	774	514	568	646	983	821	924	785	1130	930	1055	1044	571	730	745	724	1090	925	792	768	802
BIRC3	513	224	448	236	147	761	940	608	346	718	651	306	493	336	213	239	541	661	1683	1450	1905	1566	1853	2069	294	534	551	672	619	302	622	540	652
BIRC5	12	95	286	275	384	421	226	164	113	296	86	136	765	206	123	151	13	32	14	5	16	39	22	25	28	25	8	10	33	24	11	16	9
BIRC6	1480	1098	1508	988	786	1983	1562	1208	905	1794	1340	1047	1735	1436	1172	1247	2080	1603	1523	1560	2049	2051	1753	1908	1669	1471	1831	1763	2066	1637	1735	1628	1718
BIRC6-AS2	3	2	5	5	4	8	1	3	1	7	3	7	6	1	9	3	11	1	2	3	3	7	0	3	5	4	4	2	2	6	4	2	7
BIRC7	0	1	0	0	0	4	3	1	0	0	0	0	0	0	1	0	2	0	2	0	4	0	16	0	22	13	1	1	3	19	1	32	11
BIRC8	1	1	0	0	1	0	0	0	0	0	0	1	0	0	0	0	0	0	0	0	0	0	0	0	0	0	0	0	0	0	0	0	0
BISPR	242	176	177	117	151	237	152	286	517	213	149	191	182	150	307	368	311	256	137	158	181	206	229	202	154	253	222	261	276	237	346	221	191
BIVM	69	43	110	50	45	109	114	76	55	46	53	37	131	60	32	36	89	62	61	43	86	53	63	53	39	39	70	49	76	50	71	57	63
BIVM-ERCC5	533	308	511	298	297	595	440	528	349	659	390	300	584	460	296	412	838	597	587	466	827	624	645	736	553	655	653	557	769	641	642	544	600
BLACAT1	1	1	0	0	1	0	0	0	0	0	0	0	0	2	0	0	0	0	0	0	0	0	0	0	0	0	0	1	0	0	0	0	0
BLACE	0	0	0	1	2	1	2	2	0	1	1	3	0	0	1	1	0	0	1	2	1	5	2	0	0	0	1	0	0	2	0	0	1
BLCAP	682	460	602	402	471	633	509	657	549	761	471	523	663	522	446	502	877	757	524	609	805	740	570	740	712	627	717	744	866	753	817	745	877
BLID	0	0	0	0	0	0	0	0	0	0	0	0	0	0	0	0	0	0	0	0	0	0	0	0	0	0	0	0	0	0	0	0	0
BLK	253	1031	410	396	207	542	231	212	429	561	1520	613	388	366	171	509	316	601	382	518	967	469	327	631	744	324	546	643	649	251	608	508	572
BLM	72	65	135	97	101	204	119	105	66	150	74	57	189	98	99	122	90	96	79	85	125	103	101	88	70	82	83	94	114	117	97	105	117
BLMH	239	200	303	315	243	312	320	226	211	381	157	161	419	260	194	260	250	221	191	177	309	267	214	232	170	264	235	214	301	210	308	246	232
BLNK	113	262	251	140	181	569	205	185	296	261	306	245	261	202	152	309	157	307	153	243	327	273	181	345	210	152	226	235	306	144	264	293	214
BLOC1S1	417	597	557	660	655	498	360	554	498	566	371	543	618	453	471	741	505	548	316	364	323	362	354	390	399	471	404	407	458	511	463	403	389
BLOC1S1-RDH5	300	400	401	452	451	328	244	392	347	394	249	368	445	318	326	490	365	396	223	250	221	277	245	271	293	307	295	282	327	363	317	273	271
BLOC1S2	424	326	541	385	436	605	365	574	397	544	376	479	662	377	387	449	689	646	387	381	577	428	464	550	387	504	462	440	630	607	458	421	412
BLOC1S3	145	59	123	58	76	111	92	121	105	136	105	72	67	58	84	95	157	95	92	88	113	126	92	101	104	169	145	129	173	177	133	158	168
BLOC1S4	418	248	410	251	324	441	246	608	483	580	404	288	481	330	264	349	678	505	258	317	349	378	349	410	560	583	476	598	628	433	559	514	558
BLOC1S5	132	102	132	88	76	143	90	176	141	212	91	83	155	110	97	133	185	158	117	111	155	146	132	142	136	156	169	149	189	191	173	137	184
BLOC1S5-TXNDC5	625	3770	3893	4524	3283	15674	5054	2295	2645	4221	3225	1879	8080	4570	4547	5032	736	1063	805	591	998	1151	650	995	812	643	527	626	2051	829	1281	689	681
BLOC1S6	481	599	638	418	564	546	385	417	331	685	406	445	637	416	375	449	636	555	607	468	587	635	577	692	402	438	546	508	659	582	477	441	441
BLVRA	663	817	797	774	800	943	363	1028	1014	889	504	687	1216	592	1337	1635	876	679	554	490	500	647	549	542	738	888	709	592	874	950	620	527	560
BLVRB	1121	1711	1509	1730	3239	1248	667	953	920	1208	1600	1106	1327	835	1775	2263	1092	1111	743	680	823	992	692	618	1149	1522	822	835	1155	1439	763	744	881
BLZF1	196	171	212	138	134	329	228	244	229	358	168	169	214	156	239	263	240	266	263	241	297	262	322	310	181	254	213	203	341	313	274	253	250
BMERB1	45	11	10	32	12	36	32	29	34	60	44	41	27	33	20	29	58	50	14	35	27	55	23	34	51	5	25	84	21	43	50	23	15
BMF	166	155	98	88	58	84	52	71	30	125	163	76	82	76	126	95	194	194	161	151	139	139	120	120	200	195	135	182	174	250	177	183	179
BMI1	231	124	224	135	117	273	219	254	199	310	180	158	277	228	143	137	425	316	195	218	331	267	304	272	230	273	323	313	356	241	299	226	269
BMP1	55	54	37	53	32	33	32	35	27	41	36	53	61	53	41	24	69	31	38	42	56	54	46	30	39	62	39	65	43	73	44	39	45
BMP10	0	3	1	0	0	4	0	1	0	1	0	2	0	2	3	0	0	1	0	0	0	0	0	0	0	0	0	0	0	0	0	0	0
BMP15	0	0	0	0	0	0	0	0	0	0	0	0	0	0	0	0	0	0	0	0	0	0	0	0	0	0	0	0	0	0	0	0	0
BMP2	1	4	2	6	4	3	4	1	1	0	0	1	10	0	2	1	2	0	0	0	3	0	2	1	2	3	1	4	2	3	2	0	0
BMP2K	343	446	391	288	481	322	230	172	174	318	257	381	291	234	279	254	387	380	437	448	506	399	382	328	329	403	365	304	487	643	350	362	334
BMP3	3	8	3	1	2	5	3	1	0	3	20	1	1	0	3	1	5	3	2	2	4	2	1	12	2	0	2	5	4	0	4	3	2
BMP4	0	1	0	0	1	1	0	0	0	1	0	0	0	1	1	0	2	5	0	1	4	2	1	0	1	5	0	2	2	1	0	1	4
BMP5	0	1	0	0	0	0	0	0	1	0	1	0	0	1	0	0	0	0	0	0	0	0	0	0	0	0	0	0	0	0	0	1	0
BMP6	69	451	365	273	326	843	268	109	155	276	254	137	394	223	238	312	72	66	62	109	71	71	49	107	92	73	46	94	140	91	129	52	42
BMP7	1	1	0	0	1	0	0	0	0	0	1	0	1	0	0	0	0	0	1	0	0	0	0	0	0	0	0	0	0	0	0	0	0
BMP7-AS1	0	0	0	0	0	2	0	0	0	0	0	0	0	0	0	0	0	0	0	0	0	0	0	0	0	0	0	0	0	0	0	0	0
BMP8A	32	68	33	32	23	42	27	14	27	34	18	25	30	31	31	41	24	27	46	34	31	29	27	24	25	43	23	32	42	24	28	23	25
BMP8B	25	40	31	33	42	76	42	23	34	32	24	24	21	21	32	23	37	18	9	21	33	32	33	27	28	24	25	37	34	34	33	33	18
BMPER	1	4	1	0	3	3	1	4	0	0	3	1	0	0	1	1	0	2	0	0	1	0	0	2	0	2	1	0	0	0	0	1	0
BMPR1A	28	23	23	18	20	29	33	55	34	39	36	31	36	45	24	30	59	54	33	18	52	57	42	40	41	47	32	54	43	31	50	38	25
BMPR1B	0	8	1	1	0	0	3	1	1	0	2	0	0	0	2	0	1	0	1	1	1	1	0	0	0	0	0	0	1	0	0	1	0
BMPR1B-DT	0	0	0	0	0	0	0	0	0	0	0	0	0	0	0	0	0	0	0	0	0	0	0	0	0	0	0	0	0	0	0	0	0
BMPR2	201	238	188	168	150	140	145	153	124	190	174	166	222	159	307	243	279	267	242	206	235	183	256	175	176	202	229	187	241	214	224	192	192
BMS1	558	349	647	460	401	747	547	549	390	849	454	427	776	528	368	475	814	690	566	540	913	619	612	733	667	667	675	735	972	635	694	701	731
BMS1P1	3	12	7	4	6	24	15	11	1	8	9	9	8	7	1	9	4	11	4	6	5	10	7	12	8	10	5	4	5	5	10	4	11
BMS1P14	5	9	7	6	8	11	5	6	2	11	4	1	8	3	9	8	1	7	1	3	1	1	3	3	9	1	1	2	4	3	2	2	3
BMS1P17	0	0	0	0	0	0	0	0	0	0	0	0	0	0	0	0	0	0	0	0	0	0	0	0	0	0	0	0	0	0	0	0	0
BMS1P18	0	0	0	0	0	0	0	0	0	0	0	0	0	0	0	0	0	0	0	0	0	0	0	0	0	0	0	0	0	0	0	0	0
BMS1P2	11	13	0	8	5	6	12	2	0	6	16	12	9	9	2	7	9	12	7	11	10	5	9	0	4	8	5	7	6	2	13	6	6
BMS1P2-AGAP9	13	10	12	9	10	36	20	24	24	35	23	11	19	13	3	12	18	26	12	25	20	24	7	27	14	16	17	15	11	15	24	16	13
BMS1P20	160	1570	1567	2014	905	26806	1258	858	994	1073	840	561	2060	1185	2609	3450	153	339	127	261	286	268	130	236	249	188	310	323	744	278	534	207	147
BMS1P21	0	0	0	0	0	1	0	0	1	0	0	0	0	0	0	2	2	0	0	1	0	0	0	0	0	0	1	0	0	0	0	0	0
BMS1P22	0	0	0	1	0	0	0	0	0	0	0	0	0	0	0	0	0	0	0	0	0	0	0	0	0	0	0	0	0	0	0	0	0
BMS1P4	35	36	45	18	14	55	37	54	30	58	24	24	35	28	31	49	46	35	31	71	42	34	39	34	35	30	39	44	55	47	53	36	34
BMS1P4-AGAP5	50	44	63	28	24	83	56	70	45	83	39	36	50	37	41	63	54	43	43	92	63	53	50	55	54	48	54	69	85	60	72	54	47
BMT2	188	82	124	108	96	139	116	117	67	161	58	104	131	133	124	104	269	201	179	180	310	214	224	268	154	159	168	160	180	231	163	182	163
BMX	1	2	0	0	10	3	0	6	2	2	0	0	0	0	3	2	0	1	0	1	0	0	0	0	0	2	1	0	3	0	0	0	0
BNC1	0	2	0	0	1	0	1	0	0	0	1	0	0	0	0	0	0	0	0	0	0	0	0	0	0	0	0	0	0	0	0	0	0
BNC2	47	23	7	5	9	8	9	31	22	34	22	22	67	19	28	33	35	15	38	43	51	48	97	49	33	95	14	49	60	98	40	56	32
BNC2-AS1	1	0	0	0	0	1	1	2	1	0	0	1	1	0	0	0	0	0	2	1	1	2	0	2	0	3	1	0	4	1	0	1	1
BNIP1	68	77	131	99	134	116	201	138	125	136	100	99	246	139	76	104	140	117	143	113	160	148	126	142	123	103	103	91	112	96	92	87	82
BNIP2	1947	1524	1781	1851	2366	1931	1465	1522	1291	2100	1616	1848	2511	1425	1874	1906	2663	2482	2143	1674	2256	1994	2161	2107	1610	1834	2066	1674	2400	2415	1861	1663	1781
BNIP3	100	68	121	74	78	173	120	182	107	186	94	67	141	134	78	80	138	152	112	125	189	172	148	158	119	127	133	156	144	96	161	126	196
BNIP3L	1644	1302	2498	1448	3793	1942	1531	1091	902	1716	3179	1265	1506	1403	1580	1479	1982	1615	1813	1717	2304	1719	1766	1878	1481	1703	1631	1294	1840	2288	1327	1327	1353
BNIP5	0	0	0	0	1	0	1	1	2	1	1	0	0	0	0	0	0	2	0	0	0	1	0	2	1	1	0	0	0	0	4	0	0
BNIPL	3	8	9	1	4	2	4	2	5	3	4	1	3	2	1	3	2	6	4	3	5	2	4	3	2	5	5	3	2	3	2	2	1
BOC	0	4	6	2	5	2	4	2	0	0	22	3	0	3	0	3	1	0	0	1	1	2	1	3	0	1	4	2	2	2	1	4	8
BOD1	106	42	101	50	61	91	89	135	95	160	68	63	80	76	57	47	156	129	98	101	196	109	85	119	131	147	141	142	195	134	157	144	166
BOD1L1	653	586	755	587	593	877	603	1109	689	953	719	729	875	597	564	449	1010	822	700	798	929	792	781	948	711	838	797	799	947	721	847	781	763
BOD1L2	0	0	0	0	1	2	0	1	0	3	0	0	0	0	0	0	0	0	2	0	0	1	0	0	0	0	0	2	0	0	0	0	0
BOK	138	24	3	3	3	12	32	29	71	3	29	17	111	27	12	53	29	4	52	49	5	77	91	7	61	8	24	36	53	183	70	208	67
BOK-AS1	0	0	1	0	0	0	0	0	0	0	0	1	0	0	0	0	0	0	0	0	0	0	1	0	0	0	0	1	0	2	0	3	0
BOLA1	89	71	110	67	78	108	45	107	105	151	52	52	84	87	84	69	122	90	46	85	84	66	49	64	96	134	118	120	120	97	99	122	139
BOLA2	49	70	107	71	94	100	55	104	75	91	45	88	103	61	54	74	74	65	39	44	56	22	48	32	53	55	45	56	44	46	41	35	35
BOLA2-SMG1P6	36	70	78	36	74	91	55	68	61	52	62	52	122	64	77	62	64	58	59	34	40	37	25	49	83	63	69	46	43	54	41	34	44
BOLA2B	13	20	30	18	26	42	13	27	24	15	14	20	29	10	14	13	21	24	11	12	15	5	13	9	10	9	11	15	13	12	13	10	9
BOLA3	48	51	95	68	64	143	59	126	70	106	28	55	148	74	50	52	84	68	44	39	55	40	46	63	30	62	58	58	76	52	67	59	46
BOLA3-AS1	18	23	24	18	14	19	16	25	15	17	15	13	20	15	15	18	25	23	15	21	24	29	20	20	21	18	15	26	22	20	24	24	21
BOLL	0	0	0	0	1	2	0	0	2	0	2	0	1	0	0	0	0	2	0	0	1	0	0	0	0	0	0	0	0	0	1	0	0
BOP1	248	247	372	299	280	434	328	244	269	391	252	273	481	262	292	267	307	280	197	235	253	308	139	205	261	256	203	289	347	235	316	234	255
BORA	124	64	147	91	63	171	101	124	84	197	69	50	152	77	79	73	152	121	120	91	155	113	132	126	102	117	122	115	148	136	87	115	131
BORCS5	143	69	168	97	118	191	183	143	151	168	91	114	165	138	83	115	120	114	159	160	165	151	155	165	150	177	129	168	161	120	207	153	157
BORCS6	310	307	418	207	296	281	207	323	351	389	207	232	263	249	237	274	451	338	178	237	262	315	259	209	392	457	403	413	407	391	427	422	400
BORCS7	247	175	259	186	164	232	165	272	195	241	220	178	245	239	183	186	418	329	217	231	267	254	282	285	222	239	230	221	264	252	194	214	224
BORCS7-ASMT	105	88	112	102	103	102	86	142	106	103	109	90	132	124	88	84	182	161	106	114	123	127	134	134	120	122	101	109	113	117	96	111	107
BORCS8	116	144	132	132	152	95	88	125	116	149	92	116	143	108	112	155	119	140	90	109	115	95	104	105	138	122	125	130	134	130	133	135	126
BORCS8-MEF2B	78	113	95	90	139	97	85	94	104	103	75	95	135	79	73	104	93	103	56	68	59	66	74	58	92	97	83	97	91	73	109	86	91
BPESC1	1	2	1	0	0	0	0	0	0	1	0	0	0	0	0	0	0	0	0	0	1	0	0	0	0	0	0	0	0	0	0	0	0
BPGM	197	151	1065	275	1498	563	372	466	435	420	1550	209	494	359	187	227	382	329	186	280	238	278	383	228	208	237	267	249	355	269	290	276	219
BPHL	78	56	68	41	36	62	40	74	60	85	67	38	73	46	36	47	79	73	57	76	74	55	54	62	84	84	87	65	76	75	69	58	56
BPI	24	14	17	10	56	17	10	27	19	14	15	23	20	12	55	13	38	85	7	4	9	32	43	7	37	71	15	33	30	64	7	23	40
BPIFA1	0	2	0	0	1	0	0	0	0	0	0	0	0	0	0	0	0	0	0	0	0	0	0	0	0	1	0	0	0	0	1	0	0
BPIFA2	0	0	0	0	0	0	0	0	0	1	0	0	0	0	0	0	0	0	0	0	0	1	0	0	0	0	0	0	0	0	0	1	0
BPIFA3	0	0	0	0	0	0	0	1	0	0	1	1	0	0	0	0	0	0	0	0	0	0	0	0	0	0	0	0	0	0	0	0	0
BPIFA4P	0	2	0	0	0	0	1	0	0	0	1	0	0	0	0	0	0	0	0	0	0	0	0	0	0	0	0	0	0	0	0	0	0
BPIFB1	0	0	1	0	0	0	0	0	0	0	0	0	0	0	0	0	0	0	0	0	0	1	0	0	0	0	0	0	0	0	0	0	0
BPIFB2	0	0	1	0	2	0	1	0	0	0	0	0	0	0	0	0	0	0	0	0	0	0	0	0	0	0	0	1	0	0	0	0	0
BPIFB3	0	2	0	0	3	1	0	0	0	1	1	0	0	0	0	0	0	0	0	0	0	1	0	0	0	0	0	0	0	0	0	0	0
BPIFB4	0	3	1	0	0	1	1	0	0	0	0	2	0	0	0	1	0	0	0	0	0	0	0	0	0	0	0	0	0	0	0	0	0
BPIFB6	0	4	0	0	1	0	1	0	0	0	0	2	0	0	0	0	0	0	0	0	0	0	0	0	0	0	0	0	0	0	0	0	0
BPIFC	0	0	0	0	1	1	2	3	0	0	0	1	0	0	1	0	0	0	0	0	1	0	0	0	0	0	0	0	0	0	0	0	0
BPNT1	107	70	89	61	50	126	73	102	72	86	50	51	116	67	78	104	103	106	64	57	100	93	92	77	82	80	113	81	123	125	96	83	90
BPTF	648	659	806	494	570	866	786	1208	911	1055	813	775	846	623	509	411	1007	802	588	867	976	908	779	817	746	949	783	906	932	678	1081	837	951
BPY2	0	0	0	0	0	0	0	0	0	0	0	0	0	0	0	0	0	0	0	0	0	0	0	0	0	0	0	0	0	0	0	0	0
BPY2B	0	0	0	0	0	0	0	0	0	0	0	0	0	0	0	0	0	0	0	0	0	0	0	0	0	0	0	0	0	0	0	0	0
BPY2C	0	0	0	0	0	0	0	0	0	0	0	0	0	0	0	0	0	0	0	0	0	0	0	0	0	0	0	0	0	0	0	0	0
BRAF	192	147	214	179	153	198	266	180	145	220	178	166	221	153	173	144	257	162	260	257	341	340	262	329	220	206	231	243	256	214	280	219	214
BRAP	549	347	530	346	461	611	503	509	414	648	352	336	611	448	439	433	706	606	577	482	740	583	604	578	595	658	639	570	693	670	571	579	593
BRAT1	1166	867	1036	902	1175	1119	834	753	907	1196	915	896	1093	764	1121	862	1311	1164	890	780	1270	1212	896	876	1609	1516	1206	1508	1507	1347	1470	1333	1492
BRCA1	47	55	90	80	83	124	74	66	40	78	38	54	173	64	75	58	60	27	29	21	63	61	39	58	27	33	30	46	38	46	70	32	50
BRCA2	40	64	102	66	84	171	92	76	98	120	75	75	174	61	80	123	45	66	63	48	63	86	55	78	30	49	72	57	66	40	54	53	34
BRCC3	258	225	320	293	286	355	240	311	273	384	248	235	496	263	283	271	378	323	224	181	280	242	282	267	292	328	285	294	328	326	303	259	303
BRD1	427	347	497	243	318	573	444	450	260	441	507	441	526	456	336	98	699	547	433	711	724	449	595	536	386	551	693	639	800	481	718	593	476
BRD2	304	244	329	186	297	419	1298	277	352	350	305	291	395	341	198	231	389	321	1021	924	1418	1393	1328	865	426	416	365	462	369	284	412	357	369
BRD3	828	1024	725	674	689	771	569	627	581	843	550	645	699	625	623	772	963	760	573	639	714	678	622	622	942	932	738	909	935	729	888	873	804
BRD3OS	237	198	316	202	158	275	205	230	211	336	211	243	279	244	180	189	341	250	163	229	254	238	213	240	274	287	320	305	314	270	339	318	267
BRD4	677	736	866	732	934	868	988	923	1052	942	930	1001	935	672	615	458	1000	806	676	984	768	1084	720	877	872	1042	727	914	866	743	1117	891	967
BRD7	716	665	692	541	500	795	739	658	596	928	676	511	853	788	747	821	1063	851	761	752	811	726	772	763	775	832	776	799	1104	873	786	769	920
BRD7P3	11	7	11	5	6	7	17	8	10	25	5	9	3	11	11	5	24	14	17	16	28	27	10	20	15	11	14	8	5	25	22	13	8
BRD8	503	311	607	274	264	544	326	516	391	801	327	346	435	416	384	322	695	571	392	449	671	486	540	497	650	732	612	751	868	706	769	720	868
BRD9	362	278	391	287	306	404	359	448	346	494	352	355	481	354	240	317	461	397	370	367	474	430	359	361	425	474	423	464	496	367	469	407	427
BRDT	1	4	0	1	0	0	2	3	0	0	0	0	1	1	0	0	1	0	0	0	0	1	0	0	0	0	1	0	2	0	2	0	0
BRDTP1	0	0	0	0	0	0	0	0	0	0	0	0	0	0	0	0	0	0	0	0	0	0	0	0	0	0	0	0	0	0	0	0	0
BRF1	243	191	250	195	248	261	356	199	199	309	247	194	268	247	191	148	274	212	278	322	334	389	308	278	338	305	272	385	306	269	340	290	322
BRF2	81	49	78	50	83	97	85	91	91	98	66	48	121	79	56	70	141	94	66	78	87	68	73	88	97	124	94	106	146	103	81	90	116
BRI3	307	377	420	393	628	255	182	298	264	357	235	423	363	253	493	288	354	335	281	275	232	288	243	311	304	507	263	229	341	450	305	281	285
BRI3BP	246	315	240	296	279	337	183	228	134	319	206	300	349	243	249	280	323	292	200	212	231	258	213	236	256	284	242	271	291	287	232	256	216
BRICD5	27	20	30	14	16	25	27	23	19	27	28	26	28	18	25	27	36	28	20	30	29	28	24	19	26	32	25	35	31	26	63	30	46
BRINP1	0	4	0	0	2	0	3	0	0	0	0	3	0	1	0	0	0	1	0	0	1	1	0	0	0	0	0	0	0	0	0	1	0
BRINP2	0	4	0	0	5	1	1	1	0	1	0	2	0	0	0	0	0	0	0	0	1	0	0	1	0	1	0	0	0	0	0	0	0
BRINP3	0	1	0	0	1	0	0	0	0	0	2	0	1	0	0	0	0	0	0	1	0	0	0	0	0	0	0	0	0	0	0	0	0
BRIP1	19	14	38	26	8	70	48	31	18	57	15	13	78	37	9	22	24	32	11	16	22	24	18	26	18	21	33	16	23	15	30	18	25
BRIX1	198	101	243	148	145	404	242	361	246	326	213	168	422	252	164	187	352	247	168	160	280	212	215	273	180	254	275	234	323	248	251	223	242
BRK1	1180	1263	1431	1058	1204	1245	865	1423	875	1589	990	1108	1398	1099	947	954	1633	1346	914	919	1064	998	1024	967	1059	1347	1181	1086	1517	1480	1144	1047	1107
BRMS1	718	648	779	712	807	866	759	829	689	807	779	677	1000	705	593	758	867	872	538	553	692	670	649	587	916	865	685	779	802	771	788	691	709
BRMS1L	26	19	44	25	37	61	74	42	34	46	26	21	55	23	24	19	40	42	59	54	86	88	64	85	37	40	39	37	51	48	45	44	47
BROX	398	333	454	300	483	477	305	328	289	514	281	350	466	374	459	348	589	429	394	360	413	361	471	447	239	434	566	382	557	594	530	394	450
BRPF1	764	535	765	566	502	829	680	449	392	820	715	778	959	760	561	588	1163	836	551	650	715	682	781	634	1119	803	915	989	910	900	965	873	889
BRPF3	233	141	205	120	150	255	220	179	132	279	249	194	244	235	131	158	362	263	242	297	307	345	246	290	313	288	256	310	328	228	317	304	313
BRS3	0	5	0	0	0	0	2	1	0	0	1	0	1	0	0	0	1	0	0	1	0	0	0	0	0	0	0	0	0	0	0	0	0
BRSK1	3	7	4	1	2	0	2	3	1	4	2	3	5	3	0	1	4	1	0	1	3	5	1	2	2	4	2	1	2	0	3	1	2
BRSK2	1	3	1	4	9	9	5	4	7	2	6	4	2	4	2	3	0	1	0	2	1	4	4	4	7	4	2	4	2	1	5	3	5
BRWD1	868	558	798	537	450	1047	979	869	673	1127	769	656	901	809	542	781	1265	967	1112	1088	1394	1327	1221	1420	882	1002	1127	1049	1291	941	1189	995	1031
BRWD1-AS1	0	0	0	0	0	0	0	0	0	0	0	0	0	0	0	0	0	0	0	0	0	0	0	0	0	0	0	0	0	0	0	0	0
BRWD1-AS2	17	7	9	2	16	9	2	11	5	7	6	8	6	10	10	4	6	7	5	4	5	3	7	3	6	16	11	5	5	3	4	5	6
BRWD3	116	106	102	72	83	113	131	115	94	143	107	89	91	70	71	79	169	101	143	161	169	229	160	135	137	134	122	151	170	131	149	128	136
BSCL2	263	491	418	345	438	475	269	268	248	388	279	264	419	249	298	388	290	267	215	276	280	285	542	243	310	347	282	254	311	313	303	257	640
BSDC1	879	1008	940	674	914	929	1037	749	808	1121	817	700	805	756	627	885	1096	986	941	1105	1214	1306	1003	1091	1087	1130	948	1153	1207	1003	1164	1027	1101
BSG	2940	3669	4204	3528	5683	4886	2665	2841	2964	4166	4118	3030	4046	2952	4582	3582	3929	3239	2263	2526	2715	2429	2859	2426	3255	3432	2924	3052	4138	3758	3217	2783	2865
BSN	0	14	5	0	13	8	12	7	2	3	5	10	5	5	0	1	2	2	3	13	4	4	2	4	9	11	3	7	2	1	6	5	3
BSN-DT	0	2	1	0	3	3	0	0	1	0	0	0	0	2	0	0	0	0	0	0	0	0	1	0	0	0	0	0	0	0	0	0	0
BSND	0	2	1	0	2	4	2	0	0	1	2	3	0	0	1	1	0	0	2	0	0	0	0	0	0	0	0	2	0	1	1	0	0
BSPH1	0	1	0	0	1	0	0	0	0	0	0	0	0	0	0	0	0	0	0	1	0	0	0	0	0	0	0	0	0	0	0	0	0
BSPRY	19	25	15	30	25	6	85	27	12	18	38	8	26	42	15	24	56	79	19	28	22	37	12	24	25	16	30	32	28	23	24	16	26
BST1	683	850	540	1016	1297	419	259	468	452	278	467	645	706	368	1294	1256	879	745	445	327	553	543	532	350	716	855	610	458	918	1163	446	411	565
BST2	1243	1585	1258	1149	920	1548	646	1776	3276	1143	638	922	1665	862	2736	2756	1461	1200	847	668	928	868	835	886	1228	1082	1052	1279	1850	1549	1600	1239	971
BSX	0	0	0	0	1	0	1	0	0	0	0	1	0	0	0	0	0	0	0	0	0	0	0	0	0	0	0	0	0	0	0	0	0
BTAF1	1650	1072	1566	997	885	2504	1570	1042	649	2188	1598	907	1897	1463	948	1215	2176	1738	2031	1519	2443	1999	1832	2493	1723	1429	1944	1758	2033	1878	1744	1683	1671
BTBD1	975	588	943	753	825	981	996	749	686	1030	727	726	1374	817	784	835	1377	1019	1039	951	1119	1144	1220	1181	857	916	1004	894	1289	1079	1025	925	966
BTBD10	247	138	243	177	204	240	252	221	211	293	149	148	215	164	213	225	329	254	268	230	340	310	339	364	207	276	222	243	359	351	276	280	287
BTBD11	386	237	254	192	104	299	591	251	202	234	292	326	257	298	96	150	572	339	532	647	620	678	380	634	456	305	423	377	456	378	393	434	535
BTBD16	0	1	0	0	3	0	1	1	0	2	1	0	0	0	0	0	0	0	0	0	0	0	0	1	0	1	0	0	0	0	0	0	1
BTBD17	0	0	1	0	2	2	3	1	0	1	0	0	0	0	0	1	8	1	0	0	0	0	9	0	3	0	2	1	2	1	2	0	0
BTBD18	5	10	4	4	6	6	7	9	4	3	5	2	6	2	9	2	8	3	9	8	5	5	3	2	7	5	3	11	1	6	10	8	7
BTBD19	29	13	19	30	28	28	47	25	21	19	32	25	29	19	30	28	25	38	51	52	30	60	38	21	42	46	32	39	14	21	41	11	15
BTBD2	418	577	671	467	471	575	553	472	447	662	676	692	636	577	470	125	736	606	469	587	708	556	547	544	528	611	598	623	789	589	809	622	624
BTBD3	80	75	49	62	72	47	55	27	22	69	36	65	49	48	88	70	91	77	66	74	107	66	59	76	73	46	49	74	104	109	81	67	50
BTBD6	412	438	520	377	410	566	532	495	469	622	508	445	581	515	294	226	705	517	435	486	648	565	519	410	512	474	454	588	503	452	596	500	499
BTBD7	237	217	191	176	171	287	268	224	194	304	223	225	204	216	198	169	318	277	268	277	324	317	260	273	295	271	302	297	370	379	327	296	329
BTBD8	31	21	44	17	12	38	39	33	23	48	27	21	46	34	32	28	31	24	33	28	52	34	36	30	25	37	39	29	32	29	38	26	34
BTBD9	206	155	207	149	137	268	261	276	226	244	230	116	240	137	124	269	247	199	320	222	317	394	295	319	293	235	226	232	219	233	316	244	182
BTBD9-AS1	0	3	0	1	0	5	1	0	1	0	0	0	0	0	0	0	2	0	1	2	0	0	0	2	2	0	0	1	0	1	0	0	2
BTC	0	0	0	0	4	0	3	0	0	0	0	0	0	0	0	0	0	0	0	0	0	0	0	0	0	0	0	0	0	0	0	0	0
BTD	241	181	219	169	212	254	194	258	165	284	205	204	254	224	196	192	276	241	220	216	239	232	231	220	191	277	246	225	248	252	255	231	233
BTF3	902	654	1200	864	1140	1268	1005	1380	831	1208	857	836	1621	1041	784	758	1358	1145	945	753	1194	987	1026	1182	840	967	974	867	1126	1100	861	805	864
BTF3L4	406	241	361	274	322	374	244	394	259	449	239	242	415	241	428	298	583	412	315	288	476	302	367	425	322	430	382	364	523	580	385	370	394
BTF3P11	0	0	1	0	0	1	2	0	1	0	0	0	0	0	0	0	0	0	1	0	0	0	0	1	0	0	0	0	0	0	0	0	0
BTG1	4514	3875	5232	4176	4447	5134	11805	7614	5257	7744	5987	5830	6284	5073	3449	3804	7777	7315	10511	9320	11575	11259	12092	13804	6370	7553	6607	6770	7840	6092	8345	7219	7939
BTG2	5103	1456	4523	1817	1949	4670	11302	2088	2384	5119	2484	3830	3293	2939	1695	1884	5786	7135	11791	11316	14456	14471	16298	13997	5189	6153	5650	5007	4113	4497	5402	4019	3000
BTG3	40	38	88	74	87	117	285	101	82	86	61	61	167	79	39	50	110	94	214	154	232	206	272	283	61	47	56	52	65	35	57	41	34
BTG3-AS1	30	21	45	24	27	42	76	23	32	25	21	34	52	35	16	21	30	34	41	35	42	49	45	41	35	25	17	30	31	11	25	14	18
BTG4	0	0	0	0	0	0	0	1	0	0	0	0	0	0	0	0	0	0	0	0	0	0	0	0	0	0	0	0	0	0	0	0	0
BTK	763	844	712	521	741	844	220	431	320	743	540	594	556	450	597	891	697	905	567	466	741	700	548	684	626	707	676	497	827	1054	634	756	625
BTLA	70	81	124	65	40	193	87	114	105	233	123	77	88	80	64	108	116	160	121	143	235	185	94	300	105	90	118	127	172	77	160	175	200
BTN1A1	1	16	10	3	29	13	9	7	4	1	10	4	6	5	3	4	0	1	0	2	2	0	2	2	6	3	3	4	5	1	1	6	6
BTN2A1	461	432	567	310	349	616	505	512	493	646	414	450	514	424	371	466	698	579	485	492	714	832	696	748	650	592	693	657	758	611	854	674	608
BTN2A2	288	177	185	117	78	289	209	226	144	208	181	149	200	129	181	215	336	278	336	311	296	448	366	426	221	270	266	287	315	303	319	409	408
BTN2A3P	16	29	11	3	13	15	23	16	18	25	14	14	9	11	15	22	34	11	17	18	20	25	19	11	18	24	34	18	23	26	19	21	24
BTN3A1	1183	533	1127	461	467	1439	1202	1433	1208	1734	1179	722	1529	1283	678	984	2823	1852	1271	1481	1896	2126	2108	1873	1312	1300	1650	1637	1980	1332	1973	1672	1870
BTN3A2	957	879	1349	643	541	1386	1151	1929	1688	1780	878	1108	1365	1266	421	1102	1089	914	1028	1188	1733	1421	1552	1430	1405	1544	1496	1786	1983	1388	1758	1573	214
BTN3A3	817	456	992	338	219	916	604	1204	962	1104	531	555	752	772	579	617	1559	1258	591	840	1098	967	1113	1063	999	1030	1679	1224	1455	906	1287	1203	1295
BTNL10	1	0	0	1	4	2	0	1	0	0	2	0	0	0	0	0	0	2	2	0	0	2	1	0	1	1	0	1	1	0	0	0	0
BTNL2	0	0	0	0	0	0	0	0	0	0	0	0	0	0	0	0	0	0	0	0	0	0	0	0	0	0	0	0	0	0	0	0	0
BTNL3	1	5	0	0	4	1	1	0	0	0	1	0	0	1	1	0	0	0	1	0	0	0	2	1	0	0	0	0	0	0	4	0	2
BTNL8	0	10	8	0	6	0	0	1	2	1	1	1	1	8	0	10	4	0	0	1	0	0	0	7	1	0	6	0	6	0	1	0	1
BTNL9	15	8	2	5	1	17	5	0	13	6	3	7	7	8	2	2	0	5	7	6	17	8	0	10	8	3	47	12	5	3	9	5	6
BTRC	179	138	153	85	89	180	203	132	147	241	147	110	143	111	128	156	257	197	234	232	367	289	280	286	196	181	228	262	324	206	266	257	254
BUB1	36	128	243	270	225	538	225	115	91	304	52	93	626	162	211	206	29	33	24	13	37	42	36	49	25	21	19	31	61	33	22	19	38
BUB1B	18	50	94	82	86	157	80	35	40	121	25	51	195	46	38	49	10	16	14	9	14	17	13	21	11	5	5	6	16	15	8	12	17
BUB1B-PAK6	16	5	23	11	10	28	15	14	26	27	17	26	45	25	9	13	44	9	11	23	16	18	19	14	19	21	18	18	27	29	14	15	19
BUB3	1403	937	1819	1084	1137	1882	1643	1749	1669	2351	1225	1156	2091	1338	1327	1169	2417	1806	1405	1580	1880	1660	1814	1713	1519	1679	1840	1731	2186	1568	2049	1656	1915
BUD13	204	86	154	92	92	164	153	236	130	235	91	92	174	105	126	145	191	160	176	168	210	193	174	174	196	240	199	197	287	221	211	217	223
BUD23	574	442	628	525	528	1097	683	796	784	753	670	531	1004	598	454	558	778	630	491	616	625	655	488	590	680	645	540	606	660	545	601	524	559
BUD31	408	400	475	386	591	575	506	659	476	573	374	445	717	470	431	476	587	526	465	359	543	552	512	611	418	523	425	434	523	507	413	360	362
BVES	0	3	1	5	1	6	4	0	1	2	1	1	4	0	2	5	1	0	0	0	0	3	2	0	0	0	0	0	0	0	0	0	1
BVES-AS1	0	0	0	0	0	1	0	0	0	1	0	1	1	0	0	0	0	0	0	1	0	0	0	0	0	0	0	0	0	0	0	0	0
BYSL	110	56	108	76	81	128	90	64	60	138	52	72	128	59	55	72	113	88	66	55	64	47	68	66	88	100	84	103	107	105	89	100	114
BZW1	1287	1081	1617	1472	1595	1846	1863	1547	1143	2005	1374	1452	2831	1567	1161	1384	2341	1742	1663	1522	2272	2053	2132	2133	1344	1504	1642	1490	2094	1687	1423	1222	1283
BZW1-AS1	33	27	33	35	25	41	31	36	20	30	25	26	55	32	22	22	44	37	34	26	51	33	55	36	27	26	30	26	37	36	33	20	29
BZW2	387	215	492	378	317	513	438	458	326	486	325	289	588	358	317	333	455	421	395	292	511	402	324	440	423	371	312	283	545	489	357	377	351
C10orf105	211	82	75	37	30	34	21	38	51	68	64	66	27	62	83	71	130	87	108	77	96	115	78	132	182	166	115	117	113	216	131	218	131
C10orf120	0	0	0	0	0	0	0	1	0	0	0	0	0	0	0	0	0	0	0	0	0	0	0	0	0	0	0	0	0	0	0	0	0
C10orf126	0	0	0	0	0	0	1	1	0	0	0	0	0	0	0	0	0	0	0	0	0	0	0	0	0	0	0	0	0	0	0	0	0
[truncated: 27,258 more rows]

## Sheet: TEMild
gene	sub	sup
ACRO1	acro	Satellite
ALR/Alpha	centr	Satellite
AluSc5	Alu	SINE
AluSc	Alu	SINE
AluSg4	Alu	SINE
AluSg	Alu	SINE
AluSq10	Alu	SINE
AluSq4	Alu	SINE
AluSq	Alu	SINE
AluSx1	Alu	SINE
AluY	Alu	SINE
AluYa5	Alu	SINE
AluYa8	Alu	SINE
AluYb8	Alu	SINE
AluYb9	Alu	SINE
AluYc	Alu	SINE
AluYf4	Alu	SINE
AluYf5	Alu	SINE
AluYg6	Alu	SINE
AluYh9	Alu	SINE
AluYk4	Alu	SINE
Arthur1A	hAT-Tip100	DNA
BSR/Beta	Satellite	Satellite
CER	Satellite	Satellite
Charlie10a	hAT-Charlie	DNA
Charlie25	hAT-Charlie	DNA
ERV3-16A3_LTR	ERVL	LTR
ERVL-E-int	ERVL	LTR
ERVL-int	ERVL	LTR
Eulor2B	DNA	DNA?
FordPrefect	hAT-Tip100	DNA
FordPrefect_a	hAT-Tip100	DNA
GSAT	centr	Satellite
GSATX	centr	Satellite
HERV1_LTRc	ERV1	LTR
HERVE_a-int	ERV1	LTR
HERVFH19-int	ERV1	LTR
HERVFH21-int	ERV1	LTR
HERVH-int	ERV1	LTR
HERVK14-int	ERVK	LTR
HERVL-int	ERVL	LTR
HERVL18-int	ERVL	LTR
HERVL32-int	ERVL	LTR
HERVL66-int	ERVL	LTR
HERVP71A-int	ERV1	LTR
HSAT4	centr	Satellite
HSAT5	Satellite	Satellite
HSATII	Satellite	Satellite
HUERS-P2-int	ERV1	LTR
Helitron1Na_Mam	Helitron	RC
Kanga1b	TcMar-Tc2	DNA
L1M2c	L1	LINE
L1M3b	L1	LINE
L1M3c	L1	LINE
L1M3e	L1	LINE
L1M3f	L1	LINE
L1MA1	L1	LINE
L1MA3	L1	LINE
L1MA4A	L1	LINE
L1MCb	L1	LINE
L1P3	L1	LINE
L1P3b	L1	LINE
L1P4	L1	LINE
L1P4b	L1	LINE
L1P4d	L1	LINE
L1P4e	L1	LINE
L1P5	L1	LINE
L1PA11	L1	LINE
L1PA14	L1	LINE
L1PA15-16	L1	LINE
L1PA15	L1	LINE
L1PA16	L1	LINE
L1PA3	L1	LINE
L1PA4	L1	LINE
L1PA8	L1	LINE
L1PA8A	L1	LINE
L1PB2	L1	LINE
LTR12F	ERV1	LTR
LTR16A2	ERVL	LTR
LTR16B1	ERVL	LTR
LTR16B2	ERVL	LTR
LTR16D	ERVL	LTR
LTR18B	ERVL	LTR
LTR19C	ERV1	LTR
LTR1B	ERV1	LTR
LTR1D	ERV1	LTR
LTR21B	ERV1	LTR
LTR22B	ERVK	LTR
LTR23	ERV1	LTR
LTR24	ERV1	LTR
LTR26	ERV1	LTR
LTR26B	ERV1	LTR
LTR31	ERV1	LTR
LTR33C	ERVL	LTR
LTR35A	ERV1	LTR
LTR38-int	ERV1	LTR
LTR38	ERV1	LTR
LTR38B	ERV1	LTR
LTR38C	ERV1	LTR
LTR3B_	ERVK	LTR
LTR40a	ERVL	LTR
LTR43-int	ERV1	LTR
LTR45	ERV1	LTR
LTR47A	ERVL	LTR
LTR48B	ERV1	LTR
LTR49	ERV1	LTR
LTR52	ERVL	LTR
LTR57-int	ERVL	LTR
LTR60	ERV1	LTR
LTR62	ERVL	LTR
LTR66	ERVL	LTR
LTR69	ERVL	LTR
LTR71A	ERV1	LTR
LTR72B	ERV1	LTR
LTR77	ERV1	LTR
LTR80A	ERVL	LTR
LTR80B	ERVL	LTR
LTR81AB	Gypsy	LTR
LTR81C	Gypsy	LTR
LTR82B	ERVL	LTR
LTR85a	Gypsy	LTR
LTR85b	Gypsy	LTR
LTR88a	Gypsy	LTR
LTR88b	Gypsy	LTR
LTR88c	Gypsy	LTR
MER101	ERV1	LTR
MER110-int	ERV1	LTR
MER110	ERV1	LTR
MER127	TcMar-Tigger	DNA
MER34-int	ERV1	LTR
MER39B	ERV1	LTR
MER41C	ERV1	LTR
MER45R	hAT-Tip100	DNA
MER47B	TcMar-Tigger	DNA
MER48	ERV1	LTR
MER4D	ERV1	LTR
MER52-int	ERV1	LTR
MER52C	ERV1	LTR
MER52D	ERV1	LTR
MER54A	ERVL	LTR
MER57E1	ERV1	LTR
MER61-int	ERV1	LTR
MER61C	ERV1	LTR
MER61D	ERV1	LTR
MER61E	ERV1	LTR
MER65B	ERV1	LTR
MER66B	ERV1	LTR
MER70-int	ERVL	LTR
MER70B	ERVL	LTR
MER72B	ERV1	LTR
MER73	ERVL	LTR
MER74C	ERVL	LTR
MER83A-int	ERV1	LTR
MER87	ERV1	LTR
MER88	ERVL	LTR
MER89-int	ERV1	LTR
MER89	ERV1	LTR
MER92C	ERV1	LTR
MER97a	hAT-Tip100	DNA
MER97b	hAT-Tip100	DNA
MER97c	hAT-Tip100	DNA
MLT1-int	ERVL-MaLR	LTR
MLT1A1-int	ERVL-MaLR	LTR
MLT1B-int	ERVL-MaLR	LTR
MLT1F2-int	ERVL-MaLR	LTR
MLT1G1-int	ERVL-MaLR	LTR
MLT1G3-int	ERVL-MaLR	LTR
MLT1H1-int	ERVL-MaLR	LTR
MLT1H2-int	ERVL-MaLR	LTR
MLT1I-int	ERVL-MaLR	LTR
MLT1J-int	ERVL-MaLR	LTR
MLT1J2-int	ERVL-MaLR	LTR
MLT1N2-int	ERVL-MaLR	LTR
MLT2A1	ERVL	LTR
MLT2A2	ERVL	LTR
MLT2B5	ERVL	LTR
MLT2E	ERVL	LTR
MSTA-int	ERVL-MaLR	LTR
MSTB1-int	ERVL-MaLR	LTR
MSTD-int	ERVL-MaLR	LTR
MamGypLTR1a	Gypsy	LTR
MamGypLTR1c	Gypsy	LTR
MamGypLTR2c	Gypsy	LTR
MamRep1894	hAT	DNA
MamRep488	hAT	DNA
ORSL-2a	hAT-Tip100	DNA
PRIMAX-int	ERV1	LTR
PrimLTR79	ERV1	LTR
SAR	Satellite	Satellite
SATR1	Satellite	Satellite
SATR2	Satellite	Satellite
THE1-int	ERVL-MaLR	LTR
THE1C-int	ERVL-MaLR	LTR
Tigger1a_Art	TcMar-Tigger	DNA
UCON5	UCON5	Unknown

## Sheet: TESevere
Gene	sub	sup
(GAATG)n	Satellite	Satellite
ACRO1	acro	Satellite
ALINE	RTE	LINE
ALR/Alpha	centr	Satellite
AluJb	Alu	SINE
AluJo	Alu	SINE
AluJr	Alu	SINE
AluSc5	Alu	SINE
AluSc	Alu	SINE
AluSg4	Alu	SINE
AluSg7	Alu	SINE
AluSg	Alu	SINE
AluSp	Alu	SINE
AluSq10	Alu	SINE
AluSq2	Alu	SINE
AluSq4	Alu	SINE
AluSq	Alu	SINE
AluSx1	Alu	SINE
AluSx3	Alu	SINE
AluSx4	Alu	SINE
AluSx	Alu	SINE
AluSz6	Alu	SINE
AluSz	Alu	SINE
AluY	Alu	SINE
AluYa5	Alu	SINE
AluYa8	Alu	SINE
AluYb8	Alu	SINE
AluYb9	Alu	SINE
AluYc	Alu	SINE
AluYd8	Alu	SINE
AluYf4	Alu	SINE
AluYf5	Alu	SINE
AluYg6	Alu	SINE
AluYh9	Alu	SINE
AluYk11	Alu	SINE
AluYk4	Alu	SINE
Arthur1A	hAT-Tip100	DNA
Arthur1B	hAT-Tip100	DNA
Arthur1C	hAT-Tip100	DNA
BSR/Beta	Satellite	Satellite
CER	Satellite	Satellite
Charlie10a	hAT-Charlie	DNA
D20S16	Satellite	Satellite
ERV3-16A3_LTR	ERVL	LTR
ERVL-B4-int	ERVL	LTR
ERVL-E-int	ERVL	LTR
ERVL-int	ERVL	LTR
Eulor8	TcMar	DNA
FordPrefect	hAT-Tip100	DNA
FordPrefect_a	hAT-Tip100	DNA
GSAT	centr	Satellite
GSATX	centr	Satellite
HAL1-2a_MD	L1	LINE
HERV16-int	ERVL	LTR
HERV17-int	ERV1	LTR
HERV1_I-int	ERV1	LTR
HERV1_LTRc	ERV1	LTR
HERV30-int	ERV1	LTR
HERV9-int	ERV1	LTR
HERVE_a-int	ERV1	LTR
HERVFH19-int	ERV1	LTR
HERVFH21-int	ERV1	LTR
HERVH-int	ERV1	LTR
HERVI-int	ERV1	LTR
HERVK11D-int	ERVK	LTR
HERVK14-int	ERVK	LTR
HERVL-int	ERVL	LTR
HERVL18-int	ERVL	LTR
HERVL32-int	ERVL	LTR
HERVL40-int	ERVL	LTR
HERVL66-int	ERVL	LTR
HERVP71A-int	ERV1	LTR
HSAT4	centr	Satellite
HSAT5	Satellite	Satellite
HSATI	Satellite	Satellite
HSATII	Satellite	Satellite
HUERS-P1-int	ERV1	LTR
HUERS-P2-int	ERV1	LTR
HUERS-P3-int	ERV1	LTR
Kanga1a	TcMar-Tc2	DNA
Kanga1c	TcMar-Tc2	DNA
Kanga1d	TcMar-Tc2	DNA
L1M1	L1	LINE
L1M2	L1	LINE
L1M2a1	L1	LINE
L1M2a	L1	LINE
L1M2b	L1	LINE
L1M2c	L1	LINE
L1M3b	L1	LINE
L1M3c	L1	LINE
L1M3e	L1	LINE
L1M3f	L1	LINE
L1MA1	L1	LINE
L1MA3	L1	LINE
L1MA4A	L1	LINE
L1MA5A	L1	LINE
L1MA6	L1	LINE
L1MA8	L1	LINE
L1MA9	L1	LINE
L1MB1	L1	LINE
L1MCb	L1	LINE
L1MCc	L1	LINE
L1MDa	L1	LINE
L1P1	L1	LINE
L1P3	L1	LINE
L1P3b	L1	LINE
L1P4	L1	LINE
L1P4b	L1	LINE
L1P4c	L1	LINE
L1P4d	L1	LINE
L1P4e	L1	LINE
L1PA13	L1	LINE
L1PA14	L1	LINE
L1PA15-16	L1	LINE
L1PA15	L1	LINE
L1PA16	L1	LINE
L1PA3	L1	LINE
L1PA4	L1	LINE
L1PA5	L1	LINE
L1PA7	L1	LINE
L1PA8	L1	LINE
L1PA8A	L1	LINE
L1PB1	L1	LINE
L1PB2	L1	LINE
L1PB3	L1	LINE
L1PB4	L1	LINE
L1PB	L1	LINE
L1PBa	L1	LINE
L1PREC2	L1	LINE
L5	RTE	LINE
LOR1b	ERV1	LTR
LSAU	Satellite	Satellite
LTR10B1	ERV1	LTR
LTR10D	ERV1	LTR
LTR10G	ERV1	LTR
LTR12B	ERV1	LTR
LTR12D	ERV1	LTR
LTR12F	ERV1	LTR
LTR13_	ERVK	LTR
LTR14A	ERVK	LTR
LTR14B	ERVK	LTR
LTR14C	ERVK	LTR
LTR16A1	ERVL	LTR
LTR16A2	ERVL	LTR
LTR16B1	ERVL	LTR
LTR16B2	ERVL	LTR
LTR16B	ERVL	LTR
LTR16C	ERVL	LTR
LTR16D2	ERVL	LTR
LTR16D	ERVL	LTR
LTR16E2	ERVL	LTR
LTR17	ERV1	LTR
LTR18B	ERVL	LTR
LTR19-int	ERV1	LTR
LTR19C	ERV1	LTR
LTR1	ERV1	LTR
LTR1B	ERV1	LTR
LTR1C	ERV1	LTR
LTR1D	ERV1	LTR
LTR22B	ERVK	LTR
LTR24	ERV1	LTR
LTR25-int	ERV1	LTR
LTR26	ERV1	LTR
LTR26B	ERV1	LTR
LTR27	ERV1	LTR
LTR27B	ERV1	LTR
LTR28	ERV1	LTR
LTR31	ERV1	LTR
LTR32	ERVL	LTR
LTR33A	ERVL	LTR
LTR33A_	ERVL	LTR
LTR33C	ERVL	LTR
LTR38-int	ERV1	LTR
LTR38	ERV1	LTR
LTR38B	ERV1	LTR
LTR38C	ERV1	LTR
LTR3B	ERVK	LTR
LTR3B_	ERVK	LTR
LTR40A1	ERVL	LTR
LTR40a	ERVL	LTR
LTR41B	ERVL	LTR
LTR43-int	ERV1	LTR
LTR43	ERV1	LTR
LTR43B	ERV1	LTR
LTR45	ERV1	LTR
LTR47A	ERVL	LTR
LTR48	ERV1	LTR
LTR48B	ERV1	LTR
LTR49	ERV1	LTR
LTR50	ERVL	LTR
LTR51	ERV1	LTR
LTR52-int	ERVL	LTR
LTR52	ERVL	LTR
LTR53	ERVL	LTR
LTR55	ERV	LTR
LTR56	ERV1	LTR
LTR57-int	ERVL	LTR
LTR60	ERV1	LTR
LTR62	ERVL	LTR
LTR64	ERV1	LTR
LTR66	ERVL	LTR
LTR69	ERVL	LTR
LTR71A	ERV1	LTR
LTR72B	ERV1	LTR
LTR77	ERV1	LTR
LTR78	ERV1	LTR
LTR78B	ERV1	LTR
LTR79	ERVL	LTR
LTR7	ERV1	LTR
LTR7Y	ERV1	LTR
LTR80A	ERVL	LTR
LTR80B	ERVL	LTR
LTR81AB	Gypsy	LTR
LTR81C	Gypsy	LTR
LTR82A	ERVL	LTR
LTR82B	ERVL	LTR
LTR83	ERVL	LTR
LTR85a	Gypsy	LTR
LTR85b	Gypsy	LTR
LTR85c	Gypsy	LTR
LTR86C	ERVL	LTR
LTR88a	Gypsy	LTR
LTR88b	Gypsy	LTR
LTR88c	Gypsy	LTR
LTR8A	ERV1	LTR
LTR9	ERV1	LTR
LTR9B	ERV1	LTR
MER101	ERV1	LTR
MER101B	ERV1	LTR
MER110-int	ERV1	LTR
MER110	ERV1	LTR
MER11A	ERVK	LTR
MER11D	ERVK	LTR
MER31B	ERV1	LTR
MER34-int	ERV1	LTR
MER34A	ERV1	LTR
MER34C	ERV1	LTR
MER39B	ERV1	LTR
MER41E	ERV1	LTR
MER45B	hAT-Tip100	DNA
MER45C	hAT-Tip100	DNA
MER45R	hAT-Tip100	DNA
MER47B	TcMar-Tigger	DNA
MER4B-int	ERV1	LTR
MER4B	ERV1	LTR
MER4D	ERV1	LTR
MER4E1	ERV1	LTR
MER50-int	ERV1	LTR
MER50	ERV1	LTR
MER50B	ERV1	LTR
MER51-int	ERV1	LTR
MER51B	ERV1	LTR
MER51E	ERV1	LTR
MER52-int	ERV1	LTR
MER52A	ERV1	LTR
MER52C	ERV1	LTR
MER52D	ERV1	LTR
MER54A	ERVL	LTR
MER57A-int	ERV1	LTR
MER57A1	ERV1	LTR
MER57B1	ERV1	LTR
MER57C1	ERV1	LTR
MER57C2	ERV1	LTR
MER57E2	ERV1	LTR
MER61-int	ERV1	LTR
MER61A	ERV1	LTR
MER61B	ERV1	LTR
MER61C	ERV1	LTR
MER61D	ERV1	LTR
MER61E	ERV1	LTR
MER65A	ERV1	LTR
MER65B	ERV1	LTR
MER66B	ERV1	LTR
MER67A	ERV1	LTR
MER67C	ERV1	LTR
MER70-int	ERVL	LTR
MER70A	ERVL	LTR
MER70B	ERVL	LTR
MER70C	ERVL	LTR
MER72	ERV1	LTR
MER72B	ERV1	LTR
MER73	ERVL	LTR
MER74A	ERVL	LTR
MER74C	ERVL	LTR
MER76	ERVL	LTR
MER77B	ERVL	LTR
MER83A-int	ERV1	LTR
MER83B-int	ERV1	LTR
MER83C	ERV1	LTR
MER87	ERV1	LTR
MER88	ERVL	LTR
MER89-int	ERV1	LTR
MER89	ERV1	LTR
MER92A	ERV1	LTR
MER97a	hAT-Tip100	DNA
MER97c	hAT-Tip100	DNA
MER9a1	ERVK	LTR
MERX	TcMar-Tigger	DNA
MLT1-int	ERVL-MaLR	LTR
MLT1A-int	ERVL-MaLR	LTR
MLT1A0-int	ERVL-MaLR	LTR
MLT1A0	ERVL-MaLR	LTR
MLT1A1-int	ERVL-MaLR	LTR
MLT1E1A	ERVL-MaLR	LTR
MLT1E	ERVL-MaLR	LTR
MLT1F1-int	ERVL-MaLR	LTR
MLT1F2-int	ERVL-MaLR	LTR
MLT1G1-int	ERVL-MaLR	LTR
MLT1G1	ERVL-MaLR	LTR
MLT1G3-int	ERVL-MaLR	LTR
MLT1G3	ERVL-MaLR	LTR
MLT1G	ERVL-MaLR	LTR
MLT1H-int	ERVL-MaLR	LTR
MLT1H1-int	ERVL-MaLR	LTR
MLT1H1	ERVL-MaLR	LTR
MLT1H2	ERVL-MaLR	LTR
MLT1H	ERVL-MaLR	LTR
MLT1I-int	ERVL-MaLR	LTR
MLT1I	ERVL-MaLR	LTR
MLT1J-int	ERVL-MaLR	LTR
MLT1J1-int	ERVL-MaLR	LTR
MLT1J1	ERVL-MaLR	LTR
MLT1J2-int	ERVL-MaLR	LTR
MLT1J2	ERVL-MaLR	LTR
MLT1K-int	ERVL-MaLR	LTR
MLT1K	ERVL-MaLR	LTR
MLT1L-int	ERVL-MaLR	LTR
MLT1L	ERVL-MaLR	LTR
MLT1M	ERVL-MaLR	LTR
MLT1N2-int	ERVL-MaLR	LTR
MLT1N2	ERVL-MaLR	LTR
MLT2A1	ERVL	LTR
MLT2A2	ERVL	LTR
MLT2B1	ERVL	LTR
MLT2B2	ERVL	LTR
MLT2B3	ERVL	LTR
MLT2B4	ERVL	LTR
MLT2B5	ERVL	LTR
MLT2C1	ERVL	LTR
MLT2C2	ERVL	LTR
MLT2D	ERVL	LTR
MLT2E	ERVL	LTR
MLT2F	ERVL	LTR
MSTA-int	ERVL-MaLR	LTR
MSTB-int	ERVL-MaLR	LTR
MSTB1-int	ERVL-MaLR	LTR
MSTB2-int	ERVL-MaLR	LTR
MSTB2	ERVL-MaLR	LTR
MSTB	ERVL-MaLR	LTR
MSTD-int	ERVL-MaLR	LTR
MamGypLTR1a	Gypsy	LTR
MamGypLTR1b	Gypsy	LTR
MamGypLTR1c	Gypsy	LTR
MamGypLTR1d	Gypsy	LTR
MamGypLTR2b	Gypsy	LTR
MamGypLTR2c	Gypsy	LTR
MamGypLTR3	Gypsy	LTR
MamRep1527	LTR	LTR
MamRep1894	hAT	DNA
MamRep488	hAT	DNA
PABL_B	ERV1	LTR
PRIMAX-int	ERV1	LTR
REP522	telo	Satellite
Ricksha_0	MuDR	DNA
Ricksha_b	MuDR	DNA
Ricksha_c	MuDR	DNA
SAR	Satellite	Satellite
SATR1	Satellite	Satellite
SATR2	Satellite	Satellite
THE1-int	ERVL-MaLR	LTR
THE1B	ERVL-MaLR	LTR
THE1C-int	ERVL-MaLR	LTR
THE1C	ERVL-MaLR	LTR
THE1D-int	ERVL-MaLR	LTR
THE1D	ERVL-MaLR	LTR
Tigger3d	TcMar-Tigger	DNA
UCON16	UCON16	Unknown
UCON28a	UCON28a	Unknown
UCON29	PiggyBac	DNA
UCON4	UCON4	Unknown
UCON5	UCON5	Unknown
X2_LINE	CR1	LINE
X3_LINE	RTE-BovB	LINE
X8_LINE	CR1	LINE
Zaphod	hAT-Tip100	DNA

## Sheet: monkeysDay3
	baseMean	log2FoldChange	lfcSE	stat	pvalue	padj	diff
ACRO1:acro:Satellite	5.43942	4.65757	2.27731	2.04521	0.0408346	0.130126	Up
ALR/Alpha:centr:Satellite	381.42	1.56202	0.58726	2.65984	0.00781774	0.0360702	Up
AluYc:Alu:SINE	7658.22	2.38128	0.742655	3.20644	0.00134386	0.00882371	Up
AmnL2-1:L2:LINE	4963.76	1.55477	0.464949	3.34396	0.000825921	0.00601814	Up
AmnSINE1:5S-Deu-L2:SINE	4089.56	1.48964	0.470927	3.1632	0.00156044	0.00991873	Up
CR1-L3B_Croc:CR1:LINE	313.705	3.24786	0.529875	6.1295	8.82e-10	5.27e-08	Up
Charlie11:hAT-Charlie:DNA	99.0826	1.18034	0.313621	3.76358	0.000167496	0.00149372	Up
Charlie17a:hAT-Charlie:DNA	564.961	1.23162	0.306847	4.01379	5.98e-05	0.000661149	Up
Charlie17b:hAT-Charlie:DNA	773.91	3.97875	0.9808	4.05664	4.98e-05	0.000573734	Up
Charlie18a:hAT-Charlie:DNA	2803.79	2.03036	0.569312	3.56634	0.000361997	0.00298336	Up
Charlie29b:hAT-Charlie:DNA	1176.32	2.58456	0.532737	4.85147	1.23e-06	2.48e-05	Up
Charlie31a:hAT-Charlie:DNA	639.292	2.86557	0.726782	3.94282	8.05e-05	0.000851603	Up
Charlie6:hAT-Charlie:DNA	760.544	2.44534	0.415014	5.89219	3.81e-09	1.9e-07	Up
ERV3-16A3_LTR:ERVL:LTR	278.538	1.29615	0.355733	3.6436	0.000268848	0.00229481	Up
ERVL-int:ERVL:LTR	217.876	1.33064	0.339971	3.91398	9.08e-05	0.000951691	Up
Eulor12:DNA:DNA?	58.0334	2.20396	0.698707	3.15434	0.00160861	0.0101708	Up
Eulor2A:DNA:DNA?	38.4736	3.13137	0.574942	5.4464	5.14e-08	1.66e-06	Up
Eulor2B:DNA:DNA?	230.59	1.14972	0.565718	2.03231	0.042122	0.132561	Up
Eulor2C:DNA:DNA?	34.7267	3.17539	0.740124	4.29034	1.78e-05	0.000242255	Up
Eulor5A:Crypton-A:DNA	8.19291	2.29099	1.06698	2.14717	0.0317797	0.109129	Up
EutTc1-N1:TcMar-Tc1:DNA	122.66	2.96014	0.713215	4.15042	3.32e-05	0.000404678	Up
EutTc1-N2:TcMar-Tc1:DNA	145.162	1.46097	0.733235	1.99249	0.0463169	0.142285	Up
EuthAT-N1a:hAT-Tip100:DNA	50.3503	2.9605	0.568662	5.20609	1.93e-07	5.49e-06	Up
FAM:Alu:SINE	14716.1	2.78825	0.62702	4.44682	8.72e-06	0.000128574	Up
GSATII:centr:Satellite	4.51556	3.42262	1.71489	1.99583	0.0459528	0.141896	Up
HAL1b:L1:LINE	3817.34	2.46374	0.646279	3.81218	0.000137745	0.00128598	Up
HERV16-int:ERVL:LTR	477.773	1.67631	0.378915	4.42396	9.69e-06	0.000137865	Up
HERV1_I-int:ERV1:LTR	27.4622	1.81218	0.544275	3.32954	0.000869905	0.00622477	Up
HERVIP10F-int:ERV1:LTR	500.029	1.92221	0.976572	1.96832	0.0490309	0.14648	Up
HERVIP10FH-int:ERV1:LTR	1902.91	2.92758	0.920217	3.1814	0.00146565	0.00946733	Up
HERVL74-int:ERVL:LTR	253.249	1.81224	0.337877	5.36361	8.16e-08	2.44e-06	Up
Helitron2Na_Mam:Helitron:RC?	523.096	1.22768	0.481768	2.54828	0.0108257	0.0460381	Up
Kanga1a:TcMar-Tc2:DNA	2291.08	2.2742	0.791442	2.8735	0.00405955	0.0217696	Up
L1M1:L1:LINE	4288.02	1.35842	0.617601	2.19951	0.0278414	0.098239	Up
L1M2:L1:LINE	9949.73	1.7204	0.872136	1.97263	0.0485381	0.146103	Up
L1M2a:L1:LINE	976.621	2.91082	0.485087	6.00062	1.97e-09	1.02e-07	Up
L1MA10:L1:LINE	3889.66	2.55947	0.661203	3.87093	0.000108423	0.00107971	Up
L1MA1:L1:LINE	1522.82	1.06043	0.398062	2.66399	0.00772203	0.0357668	Up
L1MEa:L1:LINE	140.043	1.52747	0.433655	3.52231	0.000427796	0.00347766	Up
L1MEb:L1:LINE	910.074	1.84639	0.32076	5.75631	8.6e-09	3.8e-07	Up
L1MEg1:L1:LINE	235.592	1.77993	0.515869	3.45034	0.000559876	0.00437288	Up
L1P3:L1:LINE	3299.85	1.91099	0.366372	5.21598	1.83e-07	5.33e-06	Up
L1P4c:L1:LINE	17.2998	4.18659	0.849571	4.92789	8.31e-07	1.81e-05	Up
L1PA15:L1:LINE	4406.94	1.19169	0.327954	3.63371	0.000279377	0.00236777	Up
L1PREC2:L1:LINE	5788.3	1.7118	0.511141	3.34898	0.000811082	0.00599375	Up
L1_RS1:L1:LINE	479.899	1.10923	0.390801	2.83835	0.00453472	0.0237675	Up
L1_RS2:L1:LINE	799.665	2.15776	0.563868	3.82671	0.000129866	0.00125153	Up
L1_RS36:L1:LINE	945.019	1.02792	0.318949	3.22282	0.00126935	0.00847417	Up
L1_RS37:L1:LINE	8927.88	1.85905	0.317903	5.84784	4.98e-09	2.38e-07	Up
LTR103b_Mam:ERV1:LTR	235.225	1.60738	0.381214	4.21648	2.48e-05	0.000322326	Up
LTR10A:ERV1:LTR	1785.59	3.53354	0.483249	7.31205	2.63e-13	3.93e-11	Up
LTR14B:ERVK:LTR	167.567	1.1605	0.433404	2.67765	0.00741399	0.0350187	Up
LTR15:ERV1:LTR	293.766	1.11504	0.463204	2.40723	0.0160741	0.063816	Up
LTR16D2:ERVL:LTR	174.957	3.10304	0.778918	3.98379	6.78e-05	0.000730195	Up
LTR16E2:ERVL:LTR	577.222	1.26667	0.369624	3.42692	0.00061046	0.00473701	Up
LTR24:ERV1:LTR	4001.8	2.44857	0.583751	4.19455	2.73e-05	0.000347587	Up
LTR29:ERV1:LTR	307.225	1.35024	0.579354	2.3306	0.0197746	0.0754973	Up
LTR33A:ERVL:LTR	1319.43	2.14221	0.64784	3.3067	0.000944006	0.00659025	Up
LTR39:ERV1:LTR	61512	8.22106	0.556055	14.7846	1.84e-49	2.2e-46	Up
LTR40c:ERVL:LTR	224.854	1.29844	0.284769	4.55962	5.12e-06	8.17e-05	Up
LTR41B:ERVL:LTR	713.389	1.5899	0.47515	3.34611	0.000819553	0.00600838	Up
LTR43B:ERV1:LTR	253.696	3.28901	1.13637	2.89431	0.00379998	0.0208302	Up
LTR44:ERV1:LTR	41.356	1.21311	0.540285	2.24531	0.0247482	0.0918451	Up
LTR48:ERV1:LTR	1575.97	2.19338	0.464819	4.71878	2.37e-06	4.23e-05	Up
LTR57-int:ERVL:LTR	401.32	2.06535	0.528444	3.90837	9.29e-05	0.000965576	Up
LTR57:ERVL:LTR	14302.4	4.77088	0.589171	8.09761	5.6e-16	1.34e-13	Up
LTR60:ERV1:LTR	136.11	4.37704	1.87378	2.33594	0.0194945	0.075148	Up
LTR65:ERV1:LTR	303.403	2.27955	0.451134	5.05293	4.35e-07	1.06e-05	Up
LTR67B:ERVL:LTR	1804.4	1.63706	0.379244	4.31664	1.58e-05	0.000220129	Up
LTR68:ERV1:LTR	29.5289	1.59353	0.74681	2.13378	0.0328606	0.110305	Up
LTR6A:ERV1:LTR	10527.3	4.63044	0.700014	6.61478	3.72e-11	3.18e-09	Up
LTR79:ERVL:LTR	1560.97	2.00728	0.407746	4.92288	8.53e-07	1.82e-05	Up
LTR82B:ERVL:LTR	97.3256	1.21665	0.57749	2.10678	0.0351364	0.117275	Up
LTR83:ERVL:LTR	493.213	2.797	0.597249	4.68315	2.82e-06	4.82e-05	Up
LTR85a:Gypsy:LTR	930.466	1.2657	0.642886	1.96878	0.0489778	0.14648	Up
LTR86C:ERVL:LTR	39.6886	2.95314	0.580186	5.08999	3.58e-07	9.3e-06	Up
LTR89:ERVL:LTR	538.413	1.12498	0.268862	4.18423	2.86e-05	0.000359923	Up
LTR90A:LTR:LTR	236.861	1.99518	0.352806	5.6552	1.56e-08	5.64e-07	Up
LTR91:LTR:LTR	1299.06	3.09353	0.437609	7.06917	1.56e-12	1.69e-10	Up
MARE10:TcMar-Tigger:DNA	28.81	1.46837	0.609006	2.41109	0.015905	0.0633548	Up
MARE6:L1-Tx1:LINE	241.613	2.25397	0.731468	3.08143	0.00206012	0.0125604	Up
MER104:TcMar-Tc2:DNA	1284.95	1.20015	0.397973	3.01567	0.00256414	0.0151691	Up
MER107:hAT-Charlie:DNA	551.388	1.54045	0.534682	2.88106	0.00396346	0.0215288	Up
MER119:hAT-Charlie:DNA	281.736	1.04962	0.379431	2.76629	0.00566979	0.0283489	Up
MER123:DNA:DNA?	89.3396	2.11427	0.63141	3.34849	0.000812542	0.00599375	Up
MER124:DNA:DNA?	1229.07	1.78685	0.573518	3.1156	0.0018357	0.0113661	Up
MER130:DNA:DNA	34.8189	2.30473	0.542258	4.25024	2.14e-05	0.000286721	Up
MER131:DNA:DNA?	1695.77	1.46236	0.455594	3.2098	0.00132829	0.00876963	Up
MER135:DNA:DNA	305.128	1.32604	0.29158	4.54778	5.42e-06	8.41e-05	Up
MER21B:ERVL:LTR	4342	2.65467	0.493209	5.38244	7.35e-08	2.25e-06	Up
MER21C:ERVL:LTR	3523.89	1.07461	0.345374	3.11145	0.00186172	0.0114678	Up
MER2B:TcMar-Tigger:DNA	1477.33	1.25281	0.377606	3.31777	0.000907405	0.00644661	Up
MER34B-int:ERV1:LTR	2294.71	2.71338	0.6502	4.17315	3e-05	0.000370101	Up
MER34C2:ERV1:LTR	561.25	1.26064	0.589106	2.13992	0.0323612	0.109953	Up
MER44A:TcMar-Tigger:DNA	1714.04	1.03252	0.360442	2.8646	0.00417539	0.0219806	Up
MER44B:TcMar-Tigger:DNA	865.259	1.28887	0.273853	4.70645	2.52e-06	4.37e-05	Up
MER4B:ERV1:LTR	3301.19	1.50689	0.704601	2.13864	0.0324649	0.109953	Up
MER4D1:ERV1:LTR	1173.38	1.06265	0.446162	2.38176	0.01723	0.0677299	Up
MER51A:ERV1:LTR	1979.23	1.18348	0.443454	2.66877	0.00761293	0.0353987	Up
MER53:hAT-Blackjack:DNA	2579.59	1.81784	0.43258	4.20234	2.64e-05	0.000339452	Up
MER57A1:ERV1:LTR	345.239	1.15774	0.242576	4.77269	1.82e-06	3.45e-05	Up
MER57F:ERV1:LTR	266.663	2.39822	0.433218	5.53584	3.1e-08	1.03e-06	Up
MER61A:ERV1:LTR	154.838	1.02714	0.272672	3.76693	0.000165269	0.00148493	Up
MER61F:ERV1:LTR	66.3857	1.67171	0.363828	4.59477	4.33e-06	7.19e-05	Up
MER63D:hAT-Blackjack:DNA	72.6922	1.86672	0.709097	2.63252	0.0084753	0.0382492	Up
MER65-int:ERV1:LTR	1050.19	1.5421	0.358193	4.3052	1.67e-05	0.000229155	Up
MER65B:ERV1:LTR	28.2603	1.19657	0.568385	2.10522	0.0352722	0.117275	Up
MER65C:ERV1:LTR	835.433	1.99218	0.521295	3.8216	0.000132588	0.00125748	Up
MER66-int:ERV1:LTR	446.611	2.22569	0.915325	2.43158	0.0150332	0.0604869	Up
MER68C:ERVL:LTR	325.174	4.2682	1.08198	3.94481	7.99e-05	0.000851603	Up
MER75:PiggyBac:DNA	168.47	1.05433	0.362148	2.91134	0.00359886	0.0200891	Up
MER75B:PiggyBac:DNA	12.6606	1.83141	0.877463	2.08717	0.036873	0.120721	Up
MER89-int:ERV1:LTR	58.7198	1.0523	0.405595	2.59445	0.00947425	0.0416701	Up
MLT1A1-int:ERVL-MaLR:LTR	262.083	2.31542	0.546514	4.23671	2.27e-05	0.00029893	Up
MLT1D-int:ERVL-MaLR:LTR	397.154	1.85553	0.447586	4.14565	3.39e-05	0.000409023	Up
MLT1E2:ERVL-MaLR:LTR	3651.67	1.32648	0.390341	3.39827	0.000678147	0.00516169	Up
MLT1F1-int:ERVL-MaLR:LTR	158.835	2.12038	0.364943	5.81016	6.24e-09	2.87e-07	Up
MLT1H1-int:ERVL-MaLR:LTR	48.3852	1.12227	0.568657	1.97355	0.0484328	0.146103	Up
MLT1H2:ERVL-MaLR:LTR	1020.42	1.04359	0.271155	3.84869	0.000118749	0.00116316	Up
MLT2B5:ERVL:LTR	43.0705	1.2853	0.630398	2.03886	0.0414638	0.131568	Up
MLT2D:ERVL:LTR	804.364	1.07202	0.242206	4.42607	9.6e-06	0.000137865	Up
MLT2E:ERVL:LTR	78.2991	1.55492	0.483949	3.21298	0.00131367	0.00872134	Up
MSTB1:ERVL-MaLR:LTR	2025.23	1.36339	0.240685	5.66465	1.47e-08	5.5e-07	Up
MSTC:ERVL-MaLR:LTR	5023.34	1.93072	0.609384	3.16831	0.00153327	0.00979818	Up
MacERV3_LTR3:ERVK:LTR	47.7492	3.87155	1.13541	3.40984	0.000650021	0.00497933	Up
MacERV3_int-int:ERVK:LTR	5019.73	1.74203	0.52831	3.29736	0.000975989	0.00674166	Up
MacERV5b-int:ERV1:LTR	310.488	1.82565	0.541162	3.37358	0.000741971	0.00557645	Up
MacERV6_LTR2a:ERV1:LTR	819.661	2.65903	0.469026	5.66925	1.43e-08	5.5e-07	Up
MacSVA:SVA:Retroposon	441.375	1.27919	0.602812	2.12205	0.0338338	0.113253	Up
MamGyp-int:Gypsy:LTR	1190.91	2.72371	0.536941	5.07265	3.92e-07	9.93e-06	Up
MamGypLTR2b:Gypsy:LTR	155.449	1.01224	0.416891	2.42806	0.0151798	0.060872	Up
MamRTE1:RTE-BovB:LINE	14005	1.50942	0.433923	3.47855	0.000504128	0.00398963	Up
MamRep1527:LTR:LTR	93.693	1.28595	0.430076	2.99006	0.00278922	0.0163388	Up
MamRep1879:hAT-Tip100:DNA	921.78	1.34441	0.521902	2.57598	0.00999565	0.0432783	Up
MamRep1894:hAT-Tip100:DNA	167.797	1.43296	0.683647	2.09606	0.0360773	0.119095	Up
MamRep38:hAT-Tip100:DNA	4282.55	2.85274	0.570469	5.0007	5.71e-07	1.31e-05	Up
MamRep564:MamRep564:Unknown	2467.14	3.23565	0.80922	3.99849	6.37e-05	0.000698893	Up
Merlin1_HS:Merlin:DNA	29.8509	3.2536	0.673179	4.83319	1.34e-06	2.63e-05	Up
ORSL:hAT-Tip100:DNA	428.382	1.03252	0.41135	2.51007	0.0120708	0.0502102	Up
OldhAT1:hAT-Ac:DNA	12108.3	1.23884	0.491181	2.52216	0.0116637	0.0490777	Up
Penelope1_Vert:Penelope:LINE	2374.45	1.88934	0.488533	3.86737	0.000110015	0.00108652	Up
THE1A-int:ERVL-MaLR:LTR	1382.95	2.02749	0.354527	5.71885	1.07e-08	4.58e-07	Up
Tigger19b:TcMar-Tigger:DNA	8798.24	1.8819	0.532946	3.53113	0.000413783	0.00338679	Up
Tigger4b:TcMar-Tigger:DNA	1649.47	1.45248	0.233258	6.22693	4.76e-10	3.16e-08	Up
Tigger6a:TcMar-Tigger:DNA	753.221	1.12802	0.337543	3.34185	0.000832228	0.00602735	Up
Tigger8:TcMar-Tigger:DNA	454.625	1.11384	0.262953	4.2359	2.28e-05	0.00029893	Up
UCON14:DNA:DNA?	319.826	4.51388	0.57273	7.88134	3.24e-15	5.53e-13	Up
UCON23:hAT-Tip100:DNA	506.535	3.3766	0.55763	6.05527	1.4e-09	7.98e-08	Up
UCON26:hAT-Ac:DNA	180.878	1.4518	0.463991	3.12893	0.00175444	0.0109767	Up
UCON28c:UCON28c:Unknown	2.98859	4.14072	2.0029	2.06737	0.0386997	0.125669	Up
UCON2:DNA:DNA?	278.916	2.50594	0.531911	4.7112	2.46e-06	4.33e-05	Up
UCON33:TcMar-Tigger:DNA	73.8487	1.29325	0.47818	2.70453	0.00684002	0.0328266	Up
UCON35:DNA:DNA	282.304	5.23987	0.723994	7.23746	4.57e-13	5.46e-11	Up
UCON40:TcMar-Mariner:DNA	520.41	3.30404	0.513204	6.43806	1.21e-10	8.51e-09	Up
UCON55:TcMar-Tigger:DNA	570.376	1.11765	0.397953	2.80849	0.00497745	0.0255281	Up
UCON60:UCON60:Unknown	8.77239	4.4698	1.51361	2.95308	0.00314625	0.0179893	Up
UCON67:UCON67:Unknown	64.8827	1.62658	0.723201	2.24913	0.024504	0.0912221	Up
UCON6:UCON6:Unknown	480.747	1.35065	0.480365	2.81171	0.00492796	0.0254931	Up
UCON70:UCON70:Unknown	141.7	2.40483	0.491694	4.8909	1e-06	2.1e-05	Up
UCON8:DNA:DNA	70.6757	1.28392	0.403939	3.1785	0.00148037	0.00951098	Up
X12_DNA:TcMar-Tigger:DNA	2318.81	1.31992	0.419323	3.14775	0.00164534	0.0103483	Up
X12_LINE:I-Jockey:LINE	342.966	2.32539	0.479691	4.84769	1.25e-06	2.49e-05	Up
X13_LINE:L2:LINE	34.9298	1.8451	0.502158	3.67433	0.000238473	0.00206504	Up
X17_LINE:CR1:LINE	828.292	2.38166	0.474298	5.02144	5.13e-07	1.2e-05	Up
X24_LINE:L2:LINE	237.439	1.10528	0.426609	2.59086	0.0095736	0.0419064	Up
X2_LINE:CR1:LINE	20.8507	3.04274	1.02693	2.96294	0.00304712	0.0175063	Up
X30_DNA:DNA:DNA	268.105	1.07736	0.236516	4.55513	5.24e-06	8.23e-05	Up
X32_DNA:TcMar-Tc1:DNA	423.447	1.86233	0.48799	3.81634	0.000135447	0.00127448	Up
X5B_LINE:CR1:LINE	7.40856	4.4132	1.47312	2.99581	0.00273713	0.0161127	Up
X6A_LINE:CR1:LINE	3035.71	1.4437	0.483601	2.9853	0.00283297	0.0164421	Up
X8_LINE:CR1:LINE	130.599	1.02482	0.454922	2.25273	0.024276	0.0906556	Up
X9_LINE:L1:LINE	1172.16	1.80412	0.518228	3.48132	0.000498951	0.00397498	Up
X9a_DNA:DNA:DNA	577.954	2.20763	0.323999	6.81371	9.51e-12	8.74e-10	Up
X9b_DNA:TcMar-Tigger:DNA	726.89	2.09891	0.517489	4.05595	4.99e-05	0.000573734	Up
hAT-5_Mam:hAT-Tag1:DNA	748.828	1.04116	0.309797	3.36078	0.00077723	0.00580494	Up
hAT-N1a_Mam:hAT-Tip100:DNA	319.235	1.07843	0.407257	2.64803	0.0080962	0.0372114	Up
(GAATG)n:Satellite:Satellite	0.214608	-1.40954	3.99956	-0.352423	0.724521	NA	Normal
Alu:Alu:SINE	1004.9	-0.771133	0.416283	-1.85242	0.0639648	0.181725	Normal
AluJb:Alu:SINE	58666.4	-0.252568	0.301556	-0.837549	0.402284	0.628404	Normal
AluJo:Alu:SINE	22840.7	0.098378	0.375048	0.262308	0.793084	0.892137	Normal
AluJr4:Alu:SINE	5439.16	-0.247144	0.271631	-0.909852	0.3629	0.591632	Normal
AluJr:Alu:SINE	50948.5	-0.32981	0.277714	-1.18759	0.234995	0.451184	Normal
AluSc5:Alu:SINE	1117.1	-0.530473	0.417994	-1.26909	0.204409	0.410535	Normal
AluSc8:Alu:SINE	9322.68	-0.239284	0.421195	-0.568107	0.569963	0.756784	Normal
AluSc:Alu:SINE	19390	0.138306	0.436117	0.31713	0.751145	0.868943	Normal
AluSg4:Alu:SINE	8761.83	-0.140205	0.401478	-0.349223	0.726922	0.854868	Normal
AluSg7:Alu:SINE	2214.96	-0.174142	0.390978	-0.445402	0.656029	0.814075	Normal
AluSg:Alu:SINE	19451.1	-0.188127	0.397051	-0.47381	0.635635	0.797883	Normal
AluSp:Alu:SINE	30955.9	-0.202816	0.386175	-0.525192	0.59945	0.777788	Normal
AluSq10:Alu:SINE	612.623	0.0647204	0.398888	0.162252	0.871107	0.930271	Normal
AluSq2:Alu:SINE	22563.5	0.0415218	0.381362	0.108878	0.913299	0.95235	Normal
AluSq4:Alu:SINE	460.359	-0.287537	0.336561	-0.854338	0.392918	0.62108	Normal
AluSq:Alu:SINE	9608.48	-0.152002	0.369084	-0.411835	0.68046	0.829745	Normal
AluSx1:Alu:SINE	54449.4	-0.0645964	0.397473	-0.162518	0.870898	0.930271	Normal
AluSx3:Alu:SINE	16421.9	-0.261766	0.371902	-0.703858	0.481521	0.69926	Normal
AluSx4:Alu:SINE	5562.04	0.194936	0.444873	0.438183	0.661254	0.815007	Normal
AluSx:Alu:SINE	57481.5	-0.0520523	0.375033	-0.138794	0.889613	0.941619	Normal
AluSz6:Alu:SINE	20155.9	-0.100776	0.29107	-0.346228	0.729172	0.854868	Normal
AluSz:Alu:SINE	96933.5	0.644555	0.448127	1.43833	0.15034	0.328462	Normal
AluY:Alu:SINE	40448.9	-0.113749	0.480569	-0.236696	0.812892	0.904475	Normal
AluYRa1:Alu:SINE	31625.3	0.349704	0.626584	0.558111	0.576768	0.762853	Normal
AluYRa2:Alu:SINE	3852.24	-0.050669	0.558108	-0.0907872	0.927662	0.959789	Normal
AluYRa3:Alu:SINE	663.751	-0.368882	0.597203	-0.617683	0.536784	0.733932	Normal
AluYRa4:Alu:SINE	320.714	-0.523472	0.564408	-0.927471	0.353682	0.585869	Normal
AluYRb1:Alu:SINE	1632.88	-0.149537	0.468427	-0.319231	0.749551	0.867939	Normal
AluYRb2:Alu:SINE	983.974	-0.391668	0.505872	-0.774244	0.438786	0.663731	Normal
AluYRb3:Alu:SINE	3624.67	-0.449235	0.546156	-0.82254	0.41077	0.634199	Normal
AluYRc0:Alu:SINE	4440.25	-0.134157	0.557907	-0.240466	0.809969	0.902904	Normal
AluYRc1:Alu:SINE	429.96	-0.726886	0.413932	-1.75605	0.0790797	0.209071	Normal
AluYRc2:Alu:SINE	361.712	0.675299	0.580605	1.1631	0.244791	0.461318	Normal
AluYRd2:Alu:SINE	1092.38	0.162099	0.573477	0.28266	0.777437	0.889883	Normal
AluYRd4:Alu:SINE	44.953	-0.298112	0.584337	-0.510171	0.609932	0.784573	Normal
AluYe5:Alu:SINE	29.3353	-0.992786	0.517658	-1.91784	0.0551309	0.161871	Normal
AmnHarb1:PIF-Harbinger:DNA	10.2127	1.37296	1.23148	1.11488	0.2649	0.487758	Normal
Arthur1:hAT-Tip100:DNA	210.127	-0.954003	0.251709	-3.7901	0.000150585	0.00139495	Normal
Arthur1A:hAT-Tip100:DNA	229.853	0.0840515	0.378776	0.221903	0.82439	0.908442	Normal
Arthur1B:hAT-Tip100:DNA	198.432	0.207242	0.402359	0.515067	0.606506	0.782694	Normal
Arthur2:hAT-Tip100:DNA	228.15	-0.807618	0.377832	-2.1375	0.0325571	0.109953	Normal
BLACKJACK:hAT-Blackjack:DNA	231.618	0.617771	0.401052	1.54038	0.123468	0.285939	Normal
BSR/Beta:Satellite:Satellite	130.701	0.226916	0.330166	0.687279	0.491907	0.702717	Normal
CER:Satellite:Satellite	0	NA	NA	NA	NA	NA	Normal
CR1-11_Crp:CR1:LINE	1.4057	2.9628	2.84661	1.04082	0.29796	NA	Normal
CR1-12_AMi:CR1:LINE	7.19163	1.29911	0.95282	1.36344	0.172743	0.361388	Normal
CR1-13_AMi:CR1:LINE	7.50546	0.710756	1.47945	0.480421	0.630928	0.794478	Normal
CR1-16_AMi:CR1:LINE	17.8852	0.248133	0.990908	0.25041	0.80227	0.895157	Normal
CR1-1_Amn:CR1:LINE	8.24736	1.31693	0.957218	1.37579	0.168886	0.35657	Normal
CR1-3_Croc:CR1:LINE	217.378	-0.0969105	0.329828	-0.293822	0.768894	0.880948	Normal
CR1-L3A_Croc:CR1:LINE	50.0291	0.579634	0.554452	1.04542	0.29583	0.527638	Normal
CR1_Mam:CR1:LINE	764.579	0.306306	0.201921	1.51696	0.129278	0.29652	Normal
Chap1_Mam:hAT-Charlie:DNA	107.445	0.44975	0.545344	0.824709	0.409537	0.633113	Normal
Chap1a_Mam:hAT-Charlie:DNA	241.186	0.356586	0.367187	0.971128	0.331484	0.566913	Normal
Charlie10:hAT-Charlie:DNA	355.035	-0.439737	0.198249	-2.21811	0.0265475	0.0953247	Normal
Charlie10a:hAT-Charlie:DNA	158.14	0.361985	0.257699	1.40468	0.160116	0.344754	Normal
Charlie10b:hAT-Charlie:DNA	96.0218	-0.322107	0.454002	-0.709484	0.478024	0.696633	Normal
Charlie12:hAT-Charlie:DNA	11.0238	-1.63009	0.841924	-1.93615	0.0528498	0.155939	Normal
Charlie13a:hAT-Charlie:DNA	86.8732	0.114768	0.796584	0.144075	0.885441	0.938866	Normal
Charlie13b:hAT-Charlie:DNA	148.684	0.0890321	0.35391	0.251567	0.801376	0.894995	Normal
Charlie14a:hAT-Charlie:DNA	186.88	0.0490514	0.308404	0.159049	0.87363	0.931144	Normal
Charlie15a:hAT-Charlie:DNA	1467.49	0.730148	0.271847	2.68588	0.00723397	0.0344406	Normal
Charlie15b:hAT-Charlie:DNA	942.937	0.429377	0.209529	2.04925	0.0404376	0.129268	Normal
Charlie16:hAT-Charlie:DNA	996.171	0.529422	0.365514	1.44843	0.147496	0.324601	Normal
Charlie16a:hAT-Charlie:DNA	695.851	-0.146605	0.295839	-0.495558	0.620207	0.788946	Normal
Charlie17:hAT-Charlie:DNA	279.062	-0.92755	0.249884	-3.71193	0.000205686	0.00180732	Normal
Charlie19a:hAT-Charlie:DNA	495.777	0.00427205	0.299083	0.0142838	0.988604	0.995775	Normal
Charlie1:hAT-Charlie:DNA	2135.02	-0.132163	0.341167	-0.387386	0.698471	0.841615	Normal
Charlie1a:hAT-Charlie:DNA	2296.46	0.124757	0.282609	0.441447	0.65889	0.815007	Normal
Charlie1b:hAT-Charlie:DNA	1006.75	-0.415665	0.254122	-1.63569	0.101905	0.248016	Normal
Charlie20a:hAT-Charlie:DNA	114.759	0.278246	0.58501	0.475626	0.634341	0.797883	Normal
Charlie21a:hAT-Charlie:DNA	235.486	0.0844269	0.3166	0.266667	0.789725	0.892137	Normal
Charlie22a:hAT-Charlie:DNA	405.154	0.125665	0.213142	0.589587	0.555468	0.743319	Normal
Charlie23a:hAT-Charlie:DNA	237.443	-0.432252	0.403779	-1.07052	0.284386	0.514133	Normal
Charlie24:hAT-Charlie:DNA	378.946	0.568705	0.293486	1.93776	0.0526522	0.155741	Normal
Charlie25:hAT-Charlie:DNA	146.85	-0.41892	0.55301	-0.757526	0.448735	0.67127	Normal
Charlie26a:hAT-Charlie:DNA	142.349	-0.276399	0.509145	-0.54287	0.587219	0.770706	Normal
Charlie29a:hAT-Charlie:DNA	118.152	-0.260765	0.730625	-0.356906	0.721162	0.854016	Normal
Charlie2a:hAT-Charlie:DNA	459.114	-0.4377	0.342343	-1.27854	0.201058	0.405852	Normal
Charlie2b:hAT-Charlie:DNA	1062.61	0.471836	0.300643	1.56942	0.116549	0.27525	Normal
Charlie30a:hAT-Charlie:DNA	630.309	0.483698	0.490357	0.98642	0.323927	0.560192	Normal
Charlie32a:hAT-Charlie:DNA	52.5053	-0.869639	0.498867	-1.74323	0.0812941	0.21304	Normal
Charlie3:hAT-Charlie:DNA	126.64	-0.144401	0.450606	-0.320459	0.74862	0.867702	Normal
Charlie4:hAT-Charlie:DNA	555.567	-0.307173	0.438488	-0.700528	0.483598	0.69926	Normal
Charlie4a:hAT-Charlie:DNA	741.33	-0.172087	0.257928	-0.667192	0.50465	0.713676	Normal
Charlie4z:hAT-Charlie:DNA	3012.49	0.544867	0.207156	2.63023	0.00853282	0.0383335	Normal
Charlie5:hAT-Charlie:DNA	538.124	-0.449136	0.312546	-1.43702	0.150711	0.328649	Normal
Charlie7:hAT-Charlie:DNA	766.69	0.734531	0.252002	2.91478	0.00355936	0.0199692	Normal
Charlie7a:hAT-Charlie:DNA	374.881	-0.0303317	0.207523	-0.146161	0.883795	0.937953	Normal
Charlie7b_Mars:hAT-Charlie:DNA	1.75362	0.186465	1.66992	0.111661	0.911093	NA	Normal
Charlie8:hAT-Charlie:DNA	2778.58	0.232073	0.335932	0.690833	0.489671	0.702475	Normal
Charlie9:hAT-Charlie:DNA	558.445	0.0137211	0.301816	0.0454619	0.963739	0.980143	Normal
Cheshire:hAT-Charlie:DNA	498.967	0.5932	0.28245	2.10019	0.0357121	0.118216	Normal
Chompy-6_Croc:PIF-Harbinger:DNA	0	NA	NA	NA	NA	NA	Normal
D20S16:Satellite:Satellite	182.713	-1.19934	0.768453	-1.56071	0.118591	0.277875	Normal
DNA1_Mam:TcMar-Tc1:DNA	34.1891	-0.124561	0.376539	-0.330806	0.740791	0.862544	Normal
DNA1_Mam:TcMar:DNA	1.84463	-1.6627	1.89476	-0.877524	0.380202	NA	Normal
ERV24B_Prim-int:ERV1:LTR	133.727	0.131101	0.371734	0.352674	0.724333	0.854016	Normal
ERV24_Prim-int:ERV1:LTR	94.1562	-0.995505	0.437163	-2.27719	0.0227746	0.0861256	Normal
ERV3-16A3_I-int:ERVL:LTR	1638.57	0.955013	0.315351	3.02841	0.00245842	0.0148374	Normal
ERVL-B4-int:ERVL:LTR	998.446	0.398344	0.341676	1.16585	0.243674	0.460082	Normal
ERVL-E-int:ERVL:LTR	1506.86	-0.281679	0.350579	-0.803466	0.421705	0.647735	Normal
ERVL47-int:ERVL:LTR	22.4498	-0.815912	0.54615	-1.49393	0.135193	0.304822	Normal
EUTREP14:EUTREP14:Unknown	11.9906	0.533543	0.914315	0.583544	0.559527	0.746497	Normal
EUTREP15:ERV1:LTR	16.8589	1.05233	0.714927	1.47195	0.141035	0.31385	Normal
EUTREP16:LTR:LTR	134.822	0.730936	0.471616	1.54985	0.121177	0.282273	Normal
EUTREP4:PiggyBac:DNA?	40.2137	-0.773071	0.508883	-1.51915	0.128724	0.295818	Normal
EUTREP6:EUTREP6:Unknown	0	NA	NA	NA	NA	NA	Normal
EUTREP7:ERV1:LTR	21.1183	0.475479	0.778718	0.610592	0.54147	0.736704	Normal
EUTREP8:LTR:LTR	56.5021	0.568597	0.426948	1.33177	0.182935	0.375615	Normal
Eulor10:DNA:DNA?	0.349218	0.0982397	4.03231	0.0243631	0.980563	NA	Normal
Eulor11:DNA:DNA	3.55838	-1.40526	2.21982	-0.633053	NA	NA	Normal
Eulor1:DNA:DNA	3.77727	-1.00754	1.30403	-0.772636	0.439738	0.663731	Normal
Eulor3:DNA:DNA?	0.199426	-0.404769	4.04161	-0.100151	0.920225	NA	Normal
Eulor4:Eulor4:Unknown	0.714268	3.24619	4.14837	0.782521	0.433908	NA	Normal
Eulor5A:DNA:DNA?	0.112709	2.278	4.1637	0.547109	0.584304	NA	Normal
Eulor5B:Crypton-A:DNA	3.82353	-1.83612	1.08874	-1.68646	0.0917065	0.23169	Normal
Eulor5B:DNA:DNA?	0	NA	NA	NA	NA	NA	Normal
Eulor6A:Crypton:DNA	2.66503	1.19669	1.47065	0.813716	0.415807	NA	Normal
Eulor6B:Crypton:DNA	2.47161	-0.0770904	2.4422	-0.0315659	NA	NA	Normal
Eulor6C:Crypton:DNA	0.526197	3.07645	4.15205	0.740947	0.458725	NA	Normal
Eulor6C:DNA:DNA?	0.714268	3.24619	4.14837	0.782521	0.433908	NA	Normal
Eulor6D:Crypton:DNA	7.65677	0.562727	0.862527	0.652417	0.514132	0.718612	Normal
Eulor6D:DNA:DNA?	0.140886	2.39041	4.1633	0.574161	0.565859	NA	Normal
Eulor6E:Crypton:DNA	2.38966	2.79392	2.58973	1.07885	NA	NA	Normal
Eulor6E:DNA:DNA?	0	NA	NA	NA	NA	NA	Normal
Eulor7:DNA:DNA?	0	NA	NA	NA	NA	NA	Normal
Eulor8:TcMar:DNA	7.41955	-0.273536	1.03605	-0.264019	0.791765	0.892137	Normal
Eulor9A:DNA:DNA	24.3201	-0.131406	0.723514	-0.181621	0.85588	0.920199	Normal
Eulor9B:DNA:DNA	2.35255	1.23899	1.35448	0.914736	0.36033	NA	Normal
Eulor9C:DNA:DNA	16.6764	-0.130609	0.835796	-0.15627	0.875821	0.931144	Normal
EuthAT-2:hAT-Ac:DNA	190.71	0.108932	0.351873	0.309577	0.756883	0.870524	Normal
EuthAT-N1:hAT-Tip100:DNA	7.26435	0.403501	1.17416	0.343651	0.731109	0.854868	Normal
Eutr10:ERVL:LTR	143.779	0.836231	0.284022	2.94424	0.00323744	0.0184226	Normal
Eutr11:DNA:DNA	144.087	-0.219028	0.375729	-0.58294	0.559933	0.746497	Normal
Eutr15:hAT-Tip100:DNA	37.2195	-0.0588334	0.656816	-0.0895736	0.928626	0.959955	Normal
Eutr16:hAT-Tip100:DNA?	34.3188	0.278912	0.77743	0.358761	0.719774	0.854016	Normal
Eutr18:LTR:LTR?	103.57	0.416587	0.417205	0.998517	0.318029	0.553194	Normal
Eutr2:DNA:DNA	2.9594	-1.3352	1.28574	-1.03847	0.299052	0.531006	Normal
Eutr2:MULE-MuDR:DNA	89.3055	0.13433	0.512667	0.262022	0.793304	0.892137	Normal
Eutr2B:DNA:DNA	6.66011	-0.264529	0.994474	-0.265999	0.79024	0.892137	Normal
Eutr2B:MULE-MuDR:DNA	60.958	0.0872958	0.4268	0.204536	0.837935	0.913624	Normal
Eutr5:LTR:LTR?	110.874	-0.0207315	0.489647	-0.0423397	0.966228	0.980886	Normal
FLAM_A:Alu:SINE	7876.5	0.185448	0.358466	0.517337	0.604921	0.781492	Normal
FLAM_C:Alu:SINE	15477.3	-0.125119	0.372066	-0.336283	0.736658	0.859674	Normal
FRAM:Alu:SINE	10280.3	0.139113	0.399635	0.348101	0.727764	0.854868	Normal
FordPrefect:hAT-Tip100:DNA	1914.47	3.81323	1.77762	2.14513	NA	NA	Normal
FordPrefect_a:hAT-Tip100:DNA	18.0528	-0.0263614	0.652077	-0.0404268	0.967753	0.980886	Normal
GSAT:centr:Satellite	0.498929	-2.02897	3.19886	-0.634279	0.525899	NA	Normal
GSATX:centr:Satellite	1.87367	1.45152	2.06025	0.704539	0.481097	NA	Normal
HAL1:L1:LINE	5811.44	-0.133514	0.27002	-0.494458	0.620983	0.788946	Normal
HAL1M8:L1:LINE	432.793	-0.292123	0.408061	-0.71588	0.474065	0.692026	Normal
HAL1ME:L1:LINE	1251.44	-0.549841	0.272548	-2.01741	0.043653	0.136558	Normal
HERV15-int:ERV1:LTR	102.931	-0.840309	0.444235	-1.89159	0.058546	0.170225	Normal
HERV17-int:ERV1:LTR	311.516	-0.0502256	0.433383	-0.115892	0.907738	0.950874	Normal
HERV1_LTRa:ERV1:LTR	9.40475	0.43557	0.75556	0.576487	0.564286	0.750915	Normal
HERV1_LTRb:ERV1:LTR	12.7167	-0.483273	1.54215	-0.313377	0.753994	0.869714	Normal
HERV1_LTRd:ERV1:LTR	10.0784	-0.317516	0.949105	-0.334543	0.73797	0.860365	Normal
HERV1_LTRe:ERV1:LTR	6.91245	-1.2969	0.92836	-1.39698	0.16242	0.346649	Normal
HERV3-int:ERV1:LTR	812.211	-0.785229	0.479002	-1.6393	0.10115	0.247188	Normal
HERV35I-int:ERV1:LTR	55.2049	-0.265333	0.622519	-0.426226	0.669944	0.820471	Normal
HERV9-int:ERV1:LTR	375.35	0.249549	0.539138	0.462867	0.64346	0.806467	Normal
HERVE_a-int:ERV1:LTR	1607.23	-0.427249	0.364178	-1.17319	0.240722	0.458792	Normal
HERVFH21-int:ERV1:LTR	68.6034	-0.536303	0.546983	-0.980475	0.326852	0.562807	Normal
HERVH-int:ERV1:LTR	1333.06	-0.889898	0.267007	-3.33287	0.000859565	0.00618783	Normal
HERVH48-int:ERV1:LTR	80.8961	-0.999159	0.588693	-1.69725	0.0896495	0.229352	Normal
HERVI-int:ERV1:LTR	147.399	-0.475924	0.546512	-0.870839	0.383842	0.610774	Normal
HERVIP10B3-int:ERV1:LTR	166.171	-0.0594602	0.510024	-0.116583	0.90719	0.950874	Normal
HERVK-int:ERVK:LTR	961.125	0.383444	0.276684	1.38586	0.165791	0.351901	Normal
HERVK11-int:ERVK:LTR	261.864	1.13383	0.661805	1.71324	0.0866689	0.224137	Normal
HERVK14-int:ERVK:LTR	144.552	0.941792	0.632158	1.4898	0.136276	0.306684	Normal
HERVK14C-int:ERVK:LTR	96.0479	0.418839	0.47963	0.873254	0.382525	0.609489	Normal
HERVK22-int:ERVK:LTR	230.074	-0.048001	0.565126	-0.0849386	0.93231	0.961291	Normal
HERVK3-int:ERVK:LTR	1224.39	0.450597	0.572626	0.786895	0.431343	0.655796	Normal
HERVK9-int:ERVK:LTR	435.657	-0.120911	0.438905	-0.275482	0.782946	0.891447	Normal
HERVKC4-int:ERVK:LTR	8.77074	0.236918	1.58517	0.149459	NA	NA	Normal
HERVL-int:ERVL:LTR	521.147	0.0773645	0.613512	0.126101	0.899652	0.946377	Normal
HERVL18-int:ERVL:LTR	46.8964	1.03109	0.818446	1.25981	0.207738	0.414437	Normal
HERVL32-int:ERVL:LTR	11.6608	4.44469	1.86071	2.3887	NA	NA	Normal
HERVL40-int:ERVL:LTR	398.923	0.47639	0.290571	1.63949	0.10111	0.247188	Normal
HERVL66-int:ERVL:LTR	43.2727	0.81427	0.764324	1.06535	0.286719	0.516718	Normal
HERVP71A-int:ERV1:LTR	81.665	0.51736	0.694666	0.744761	0.456416	0.675022	Normal
HERVS71-int:ERV1:LTR	150.429	0.155928	0.707561	0.220373	0.82558	0.908442	Normal
HSAT4:centr:Satellite	2.44674	5.1559	3.2834	1.5703	0.116346	NA	Normal
HSAT5:Satellite:Satellite	6.03207	0.0400616	1.7263	0.0232066	0.981485	0.990604	Normal
HSAT6:Satellite:Satellite	0	NA	NA	NA	NA	NA	Normal
HSATI:Satellite:Satellite	7.70848	0.00131519	1.35515	0.000970512	0.999226	0.999226	Normal
HSMAR1:TcMar-Mariner:DNA	2883.8	0.702818	0.491558	1.42978	0.152781	0.332557	Normal
HSMAR2:TcMar-Mariner:DNA	941.45	-0.351386	0.179797	-1.95435	0.05066	0.150969	Normal
HUERS-P1-int:ERV1:LTR	124.18	0.266344	0.409476	0.650452	0.515401	0.719514	Normal
HUERS-P2-int:ERV1:LTR	33.7896	0.649228	0.697653	0.930588	0.352067	0.584333	Normal
HUERS-P3-int:ERV1:LTR	239.192	0.39056	0.438963	0.889734	0.373609	0.603328	Normal
HUERS-P3b-int:ERV1:LTR	164.386	1.11369	0.611907	1.82003	0.0687551	0.191968	Normal
Harlequin-int:ERV1:LTR	830.762	-0.44201	0.376322	-1.17455	0.240174	0.45848	Normal
Helitron1Na_Mam:Helitron:RC	27.9259	-0.587456	0.643118	-0.91345	0.361006	0.589347	Normal
Helitron1Nb_Mam:Helitron:RC	40.1496	-1.42184	0.775822	-1.83269	0.066848	0.18708	Normal
Helitron3Na_Mam:Helitron:RC	216.269	-0.240278	0.38118	-0.630354	0.528463	0.728765	Normal
Kanga11a:TcMar-Tc2:DNA	146.027	0.474169	0.536489	0.883836	0.376785	0.605999	Normal
Kanga1:TcMar-Tc2:DNA	206.51	0.782618	0.287322	2.72384	0.0064528	0.031219	Normal
Kanga1b:TcMar-Tc2:DNA	70.7144	-0.850931	0.397769	-2.13926	0.0324146	0.109953	Normal
Kanga1c:TcMar-Tc2:DNA	118.024	-0.796808	0.578479	-1.37742	0.168382	0.356136	Normal
Kanga1d:TcMar-Tc2:DNA	83.1158	0.308387	0.498578	0.618533	0.536224	0.733932	Normal
Kanga2_a:TcMar-Tc2:DNA	606.835	0.446629	0.202805	2.20226	0.0276473	0.098239	Normal
L1M2a1:L1:LINE	42.6016	0.659067	0.865958	0.761084	0.446607	0.670472	Normal
L1M2b:L1:LINE	19.0105	1.09545	0.797359	1.37385	0.169487	0.357208	Normal
L1M2c:L1:LINE	87.1026	-0.492646	0.71978	-0.684441	0.493697	0.704019	Normal
L1M3:L1:LINE	1990.94	-0.0356353	0.30805	-0.11568	0.907906	0.950874	Normal
L1M3a:L1:LINE	121.985	0.731776	0.332932	2.19798	0.0279508	0.098239	Normal
L1M3b:L1:LINE	131.296	0.596317	0.425169	1.40254	0.160754	0.344885	Normal
L1M3d:L1:LINE	62.6681	-0.261374	0.655532	-0.39872	0.690099	0.835453	Normal
L1M3de:L1:LINE	93.7418	0.337694	0.660776	0.511057	0.609311	0.784573	Normal
L1M3e:L1:LINE	150.025	-0.344259	0.331007	-1.04004	0.298324	0.530501	Normal
L1M3f:L1:LINE	240.044	-0.331038	0.342803	-0.965682	0.334203	0.568908	Normal
L1M4:L1:LINE	3848.69	-0.719971	0.277389	-2.59552	0.00944471	0.0416701	Normal
L1M4a1:L1:LINE	372.302	-0.250343	0.476667	-0.525194	0.599448	0.777788	Normal
L1M4a2:L1:LINE	412.238	-0.434779	0.457637	-0.950052	0.342086	0.576576	Normal
L1M4b:L1:LINE	937.36	0.354064	0.385997	0.917271	0.359001	0.586876	Normal
L1M4c:L1:LINE	892.081	-0.944625	0.28483	-3.31645	0.000911696	0.00644661	Normal
L1M5:L1:LINE	13207.7	0.220555	0.319374	0.690585	0.489826	0.702475	Normal
L1M6:L1:LINE	1075.04	0.277081	0.227854	1.21604	0.223968	0.435899	Normal
L1M6B:L1:LINE	670.572	1.09495	0.591875	1.84997	0.0643183	0.181725	Normal
L1M7:L1:LINE	554.472	-0.669347	0.24445	-2.73817	0.0061782	0.0301345	Normal
L1M8:L1:LINE	450.158	-0.287615	0.262373	-1.09621	0.272988	0.497287	Normal
L1MA2:L1:LINE	1487.8	-0.0834526	0.423293	-0.197151	0.843709	0.91399	Normal
L1MA3:L1:LINE	2352.98	-0.620458	0.366769	-1.69169	0.0907058	0.230298	Normal
L1MA4:L1:LINE	2194.54	-0.0794182	0.288744	-0.275047	0.78328	0.891447	Normal
L1MA4A:L1:LINE	1939.92	-0.789822	0.295758	-2.6705	0.00757375	0.035354	Normal
L1MA5:L1:LINE	1073.16	0.0571982	0.266633	0.214521	0.830141	0.911484	Normal
L1MA5A:L1:LINE	1112.13	-0.222143	0.2554	-0.869784	0.384419	0.610878	Normal
L1MA6:L1:LINE	1274.18	0.830859	0.208176	3.99114	6.58e-05	0.000714343	Normal
L1MA7:L1:LINE	2048.94	0.601648	0.219043	2.74671	0.00601955	0.029481	Normal
L1MA8:L1:LINE	2284.46	0.374655	0.169174	2.21462	0.0267861	0.0958365	Normal
L1MA9:L1:LINE	2974.57	-0.216786	0.212671	-1.01935	0.308037	0.54133	Normal
L1MB1:L1:LINE	964.258	-0.332493	0.27472	-1.2103	0.226165	0.438892	Normal
L1MB2:L1:LINE	2907.16	-0.00166798	0.210388	-0.00792809	0.993674	0.997749	Normal
L1MB3:L1:LINE	4551.55	-0.224159	0.250746	-0.893969	0.371338	0.602039	Normal
L1MB4:L1:LINE	3423.4	-0.0875519	0.176981	-0.494697	0.620814	0.788946	Normal
L1MB5:L1:LINE	3636.2	-0.148405	0.201517	-0.736442	0.461462	0.678214	Normal
L1MB7:L1:LINE	9048.23	-0.28517	0.158218	-1.80239	0.071484	0.196373	Normal
L1MB8:L1:LINE	5846.27	-0.237749	0.140572	-1.6913	0.0907798	0.230298	Normal
L1MC1:L1:LINE	3680.21	-0.217918	0.287727	-0.757377	0.448824	0.67127	Normal
L1MC2:L1:LINE	1687.96	-0.775729	0.306629	-2.52986	0.0114108	0.0481835	Normal
L1MC3:L1:LINE	3859.25	0.480334	0.161209	2.97957	0.00288655	0.0166639	Normal
L1MC4:L1:LINE	8063.8	-0.0429146	0.170197	-0.252146	0.800928	0.894995	Normal
L1MC4a:L1:LINE	3538.14	-0.121744	0.26331	-0.462359	0.643824	0.806467	Normal
L1MC5:L1:LINE	5460.38	0.210857	0.167032	1.26238	0.206814	0.413281	Normal
L1MC5a:L1:LINE	6373.76	0.176598	0.1895	0.931919	0.351379	0.584333	Normal
L1MC:L1:LINE	1466.51	-0.135937	0.197494	-0.688313	0.491256	0.702717	Normal
L1MCa:L1:LINE	1454	-0.490813	0.364505	-1.34652	0.178135	0.368928	Normal
L1MCb:L1:LINE	250.402	0.532774	0.514237	1.03605	0.30018	0.53143	Normal
L1MCc:L1:LINE	372.251	0.104047	0.533159	0.195152	0.845274	0.91399	Normal
L1MD1:L1:LINE	2250.14	0.242697	0.249976	0.970878	0.331609	0.566913	Normal
L1MD2:L1:LINE	3478.41	-0.268449	0.235994	-1.13752	0.25532	0.473035	Normal
L1MD3:L1:LINE	1283.78	0.0351253	0.222636	0.15777	0.874638	0.931144	Normal
L1MD:L1:LINE	1897.22	-0.049884	0.223693	-0.223002	0.823534	0.908442	Normal
L1MDa:L1:LINE	3147.47	0.764622	0.37929	2.01593	0.0438076	0.136684	Normal
L1MDb:L1:LINE	120.298	-0.816638	0.450674	-1.81204	0.0699806	0.1941	Normal
L1ME1:L1:LINE	8319.99	-0.449924	0.252032	-1.78518	0.0742318	0.199129	Normal
L1ME2:L1:LINE	3547.7	-0.127974	0.212657	-0.601786	0.547317	0.740706	Normal
L1ME2z:L1:LINE	1709.61	-0.134828	0.206337	-0.653433	0.513477	0.718612	Normal
L1ME3:L1:LINE	2401.51	-0.238794	0.152035	-1.57066	0.116263	0.27525	Normal
L1ME3A:L1:LINE	3415.16	-0.333646	0.204735	-1.62964	0.103177	0.250602	Normal
L1ME3B:L1:LINE	2881.76	-0.568554	0.25461	-2.23304	0.0255462	0.0936433	Normal
L1ME3C:L1:LINE	497.452	-0.405826	0.34812	-1.16577	0.243709	0.460082	Normal
L1ME3Cz:L1:LINE	4264.54	0.0691495	0.248982	0.277729	0.781221	0.891134	Normal
L1ME3D:L1:LINE	1114.07	-0.378124	0.174177	-2.17091	0.0299376	0.103998	Normal
L1ME3E:L1:LINE	1750.39	0.497816	0.251525	1.97919	0.0477947	0.144961	Normal
L1ME3F:L1:LINE	1689.9	-0.0865531	0.213404	-0.405583	0.685049	0.831945	Normal
L1ME3G:L1:LINE	4682.69	-0.369914	0.236123	-1.56662	0.117204	0.27625	Normal
L1ME4a:L1:LINE	12483.8	0.270493	0.386415	0.700006	0.483923	0.69926	Normal
L1ME4b:L1:LINE	12272.4	0.51978	0.365087	1.42372	0.154529	0.335139	Normal
L1ME4c:L1:LINE	2615.64	0.371403	0.182777	2.032	0.0421534	0.132561	Normal
L1ME5:L1:LINE	1056.27	0.546392	0.447945	1.21977	0.222551	0.434556	Normal
L1MEc:L1:LINE	3560.75	-0.203339	0.275992	-0.736758	0.46127	0.678214	Normal
L1MEd:L1:LINE	3548.8	-0.405096	0.226157	-1.79122	0.0732585	0.197998	Normal
L1MEf:L1:LINE	2332.12	-0.574259	0.279685	-2.05323	0.0400499	0.129002	Normal
L1MEg2:L1:LINE	116.325	0.357351	0.574731	0.621771	0.534092	0.73361	Normal
L1MEg:L1:LINE	3618.54	-0.108545	0.315434	-0.344114	0.73076	0.854868	Normal
L1MEh:L1:LINE	418.318	-0.405777	0.249413	-1.62693	0.103752	0.251011	Normal
L1MEi:L1:LINE	562.192	-0.412901	0.400689	-1.03048	0.302785	0.535249	Normal
L1MEj:L1:LINE	478.981	-0.301628	0.244854	-1.23187	0.217997	0.427061	Normal
L1P1:L1:LINE	67.2529	-0.968429	0.542645	-1.78464	0.0743191	0.199129	Normal
L1P2:L1:LINE	704.011	0.405476	0.394863	1.02688	0.304477	0.536007	Normal
L1P3b:L1:LINE	8.74245	-0.783722	0.853389	-0.918364	0.358429	0.586876	Normal
L1P4:L1:LINE	560	-0.526759	0.310127	-1.69853	0.0894085	0.229277	Normal
L1P4a:L1:LINE	102.209	-0.234856	0.485562	-0.483679	0.628614	0.793235	Normal
L1P4b:L1:LINE	12.2031	0.61923	0.946105	0.654505	0.512787	0.718612	Normal
L1P4d:L1:LINE	108.359	0.829115	0.669109	1.23913	0.215296	0.423502	Normal
L1P4e:L1:LINE	33.3267	0.342089	0.702901	0.486681	0.626484	0.79277	Normal
L1P5:L1:LINE	41.7259	-0.276395	0.821513	-0.336447	0.736534	0.859674	Normal
L1P:L1:LINE	10.0288	-0.855046	0.760207	-1.12475	0.260693	0.482242	Normal
L1PA10:L1:LINE	1804.49	-0.247924	0.333497	-0.743407	0.457235	0.675397	Normal
L1PA11:L1:LINE	1013.77	-0.712094	0.485975	-1.46529	0.142841	0.31705	Normal
L1PA12:L1:LINE	281.469	0.0683367	0.435532	0.156904	0.875321	0.931144	Normal
L1PA13:L1:LINE	2166.81	-0.0357898	0.260867	-0.137196	0.890876	0.942121	Normal
L1PA14:L1:LINE	812.713	0.0772208	0.286974	0.269087	0.787863	0.892137	Normal
L1PA15-16:L1:LINE	229.916	0.210533	0.512805	0.410551	0.681401	0.830046	Normal
L1PA16:L1:LINE	2963.22	-0.456789	0.36979	-1.23527	0.216731	0.425276	Normal
L1PA17:L1:LINE	1772.09	0.524403	0.542022	0.967494	0.333297	0.568615	Normal
L1PA6:L1:LINE	2185.77	0.128178	0.559471	0.229105	0.818787	0.907654	Normal
L1PA7:L1:LINE	5114.15	0.0457627	0.359671	0.127235	0.898755	0.946377	Normal
L1PA8:L1:LINE	1805.91	0.252681	0.269483	0.937648	0.348425	0.583415	Normal
L1PA8A:L1:LINE	664.445	-0.0906157	0.484044	-0.187206	0.851499	0.916704	Normal
L1PB1:L1:LINE	6955.08	0.789217	0.30819	2.56081	0.0104428	0.044728	Normal
L1PB2:L1:LINE	704.028	-0.103625	0.447769	-0.231425	0.816985	0.907339	Normal
L1PB3:L1:LINE	1179.57	-0.280441	0.446574	-0.627984	0.530014	0.729686	Normal
L1PB4:L1:LINE	1289.41	0.235945	0.302875	0.779017	0.435969	0.660309	Normal
L1PBa1:L1:LINE	149.619	-0.766652	0.425268	-1.80275	0.0714272	0.196373	Normal
L1PBa:L1:LINE	581.526	0.124144	0.328579	0.37782	0.705564	0.845458	Normal
L1PBb:L1:LINE	83.7654	1.04607	0.6972	1.50039	0.133514	0.302176	Normal
L1_RS10:L1:LINE	484.543	0.814257	0.348165	2.33871	0.0193506	0.0748347	Normal
L1_RS21:L1:LINE	791.443	-0.296115	0.457184	-0.647692	0.517184	0.721161	Normal
L1_RS25:L1:LINE	536.229	0.576787	0.650214	0.887072	0.37504	0.604822	Normal
L1_RS31:L1:LINE	101.913	-0.566602	0.487728	-1.16172	0.24535	0.461318	Normal
L2-1_AMi:L2:LINE	229.369	0.83035	0.310843	2.67129	0.00755612	0.035354	Normal
L2-1_Crp:L2:LINE	4.87598	-0.066384	0.921377	-0.0720487	0.942563	0.969374	Normal
L2-2_Mam:L2:LINE	2007.3	1.13814	0.635712	1.79034	0.0733999	0.197998	Normal
L2:L2:LINE	21310.7	0.145108	0.209097	0.693974	0.487699	0.702353	Normal
L2a:L2:LINE	54503.9	-0.134127	0.161534	-0.830336	0.406349	0.631452	Normal
L2b:L2:LINE	46809.1	-0.0783481	0.369855	-0.211835	0.832236	0.911484	Normal
L2c:L2:LINE	56853.1	0.00659952	0.280669	0.0235135	0.981241	0.990604	Normal
L2d2:L2:LINE	17738	0.170392	0.184692	0.922574	0.356229	0.586876	Normal
L2d:L2:LINE	14136.1	0.719168	0.32426	2.21788	0.0265633	0.0953247	Normal
L3:CR1:LINE	28082.2	0.740635	0.312055	2.37341	0.0176245	0.0686035	Normal
L3b:CR1:LINE	5331.55	0.675844	0.307723	2.19627	0.0280724	0.0983767	Normal
L4_A_Mam:RTE-X:LINE	1557.75	-0.0164335	0.349136	-0.0470691	0.962458	0.979674	Normal
L4_B_Mam:RTE-X:LINE	953.097	-0.162003	0.418451	-0.387149	0.698646	0.841615	Normal
L4_C_Mam:RTE-X:LINE	2378.85	-0.856891	0.305209	-2.80755	0.00499195	0.0255281	Normal
L5:RTE-X:LINE	150.774	0.0727339	0.40189	0.18098	0.856384	0.920199	Normal
LOR1-int:ERV1:LTR	366.467	-0.158752	0.261065	-0.608092	0.543127	0.736704	Normal
LOR1a:ERV1:LTR	182.141	-0.708287	0.263053	-2.69256	0.00709059	0.033893	Normal
LOR1b:ERV1:LTR	208.832	-0.599922	0.43886	-1.367	0.171625	0.361077	Normal
LSAU:Satellite:Satellite	5.07588	0.812268	1.3772	0.589798	0.555326	0.743319	Normal
LTR101_Mam:ERVL:LTR	194.358	-0.863466	0.399923	-2.15908	0.0308441	0.106707	Normal
LTR102_Mam:ERVL:LTR	107.82	-0.589751	0.315497	-1.86927	0.0615847	0.176061	Normal
LTR103_Mam:ERV1:LTR	73.6646	-0.508866	0.393462	-1.29331	0.195906	0.3995	Normal
LTR104_Mam:Gypsy:LTR	321.669	0.865826	0.438244	1.97567	0.0481921	0.145796	Normal
LTR105_Mam:ERVL:LTR	63.441	0.29686	0.839133	0.35377	0.723511	0.854016	Normal
LTR106_Mam:LTR:LTR	48.3763	-0.250217	0.40942	-0.61115	0.5411	0.736704	Normal
LTR107_Mam:LTR:LTR	25.9389	-0.602391	0.563586	-1.06885	0.285136	0.514708	Normal
LTR108a_Mam:ERVL:LTR	142.599	1.07416	0.711854	1.50896	0.131309	0.298884	Normal
LTR108b_Mam:ERVL:LTR	5.11956	-1.67914	1.11815	-1.50171	0.133172	0.301974	Normal
LTR108c_Mam:ERVL:LTR	1.42683	0.0585615	2.15666	0.0271538	0.978337	NA	Normal
LTR108d_Mam:ERVL:LTR	5.43044	0.0811237	1.51058	0.0537037	0.957171	0.976989	Normal
LTR108e_Mam:ERVL:LTR	12.5238	0.0133076	1.07083	0.0124274	0.990085	0.995918	Normal
LTR109A2:ERV1:LTR	2.42239	-1.65383	1.88661	-0.876614	0.380696	NA	Normal
LTR10B1:ERV1:LTR	133.08	-0.873631	0.492638	-1.77337	0.076167	0.202716	Normal
LTR10B2:ERV1:LTR	11.2797	1.11214	0.953521	1.16635	0.243471	0.460082	Normal
LTR10B:ERV1:LTR	9.47595	-0.478964	0.868464	-0.551508	0.581286	0.765862	Normal
LTR10D:ERV1:LTR	74.5473	0.0339379	0.498175	0.0681244	0.945687	0.971707	Normal
LTR10E:ERV1:LTR	95.3836	0.30148	0.377253	0.799146	0.424205	0.649072	Normal
LTR10F:ERV1:LTR	80.1777	-0.714113	0.407868	-1.75085	0.0799725	0.210965	Normal
LTR12:ERV1:LTR	845.618	-0.116202	0.314669	-0.369285	0.711915	0.850739	Normal
LTR12B:ERV1:LTR	75.2426	-0.102259	0.314198	-0.325459	0.744833	0.864151	Normal
LTR12F:ERV1:LTR	149.362	-0.367574	0.285666	-1.28673	0.198189	0.402265	Normal
LTR12_:ERV1:LTR	292.562	-0.70977	0.243993	-2.90898	0.00362613	0.0200891	Normal
LTR13A:ERVK:LTR	431.109	-0.736571	0.398055	-1.85042	0.0642524	0.181725	Normal
LTR13_:ERVK:LTR	556.878	-0.310385	0.411526	-0.75423	0.450711	0.672323	Normal
LTR14:ERVK:LTR	32.149	-0.781042	0.657275	-1.1883	0.234714	0.451184	Normal
LTR14A:ERVK:LTR	12.599	0.670334	1.09326	0.613153	0.539775	0.736337	Normal
LTR14C:ERVK:LTR	20.5265	-0.11254	1.08209	-0.104002	0.917168	0.953057	Normal
LTR16:ERVL:LTR	395.317	-0.387667	0.290348	-1.33518	0.181818	0.374607	Normal
LTR16A1:ERVL:LTR	407.637	-0.237262	0.282059	-0.841176	0.400249	0.627688	Normal
LTR16A2:ERVL:LTR	211.238	0.515644	0.289389	1.78184	0.0747756	0.199457	Normal
LTR16A:ERVL:LTR	671.213	-0.126897	0.240031	-0.528669	0.597035	0.777186	Normal
LTR16B1:ERVL:LTR	186.122	0.0272892	0.331313	0.0823667	0.934355	0.962547	Normal
LTR16B2:ERVL:LTR	323.788	-0.614301	0.321952	-1.90805	0.0563845	0.164742	Normal
LTR16B:ERVL:LTR	113.523	-0.648466	0.271545	-2.38806	0.0169375	0.0667999	Normal
LTR16C:ERVL:LTR	1258.75	-0.0182215	0.253087	-0.0719971	0.942604	0.969374	Normal
LTR16D:ERVL:LTR	174.268	0.471327	0.312554	1.50798	0.131559	0.298884	Normal
LTR16E1:ERVL:LTR	362.929	0.409681	0.200979	2.03843	0.0415071	0.131568	Normal
LTR17:ERV1:LTR	209.401	0.834251	0.334935	2.49079	0.0127461	0.0525226	Normal
LTR17_Cerc:ERV1:LTR	28.6265	0.91015	0.780702	1.16581	0.243691	0.460082	Normal
LTR18A:ERVL:LTR	9.6265	-0.817531	1.20196	-0.680167	0.496399	0.706186	Normal
LTR18C:ERVL:LTR	7.01084	0.886494	1.29072	0.68682	0.492196	0.702717	Normal
LTR19-int:ERV1:LTR	59.3127	0.808522	0.519098	1.55755	0.11934	0.278537	Normal
LTR19A:ERV1:LTR	200.231	-0.254255	0.524844	-0.484439	0.628075	0.793235	Normal
LTR19B:ERV1:LTR	178.617	0.0323849	0.604382	0.0535835	0.957267	0.976989	Normal
LTR1:ERV1:LTR	37.4587	-0.686	0.680357	-1.00829	0.313313	0.549793	Normal
LTR1A1:ERV1:LTR	72.2181	-0.310506	0.368673	-0.842228	0.39966	0.627587	Normal
LTR1A2:ERV1:LTR	174.949	-0.489644	0.558999	-0.87593	0.381068	0.607979	Normal
LTR1B0:ERV1:LTR	4.41225	-0.00199094	1.45345	-0.00136981	0.998907	0.999226	Normal
LTR1B1:ERV1:LTR	18.4607	0.258152	0.609848	0.423305	0.672073	0.822034	Normal
LTR1B:ERV1:LTR	45.3442	-0.263958	0.543047	-0.486068	0.626919	0.79277	Normal
LTR1C1:ERV1:LTR	10.8907	-1.08477	0.710699	-1.52634	0.126926	0.292812	Normal
LTR1C3:ERV1:LTR	1.36953	-0.295186	2.21721	-0.133134	0.894088	NA	Normal
LTR1C:ERV1:LTR	6.10941	1.50953	1.04441	1.44534	0.148361	0.325904	Normal
LTR1D1:ERV1:LTR	57.956	-0.334931	0.550626	-0.608274	0.543006	0.736704	Normal
LTR1D:ERV1:LTR	84.6395	-0.57727	0.408073	-1.41462	0.157178	0.339653	Normal
LTR1F1:ERV1:LTR	19.6325	0.627818	0.751955	0.834913	0.403767	0.629897	Normal
LTR1F2:ERV1:LTR	22.2354	-0.0954529	1.2326	-0.0774405	NA	NA	Normal
LTR1F:ERV1:LTR	49.2976	-3.22236	0.956695	-3.36822	NA	NA	Normal
LTR21A:ERV1:LTR	241.633	0.97519	0.81774	1.19254	0.233048	0.449908	Normal
LTR21B:ERV1:LTR	19.6475	-0.780207	0.742012	-1.05148	0.29304	0.524226	Normal
LTR21C:ERV1:LTR	0.826245	-2.0707	2.86155	-0.723629	0.469293	NA	Normal
LTR22:ERVK:LTR	19.1198	0.83117	0.503792	1.64983	0.098978	0.243874	Normal
LTR22A:ERVK:LTR	23.9469	0.254803	0.860341	0.296165	0.767104	0.87974	Normal
LTR22B2:ERVK:LTR	22.4313	0.482656	0.646589	0.746465	0.455387	0.675022	Normal
LTR22B:ERVK:LTR	27.6292	-0.114681	0.781005	-0.146838	0.88326	0.937953	Normal
LTR22C0:ERVK:LTR	26.0906	1.06726	0.852095	1.25251	0.210384	0.417746	Normal
LTR22C2:ERVK:LTR	15.7149	0.668961	0.805101	0.830904	0.406028	0.631452	Normal
LTR22C:ERVK:LTR	1.55387	-0.94083	1.98166	-0.474769	0.634951	NA	Normal
LTR22E:ERVK:LTR	92.3538	0.0960664	0.272735	0.352234	0.724663	0.854016	Normal
LTR23-int:ERV1:LTR	7.79789	0.831651	0.986547	0.842992	0.399233	0.627587	Normal
LTR24B:ERV1:LTR	70.2913	0.0405222	0.349325	0.116001	0.907652	0.950874	Normal
LTR25-int:ERV1:LTR	166.566	-0.341081	0.324133	-1.05229	0.292667	0.524226	Normal
LTR25:ERV1:LTR	27.9359	-0.129037	0.659802	-0.195569	0.844947	0.91399	Normal
LTR26:ERV1:LTR	169.605	-0.986239	0.434965	-2.2674	0.023366	0.0875311	Normal
LTR26E:ERV1:LTR	90.2482	0.233815	0.466958	0.500721	0.616568	0.788946	Normal
LTR2752:ERV1:LTR	33.0272	0.412667	0.940199	0.438914	0.660724	0.815007	Normal
LTR27:ERV1:LTR	102.808	-0.474648	0.411543	-1.15334	0.248771	0.46523	Normal
LTR27C:ERV1:LTR	22.9516	-0.226805	0.728267	-0.311431	0.755473	0.86974	Normal
LTR27D:ERV1:LTR	10.3696	1.04903	1.26219	0.831116	0.405908	0.631452	Normal
LTR27E:ERV1:LTR	27.5473	-0.13706	0.644231	-0.21275	0.831522	0.911484	Normal
LTR28:ERV1:LTR	8.19296	1.37589	0.98453	1.39751	0.16226	0.346649	Normal
LTR28B:ERV1:LTR	56.2002	-0.0479698	0.803299	-0.059716	0.952382	0.975555	Normal
LTR28C:ERV1:LTR	36.1941	0.184529	0.710648	0.259663	0.795123	0.892181	Normal
LTR30:ERV1:LTR	219.034	0.0629689	0.616772	0.102094	0.918682	0.953781	Normal
LTR33:ERVL:LTR	3866.72	0.610262	0.447838	1.36268	0.172982	0.361388	Normal
LTR33A_:ERVL:LTR	439.718	-0.994701	0.355855	-2.79525	0.00518604	0.0263041	Normal
LTR33B:ERVL:LTR	255.977	-0.873483	0.23489	-3.71869	0.000200258	0.00177265	Normal
LTR33C:ERVL:LTR	194.726	0.9976	0.347423	2.87143	0.00408623	0.0217696	Normal
LTR34:ERV1:LTR	96.1504	-0.398322	0.673344	-0.591558	0.554147	0.743319	Normal
LTR35A:ERV1:LTR	20.9221	0.403305	0.543839	0.74159	0.458336	0.675566	Normal
LTR36:ERV1:LTR	123.874	-0.907065	0.412044	-2.20138	0.027709	0.098239	Normal
LTR37-int:ERV1:LTR	1657.51	1.14738	0.687788	1.66822	0.0952727	0.238681	Normal
LTR37A:ERV1:LTR	299.382	-0.402948	0.29502	-1.36583	0.171992	0.361213	Normal
LTR37B:ERV1:LTR	239.44	0.512273	0.413571	1.23866	0.215472	0.423502	Normal
LTR38-int:ERV1:LTR	11.5828	0.035337	0.841925	0.0419717	0.966521	0.980886	Normal
LTR38:ERV1:LTR	28.1863	0.48038	0.621957	0.77237	0.439896	0.663731	Normal
LTR38A1:ERV1:LTR	12.3957	-1.27022	0.675453	-1.88054	0.0600343	0.173288	Normal
LTR38B:ERV1:LTR	98.6298	-0.647112	0.382829	-1.69034	0.0909627	0.230298	Normal
LTR39-int:ERV1:LTR	25.7872	-0.943521	0.868253	-1.08669	0.277174	0.503378	Normal
LTR3:ERVK:LTR	342.288	0.0835405	0.642384	0.130048	0.896529	0.946377	Normal
LTR3A:ERVK:LTR	135.657	-1.01175	0.590509	-1.71335	0.0866485	0.224137	Normal
LTR3B:ERVK:LTR	29.8633	0.63798	0.469405	1.35912	0.174107	0.363103	Normal
LTR3B_:ERVK:LTR	58.6763	-0.0765681	0.536185	-0.142802	0.886447	0.939099	Normal
LTR40A1:ERVL:LTR	47.904	-0.429789	0.560165	-0.767255	0.44293	0.667467	Normal
LTR40a:ERVL:LTR	247.869	-0.146523	0.538119	-0.272287	0.785402	0.892137	Normal
LTR40b:ERVL:LTR	131.557	0.560209	0.606669	0.923418	0.35579	0.586876	Normal
LTR41:ERVL:LTR	622.774	-0.221155	0.369269	-0.5989	0.54924	0.740792	Normal
LTR41C:ERVL:LTR	183.024	-0.396298	0.357464	-1.10864	0.267587	0.491181	Normal
LTR42:ERVL:LTR	155.246	-0.375983	0.308813	-1.21751	0.223411	0.435523	Normal
LTR45:ERV1:LTR	47.9595	-0.0269902	0.43583	-0.0619282	0.95062	0.975555	Normal
LTR45C:ERV1:LTR	113.9	0.279024	0.460487	0.605933	0.544559	0.73781	Normal
LTR46-int:ERV1:LTR	221.853	0.465276	0.883407	0.526683	0.598414	0.777788	Normal
LTR46:ERV1:LTR	91.683	-0.881195	0.504589	-1.74636	0.0807483	0.212075	Normal
LTR47A2:ERVL:LTR	420.597	-0.268666	0.597143	-0.449918	0.652769	0.8132	Normal
LTR47B2:ERVL:LTR	21.9241	-0.567576	0.65489	-0.866674	0.386121	0.611153	Normal
LTR47B4:ERVL:LTR	11.9411	-0.735055	0.871636	-0.843305	0.399058	0.627587	Normal
LTR47B:ERVL:LTR	3.84279	-0.53593	1.69846	-0.315538	0.752353	0.869124	Normal
LTR48B:ERV1:LTR	512.811	0.699377	0.334654	2.08985	0.036631	0.120259	Normal
LTR49-int:ERV1:LTR	536.99	-0.387277	0.302532	-1.28012	0.200504	0.405852	Normal
LTR49:ERV1:LTR	243.45	0.104024	0.239912	0.433592	0.664585	0.817056	Normal
LTR50:ERVL:LTR	397.059	-0.110128	0.368605	-0.29877	0.765115	0.878302	Normal
LTR52-int:ERVL:LTR	25.2823	-0.652119	0.581249	-1.12193	0.261893	0.483713	Normal
LTR52:ERVL:LTR	188.098	0.504661	0.280521	1.79901	0.0720167	0.196484	Normal
LTR53B:ERVL:LTR	277.191	0.974799	0.635896	1.53295	0.125287	0.28959	Normal
LTR54:ERV1:LTR	192.273	-0.154151	0.432793	-0.356176	0.721708	0.854016	Normal
LTR54B:ERV1:LTR	505.801	-0.199024	0.234126	-0.850073	0.395285	0.623173	Normal
LTR55:ERVL:LTR	102.229	-0.155748	0.352981	-0.441236	0.659042	0.815007	Normal
LTR56:ERV1:LTR	219.359	0.542464	0.436834	1.24181	0.214307	0.423301	Normal
LTR58:ERV1:LTR	6.38611	-0.214125	1.28968	-0.166029	0.868134	0.929718	Normal
LTR59:ERV1:LTR	11.19	0.280742	0.652762	0.430084	0.667135	0.818507	Normal
LTR5B:ERVK:LTR	2477.13	0.318941	0.320359	0.995575	0.319457	0.554871	Normal
LTR5_RM:ERVK:LTR	1984.79	-0.257195	0.522489	-0.492249	0.622543	0.789745	Normal
LTR62:ERVL:LTR	54.4594	0.385933	0.36909	1.04563	0.29573	0.527638	Normal
LTR64:ERV1:LTR	65.1914	-0.785853	0.475634	-1.65222	0.0984893	0.243674	Normal
LTR66:ERVL:LTR	70.7252	-0.362714	0.438139	-0.82785	0.407756	0.632305	Normal
LTR69:ERVL:LTR	11.494	0.565205	0.94086	0.600732	0.548018	0.740792	Normal
LTR70:ERV1:LTR	112.37	-0.582874	0.323042	-1.80433	0.0711796	0.196373	Normal
LTR71A:ERV1:LTR	80.5267	-0.652949	0.6966	-0.937338	0.348585	0.583415	Normal
LTR71B:ERV1:LTR	51.9448	-0.577616	0.465502	-1.24085	0.214663	0.423303	Normal
LTR72:ERV1:LTR	84.2457	0.120059	0.636625	0.188586	0.850417	0.916365	Normal
LTR72B:ERV1:LTR	22.6622	-0.728961	0.602397	-1.2101	0.226241	0.438892	Normal
LTR73:ERV1:LTR	68.976	-0.921305	0.334133	-2.7573	0.00582811	0.0287793	Normal
LTR75:ERVL:LTR	112.099	0.690553	0.392076	1.76127	0.0781923	0.207184	Normal
LTR75B:ERVL:LTR	20.4964	-0.297786	0.769018	-0.387229	0.698587	0.841615	Normal
LTR76:ERV1:LTR	49.1838	-1.04947	0.585918	-1.79115	0.0732688	0.197998	Normal
LTR77:ERV1:LTR	5.00495	0.544586	1.04395	0.52166	0.601907	0.780129	Normal
LTR78:ERV1:LTR	810.915	0.291382	0.273733	1.06448	0.287113	0.516718	Normal
LTR78B:ERV1:LTR	1069.31	0.849031	0.439082	1.93365	0.053156	0.156457	Normal
LTR7C:ERV1:LTR	1646.97	-0.12717	0.356145	-0.357073	0.721037	0.854016	Normal
LTR7_Rhe:ERV1:LTR	573.33	-0.150138	0.588825	-0.254978	0.79874	0.894559	Normal
LTR80B:ERVL:LTR	51.8829	-0.305754	0.479286	-0.637937	0.523515	0.724914	Normal
LTR81:Gypsy:LTR	15.4904	0.0450363	0.84247	0.0534575	0.957367	0.976989	Normal
LTR81A:Gypsy:LTR	96.2568	-0.104703	0.268901	-0.389374	0.697	0.841615	Normal
LTR81AB:Gypsy:LTR	10.0028	-0.268776	0.735328	-0.365518	0.714725	0.852391	Normal
LTR81B:Gypsy:LTR	75.2463	-0.273879	0.492656	-0.555923	0.578263	0.762853	Normal
LTR81C:Gypsy:LTR	137.897	0.15822	0.37141	0.425999	0.670109	0.820471	Normal
LTR82A:ERVL:LTR	153.403	0.606629	0.434271	1.39689	0.162446	0.346649	Normal
LTR84a:ERVL:LTR	227.869	0.487782	0.426315	1.14418	0.252548	0.470085	Normal
LTR84b:ERVL:LTR	198.843	-0.580747	0.398879	-1.45595	0.145407	0.321184	Normal
LTR85b:Gypsy:LTR	111.361	0.193582	0.433262	0.446803	0.655018	0.813672	Normal
LTR85c:Gypsy:LTR	92.0318	-0.3245	0.369112	-0.879138	0.379327	0.607149	Normal
LTR86A1:ERVL:LTR	166.701	-0.889913	0.341926	-2.60265	0.00925067	0.0414028	Normal
LTR86A2:ERVL:LTR	47.31	-0.231523	0.774515	-0.298926	0.764996	0.878302	Normal
LTR86B1:ERVL:LTR	45.1057	0.0909853	0.5669	0.160496	0.87249	0.930916	Normal
LTR86B2:ERVL:LTR	107.612	-0.339431	0.330602	-1.0267	0.30456	0.536007	Normal
LTR87:ERVL:LTR	287.733	0.395291	0.295981	1.33553	0.181703	0.374607	Normal
LTR88a:Gypsy:LTR	75.8603	0.54184	0.36162	1.49837	0.134038	0.302788	Normal
LTR88b:Gypsy:LTR	125.773	-0.65105	0.390144	-1.66874	0.0951686	0.238681	Normal
LTR88c:Gypsy:LTR	51.7685	0.507407	0.445451	1.13909	0.254667	0.472558	Normal
LTR89B:ERVL:LTR	225.598	-0.645671	0.447627	-1.44243	0.14918	0.327102	Normal
LTR8:ERV1:LTR	1130.74	-0.880681	0.199953	-4.40444	1.06e-05	0.000149107	Normal
LTR8A:ERV1:LTR	510.271	0.183086	0.3144	0.582335	0.560341	0.746497	Normal
LTR8B:ERV1:LTR	422.691	0.209222	0.403537	0.518471	0.60413	0.781492	Normal
LTR90B:LTR:LTR	63.0465	0.655212	0.364189	1.7991	0.0720032	0.196484	Normal
LTR91A:LTR:LTR	209.895	0.069424	0.305847	0.226989	0.820432	0.908442	Normal
LTR9:ERV1:LTR	1668.09	0.62695	0.642084	0.97643	0.328852	0.563813	Normal
LTR9A1:ERV1:LTR	132.159	-0.184413	0.373249	-0.494074	0.621254	0.788946	Normal
LTR9B:ERV1:LTR	171.843	-0.0224066	0.393277	-0.056974	0.954566	0.976632	Normal
LTR9C:ERV1:LTR	82.197	0.167755	0.458729	0.365696	0.714592	0.852391	Normal
LTR9D:ERV1:LTR	95.6276	-0.247385	0.336309	-0.73559	0.46198	0.678214	Normal
Looper:PiggyBac:DNA	170.583	-0.811827	0.583575	-1.39113	0.164187	0.349116	Normal
MADE1:TcMar-Mariner:DNA	697.038	-0.0774222	0.284262	-0.272362	0.785344	0.892137	Normal
MADE2:TcMar-Mariner:DNA	1457.13	0.158399	0.448147	0.353453	0.723749	0.854016	Normal
MARE11:MARE11:Unknown	1.20907	3.98372	3.45716	1.15231	0.249194	NA	Normal
MARE4:hAT-Tip100:DNA	27.5854	-0.0056281	0.944161	-0.00596095	0.995244	0.997749	Normal
MARE8:DNA:DNA	35.3805	-0.224362	0.832017	-0.269661	0.787421	0.892137	Normal
MARE9:MARE9:Unknown	2.83738	-1.99463	1.59197	-1.25293	0.21023	0.417746	Normal
MARNA:TcMar-Mariner:DNA	3531.63	0.0854622	0.383843	0.222649	0.823809	0.908442	Normal
MER101-int:ERV1:LTR	266.952	0.188862	0.287946	0.655896	0.511891	0.718612	Normal
MER101:ERV1:LTR	45.4866	-0.95431	0.575598	-1.65794	0.0973287	0.241302	Normal
MER101B:ERV1:LTR	12.5961	0.713276	0.972746	0.73326	0.4634	0.679463	Normal
MER102a:hAT-Charlie:DNA	1357.11	0.603318	0.229168	2.63264	0.00847229	0.0382492	Normal
MER102b:hAT-Charlie:DNA	1239.52	0.181977	0.206474	0.881355	0.378126	0.60691	Normal
MER102c:hAT-Charlie:DNA	982.598	-0.0749596	0.287552	-0.260682	0.794338	0.892137	Normal
MER103C:hAT-Charlie:DNA	3294.85	0.190147	0.206284	0.921773	0.356647	0.586876	Normal
MER105:hAT-Charlie:DNA	189.559	0.241059	0.54727	0.440475	0.659593	0.815007	Normal
MER106A:hAT-Charlie:DNA	198.361	0.656699	0.261718	2.50919	0.0121009	0.0502102	Normal
MER106B:hAT-Charlie:DNA	284.525	0.355687	0.512687	0.69377	0.487827	0.702353	Normal
MER110-int:ERV1:LTR	37.2726	-0.224989	0.653613	-0.344223	0.730678	0.854868	Normal
MER110:ERV1:LTR	70.1186	0.00194301	0.29925	0.00649293	0.994819	0.997749	Normal
MER110A:ERV1:LTR	113.239	0.339574	0.353515	0.960563	0.336772	0.570841	Normal
MER112:hAT-Charlie:DNA	1328.2	-0.619938	0.198485	-3.12335	0.00178804	0.0111287	Normal
MER113:hAT-Charlie:DNA	1675.64	0.0833692	0.350182	0.238074	0.811824	0.904128	Normal
MER113A:hAT-Charlie:DNA	395.037	-0.407754	0.24057	-1.69495	0.0900856	0.229536	Normal
MER115:hAT-Tip100:DNA	304.991	-0.680166	0.537059	-1.26646	0.205347	0.411378	Normal
MER117:hAT-Charlie:DNA	2357.54	0.337575	0.419431	0.804841	0.420911	0.647348	Normal
MER11A:ERVK:LTR	1745.54	-0.511542	0.239338	-2.13732	0.0325719	0.109953	Normal
MER121:hAT:DNA	62.3556	0.58854	0.724968	0.811814	0.416898	0.642002	Normal
MER121B:hAT:DNA	2.56157	1.73381	1.97642	0.877248	0.380352	NA	Normal
MER125:Merlin:DNA	3.08678	1.40829	2.54018	0.554406	NA	NA	Normal
MER127:TcMar-Tigger:DNA	86.5415	-0.45073	0.481536	-0.936024	0.349261	0.583729	Normal
MER129:LTR:LTR?	38.9488	1.25532	0.926677	1.35465	0.175529	0.364795	Normal
MER132:TcMar-Pogo:DNA	0.642082	-0.475116	3.95943	-0.119996	0.904486	NA	Normal
MER133A:PIF-Harbinger:DNA	1.69415	0.037666	1.7673	0.0213128	0.982996	NA	Normal
MER133B:PIF-Harbinger:DNA	3.03252	-0.962825	1.71839	-0.560305	0.575271	0.762139	Normal
MER134:Crypton:DNA	6.24877	1.8557	1.08169	1.71555	0.0862439	0.224137	Normal
MER136:Merlin:DNA	117.684	-0.18653	0.73068	-0.255282	0.798505	0.894559	Normal
MER1A:hAT-Charlie:DNA	1532.41	0.905535	0.236308	3.83201	0.000127102	0.00123485	Normal
MER1B:hAT-Charlie:DNA	2216.55	0.386814	0.321262	1.20405	0.228572	0.442242	Normal
MER20:hAT-Charlie:DNA	9891.33	0.794994	0.262837	3.02467	0.00248907	0.0149083	Normal
MER20B:hAT-Charlie:DNA	2035.76	0.953894	0.246205	3.87438	0.000106895	0.00107344	Normal
MER21-int:ERVL:LTR	225.578	-0.612202	0.393033	-1.55764	0.119319	0.278537	Normal
MER21A:ERVL:LTR	880.9	-0.432185	0.324302	-1.33266	0.182643	0.375615	Normal
MER2:TcMar-Tigger:DNA	3137.72	0.201461	0.210152	0.958647	0.337736	0.571664	Normal
MER30:hAT-Charlie:DNA	1624.26	0.144313	0.321262	0.449207	0.653282	0.8132	Normal
MER30B:hAT-Charlie:DNA	98.0542	-0.508499	0.321552	-1.58139	0.113789	0.270871	Normal
MER31A:ERV1:LTR	338.53	-0.339148	0.251581	-1.34807	0.177637	0.368534	Normal
MER31B:ERV1:LTR	605.865	0.903184	0.472189	1.91276	0.0557792	0.163373	Normal
MER33:hAT-Charlie:DNA	2878.24	-0.0114378	0.187069	-0.0611424	0.951246	0.975555	Normal
MER34-int:ERV1:LTR	128.503	0.0803385	0.363537	0.220991	0.825099	0.908442	Normal
MER34:ERV1:LTR	374.191	0.575186	0.348496	1.65048	0.098845	0.243874	Normal
MER34A1:ERV1:LTR	788.916	0.335202	0.542224	0.618198	0.536445	0.733932	Normal
MER34A:ERV1:LTR	251.784	0.167048	0.48592	0.343777	0.731014	0.854868	Normal
MER34B:ERV1:LTR	142.641	-0.333556	0.417051	-0.799797	0.423829	0.649072	Normal
MER34C:ERV1:LTR	10.0024	-0.161358	0.949895	-0.16987	0.865113	0.928016	Normal
MER34D:ERV1:LTR	33.5218	0.0640284	0.68036	0.0941096	0.925022	0.957887	Normal
MER39:ERV1:LTR	816.488	0.769538	0.278461	2.76354	0.00571779	0.0284696	Normal
MER39B:ERV1:LTR	312.275	-0.39899	0.356515	-1.11914	0.263081	0.485157	Normal
MER3:hAT-Charlie:DNA	4600.07	-0.00124146	0.169689	-0.00731607	0.994163	0.997749	Normal
MER4-int:ERV1:LTR	836.544	0.357775	0.375142	0.953704	0.340233	0.574264	Normal
MER41-int:ERV1:LTR	543.013	0.0586089	0.532767	0.110009	0.912403	0.952245	Normal
MER41A:ERV1:LTR	585.73	0.17746	0.253119	0.701092	0.483246	0.69926	Normal
MER41B:ERV1:LTR	600.919	-0.216771	0.245119	-0.884351	0.376507	0.605999	Normal
MER41C:ERV1:LTR	150.851	0.559043	0.326188	1.71386	0.0865536	0.224137	Normal
MER41E:ERV1:LTR	105.696	-0.194793	0.427648	-0.455499	0.64875	0.81009	Normal
MER44C:TcMar-Tigger:DNA	437.02	-0.459355	0.530027	-0.866664	0.386126	0.611153	Normal
MER44D:TcMar-Tigger:DNA	111.57	-0.344573	0.512148	-0.6728	0.501075	0.710301	Normal
MER45A:hAT-Tip100:DNA	925.93	-0.190302	0.24133	-0.788557	0.430371	0.655151	Normal
MER45B:hAT-Tip100:DNA	345.469	0.154527	0.345855	0.446795	0.655023	0.813672	Normal
MER45C:hAT-Tip100:DNA	472.686	2.66597	1.76856	1.50742	NA	NA	Normal
MER45R:hAT-Tip100:DNA	92.5739	1.14387	0.758426	1.50821	0.1315	0.298884	Normal
MER46C:TcMar-Tigger:DNA	1222.11	0.197031	0.196473	1.00284	0.315939	0.551969	Normal
MER47A:TcMar-Tigger:DNA	973.773	0.135832	0.28193	0.481794	0.629952	0.794085	Normal
MER47B:TcMar-Tigger:DNA	155.057	0.17843	0.498595	0.357866	0.720444	0.854016	Normal
MER47C:TcMar-Tigger:DNA	335.815	0.258053	0.432621	0.596488	0.550849	0.742125	Normal
MER48:ERV1:LTR	32.0711	1.13551	0.665529	1.70618	0.0879745	0.226572	Normal
MER49:ERV1:LTR	597.736	-0.107278	0.457115	-0.234684	0.814454	0.90537	Normal
MER4A1:ERV1:LTR	1009.65	-0.187263	0.295933	-0.632789	0.526872	0.727875	Normal
MER4A1_:ERV1:LTR	102.539	-0.0788042	0.48069	-0.16394	0.869779	0.930271	Normal
MER4A:ERV1:LTR	347.916	-0.229591	0.212174	-1.08209	0.279214	0.505817	Normal
MER4B-int:ERV1:LTR	474.242	0.494829	0.402567	1.22918	0.219003	0.428329	Normal
MER4CL34:ERV1:LTR	173.767	0.456223	0.30756	1.48336	0.137978	0.308772	Normal
MER4D0:ERV1:LTR	205.561	0.307125	0.329894	0.930979	0.351865	0.584333	Normal
MER4D:ERV1:LTR	420.411	-0.286288	0.325786	-0.87876	0.379532	0.607149	Normal
MER4E1:ERV1:LTR	610.687	0.909829	0.368817	2.46688	0.0136296	0.0557785	Normal
MER4E:ERV1:LTR	150.783	-0.223295	0.269845	-0.827496	0.407956	0.632305	Normal
MER50-int:ERV1:LTR	446.001	1.7833	0.96731	1.84356	0.065247	0.183459	Normal
MER50:ERV1:LTR	661.726	-0.459877	0.213248	-2.15653	0.0310421	0.106903	Normal
MER50B:ERV1:LTR	87.8054	0.221968	0.444009	0.499919	0.617132	0.788946	Normal
MER50C:ERV1:LTR	18.0958	-0.181064	0.54842	-0.330156	0.741282	0.862544	Normal
MER51-int:ERV1:LTR	162.737	-0.550308	0.614142	-0.896061	0.37022	0.601105	Normal
MER51B:ERV1:LTR	148.651	-0.351926	0.308923	-1.1392	0.254619	0.472558	Normal
MER51C:ERV1:LTR	56.6901	-1.05838	0.590129	-1.79348	0.0728968	0.197981	Normal
MER51E:ERV1:LTR	54.4598	0.108999	0.417641	0.260988	0.794102	0.892137	Normal
MER52-int:ERV1:LTR	51.5748	0.322796	0.544815	0.592487	0.553525	0.743319	Normal
MER52A:ERV1:LTR	458.323	-0.0775175	0.370893	-0.209002	0.834446	0.911484	Normal
MER52C:ERV1:LTR	122.2	-1.11073	0.605564	-1.8342	0.0666239	0.186891	Normal
MER52D:ERV1:LTR	199.594	0.311546	0.329547	0.945375	0.344467	0.579111	Normal
MER53:hAT:DNA	14.0703	-0.0336999	1.06307	-0.0317004	0.974711	0.985941	Normal
MER54B:ERVL:LTR	206.763	0.632096	0.507237	1.24616	0.212707	0.420836	Normal
MER57-int:ERV1:LTR	313.435	-0.228929	0.405427	-0.564661	0.572305	0.75905	Normal
MER57A-int:ERV1:LTR	650.016	0.608533	0.24963	2.43774	0.0147796	0.0600735	Normal
MER57B1:ERV1:LTR	189.229	0.244894	0.363262	0.674154	0.500214	0.710301	Normal
MER57B2:ERV1:LTR	350.498	0.934085	0.269153	3.47046	0.000519574	0.00408481	Normal
MER57C1:ERV1:LTR	54.1346	-0.0662945	0.510116	-0.12996	0.896598	0.946377	Normal
MER57C2:ERV1:LTR	36.1908	0.613792	0.581102	1.05625	0.290852	0.521874	Normal
MER57D:ERV1:LTR	73.6873	-0.878495	0.436876	-2.01086	0.0443406	0.137987	Normal
MER57E1:ERV1:LTR	56.7622	-0.0993494	0.598941	-0.165875	0.868255	0.929718	Normal
MER57E2:ERV1:LTR	41.5429	0.760124	0.560183	1.35692	0.174806	0.363925	Normal
MER57E3:ERV1:LTR	49.6756	-0.541428	0.678864	-0.797549	0.425132	0.649256	Normal
MER58A:hAT-Charlie:DNA	5900.9	0.82289	0.217325	3.78645	0.000152816	0.00140474	Normal
MER58B:hAT-Charlie:DNA	2593.83	-0.337105	0.203084	-1.65993	0.0969287	0.241302	Normal
MER58C:hAT-Charlie:DNA	1508.85	0.498003	0.277469	1.79481	0.0726844	0.197854	Normal
MER58D:hAT-Charlie:DNA	237.776	-0.16501	0.252502	-0.6535	0.513434	0.718612	Normal
MER5A1:hAT-Charlie:DNA	4087.73	-0.0842676	0.193652	-0.435151	0.663453	0.816505	Normal
MER5A:hAT-Charlie:DNA	13733.3	0.175376	0.231445	0.757745	0.448604	0.67127	Normal
MER5B:hAT-Charlie:DNA	8000.54	0.352099	0.201228	1.74975	0.0801618	0.210999	Normal
MER5C1:hAT-Charlie:DNA	109.88	0.786038	0.424905	1.84991	0.064326	0.181725	Normal
MER5C:hAT-Charlie:DNA	328.146	-0.00100391	0.304869	-0.00329291	0.997373	0.999045	Normal
MER61-int:ERV1:LTR	742.535	-0.63537	0.227459	-2.79333	0.00521679	0.0263041	Normal
MER61B:ERV1:LTR	53.5661	1.03916	0.53232	1.95214	0.0509213	0.15137	Normal
MER61C:ERV1:LTR	60.2808	-0.616061	0.356945	-1.72593	0.0843607	0.220111	Normal
MER61D:ERV1:LTR	30.4348	-1.02723	0.677887	-1.51534	0.129687	0.296889	Normal
MER61E:ERV1:LTR	63.772	-0.675932	0.412851	-1.63723	0.101583	0.247737	Normal
MER63A:hAT-Blackjack:DNA	0.711726	1.01307	3.11942	0.324764	0.74536	NA	Normal
MER63A:hAT-Tip100:DNA	747.63	0.391967	0.391595	1.00095	0.316851	0.552755	Normal
MER63B:hAT-Blackjack:DNA	38.3389	-0.0789283	0.655916	-0.120333	0.904219	0.950345	Normal
MER63B:hAT-Tip100:DNA	524.688	-0.143652	0.225591	-0.636782	0.524267	0.725115	Normal
MER63C:hAT-Blackjack:DNA	26.4046	-0.0779136	0.700165	-0.111279	0.911395	0.952026	Normal
MER63D:hAT-Tip100:DNA	497.872	-0.92376	0.350939	-2.63225	0.00848205	0.0382492	Normal
MER65A:ERV1:LTR	291.074	-0.462883	0.250706	-1.84632	0.0648457	0.182761	Normal
MER65D:ERV1:LTR	169.76	0.261688	0.407858	0.641616	0.521123	0.723635	Normal
MER66A:ERV1:LTR	43.1423	-0.95816	0.57283	-1.67268	0.0943908	0.237467	Normal
MER66B:ERV1:LTR	268.409	0.680171	0.377589	1.80135	0.0716474	0.196373	Normal
MER66C:ERV1:LTR	110.456	0.230586	0.333513	0.691384	0.489324	0.702475	Normal
MER66D:ERV1:LTR	29.5181	-0.432141	0.553161	-0.781221	0.434673	0.65918	Normal
MER67B:ERV1:LTR	303.158	0.468646	0.396309	1.18252	0.236997	0.453865	Normal
MER67D:ERV1:LTR	65.2892	0.818389	0.399399	2.04905	0.040457	0.129268	Normal
MER68-int:ERVL:LTR	348.206	0.910864	0.3539	2.57379	0.0100592	0.043396	Normal
MER68:ERVL:LTR	932.679	-0.227119	0.284944	-0.797066	0.425412	0.649256	Normal
MER68B:ERVL:LTR	128.722	-1.21124	0.744524	-1.62687	0.103765	0.251011	Normal
MER6A:TcMar-Tigger:DNA	195.802	-0.314396	0.593712	-0.529543	0.596429	0.777186	Normal
MER6B:TcMar-Tigger:DNA	100.887	0.0637882	0.56516	0.112867	0.910136	0.951542	Normal
MER6C:TcMar-Tigger:DNA	29.0404	-0.320262	0.629606	-0.50867	0.610983	0.785081	Normal
MER70-int:ERVL:LTR	73.8956	-0.970853	0.385389	-2.51915	0.0117638	0.0493254	Normal
MER70A:ERVL:LTR	210.602	-0.879058	0.269676	-3.25969	0.00111535	0.00753022	Normal
MER70B:ERVL:LTR	115.019	-0.657759	0.290072	-2.26757	0.0233554	0.0875311	Normal
MER70C:ERVL:LTR	19.8758	-0.0221553	0.594861	-0.0372444	0.97029	0.982624	Normal
MER72:ERV1:LTR	251.317	0.368191	0.408594	0.901116	0.367527	0.597543	Normal
MER72B:ERV1:LTR	17.7726	0.865973	0.785512	1.10243	0.270274	0.493096	Normal
MER73:ERVL:LTR	18.9582	0.0435265	0.733754	0.0593204	0.952697	0.975555	Normal
MER74A:ERVL:LTR	475.765	-0.117445	0.312045	-0.376373	0.706639	0.845458	Normal
MER74B:ERVL:LTR	203.868	-0.806474	0.311506	-2.58895	0.0096269	0.041986	Normal
MER75A:PiggyBac:DNA	8.05607	-1.04842	1.06843	-0.981275	0.326457	0.562807	Normal
MER76-int:ERVL:LTR	42.0729	-0.706381	0.706935	-0.999217	0.31769	0.553194	Normal
MER76:ERVL:LTR	326.603	-0.561755	0.508539	-1.10465	0.269313	0.492847	Normal
MER77:ERVL:LTR	1598.31	0.616113	0.625591	0.984849	0.324698	0.560714	Normal
MER77B:ERVL:LTR	451.119	-0.0777417	0.386479	-0.201154	0.840578	0.91399	Normal
MER81:hAT-Blackjack:DNA	562.974	-0.801624	0.308862	-2.59542	0.00944766	0.0416701	Normal
MER83A-int:ERV1:LTR	9.6251	0.738079	0.984188	0.749937	0.453293	0.673737	Normal
MER83B-int:ERV1:LTR	114.91	-0.689539	0.426235	-1.61774	0.105718	0.2546	Normal
MER83B:ERV1:LTR	13.8277	0.748196	0.634989	1.17828	0.238684	0.456365	Normal
MER83C:ERV1:LTR	20.6796	0.475289	0.527184	0.901563	0.367289	0.597543	Normal
MER84-int:ERV1:LTR	9.84411	0.920629	0.687025	1.34002	0.180238	0.372638	Normal
MER84:ERV1:LTR	47.7395	-0.114688	0.433394	-0.264627	0.791297	0.892137	Normal
MER85:PiggyBac:DNA	251.616	0.708037	0.294362	2.40533	0.0161579	0.0639361	Normal
MER87B:ERV1:LTR	228.438	-0.541458	0.776195	-0.697579	0.48544	0.700605	Normal
MER88:ERVL:LTR	10.0115	0.27018	0.964669	0.280075	0.77942	0.891134	Normal
MER89:ERV1:LTR	397.414	0.25691	0.474685	0.541222	0.588354	0.770925	Normal
MER8:TcMar-Tigger:DNA	564.439	0.863584	0.344697	2.50534	0.0122332	0.0505838	Normal
MER90:ERV1:LTR	434.963	0.836364	0.302204	2.76755	0.00564794	0.0283489	Normal
MER90a:ERV1:LTR	432.434	0.0865539	0.190641	0.454016	0.649817	0.810576	Normal
MER91A:hAT-Tip100:DNA	1933.45	0.410239	0.504562	0.813059	0.416184	0.641729	Normal
MER91C:hAT-Tip100:DNA	267.868	-0.603591	0.384522	-1.56972	0.116481	0.27525	Normal
MER92-int:ERV1:LTR	247.827	0.136178	0.394183	0.345469	0.729742	0.854868	Normal
MER92A:ERV1:LTR	10.8089	-0.402719	1.22966	-0.327505	0.743286	0.863194	Normal
MER92C:ERV1:LTR	32.5658	1.21947	0.822658	1.48235	0.138246	0.308794	Normal
MER92D:ERV1:LTR	24.6987	-1.31931	0.705102	-1.87108	0.0613333	0.175763	Normal
MER94:hAT-Blackjack:DNA	1284.8	0.799105	0.264516	3.02101	0.00251936	0.0149783	Normal
MER94B:hAT-Blackjack:DNA	185.243	0.40295	0.265173	1.51957	0.128619	0.295818	Normal
MER95:ERV1:LTR	72.447	-0.13027	0.680665	-0.191386	0.848223	0.915639	Normal
MER96:hAT-Tip100:DNA	200.341	-0.416594	0.350791	-1.18758	0.234998	0.451184	Normal
MER96B:hAT-Tip100:DNA	655.957	-0.188623	0.306254	-0.615903	0.537958	0.734697	Normal
MER97a:hAT-Tip100:DNA	23.3827	-0.0680625	0.650242	-0.104673	0.916636	0.953057	Normal
MER97c:hAT-Tip100:DNA	26.0692	-0.691284	0.700581	-0.98673	0.323775	0.560192	Normal
MER97d:hAT-Tip100:DNA	25.6443	0.0190187	0.612172	0.0310675	0.975216	0.985941	Normal
MER99:hAT:DNA	145.651	-0.504191	0.362003	-1.39278	0.163686	0.348671	Normal
MER9B:ERVK:LTR	2.61675	0.942565	1.52554	0.617857	0.536669	NA	Normal
MER9a3:ERVK:LTR	338.155	-0.477372	0.267356	-1.78553	0.0741755	0.199129	Normal
MERX:TcMar-Tigger:DNA	47.8373	-0.0776849	0.725377	-0.107096	0.914713	0.952992	Normal
MIR1_Amn:MIR:SINE	9208.34	0.503683	0.385971	1.30498	0.191901	0.392673	Normal
MIR3:MIR:SINE	70887.7	0.30562	0.399167	0.765646	0.443887	0.668067	Normal
MIR:MIR:SINE	45663.7	-0.124114	0.199511	-0.622088	0.533884	0.73361	Normal
MIRb:MIR:SINE	90051	-0.47061	0.253856	-1.85384	0.0637615	0.181725	Normal
MIRc:MIR:SINE	62064.3	-0.786218	0.29854	-2.63355	0.00844979	0.0382492	Normal
MLT-int:ERVL-MaLR:LTR	13304	1.05977	0.736821	1.4383	0.15035	0.328462	Normal
MLT1-int:ERVL-MaLR:LTR	62.4563	0.386309	0.567851	0.680299	0.496315	0.706186	Normal
MLT1A-int:ERVL-MaLR:LTR	136.59	0.195768	0.343535	0.569863	0.568771	0.756041	Normal
MLT1A0-int:ERVL-MaLR:LTR	621.462	0.438048	0.374689	1.1691	0.242365	0.460082	Normal
MLT1A0:ERVL-MaLR:LTR	4968.01	0.27443	0.219944	1.24772	0.212132	0.420395	Normal
MLT1A1:ERVL-MaLR:LTR	1347.63	0.166993	0.186981	0.893101	0.371803	0.602039	Normal
MLT1A:ERVL-MaLR:LTR	1732.8	0.0522206	0.268706	0.194341	0.845909	0.91399	Normal
MLT1B-int:ERVL-MaLR:LTR	140.462	-0.272761	0.357289	-0.76342	0.445213	0.669219	Normal
MLT1B:ERVL-MaLR:LTR	4853.06	0.192705	0.219661	0.877284	0.380332	0.607617	Normal
MLT1C2:ERVL-MaLR:LTR	4574.59	-0.665808	0.185318	-3.59279	0.000327156	0.00274416	Normal
MLT1C:ERVL-MaLR:LTR	3356.78	0.808099	0.326309	2.47648	0.0132684	0.0544872	Normal
MLT1D:ERVL-MaLR:LTR	6305.13	0.405542	0.23684	1.7123	0.0868413	0.224137	Normal
MLT1E-int:ERVL-MaLR:LTR	0.511499	3.2974	4.14733	0.795066	0.426575	NA	Normal
MLT1E1-int:ERVL-MaLR:LTR	1.84186	-1.01349	1.87466	-0.540628	0.588764	NA	Normal
MLT1E1:ERVL-MaLR:LTR	94.8279	0.594405	0.622233	0.955276	0.339438	0.573732	Normal
MLT1E1A-int:ERVL-MaLR:LTR	9.33314	-0.392587	0.718121	-0.546686	0.584594	0.769373	Normal
MLT1E1A:ERVL-MaLR:LTR	853.703	0.205569	0.21259	0.966977	0.333556	0.568615	Normal
MLT1E2-int:ERVL-MaLR:LTR	51.9824	-0.966079	0.471253	-2.05002	0.0403621	0.129268	Normal
MLT1E:ERVL-MaLR:LTR	113.379	0.910669	0.462241	1.97012	0.0488247	0.14648	Normal
MLT1F-int:ERVL-MaLR:LTR	168.616	-0.438575	0.258542	-1.69634	0.0898217	0.229352	Normal
MLT1F1:ERVL-MaLR:LTR	1397.3	0.447679	0.212719	2.10456	0.0353297	0.117275	Normal
MLT1F2-int:ERVL-MaLR:LTR	47.4525	-0.564601	0.754462	-0.74835	0.454249	0.67432	Normal
MLT1F2:ERVL-MaLR:LTR	1973.58	-0.279258	0.215407	-1.29642	0.19483	0.397987	Normal
MLT1F:ERVL-MaLR:LTR	1471.99	0.0744076	0.196266	0.379116	0.704602	0.845381	Normal
MLT1G-int:ERVL-MaLR:LTR	17.137	0.591129	1.10459	0.535156	0.592542	0.774614	Normal
MLT1G1-int:ERVL-MaLR:LTR	25.9568	1.66604	1.10289	1.51061	0.130888	0.298884	Normal
MLT1G1:ERVL-MaLR:LTR	919.933	-0.145962	0.268123	-0.544383	0.586178	0.770608	Normal
MLT1G3-int:ERVL-MaLR:LTR	50.9013	-0.111681	0.340292	-0.328191	0.742767	0.863194	Normal
MLT1G3:ERVL-MaLR:LTR	561.619	0.247387	0.266895	0.92691	0.353973	0.585869	Normal
MLT1G:ERVL-MaLR:LTR	386.399	-0.295095	0.427742	-0.689891	0.490263	0.702475	Normal
MLT1H-int:ERVL-MaLR:LTR	135.375	0.796117	0.364967	2.18134	0.0291581	0.101883	Normal
MLT1H1:ERVL-MaLR:LTR	582.554	-0.213582	0.361225	-0.591272	0.554338	0.743319	Normal
MLT1H2-int:ERVL-MaLR:LTR	20.8305	0.884392	0.919285	0.962044	0.336027	0.570841	Normal
MLT1H:ERVL-MaLR:LTR	3470.19	0.998647	0.326937	3.05456	0.00225394	0.0136724	Normal
MLT1I-int:ERVL-MaLR:LTR	111.113	-0.262184	0.394605	-0.664421	0.506421	0.715335	Normal
MLT1I:ERVL-MaLR:LTR	1900.51	0.177647	0.223446	0.795035	0.426593	0.650228	Normal
MLT1J-int:ERVL-MaLR:LTR	276.364	-0.365644	0.285933	-1.27878	0.200976	0.405852	Normal
MLT1J1-int:ERVL-MaLR:LTR	51.928	-0.499176	0.530857	-0.940322	0.347053	0.582483	Normal
MLT1J1:ERVL-MaLR:LTR	1218.44	0.506727	0.292182	1.73429	0.0828673	0.216688	Normal
MLT1J2-int:ERVL-MaLR:LTR	62.164	0.19999	0.462788	0.432142	0.665638	0.81751	Normal
MLT1J2:ERVL-MaLR:LTR	1096.42	0.0493105	0.273761	0.180123	0.857056	0.920199	Normal
MLT1J:ERVL-MaLR:LTR	5185.08	0.077647	0.213883	0.363035	0.716579	0.8529	Normal
MLT1K-int:ERVL-MaLR:LTR	41.4951	0.750863	0.781428	0.960886	0.33661	0.570841	Normal
MLT1K:ERVL-MaLR:LTR	5140.97	-0.0454839	0.226406	-0.200895	0.84078	0.91399	Normal
MLT1L-int:ERVL-MaLR:LTR	5.8125	2.08205	1.9247	1.08175	0.279363	0.505817	Normal
MLT1L:ERVL-MaLR:LTR	3319.2	0.276691	0.17571	1.5747	0.115325	0.273984	Normal
MLT1M-int:ERVL-MaLR:LTR	0.0563544	1.99835	4.16484	0.479814	0.63136	NA	Normal
MLT1M:ERVL-MaLR:LTR	451.033	0.399284	0.304815	1.30992	0.190222	0.389906	Normal
MLT1N2-int:ERVL-MaLR:LTR	3.99253	0.650294	1.55184	0.419048	0.675181	0.824991	Normal
MLT1N2:ERVL-MaLR:LTR	2167.82	0.15267	0.399425	0.382225	0.702294	0.844307	Normal
MLT1O-int:ERVL-MaLR:LTR	0.279868	-1.04327	3.93175	-0.265345	0.790744	NA	Normal
MLT1O:ERVL-MaLR:LTR	911.179	0.482543	0.226051	2.13466	0.0327886	0.110305	Normal
MLT2A1:ERVL:LTR	353.474	0.235748	0.397014	0.593803	0.552644	0.743319	Normal
MLT2A2:ERVL:LTR	976.587	0.653497	0.224961	2.90493	0.00367339	0.020229	Normal
MLT2B1:ERVL:LTR	482.009	0.297095	0.321551	0.923942	0.355516	0.586876	Normal
MLT2B2:ERVL:LTR	438.116	0.289078	0.33909	0.852511	0.393931	0.621859	Normal
MLT2B3:ERVL:LTR	591.986	-0.603679	0.380942	-1.5847	0.113035	0.269613	Normal
MLT2B4:ERVL:LTR	709.85	-0.692643	0.269274	-2.57226	0.0101037	0.0434313	Normal
MLT2C1:ERVL:LTR	423.712	-0.0950211	0.355716	-0.267126	0.789372	0.892137	Normal
MLT2C2:ERVL:LTR	83.2789	0.172477	0.771265	0.223629	0.823046	0.908442	Normal
MLT2F:ERVL:LTR	733.052	0.267014	0.415755	0.642239	0.520718	0.723635	Normal
MSR1:Satellite:Satellite	2455.14	0.363143	0.741337	0.489849	0.624241	0.791058	Normal
MST-int:ERVL-MaLR:LTR	18.5257	0.139436	1.0978	0.127014	0.89893	0.946377	Normal
MSTA-int:ERVL-MaLR:LTR	600.953	0.20321	0.402473	0.504903	0.613627	0.787631	Normal
MSTA1-int:ERVL-MaLR:LTR	0.832896	-0.396129	2.96951	-0.133399	0.893878	NA	Normal
MSTA1:ERVL-MaLR:LTR	103.848	-0.0789088	0.284512	-0.277347	0.781513	0.891134	Normal
MSTA:ERVL-MaLR:LTR	3440.9	-0.308721	0.243858	-1.26599	0.205517	0.411378	Normal
MSTB-int:ERVL-MaLR:LTR	261.775	0.0520733	0.250748	0.207672	0.835485	0.911785	Normal
MSTB1-int:ERVL-MaLR:LTR	29.3763	0.863956	0.58232	1.48365	0.137903	0.308772	Normal
MSTB2-int:ERVL-MaLR:LTR	17.2767	0.170348	0.85302	0.1997	0.841715	0.91399	Normal
MSTB2:ERVL-MaLR:LTR	254.164	-0.378451	0.528913	-0.715527	0.474284	0.692026	Normal
MSTB:ERVL-MaLR:LTR	1677.47	-0.521989	0.234212	-2.22871	0.0258335	0.0941191	Normal
MSTD-int:ERVL-MaLR:LTR	116.866	-0.816207	0.736849	-1.1077	0.267992	0.491181	Normal
MSTD:ERVL-MaLR:LTR	1108.64	-0.468344	0.329599	-1.42095	0.155332	0.336271	Normal
MacERV1_LTR1:ERV1:LTR	4.05538	0.537273	1.39208	0.385949	0.699535	0.841837	Normal
MacERV1_LTR2:ERV1:LTR	7.10806	1.03816	1.914	0.5424	0.587543	0.770706	Normal
MacERV1_LTR2a:ERV1:LTR	6.19022	-0.0140688	0.967363	-0.0145435	0.988396	0.995775	Normal
MacERV1_LTR2b:ERV1:LTR	0.171249	-0.588517	4.0425	-0.145583	0.884251	NA	Normal
MacERV1_LTR3b:ERV1:LTR	3.57011	-0.184431	1.43069	-0.12891	0.897429	0.946377	Normal
MacERV1_LTR4b:ERV1:LTR	5.64044	-0.878919	1.09679	-0.801356	0.422925	0.648775	Normal
MacERV1_LTR4c:ERV1:LTR	0.20914	2.44535	4.16312	0.587385	0.556945	NA	Normal
MacERV1_LTR4d:ERV1:LTR	5.16163	1.30336	1.2953	1.00622	0.31431	0.549927	Normal
MacERV2_LTR1:ERV1:LTR	151.405	1.07235	0.670196	1.60005	0.109588	0.26244	Normal
MacERV2_LTR3a:ERV1:LTR	0.921094	3.95318	3.61981	1.09209	0.274791	NA	Normal
MacERV2_LTR4:ERV1:LTR	1.65996	-0.716596	1.4963	-0.478911	0.632002	NA	Normal
MacERV3_LTR1:ERVK:LTR	487.061	1.19346	0.815361	1.46372	0.14327	0.31705	Normal
MacERV3_LTR2:ERVK:LTR	168.706	-1.05904	0.642825	-1.64749	0.0994583	0.244465	Normal
MacERV4_LTR3:ERVK:LTR	10.2033	-1.50094	1.06222	-1.41303	0.157647	0.340051	Normal
MacERV4_int-int:ERVK:LTR	1042.9	-0.152838	0.255181	-0.59894	0.549213	0.740792	Normal
MacERV5a-int:ERV1:LTR	277.123	-0.0975506	1.01847	-0.0957815	0.923694	0.957341	Normal
MacERV5a_LTR:ERV1:LTR	24.9477	0.806352	1.08768	0.741352	0.45848	0.675566	Normal
MacERV5b_LTR:ERV1:LTR	57.4967	0.586901	0.570553	1.02865	0.303643	0.535972	Normal
MacERV6-int:ERV1:LTR	479.19	0.401729	0.479145	0.838428	0.40179	0.628404	Normal
MacERV6_LTR1a:ERV1:LTR	12.9643	0.702847	0.583908	1.20369	0.228708	0.442242	Normal
MacERV6_LTR1b:ERV1:LTR	3.89049	-0.475603	1.19078	-0.399404	0.689595	0.835453	Normal
MacERV6_LTR2b:ERV1:LTR	12.7324	-0.431811	1.1869	-0.363814	0.715997	0.8529	Normal
MacERV6_LTR2c:ERV1:LTR	199.283	1.22445	0.766996	1.59643	0.110394	0.263841	Normal
MacERV6_LTR3:ERV1:LTR	6.26056	-1.63773	0.962886	-1.70085	0.0889709	0.228646	Normal
MacERV6_LTR4:ERV1:LTR	47.0401	0.675918	1.02267	0.660933	0.508655	0.716796	Normal
MacERVK1_LTR1:ERVK:LTR	168.236	-0.489044	0.524655	-0.932125	0.351272	0.584333	Normal
MacERVK1_LTR1b:ERVK:LTR	2.80974	-0.48607	1.93144	-0.251662	0.801302	0.894995	Normal
MacERVK1_LTR1c:ERVK:LTR	0.327316	-0.708804	3.99614	-0.177372	0.859216	NA	Normal
MacERVK1_LTR1d:ERVK:LTR	23.9316	-1.32338	0.889453	-1.48786	0.136788	0.307259	Normal
MacERVK1_LTR1e:ERVK:LTR	2.85923	-0.652517	1.42109	-0.459167	0.646114	0.807643	Normal
MacERVK2_LTR1b:ERVK:LTR	2.41487	-2.07368	1.65379	-1.25389	0.20988	NA	Normal
MacERVK2_LTR1c:ERVK:LTR	13.171	-0.492989	1.23911	-0.397858	0.690735	0.835453	Normal
MacNERV5-int:ERV1:LTR	58.2859	-0.723719	0.362839	-1.9946	0.0460861	0.141941	Normal
MacNERV6a-int:ERV1:LTR	23.4783	-0.451628	0.686636	-0.657739	0.510706	0.718612	Normal
MacNERV6b-int:ERV1:LTR	77.2972	1.05301	0.998963	1.0541	NA	NA	Normal
MacNERVK1-int:ERVK:LTR	174.923	0.292127	0.58481	0.499524	0.61741	0.788946	Normal
MamGypLTR1a:Gypsy:LTR	253.656	0.427835	0.452641	0.945196	0.344559	0.579111	Normal
MamGypLTR1c:Gypsy:LTR	139.884	0.340784	0.344942	0.987946	0.323179	0.560192	Normal
MamGypLTR1d:Gypsy:LTR	55.0283	0.352328	0.600718	0.586513	0.557531	0.745246	Normal
MamGypLTR3:Gypsy:LTR	49.6311	0.249312	0.356035	0.700244	0.483775	0.69926	Normal
MamGypLTR3a:Gypsy:LTR	207.785	0.414265	0.228237	1.81506	0.0695142	0.193635	Normal
MamGypLTR4:Gypsy:LTR	43.3273	0.727076	0.438308	1.65883	0.097151	0.241302	Normal
MamGypsy2-I:Gypsy:LTR	458.052	1.3683	0.725377	1.88633	0.059251	0.171441	Normal
MamGypsy2-LTR:Gypsy:LTR	109.937	-0.152951	0.274928	-0.55633	0.577985	0.762853	Normal
MamRTE2:RTE-BovB:LINE	2.37352	2.73998	2.7672	0.990164	NA	NA	Normal
MamRep1151:LTR:LTR?	197.299	-0.236519	0.388601	-0.608642	0.542762	0.736704	Normal
MamRep137:TcMar-Tigger:DNA	968.175	0.063824	0.230074	0.277407	0.781468	0.891134	Normal
MamRep38:hAT:DNA	3.96921	1.8255	1.67505	1.08982	0.275791	0.501629	Normal
MamRep4096:hAT-Tip100:DNA	220.66	-0.140146	0.33592	-0.4172	0.676532	0.825798	Normal
MamRep434:TcMar-Tigger:DNA	994.388	-0.189367	0.252084	-0.751205	0.452529	0.67344	Normal
MamRep488:hAT-Tip100:DNA	137.341	0.743011	0.357041	2.08102	0.0374317	0.121882	Normal
MamRep605:LTR:LTR?	1004.76	0.708129	0.206777	3.42461	0.000615694	0.0047468	Normal
MamRep605b:LTR:LTR?	713.608	0.522887	0.202965	2.57625	0.00998795	0.0432783	Normal
MamTip1b:hAT-Tip100:DNA	55.8288	-0.968716	0.432472	-2.23995	0.0250942	0.0922695	Normal
MamTip2:hAT-Tip100:DNA	2867.21	0.469618	0.395628	1.18702	0.23522	0.451184	Normal
MamTip2b:hAT-Tip100:DNA	1872.18	-0.139372	0.260004	-0.536039	0.591931	0.774614	Normal
MamTip3:hAT-Tip100:DNA	153.619	-0.229399	0.358657	-0.639605	0.522429	0.72425	Normal
MamTip3B:hAT-Tip100:DNA	82.1179	0.0736431	0.351384	0.20958	0.833995	0.911484	Normal
Mam_R4:Dong-R4:LINE	777.389	0.682683	0.530655	1.28649	0.198271	0.402265	Normal
ORSL-2a:hAT-Tip100:DNA	47.7019	0.111889	0.358575	0.312037	0.755013	0.86974	Normal
ORSL-2b:hAT-Tip100:DNA	95.29	0.054952	0.280509	0.195901	0.844687	0.91399	Normal
OldhAT-N1a:hAT:DNA	1.46271	2.98904	2.3985	1.24621	0.212687	NA	Normal
OldhAT-N1b:hAT:DNA	1.65391	0.776165	2.15642	0.359932	0.718898	NA	Normal
PABL_A-int:ERV1:LTR	91.9659	-0.0308649	0.363493	-0.0849119	0.932331	0.961291	Normal
PABL_A:ERV1:LTR	108.215	0.23292	0.437294	0.532639	0.594283	0.775293	Normal
PABL_B-int:ERV1:LTR	128.392	-0.713703	0.318182	-2.24307	0.0248924	0.0920942	Normal
PRIMA4-int:ERV1:LTR	323.315	0.535171	0.458178	1.16804	0.24279	0.460082	Normal
PRIMAX-int:ERV1:LTR	24.1819	-0.776442	0.460673	-1.68545	0.0919016	0.231693	Normal
Plat_L3:CR1:LINE	1226.76	-0.723951	0.278437	-2.60006	0.00932087	0.0415613	Normal
PrimLTR79:ERV1:LTR	65.028	-0.814196	0.520219	-1.5651	0.117558	0.27654	Normal
REP522:REP522:Unknown	25.5867	-0.868239	0.974627	-0.890843	0.373013	0.603181	Normal
Ricksha:MULE-MuDR:DNA	79.9714	-0.735415	0.454815	-1.61695	0.105888	0.2546	Normal
Ricksha_a:MULE-MuDR:DNA	6.85762	0.0622225	1.53414	0.0405584	0.967648	0.980886	Normal
Ricksha_b:MULE-MuDR:DNA	55.1449	-0.286644	0.5704	-0.502531	0.615294	0.788923	Normal
Ricksha_c:MULE-MuDR:DNA	223.412	-0.617707	0.307719	-2.00737	0.0447099	0.138775	Normal
SATR2:Satellite:Satellite	12.0218	0.743173	1.15375	0.644138	0.519486	0.723526	Normal
THE1-int:ERVL-MaLR:LTR	11.0006	0.282035	1.32752	0.212453	0.831754	0.911484	Normal
THE1A:ERVL-MaLR:LTR	1138.54	0.798794	0.307931	2.59407	0.00948474	0.0416701	Normal
THE1B-int:ERVL-MaLR:LTR	1731.21	0.605404	0.322646	1.87637	0.0606041	0.174511	Normal
THE1B:ERVL-MaLR:LTR	2807.34	-0.302306	0.291788	-1.03605	0.30018	0.53143	Normal
THE1C-int:ERVL-MaLR:LTR	363.672	-0.323371	0.581837	-0.555777	0.578363	0.762853	Normal
THE1C:ERVL-MaLR:LTR	1450.19	0.25948	0.201166	1.28988	0.197091	0.401234	Normal
THE1D-int:ERVL-MaLR:LTR	424.568	-0.290604	0.461322	-0.629937	0.528736	0.728765	Normal
THE1D:ERVL-MaLR:LTR	2938.95	0.21354	0.254335	0.839604	0.40113	0.628245	Normal
Tigger10:TcMar-Tigger:DNA	1271	0.826465	0.267184	3.09324	0.00197984	0.0121328	Normal
Tigger11a:TcMar-Tigger:DNA	112.942	-0.827732	0.534901	-1.54745	0.121755	0.282519	Normal
Tigger12:TcMar-Tigger:DNA	234.915	0.288724	0.450274	0.641219	0.52138	0.723635	Normal
Tigger12A:TcMar-Tigger:DNA	501.937	0.832757	0.415486	2.0043	0.0450382	0.139432	Normal
Tigger12c:TcMar-Tigger:DNA	446.595	0.842953	0.306545	2.74985	0.00596231	0.0293208	Normal
Tigger13a:TcMar-Tigger:DNA	845.362	-0.12541	0.311636	-0.402425	0.687371	0.833917	Normal
Tigger14a:TcMar-Tigger:DNA	1174.45	1.04318	0.576303	1.81013	0.0702758	0.194397	Normal
Tigger15a:TcMar-Tigger:DNA	2148.94	-0.367824	0.235623	-1.56107	0.118508	0.277875	Normal
Tigger16a:TcMar-Tigger:DNA	838.345	0.493973	0.261328	1.89024	0.0587257	0.170333	Normal
Tigger16b:TcMar-Tigger:DNA	870.645	0.939159	0.228784	4.10501	4.04e-05	0.000478357	Normal
Tigger17:TcMar-Tigger:DNA	42.4712	0.507212	0.519377	0.976577	0.328778	0.563813	Normal
Tigger17a:TcMar-Tigger:DNA	962.609	0.589221	0.330472	1.78297	0.0745918	0.199412	Normal
Tigger17b:TcMar-Tigger:DNA	12.17	-0.832019	1.10329	-0.754124	0.450775	0.672323	Normal
Tigger17c:TcMar-Tigger:DNA	94.7964	-0.452663	0.641912	-0.705179	0.480699	0.69926	Normal
Tigger17d:TcMar-Tigger:DNA	74.7578	-1.46547	0.751546	-1.94994	0.0511834	0.151772	Normal
Tigger18a:TcMar-Tigger:DNA	289.523	-0.426192	0.483809	-0.88091	0.378367	0.60691	Normal
Tigger19a:TcMar-Tigger:DNA	2627.31	0.857422	0.341387	2.51159	0.012019	0.0502102	Normal
Tigger1:TcMar-Tigger:DNA	5677.71	0.122608	0.389223	0.315007	0.752756	0.869124	Normal
Tigger1a_Mars:TcMar-Tigger:DNA	4.50687	0.538698	1.13523	0.474526	0.635125	0.797883	Normal
Tigger20a:TcMar-Tigger:DNA	472.284	0.293006	0.314563	0.93147	0.351611	0.584333	Normal
Tigger21a:TcMar-Tigger:DNA	32.6724	0.373856	0.750884	0.497888	0.618563	0.788946	Normal
Tigger22N1:TcMar-Tigger:DNA	418.469	-0.28438	0.30941	-0.919103	0.358042	0.586876	Normal
Tigger23a:TcMar-Tigger:DNA	175.362	0.320985	0.280077	1.14606	0.251771	0.469371	Normal
Tigger2:TcMar-Tigger:DNA	1192.79	-0.135725	0.332105	-0.408682	0.682773	0.83087	Normal
Tigger2a:TcMar-Tigger:DNA	1077.24	-0.137102	0.157951	-0.868003	0.385393	0.611153	Normal
Tigger2b_Pri:TcMar-Tigger:DNA	416.1	-0.0332292	0.328636	-0.101112	0.919461	0.953781	Normal
Tigger3:TcMar-Tigger:DNA	285.58	0.00490576	0.35939	0.0136503	0.989109	0.995775	Normal
Tigger3a:TcMar-Tigger:DNA	2726.2	0.745768	0.411601	1.81187	0.0700059	0.1941	Normal
Tigger3b:TcMar-Tigger:DNA	1699.99	0.16449	0.317502	0.518075	0.604406	0.781492	Normal
Tigger3c:TcMar-Tigger:DNA	405.178	-0.0833484	0.428904	-0.194329	0.845919	0.91399	Normal
Tigger3d:TcMar-Tigger:DNA	217.143	0.112158	0.415832	0.26972	0.787376	0.892137	Normal
Tigger4:TcMar-Tigger:DNA	594.639	0.338002	0.292183	1.15682	0.247348	0.463292	Normal
Tigger4a:TcMar-Tigger:DNA	1381.71	0.246551	0.343274	0.718235	0.472612	0.692026	Normal
Tigger5:TcMar-Tigger:DNA	301.234	0.998735	0.31165	3.20467	0.00135216	0.00882969	Normal
Tigger5b:TcMar-Tigger:DNA	771.949	0.054534	0.273766	0.199199	0.842107	0.91399	Normal
Tigger6:TcMar-Tigger:DNA	66.9675	-0.588199	0.313679	-1.87516	0.0607704	0.174569	Normal
Tigger6b:TcMar-Tigger:DNA	30.6529	0.215907	0.573958	0.376173	0.706789	0.845458	Normal
Tigger7:TcMar-Tigger:DNA	870.814	0.607894	0.227304	2.67437	0.00748708	0.0352246	Normal
Tigger9a:TcMar-Tigger:DNA	180.58	0.518671	0.53104	0.976707	0.328714	0.563813	Normal
Tigger9b:TcMar-Tigger:DNA	175.506	0.383692	0.489686	0.783546	0.433307	0.657943	Normal
UCON100:hAT-hAT19:DNA	0.0563544	1.99835	4.16484	0.479814	0.63136	NA	Normal
UCON101:UCON101:Unknown	13.7326	-1.08921	1.02921	-1.0583	0.28992	0.520984	Normal
UCON103:LTR:LTR?	1.14927	0.44362	3.57139	0.124215	0.901145	NA	Normal
UCON105:hAT:DNA	165.581	0.812909	0.410713	1.97927	0.0477862	0.144961	Normal
UCON11:TcMar-Tigger:DNA	1.20752	0.229618	2.12319	0.108148	0.913878	NA	Normal
UCON12:UCON12:Unknown	5.46877	-0.558556	1.47249	-0.379327	0.704445	0.845381	Normal
UCON12A:UCON12A:Unknown	0.403305	-1.13853	3.59378	-0.316806	0.751391	NA	Normal
UCON15:hAT-Ac:DNA	1.64741	1.2032	1.83108	0.6571	0.511116	NA	Normal
UCON16:UCON16:Unknown	5.28622	4.85699	2.75716	1.76159	0.0781384	0.207184	Normal
UCON17:UCON17:Unknown	1.16716	4.30202	3.53148	1.21819	0.223151	NA	Normal
UCON18:UCON18:Unknown	1.07437	-0.340118	2.20988	-0.153908	0.877682	NA	Normal
UCON19:UCON19:Unknown	0.909261	2.50044	3.00342	0.83253	0.40511	NA	Normal
UCON1:UCON1:Unknown	12.7949	1.68571	1.32714	1.27019	0.204018	0.410439	Normal
UCON20:UCON20:Unknown	2.87276	0.718441	1.56174	0.460026	0.645498	0.807643	Normal
UCON21:DNA:DNA?	0.414115	1.53504	4.14724	0.370135	0.711282	NA	Normal
UCON22:UCON22:Unknown	3.96137	1.01409	1.44317	0.702686	0.482251	0.69926	Normal
UCON24:UCON24:Unknown	0.808596	2.28145	3.95704	0.576556	0.56424	NA	Normal
UCON25:UCON25:Unknown	4.01067	2.23552	1.52635	1.46462	0.143025	0.31705	Normal
UCON28a:UCON28a:Unknown	40.554	0.741684	0.501357	1.47935	0.139046	0.31	Normal
UCON28b:UCON28b:Unknown	12.7942	0.323392	0.733405	0.440946	0.659252	0.815007	Normal
UCON29:Kolobok:DNA	104.623	-0.22392	0.362364	-0.617941	0.536614	0.733932	Normal
UCON31:UCON31:Unknown	14.2663	-0.107915	1.02077	-0.105719	0.915805	0.953057	Normal
UCON34:hAT-Charlie:DNA	121.939	0.481389	0.348524	1.38122	0.167211	0.354286	Normal
UCON37:hAT-Ac:DNA	40.8825	-0.803117	0.57223	-1.40349	0.160472	0.344885	Normal
UCON38:hAT-Charlie:DNA	31.3026	0.33088	0.815006	0.405985	0.684754	0.831945	Normal
UCON39:TcMar-Tigger:DNA	77.587	0.25171	0.489884	0.513816	0.607381	0.782978	Normal
UCON41:UCON41:Unknown	80.2035	0.358476	0.35599	1.00698	0.313943	0.549927	Normal
UCON44:TcMar-Tigger:DNA	280.698	0.731785	0.349321	2.09488	0.036182	0.119112	Normal
UCON44:TcMar:DNA	2.66705	1.75477	2.10478	0.833708	0.404446	NA	Normal
UCON47:UCON47:Unknown	357.23	0.3416	0.516413	0.661486	0.508301	0.716796	Normal
UCON48:UCON48:Unknown	20.012	-0.587844	0.788985	-0.745063	0.456234	0.675022	Normal
UCON4:Unspecified:Unspecified	124.108	0.433782	0.378206	1.14695	0.251404	0.469371	Normal
UCON51:LTR:LTR?	2.15738	2.60732	1.97746	1.31852	0.187329	NA	Normal
UCON56:UCON56:Unknown	0.219061	-1.43721	3.99786	-0.359495	0.719225	NA	Normal
UCON57:UCON57:Unknown	1.01693	0.202868	2.39734	0.084622	0.932562	NA	Normal
UCON58:DNA:DNA	53.0571	-0.478802	0.412299	-1.1613	0.245521	0.461318	Normal
UCON58:DNA:DNA?	0	NA	NA	NA	NA	NA	Normal
UCON59:DNA:DNA	7.80221	1.85027	2.12368	0.871258	NA	NA	Normal
UCON5:UCON5:Unknown	6.41523	1.39854	1.02568	1.36351	0.17272	0.361388	Normal
UCON61:UCON61:Unknown	0.253595	2.75835	4.16002	0.663062	0.507291	NA	Normal
UCON62:Crypton:DNA	1.30279	-0.404915	2.15522	-0.187876	0.850974	NA	Normal
UCON63:UCON63:Unknown	2.61265	5.23331	3.22973	1.62036	0.105156	NA	Normal
UCON64:UCON64:Unknown	31.3314	-0.675441	0.583294	-1.15798	0.246873	0.463129	Normal
UCON65:UCON65:Unknown	5.13619	1.69578	2.21081	0.76704	NA	NA	Normal
UCON66:UCON66:Unknown	4.646	1.22574	2.08472	0.587966	NA	NA	Normal
UCON68:UCON68:Unknown	0.0563544	1.99835	4.16484	0.479814	0.63136	NA	Normal
UCON71:UCON71:Unknown	5.56912	-0.567181	1.60259	-0.353914	0.723403	0.854016	Normal
UCON73:hAT:DNA	153.333	-0.685275	0.442837	-1.54746	0.121751	0.282519	Normal
UCON75:UCON75:Unknown	0.0563544	1.99835	4.16484	0.479814	0.63136	NA	Normal
UCON76:UCON76:Unknown	23.4763	0.942543	0.854339	1.10324	0.269922	0.493096	Normal
UCON78:DNA:DNA	44.1928	0.875035	0.397505	2.20132	0.0277137	0.098239	Normal
UCON7:DNA:DNA?	2.14451	1.49552	1.52397	0.98133	0.32643	NA	Normal
UCON80:hAT-Blackjack:DNA	2.23643	0.714397	1.6295	0.438414	0.661086	NA	Normal
UCON81:hAT-Charlie:DNA	1.4863	0.55667	2.27019	0.245209	0.806295	NA	Normal
UCON83:DNA:DNA?	2.57997	3.85103	2.68993	1.43165	0.152244	NA	Normal
UCON84:UCON84:Unknown	1.56615	-0.961379	2.01654	-0.476746	0.633543	NA	Normal
UCON85:UCON85:Unknown	7.35753	-0.8157	1.22106	-0.668028	0.504116	0.713676	Normal
UCON86:L2:LINE	37.6197	-0.0223303	0.436123	-0.0512018	0.959165	0.977154	Normal
UCON87:UCON87:Unknown	0.0281772	1.8146	4.1657	0.435604	0.663124	NA	Normal
UCON87B:UCON87B:Unknown	2.76888	1.06221	1.4775	0.718925	0.472187	NA	Normal
UCON88:UCON88:Unknown	9.86538	-1.06037	1.01843	-1.04118	0.297791	0.530343	Normal
UCON89:hAT:DNA	4.96171	-1.05876	1.14967	-0.920929	0.357087	0.586876	Normal
UCON92:UCON92:Unknown	0.0845315	2.14933	4.1642	0.516144	0.605754	NA	Normal
UCON93:UCON93:Unknown	3.50018	2.70047	1.85869	1.45289	0.146255	0.322462	Normal
UCON94:UCON94:Unknown	3.96066	1.78997	1.92397	0.930351	NA	NA	Normal
UCON96:UCON96:Unknown	1.49675	3.12476	2.91794	1.07088	0.284225	NA	Normal
UCON97:DNA:DNA	3.37085	-0.161555	1.41412	-0.114244	0.909045	0.951233	Normal
UCON99:Helitron:RC	1.00141	4.07087	2.89902	1.40422	0.160253	NA	Normal
UCON9:PIF-Harbinger:DNA	7.62457	1.38629	0.862974	1.60641	0.108185	0.2596	Normal
UCON9B:PIF-Harbinger:DNA	41.7793	-0.939024	0.450679	-2.08357	0.0371989	0.121456	Normal
X10b_DNA:TcMar-Tigger:DNA	1231.17	0.436134	0.609275	0.715824	0.4741	0.692026	Normal
X15_LINE:L2:LINE	42.6219	0.642288	0.450513	1.42568	0.153961	0.334515	Normal
X1_DNA:TcMar-Tigger:DNA	314.815	0.280716	0.372604	0.75339	0.451216	0.672323	Normal
X1_LR:Gypsy:LTR	0.19724	2.58056	4.16269	0.619926	0.535307	NA	Normal
X21_LINE:CR1:LINE	5.74673	-0.672064	1.25778	-0.534328	0.593115	0.774614	Normal
X23_DNA:DNA:DNA	1.86829	1.64083	2.14771	0.763988	0.444874	NA	Normal
X24_DNA:DNA:DNA	30.9634	0.730235	0.583097	1.25234	0.210446	0.417746	Normal
X26_DNA:TcMar-Tigger:DNA	327.828	-0.296183	0.23195	-1.27693	0.201629	0.406318	Normal
X2a_DNA:DNA:DNA	67.1779	-0.131726	0.614597	-0.214329	0.830291	0.911484	Normal
X2b_DNA:DNA:DNA	43.1499	1.33136	0.808518	1.64666	0.099627	0.244465	Normal
X33a_DNA:TcMar-Tc1:DNA	526.117	-0.127511	0.66962	-0.190423	0.848977	0.915639	Normal
X34_DNA:DNA:DNA	8.25946	0.538552	0.800255	0.672975	0.500963	0.710301	Normal
X4a_DNA:TcMar-Tigger:DNA	116.139	-0.0934448	0.40721	-0.229475	0.818499	0.907654	Normal
X4a_DNA:TcMar:DNA	0.0563544	1.99835	4.16484	0.479814	0.63136	NA	Normal
X4b_DNA:TcMar-Tigger:DNA	295.998	0.809672	0.33397	2.42438	0.0153345	0.0612865	Normal
X4b_DNA:TcMar:DNA	3.34965	0.999691	1.53237	0.652384	0.514154	0.718612	Normal
X5a_DNA:TcMar-Tigger:DNA	174.648	0.631246	0.389674	1.61993	0.105247	0.254082	Normal
X6a_DNA:TcMar-Tigger:DNA	788.772	0.696046	0.418179	1.66447	0.0960188	0.240047	Normal
X6b_DNA:TcMar-Tigger:DNA	714.474	0.0910194	0.433068	0.210173	0.833533	0.911484	Normal
X7A_LINE:CR1:LINE	224.825	0.0819497	0.366131	0.223826	0.822893	0.908442	Normal
X7B_LINE:CR1:LINE	231.091	0.533398	0.224648	2.37437	0.0175787	0.0686035	Normal
X7C_LINE:CR1:LINE	310.862	-0.177453	0.358538	-0.494933	0.620647	0.788946	Normal
X7D_LINE:CR1:LINE	3.87672	-1.19428	1.94752	-0.613232	NA	NA	Normal
Zaphod2:hAT-Tip100:DNA	277.577	0.0201125	0.392282	0.0512705	0.95911	0.977154	Normal
Zaphod3:hAT-Tip100:DNA	263.091	0.295724	0.675526	0.437769	0.661554	0.815007	Normal
Zaphod4a:hAT-Tip100:DNA	25.3606	-0.929102	1.01197	-0.918111	0.358561	0.586876	Normal
Zaphod5a:hAT-Tip100:DNA	23.5607	0.737661	0.662375	1.11366	0.265424	0.487973	Normal
Zaphod5b:hAT-Tip100:DNA	4.96035	-1.40066	1.69742	-0.825168	0.409276	0.633113	Normal
Zaphod:hAT-Tip100:DNA	154.487	0.474236	0.285732	1.65972	0.09697	0.241302	Normal
hAT-1_Mam:hAT-Tag1:DNA	757.826	0.489738	0.258363	1.89554	0.0580205	0.169109	Normal
hAT-4b_Ther:hAT-Tip100:DNA	154.055	0.0533456	0.608987	0.0875973	0.930197	0.960748	Normal
(CATTC)n:Satellite:Satellite	22.0798	-4.26906	1.09404	-3.90212	9.54e-05	0.000973922	Down
AluYRd1:Alu:SINE	22.6408	-1.77561	0.873072	-2.03375	0.0419768	0.132561	Down
AluYc3:Alu:SINE	119.213	-1.24515	0.506199	-2.4598	0.0139016	0.0566976	Down
AluYe6:Alu:SINE	68.7655	-1.05653	0.532468	-1.98421	0.0472323	0.143986	Down
Arthur1C:hAT-Tip100:DNA	121.906	-1.09001	0.390196	-2.79349	0.00521421	0.0263041	Down
Charlie30b:hAT-Charlie:DNA	256.68	-1.28696	0.579955	-2.21907	0.0264818	0.0953247	Down
EUTREP2:hAT:DNA?	179.095	-1.34543	0.300434	-4.47828	7.52e-06	0.000113822	Down
HERV1_LTRc:ERV1:LTR	11.7725	-4.2113	0.911667	-4.61934	3.85e-06	6.48e-05	Down
HERV30-int:ERV1:LTR	48.8537	-1.41226	0.710357	-1.9881	0.0468003	0.143401	Down
HERV4_I-int:ERV1:LTR	210.741	-2.04544	0.369231	-5.53972	3.03e-08	1.03e-06	Down
HERVFH19-int:ERV1:LTR	197.372	-1.03419	0.503188	-2.05528	0.039852	0.128711	Down
HSATII:Satellite:Satellite	3.81338	-5.69582	1.78539	-3.19025	0.00142152	0.00923213	Down
L1M3c:L1:LINE	162.27	-1.05129	0.52055	-2.01958	0.0434272	0.136209	Down
L1M:L1:LINE	170.893	-2.45487	0.357071	-6.87501	6.2e-12	6.17e-10	Down
L1PB:L1:LINE	446.206	-1.50788	0.335265	-4.49758	6.87e-06	0.000105298	Down
L1_RS16:L1:LINE	1142.75	-1.88602	0.337837	-5.58264	2.37e-08	8.33e-07	Down
LTR06:ERV1:LTR	11.1639	-1.60338	0.678604	-2.36277	0.018139	0.0703769	Down
LTR10C:ERV1:LTR	217.595	-1.08592	0.465819	-2.33121	0.0197425	0.0754973	Down
LTR10G:ERV1:LTR	62.4283	-1.25891	0.561655	-2.24144	0.0249978	0.0921987	Down
LTR16D1:ERVL:LTR	34.3058	-2.21574	0.630386	-3.5149	0.000439922	0.00355208	Down
LTR18B:ERVL:LTR	709.373	-3.01079	0.916704	-3.28436	0.00102215	0.00701991	Down
LTR19C:ERV1:LTR	72.2208	-2.60556	0.503405	-5.17588	2.27e-07	6.16e-06	Down
LTR1E:ERV1:LTR	129.521	-1.94193	0.873425	-2.22335	0.0261923	0.0951361	Down
LTR22B1:ERVK:LTR	31.2792	-1.40146	0.507374	-2.76219	0.00574158	0.0284696	Down
LTR23:ERV1:LTR	130.885	-1.77918	0.629992	-2.82413	0.00474095	0.0247399	Down
LTR24C:ERV1:LTR	58.3544	-1.43755	0.494251	-2.90854	0.00363117	0.0200891	Down
LTR26B:ERV1:LTR	275.961	-2.26662	0.369448	-6.13514	8.51e-10	5.27e-08	Down
LTR27B:ERV1:LTR	48.6459	-1.39147	0.387401	-3.59182	0.000328381	0.00274416	Down
LTR2:ERV1:LTR	1531.5	-1.65817	0.322991	-5.13381	2.84e-07	7.54e-06	Down
LTR31:ERV1:LTR	78.1429	-1.31649	0.499842	-2.63382	0.00844311	0.0382492	Down
LTR32:ERVL:LTR	275.05	-1.11719	0.329702	-3.38848	0.000702806	0.00531553	Down
LTR35:ERV1:LTR	55.1562	-1.59868	0.528675	-3.02393	0.00249512	0.0149083	Down
LTR35B:ERV1:LTR	27.7247	-1.25163	0.584446	-2.14156	0.0322287	0.109953	Down
LTR38C:ERV1:LTR	26.3714	-2.21731	0.773221	-2.86762	0.00413567	0.0218678	Down
LTR43-int:ERV1:LTR	73.5044	-1.76385	0.339862	-5.1899	2.1e-07	5.85e-06	Down
LTR43:ERV1:LTR	222.899	-2.52098	0.312819	-8.05893	7.7e-16	1.53e-13	Down
LTR45B:ERV1:LTR	155.232	-2.46209	0.494516	-4.97878	6.4e-07	1.43e-05	Down
LTR47A:ERVL:LTR	234.893	-1.00282	0.27442	-3.65431	0.000257873	0.00221697	Down
LTR47B3:ERVL:LTR	19.515	-2.59214	0.803014	-3.22802	0.00124651	0.00836842	Down
LTR4:ERV1:LTR	39.2836	-1.26212	0.494875	-2.55038	0.0107607	0.0459251	Down
LTR51:ERV1:LTR	103.906	-1.13779	0.500569	-2.273	0.023026	0.0868016	Down
LTR53-int:ERVL:LTR	249.423	-2.09958	0.321534	-6.52988	6.58e-11	4.92e-09	Down
LTR53:ERVL:LTR	117.723	-1.60031	0.329741	-4.85324	1.21e-06	2.48e-05	Down
LTR60B:ERV1:LTR	101.238	-2.90046	0.57699	-5.02688	4.99e-07	1.19e-05	Down
LTR61:ERV1:LTR	126.678	-1.20454	0.520262	-2.31526	0.0205987	0.078393	Down
LTR75_1:ERV1:LTR	103.605	-1.45522	0.326766	-4.45339	8.45e-06	0.000126258	Down
LTR7B:ERV1:LTR	704.043	-2.84176	0.560552	-5.06956	3.99e-07	9.93e-06	Down
LTR80A:ERVL:LTR	62.8628	-1.28494	0.578353	-2.22172	0.0263022	0.0952459	Down
MER126:DNA:DNA	360.515	-2.64652	0.286919	-9.22393	2.86e-20	1.71e-17	Down
MER31-int:ERV1:LTR	261.283	-1.32408	0.290386	-4.55972	5.12e-06	8.17e-05	Down
MER34C_:ERV1:LTR	107.346	-1.59619	0.555144	-2.87528	0.00403671	0.0217696	Down
MER41D:ERV1:LTR	120.605	-1.49521	0.370527	-4.03536	5.45e-05	0.000620473	Down
MER41G:ERV1:LTR	61.8768	-1.73688	0.640159	-2.7132	0.00666367	0.0321092	Down
MER4C:ERV1:LTR	223.144	-1.21942	0.299079	-4.07725	4.56e-05	0.000533894	Down
MER51D:ERV1:LTR	67.0386	-2.12406	0.650696	-3.26429	0.00109738	0.00746135	Down
MER54A:ERVL:LTR	126.808	-1.03745	0.435994	-2.37949	0.0173364	0.0679245	Down
MER63C:hAT-Tip100:DNA	357.948	-1.22599	0.427107	-2.87045	0.00409889	0.0217696	Down
MER67A:ERV1:LTR	83.1854	-1.24346	0.380974	-3.2639	0.00109891	0.00746135	Down
MER67C:ERV1:LTR	334.342	-1.28577	0.238661	-5.38743	7.15e-08	2.25e-06	Down
MER6:TcMar-Tigger:DNA	271.043	-1.04937	0.486177	-2.15841	0.030896	0.106707	Down
MER74C:ERVL:LTR	18.8292	-1.67574	0.572111	-2.92905	0.00339999	0.0192559	Down
MER83:ERV1:LTR	141.705	-2.34023	0.485781	-4.81747	1.45e-06	2.8e-05	Down
MER87:ERV1:LTR	160.07	-1.86926	0.478534	-3.90622	9.38e-05	0.00096579	Down
MER91B:hAT-Tip100:DNA	527.602	-1.47001	0.320891	-4.58104	4.63e-06	7.57e-05	Down
MER92B:ERV1:LTR	258.288	-1.27026	0.286985	-4.42622	9.59e-06	0.000137865	Down
MER97b:hAT-Tip100:DNA	27.8212	-2.07451	0.515477	-4.02445	5.71e-05	0.000638323	Down
MLT1C-int:ERVL-MaLR:LTR	24.6616	-2.07497	0.695098	-2.98515	0.00283438	0.0164421	Down
MLT1C2-int:ERVL-MaLR:LTR	140.768	-2.17452	0.568554	-3.82465	0.000130956	0.00125194	Down
MLT1E3-int:ERVL-MaLR:LTR	50.6365	-2.27521	0.565374	-4.02426	5.72e-05	0.000638323	Down
MLT1E3:ERVL-MaLR:LTR	808.378	-1.59218	0.178191	-8.93522	4.06e-19	1.21e-16	Down
MSTC-int:ERVL-MaLR:LTR	52.6322	-1.57649	0.425852	-3.70195	0.000213946	0.00186617	Down
MacERV1_LTR3a:ERV1:LTR	36.977	-3.65342	0.771307	-4.73666	2.17e-06	3.93e-05	Down
MacERV1_LTR3c:ERV1:LTR	40.2339	-2.81339	0.493185	-5.70454	1.17e-08	4.81e-07	Down
MacERV1_LTR4a:ERV1:LTR	50.7481	-1.3485	0.654408	-2.06064	0.0393372	0.127393	Down
MacERV1_int-int:ERV1:LTR	1161.92	-1.3264	0.400482	-3.312	0.000926315	0.00651145	Down
MacERV2_LTR2:ERV1:LTR	44.0239	-1.56165	0.66943	-2.33281	0.0196581	0.0754973	Down
MacERV2_LTR2a:ERV1:LTR	102.54	-3.06031	0.333718	-9.17036	4.71e-20	1.88e-17	Down
MacERV2_LTR3:ERV1:LTR	32.1369	-3.18003	0.667206	-4.76618	1.88e-06	3.45e-05	Down
MacERV2_int-int:ERV1:LTR	1144.96	-1.4461	0.25414	-5.69018	1.27e-08	5.06e-07	Down
MacERV4_LTR1a:ERVK:LTR	44.958	-1.84186	0.629534	-2.92575	0.00343628	0.0193696	Down
MacERV4_LTR1b:ERVK:LTR	5.84692	-2.35844	0.927982	-2.54148	0.0110386	0.046777	Down
MacERV4_LTR2:ERVK:LTR	147.495	-2.41842	0.640431	-3.77625	0.00015921	0.00144134	Down
MacERV4_LTR4:ERVK:LTR	59.2032	-1.44958	0.530667	-2.73162	0.00630244	0.0306155	Down
MacERV6_LTR5:ERV1:LTR	20.4932	-1.90534	0.78213	-2.43609	0.0148472	0.0601211	Down
MacERVK1-int:ERVK:LTR	240.765	-1.7719	0.45625	-3.88362	0.000102914	0.00104223	Down
MacERVK1_LTR1a:ERVK:LTR	16.6734	-2.59291	0.919302	-2.82052	0.00479459	0.024911	Down
MacERVK2-int:ERVK:LTR	385.101	-3.56467	0.747411	-4.76936	1.85e-06	3.45e-05	Down
MacERVK2_LTR1a:ERVK:LTR	379.213	-2.39821	0.583834	-4.1077	4e-05	0.000477541	Down
MacNERV5_LTR:ERV1:LTR	97.2977	-1.74079	0.791713	-2.19877	0.0278946	0.098239	Down
MacNERVK2-int:ERVK:LTR	1062.02	-1.60503	0.424274	-3.78301	0.000154944	0.00141343	Down
MacNERVK2a-int:ERVK:LTR	1218.79	-2.11591	0.32108	-6.58998	4.4e-11	3.5e-09	Down
MamGypLTR1b:Gypsy:LTR	227.615	-1.00796	0.304949	-3.30536	0.000948556	0.00659025	Down
MamGypLTR2c:Gypsy:LTR	104.418	-1.22675	0.35044	-3.5006	0.000464216	0.00372307	Down
MamTip1:hAT-Tip100:DNA	351.642	-1.12421	0.389744	-2.8845	0.00392041	0.0213922	Down
PABL_B:ERV1:LTR	90.5087	-2.1823	0.438473	-4.97705	6.46e-07	1.43e-05	Down
PRIMA41-int:ERV1:LTR	119.25	-1.55365	0.541089	-2.87134	0.0040873	0.0217696	Down
PRIMA4_LTR:ERV1:LTR	80.6605	-1.04057	0.388043	-2.68159	0.00732727	0.0347464	Down
Ricksha_0:MULE-MuDR:DNA	115.262	-2.16479	0.35847	-6.03897	1.55e-09	8.42e-08	Down
SATR1:Satellite:Satellite	136.541	-2.03002	0.485531	-4.18103	2.9e-05	0.000361221	Down
SST1:centr:Satellite	57.782	-1.23278	0.552394	-2.2317	0.025635	0.0936814	Down
TAR1:subtelo:Satellite	39.6178	-1.5675	0.643737	-2.435	0.0148919	0.0601211	Down
Tigger1a_Art:TcMar-Tigger:DNA	118.539	-2.89473	0.397237	-7.28716	3.17e-13	4.2e-11	Down
X11_DNA:TcMar-Tigger:DNA	57.6712	-1.04264	0.525345	-1.98467	0.0471811	0.143986	Down
X1_LINE:CR1:LINE	27.6915	-2.0793	0.580288	-3.58322	0.000339383	0.00281641	Down
X20_LINE:CR1:LINE	32.2334	-1.03261	0.446578	-2.31227	0.020763	0.0787677	Down
X22_DNA:TcMar:DNA	7.32608	-2.78162	1.27868	-2.17538	0.0296016	0.103131	Down
hAT-N1_Mam:hAT-Tip100:DNA	116.475	-1.48224	0.528032	-2.80711	0.00499882	0.0255281	Down

## Sheet: monkeysDay5
gene/TE	rheMac5_1.BAM.T	rheMac5_2.BAM.T	rheMac5_3.BAM.T	rheMac5_4.BAM.T	rheCon_1.BAM.C	rheCon_2.BAM.C
(GAATG)n:Satellite:Satellite	0	0	0	0	0	3
ACRO1:acro:Satellite	0	0	1	3	1	0
ALR/Alpha:centr:Satellite	1150	203	600	648	301	315
Alu:Alu:SINE	1050	406	549	3259	2660	2874
AluJb:Alu:SINE	52457	32632	33959	179392	118999	138263
AluJo:Alu:SINE	20944	15132	17086	71631	40158	44181
AluJr4:Alu:SINE	4484	2636	2858	20373	11025	12751
AluJr:Alu:SINE	47047	27670	28787	166854	107599	123965
AluSc5:Alu:SINE	1455	394	706	2963	2554	3006
AluSc8:Alu:SINE	8588	5129	5651	20474	19072	21533
AluSc:Alu:SINE	17440	12036	12452	44278	33733	36412
AluSg4:Alu:SINE	9179	5144	6062	23048	17227	19169
AluSg7:Alu:SINE	2608	1052	1373	6176	4429	4918
AluSg:Alu:SINE	17011	12454	12047	47701	39645	43000
AluSp:Alu:SINE	28299	18579	19194	75717	62614	69899
AluSq10:Alu:SINE	652	339	436	1725	1093	1204
AluSq2:Alu:SINE	22095	14788	15061	63238	40096	45681
AluSq4:Alu:SINE	612	229	311	1753	911	1144
AluSq:Alu:SINE	8108	5134	5258	24594	19168	20958
AluSx1:Alu:SINE	46680	29446	30381	129657	104279	113713
AluSx3:Alu:SINE	15931	10521	10917	44820	34118	38162
AluSx4:Alu:SINE	5711	3446	3580	11556	9325	10226
AluSx:Alu:SINE	49232	38560	34658	154676	110150	118529
AluSz6:Alu:SINE	17349	10660	11378	64086	38140	44057
AluSz:Alu:SINE	91675	73053	73549	271432	128365	139718
AluY:Alu:SINE	47085	23702	28751	77318	76822	89194
AluYRa1:Alu:SINE	35930	22629	25410	35307	46833	55866
AluYRa2:Alu:SINE	4115	2309	2828	5320	6971	8366
AluYRa3:Alu:SINE	628	407	417	665	1373	1697
AluYRa4:Alu:SINE	542	128	267	535	684	905
AluYRb1:Alu:SINE	2154	1195	1165	3633	3152	3663
AluYRb2:Alu:SINE	1307	510	809	1746	2094	2508
AluYRb3:Alu:SINE	4002	1987	2540	5697	8187	9196
AluYRc0:Alu:SINE	5033	3250	3263	5951	8459	9945
AluYRc1:Alu:SINE	417	172	280	994	1116	1209
AluYRc2:Alu:SINE	372	263	257	599	480	500
AluYRd1:Alu:SINE	30	2	18	21	77	100
AluYRd2:Alu:SINE	1353	680	887	1646	1677	2236
AluYRd4:Alu:SINE	52	33	51	120	92	106
AluYc3:Alu:SINE	112	42	41	209	322	459
AluYc:Alu:SINE	4453	6517	4626	8684	3858	3535
AluYe5:Alu:SINE	58	14	46	53	100	68
AluYe6:Alu:SINE	71	12	33	111	179	232
AmnHarb1:PIF-Harbinger:DNA	1	10	0	118	8	12
AmnL2-1:L2:LINE	2363	4344	3113	21588	4006	4055
AmnSINE1:5S-Deu-L2:SINE	2119	3171	2439	13989	3565	3340
Arthur1:hAT-Tip100:DNA	196	79	107	932	541	700
Arthur1A:hAT-Tip100:DNA	104	82	63	1018	479	362
Arthur1B:hAT-Tip100:DNA	161	92	121	2028	346	355
Arthur1C:hAT-Tip100:DNA	96	84	75	420	321	428
Arthur2:hAT-Tip100:DNA	85	36	55	1183	581	691
BLACKJACK:hAT-Blackjack:DNA	229	52	78	1797	296	358
BSR/Beta:Satellite:Satellite	202	60	92	485	233	209
CER:Satellite:Satellite	0	0	0	0	0	0
CR1-11_Crp:CR1:LINE	0	5	2	14	0	1
CR1-12_AMi:CR1:LINE	11	0	2	66	7	8
CR1-13_AMi:CR1:LINE	6	1	2	113	4	18
CR1-16_AMi:CR1:LINE	13	2	4	225	23	40
CR1-1_Amn:CR1:LINE	8	14	8	100	8	8
CR1-3_Croc:CR1:LINE	111	139	84	1423	433	455
CR1-L3A_Croc:CR1:LINE	31	30	16	342	81	59
CR1-L3B_Croc:CR1:LINE	190	261	189	647	84	87
CR1_Mam:CR1:LINE	453	490	618	3975	1236	1289
Chap1_Mam:hAT-Charlie:DNA	30	69	28	828	170	160
Chap1a_Mam:hAT-Charlie:DNA	122	105	85	2020	407	375
Charlie10:hAT-Charlie:DNA	220	190	201	2023	860	830
Charlie10a:hAT-Charlie:DNA	109	134	121	899	267	245
Charlie10b:hAT-Charlie:DNA	29	47	35	679	187	248
Charlie11:hAT-Charlie:DNA	94	96	73	609	112	88
Charlie12:hAT-Charlie:DNA	1	0	1	33	39	49
Charlie13a:hAT-Charlie:DNA	73	32	26	1153	167	156
Charlie13b:hAT-Charlie:DNA	64	62	61	673	236	320
Charlie14a:hAT-Charlie:DNA	104	76	80	697	326	374
Charlie15a:hAT-Charlie:DNA	1012	1046	782	6291	1948	1909
Charlie15b:hAT-Charlie:DNA	495	588	417	4116	1453	1466
Charlie16:hAT-Charlie:DNA	544	697	569	3597	1532	1388
Charlie16a:hAT-Charlie:DNA	332	552	389	2768	1320	1572
Charlie17:hAT-Charlie:DNA	172	158	113	904	768	857
Charlie17a:hAT-Charlie:DNA	332	397	466	3384	549	560
Charlie17b:hAT-Charlie:DNA	226	328	194	682	131	128
Charlie18a:hAT-Charlie:DNA	2455	3922	2893	7688	1699	1691
Charlie19a:hAT-Charlie:DNA	342	343	316	3252	1003	923
Charlie1:hAT-Charlie:DNA	1286	1746	1292	7317	4433	4380
Charlie1a:hAT-Charlie:DNA	1195	992	914	15386	3851	4535
Charlie1b:hAT-Charlie:DNA	525	468	413	5226	2209	2559
Charlie20a:hAT-Charlie:DNA	86	63	58	1265	231	158
Charlie21a:hAT-Charlie:DNA	216	120	138	1314	436	449
Charlie22a:hAT-Charlie:DNA	311	378	256	2336	666	816
Charlie23a:hAT-Charlie:DNA	96	75	60	1639	559	580
Charlie24:hAT-Charlie:DNA	294	287	255	3288	520	579
Charlie25:hAT-Charlie:DNA	108	87	75	1335	386	314
Charlie26a:hAT-Charlie:DNA	106	114	161	792	317	320
Charlie29a:hAT-Charlie:DNA	68	34	47	1376	238	289
Charlie29b:hAT-Charlie:DNA	898	1127	919	4522	505	489
Charlie2a:hAT-Charlie:DNA	240	202	202	2825	1133	1065
Charlie2b:hAT-Charlie:DNA	703	834	598	3844	1503	1729
Charlie30a:hAT-Charlie:DNA	346	406	309	1894	906	989
Charlie30b:hAT-Charlie:DNA	84	54	58	839	786	949
Charlie31a:hAT-Charlie:DNA	530	695	573	3229	236	215
Charlie32a:hAT-Charlie:DNA	13	17	12	337	162	145
Charlie3:hAT-Charlie:DNA	85	88	83	1169	292	242
Charlie4:hAT-Charlie:DNA	316	326	312	1360	1131	1370
Charlie4a:hAT-Charlie:DNA	418	317	350	4015	1565	1560
Charlie4z:hAT-Charlie:DNA	1778	1829	1721	14693	4369	4410
Charlie5:hAT-Charlie:DNA	307	262	263	2081	1201	1372
Charlie6:hAT-Charlie:DNA	577	499	501	2987	351	352
Charlie7:hAT-Charlie:DNA	599	382	440	4712	987	1031
Charlie7a:hAT-Charlie:DNA	244	232	200	1969	740	723
Charlie7b_Mars:hAT-Charlie:DNA	7	1	2	54	1	6
Charlie8:hAT-Charlie:DNA	1304	1964	1325	11181	4785	4776
Charlie9:hAT-Charlie:DNA	343	351	333	2067	1085	1057
Cheshire:hAT-Charlie:DNA	279	294	211	3706	673	754
Chompy-6_Croc:PIF-Harbinger:DNA	0	0	0	12	0	0
D20S16:Satellite:Satellite	38	50	61	328	471	708
DNA1_Mam:TcMar-Tc1:DNA	9	7	17	195	67	76
DNA1_Mam:TcMar:DNA	12	4	1	23	9	7
ERV24B_Prim-int:ERV1:LTR	141	119	129	565	211	279
ERV24_Prim-int:ERV1:LTR	72	17	45	320	262	299
ERV3-16A3_I-int:ERVL:LTR	1288	1235	984	6810	1835	1961
ERV3-16A3_LTR:ERVL:LTR	271	187	167	1268	259	265
ERVL-B4-int:ERVL:LTR	637	482	440	7324	1523	1640
ERVL-E-int:ERVL:LTR	1034	628	668	12096	3053	3657
ERVL-int:ERVL:LTR	176	181	157	835	221	182
ERVL47-int:ERVL:LTR	30	11	6	142	58	68
EUTREP14:EUTREP14:Unknown	4	14	3	126	19	18
EUTREP15:ERV1:LTR	11	15	14	115	21	18
EUTREP16:LTR:LTR	87	115	86	700	172	184
EUTREP2:hAT:DNA?	79	72	73	931	595	645
EUTREP4:PiggyBac:DNA?	27	14	16	138	109	122
EUTREP6:EUTREP6:Unknown	0	0	2	3	0	0
EUTREP7:ERV1:LTR	28	0	4	204	33	34
EUTREP8:LTR:LTR	40	46	38	368	76	84
Eulor10:DNA:DNA?	0	2	1	6	2	0
Eulor11:DNA:DNA	3	2	2	27	11	16
Eulor12:DNA:DNA?	56	59	63	237	38	24
Eulor1:DNA:DNA	1	0	2	27	14	9
Eulor2A:DNA:DNA?	29	45	30	149	16	6
Eulor2B:DNA:DNA?	129	271	162	836	272	201
Eulor2C:DNA:DNA?	11	13	7	200	8	11
Eulor3:DNA:DNA?	0	0	0	2	0	2
Eulor4:Eulor4:Unknown	1	2	1	5	0	0
Eulor5A:Crypton-A:DNA	7	1	1	133	7	2
Eulor5A:DNA:DNA?	0	0	0	0	0	0
Eulor5B:Crypton-A:DNA	0	0	0	10	12	20
Eulor5B:DNA:DNA?	0	0	0	0	0	0
Eulor6A:Crypton:DNA	2	0	0	31	5	1
Eulor6B:Crypton:DNA	0	0	0	74	5	6
Eulor6C:Crypton:DNA	5	0	3	10	0	0
Eulor6C:DNA:DNA?	0	0	0	0	0	0
Eulor6D:Crypton:DNA	5	6	4	40	17	5
Eulor6D:DNA:DNA?	0	0	1	0	0	0
Eulor6E:Crypton:DNA	0	0	1	80	0	2
Eulor6E:DNA:DNA?	0	0	0	0	0	0
Eulor7:DNA:DNA?	0	0	0	0	0	0
Eulor8:TcMar:DNA	6	2	1	22	13	20
Eulor9A:DNA:DNA	9	4	2	319	53	47
Eulor9B:DNA:DNA	3	0	0	23	2	3
Eulor9C:DNA:DNA	3	13	13	154	30	43
EutTc1-N1:TcMar-Tc1:DNA	99	89	111	289	33	48
EutTc1-N2:TcMar-Tc1:DNA	63	97	98	149	113	135
EuthAT-2:hAT-Ac:DNA	98	82	92	1130	365	330
EuthAT-N1:hAT-Tip100:DNA	4	0	1	58	12	13
EuthAT-N1a:hAT-Tip100:DNA	52	28	47	243	18	15
Eutr10:ERVL:LTR	93	98	101	1230	161	199
Eutr11:DNA:DNA	59	117	85	523	333	276
Eutr15:hAT-Tip100:DNA	22	5	21	219	69	82
Eutr16:hAT-Tip100:DNA?	17	7	11	357	56	64
Eutr18:LTR:LTR?	36	34	35	788	170	155
Eutr2:DNA:DNA	0	0	0	42	14	8
Eutr2:MULE-MuDR:DNA	65	84	47	332	167	157
Eutr2B:DNA:DNA	4	2	1	33	19	10
Eutr2B:MULE-MuDR:DNA	27	26	26	250	125	96
Eutr5:LTR:LTR?	58	52	25	219	234	198
FAM:Alu:SINE	8327	10002	8797	15902	5367	5558
FLAM_A:Alu:SINE	6269	5800	5360	25930	13534	14270
FLAM_C:Alu:SINE	12097	9793	9562	41953	30359	33462
FRAM:Alu:SINE	7646	7972	6162	31705	17708	19472
FordPrefect:hAT-Tip100:DNA	81	138	98	32645	332	388
FordPrefect_a:hAT-Tip100:DNA	19	4	7	103	38	33
GSAT:centr:Satellite	0	0	0	4	3	3
GSATII:centr:Satellite	19	12	13	3	2	0
GSATX:centr:Satellite	5	1	5	3	2	1
HAL1:L1:LINE	4277	2308	2727	34495	11445	12632
HAL1M8:L1:LINE	351	191	205	3150	904	1039
HAL1ME:L1:LINE	897	449	588	7652	2972	3318
HAL1b:L1:LINE	1369	1317	1291	11647	1738	1759
HERV15-int:ERV1:LTR	26	50	28	206	242	336
HERV16-int:ERVL:LTR	430	539	470	2896	332	389
HERV17-int:ERV1:LTR	176	90	156	2464	579	669
HERV1_I-int:ERV1:LTR	5	13	24	213	26	13
HERV1_LTRa:ERV1:LTR	7	4	8	15	17	13
HERV1_LTRb:ERV1:LTR	1	6	8	59	12	48
HERV1_LTRc:ERV1:LTR	0	0	3	7	57	89
HERV1_LTRd:ERV1:LTR	2	21	10	52	22	26
HERV1_LTRe:ERV1:LTR	5	4	1	38	17	32
HERV3-int:ERV1:LTR	931	274	601	1572	2182	2308
HERV30-int:ERV1:LTR	31	7	26	423	181	171
HERV35I-int:ERV1:LTR	65	14	35	509	119	130
HERV4_I-int:ERV1:LTR	98	61	52	871	861	941
HERV9-int:ERV1:LTR	165	157	138	4284	602	686
HERVE_a-int:ERV1:LTR	665	730	602	3153	3705	3914
HERVFH19-int:ERV1:LTR	68	63	68	1355	582	633
HERVFH21-int:ERV1:LTR	55	11	22	134	175	155
HERVH-int:ERV1:LTR	898	572	655	5235	3699	3996
HERVH48-int:ERV1:LTR	40	24	34	613	228	266
HERVI-int:ERV1:LTR	37	62	42	361	332	380
HERVIP10B3-int:ERV1:LTR	115	51	87	2130	314	359
HERVIP10F-int:ERV1:LTR	92	75	61	1406	325	321
HERVIP10FH-int:ERV1:LTR	601	1054	547	1521	601	689
HERVK-int:ERVK:LTR	626	759	729	5646	1588	1469
HERVK11-int:ERVK:LTR	98	54	89	1240	279	265
HERVK14-int:ERVK:LTR	75	65	83	682	160	172
HERVK14C-int:ERVK:LTR	56	54	80	866	152	149
HERVK22-int:ERVK:LTR	137	128	101	2224	409	515
HERVK3-int:ERVK:LTR	682	835	724	2097	1867	1887
HERVK9-int:ERVK:LTR	191	133	179	3120	882	919
HERVKC4-int:ERVK:LTR	15	3	3	146	10	22
HERVL-int:ERVL:LTR	477	178	256	6310	888	1066
HERVL18-int:ERVL:LTR	24	9	16	614	50	57
HERVL32-int:ERVL:LTR	3	1	0	226	1	2
HERVL40-int:ERVL:LTR	235	199	191	2919	582	626
HERVL66-int:ERVL:LTR	18	16	10	138	52	55
HERVL74-int:ERVL:LTR	156	204	180	1153	173	176
HERVP71A-int:ERV1:LTR	62	12	34	878	118	129
HERVS71-int:ERV1:LTR	30	29	36	366	234	301
HSAT4:centr:Satellite	8	2	2	0	0	0
HSAT5:Satellite:Satellite	3	5	0	184	15	9
HSAT6:Satellite:Satellite	0	0	0	0	0	0
HSATI:Satellite:Satellite	4	2	3	13	20	6
HSATII:Satellite:Satellite	0	1	0	5	21	31
HSMAR1:TcMar-Mariner:DNA	1666	2224	1884	7146	3465	4267
HSMAR2:TcMar-Mariner:DNA	632	477	533	4892	1996	2320
HUERS-P1-int:ERV1:LTR	103	28	37	884	176	251
HUERS-P2-int:ERV1:LTR	61	9	28	336	38	59
HUERS-P3-int:ERV1:LTR	172	87	99	2783	317	452
HUERS-P3b-int:ERV1:LTR	120	24	69	1575	188	160
Harlequin-int:ERV1:LTR	1222	235	590	4725	1904	2073
Helitron1Na_Mam:Helitron:RC	26	14	12	195	71	76
Helitron1Nb_Mam:Helitron:RC	10	15	27	166	118	167
Helitron2Na_Mam:Helitron:RC?	354	523	439	1587	536	494
Helitron3Na_Mam:Helitron:RC	123	97	133	1576	453	495
Kanga11a:TcMar-Tc2:DNA	40	30	21	906	241	196
Kanga1:TcMar-Tc2:DNA	128	106	89	1046	243	290
Kanga1a:TcMar-Tc2:DNA	1680	1793	1466	1349	1200	1170
Kanga1b:TcMar-Tc2:DNA	39	32	27	455	197	211
Kanga1c:TcMar-Tc2:DNA	43	33	43	787	340	327
Kanga1d:TcMar-Tc2:DNA	77	37	61	519	142	140
Kanga2_a:TcMar-Tc2:DNA	355	335	308	3025	877	987
L1M1:L1:LINE	3044	1598	2387	10657	3695	4159
L1M2:L1:LINE	3032	2927	3114	9823	6515	8132
L1M2a1:L1:LINE	24	19	6	495	57	63
L1M2a:L1:LINE	579	724	512	1729	326	342
L1M2b:L1:LINE	41	2	22	202	25	18
L1M2c:L1:LINE	131	15	42	601	185	248
L1M3:L1:LINE	1565	991	1122	6111	3697	4153
L1M3a:L1:LINE	116	46	72	739	153	172
L1M3b:L1:LINE	121	109	103	1082	212	164
L1M3c:L1:LINE	153	40	94	955	432	578
L1M3d:L1:LINE	88	12	37	498	165	114
L1M3de:L1:LINE	88	24	41	716	159	152
L1M3e:L1:LINE	107	55	79	1186	312	384
L1M3f:L1:LINE	249	91	112	1031	517	585
L1M4:L1:LINE	3217	1286	1687	18460	9921	10841
L1M4a1:L1:LINE	430	105	210	2910	780	858
L1M4a2:L1:LINE	295	107	175	2117	918	1050
L1M4b:L1:LINE	849	431	474	3992	1393	1638
L1M4c:L1:LINE	816	296	481	3964	2490	2788
L1M5:L1:LINE	8922	9261	7772	44012	21529	24313
L1M6:L1:LINE	715	458	589	4544	1665	1970
L1M6B:L1:LINE	305	419	372	1732	705	724
L1M7:L1:LINE	483	211	286	2203	1344	1594
L1M8:L1:LINE	353	169	195	2455	987	1028
L1M:L1:LINE	64	43	42	342	818	766
L1MA10:L1:LINE	3036	3269	3571	3942	1656	1695
L1MA1:L1:LINE	1449	939	1047	4436	1640	1677
L1MA2:L1:LINE	1681	465	879	9625	2729	3297
L1MA3:L1:LINE	2477	718	1291	13156	5481	6713
L1MA4:L1:LINE	2339	938	1403	11630	4165	4696
L1MA4A:L1:LINE	1665	610	853	9848	4681	6125
L1MA5:L1:LINE	1027	381	533	8039	1835	2224
L1MA5A:L1:LINE	997	520	692	4825	2320	2485
L1MA6:L1:LINE	1196	783	803	7176	1495	1683
L1MA7:L1:LINE	1657	1362	1353	9422	2733	3071
L1MA8:L1:LINE	1982	1013	1183	11629	3651	3644
L1MA9:L1:LINE	2581	1248	1529	13575	6212	6602
L1MB1:L1:LINE	953	378	474	5407	2038	2360
L1MB2:L1:LINE	2067	1401	1445	16156	5581	5694
L1MB3:L1:LINE	3257	1670	1951	27456	9405	10279
L1MB4:L1:LINE	2166	1750	1710	14815	6505	7348
L1MB5:L1:LINE	2759	2317	2221	16210	7161	8007
L1MB7:L1:LINE	5744	4569	4442	44721	19457	20795
L1MB8:L1:LINE	3747	2914	2726	27338	12241	13196
L1MC1:L1:LINE	3333	1524	1983	23050	7327	8560
L1MC2:L1:LINE	1241	624	764	8791	4434	4896
L1MC3:L1:LINE	3191	1969	2375	19083	5516	6154
L1MC4:L1:LINE	5330	4175	3956	44050	15363	16586
L1MC4a:L1:LINE	1915	1428	1508	17582	6998	7555
L1MC5:L1:LINE	3373	2921	2715	25297	9249	9775
L1MC5a:L1:LINE	3703	3403	3130	29645	10959	11635
L1MC:L1:LINE	1239	788	822	6114	2851	3222
L1MCa:L1:LINE	1554	421	744	7961	3079	4048
L1MCb:L1:LINE	347	87	207	1213	350	384
L1MCc:L1:LINE	390	119	220	3175	622	758
L1MD1:L1:LINE	1803	1368	1277	11039	3673	4055
L1MD2:L1:LINE	2306	1461	1536	18179	7173	8188
L1MD3:L1:LINE	1467	1650	1504	9116	2297	2611
L1MD:L1:LINE	1455	883	1133	7250	3632	3895
L1MDa:L1:LINE	2824	2971	2353	9844	3948	4187
L1MDb:L1:LINE	117	21	38	438	314	366
L1ME1:L1:LINE	5901	3411	3917	46073	18979	20950
L1ME2:L1:LINE	2642	1833	1952	18563	7099	7557
L1ME2z:L1:LINE	1135	742	835	8922	3363	3727
L1ME3:L1:LINE	1665	1232	1221	12448	5117	5333
L1ME3A:L1:LINE	2562	1687	1741	18512	7348	8211
L1ME3B:L1:LINE	1858	1744	1423	11153	7006	7566
L1ME3C:L1:LINE	312	220	244	3518	1119	1232
L1ME3Cz:L1:LINE	3026	2330	2265	15105	7537	8443
L1ME3D:L1:LINE	664	617	585	4581	2450	2732
L1ME3E:L1:LINE	1271	973	1065	7414	2520	2721
L1ME3F:L1:LINE	1116	969	961	7079	3210	3631
L1ME3G:L1:LINE	3119	2317	2303	20776	10219	11465
L1ME4a:L1:LINE	7798	7992	7579	35874	20643	21522
L1ME4b:L1:LINE	7004	6975	6190	39021	18164	18118
L1ME4c:L1:LINE	1702	1533	1458	12594	4221	4145
L1ME5:L1:LINE	534	427	430	2888	1543	1536
L1MEa:L1:LINE	76	83	61	732	136	90
L1MEb:L1:LINE	731	845	669	8207	548	694
L1MEc:L1:LINE	3131	1550	1715	21173	7142	8115
L1MEd:L1:LINE	2640	1394	1628	17584	7875	8819
L1MEf:L1:LINE	1981	887	1209	12604	5462	6378
L1MEg1:L1:LINE	137	71	137	1099	165	164
L1MEg2:L1:LINE	62	48	71	1000	178	203
L1MEg:L1:LINE	2722	2307	2248	12452	7036	7770
L1MEh:L1:LINE	364	148	197	2202	885	1094
L1MEi:L1:LINE	600	150	281	3568	1296	1366
L1MEj:L1:LINE	330	163	214	1531	997	1143
L1P1:L1:LINE	59	14	26	420	190	222
L1P2:L1:LINE	733	286	459	5212	931	1295
L1P3:L1:LINE	4683	6172	5141	17836	2073	2231
L1P3b:L1:LINE	16	2	8	38	27	17
L1P4:L1:LINE	549	226	362	2548	1275	1523
L1P4a:L1:LINE	157	45	95	514	190	258
L1P4b:L1:LINE	10	4	3	26	17	18
L1P4c:L1:LINE	44	32	11	91	2	3
L1P4d:L1:LINE	64	80	45	287	116	149
L1P4e:L1:LINE	33	10	29	120	65	37
L1P5:L1:LINE	36	10	19	446	92	98
L1P:L1:LINE	7	6	6	32	23	37
L1PA10:L1:LINE	1713	827	1180	10654	3626	4285
L1PA11:L1:LINE	955	311	526	7023	2510	2956
L1PA12:L1:LINE	279	104	178	1876	478	580
L1PA13:L1:LINE	2274	994	1426	13152	4036	4529
L1PA14:L1:LINE	826	307	488	4028	1393	1647
L1PA15-16:L1:LINE	391	73	145	1708	360	446
L1PA15:L1:LINE	4689	3619	3606	17297	4186	4729
L1PA16:L1:LINE	3239	924	1690	17450	6569	7713
L1PA17:L1:LINE	1554	948	1367	13207	2434	2800
L1PA6:L1:LINE	1852	645	1008	20673	3612	4357
L1PA7:L1:LINE	5133	2351	3141	37732	9040	10375
L1PA8:L1:LINE	1896	484	973	10956	2922	3249
L1PA8A:L1:LINE	945	186	404	4060	1184	1523
L1PB1:L1:LINE	6263	3951	4827	25249	8370	9383
L1PB2:L1:LINE	700	260	347	5918	1357	1527
L1PB3:L1:LINE	914	370	493	7652	2327	2931
L1PB4:L1:LINE	1307	462	714	8173	2180	2262
L1PB:L1:LINE	289	104	218	1787	1441	1793
L1PBa1:L1:LINE	110	30	66	801	369	464
L1PBa:L1:LINE	781	292	450	4189	996	1132
L1PBb:L1:LINE	85	23	38	1152	106	81
L1PREC2:L1:LINE	4605	4516	4433	14511	3955	4601
L1_RS10:L1:LINE	441	391	290	2306	538	687
L1_RS16:L1:LINE	640	246	366	3711	4321	4962
L1_RS1:L1:LINE	566	183	224	3061	455	566
L1_RS21:L1:LINE	764	255	417	5457	1691	1857
L1_RS25:L1:LINE	453	209	328	6993	750	794
L1_RS2:L1:LINE	800	363	462	2299	372	522
L1_RS31:L1:LINE	99	40	62	576	282	239
L1_RS36:L1:LINE	825	593	570	5812	991	1109
L1_RS37:L1:LINE	5389	5070	4983	34039	5436	6616
L2-1_AMi:L2:LINE	140	126	159	1665	323	252
L2-1_Crp:L2:LINE	2	3	1	56	9	11
L2-2_Mam:L2:LINE	1004	2187	1314	3401	2044	2142
L2:L2:LINE	12231	12235	10202	100265	37759	39012
L2a:L2:LINE	31309	30743	26415	267050	110898	114621
L2b:L2:LINE	18824	27596	19525	149371	92300	96233
L2c:L2:LINE	25371	31044	24351	226000	108061	111528
L2d2:L2:LINE	9272	10774	8642	84820	31080	31999
L2d:L2:LINE	7984	11218	8248	60321	18619	18850
L3:CR1:LINE	15938	23828	17782	122286	36159	37409
L3b:CR1:LINE	2897	4053	3138	21473	7325	7136
L4_A_Mam:RTE-X:LINE	880	623	676	12054	3028	3062
L4_B_Mam:RTE-X:LINE	393	308	301	6033	1974	2019
L4_C_Mam:RTE-X:LINE	1539	1306	1257	10606	6734	6831
L5:RTE-X:LINE	66	54	56	983	275	291
LOR1-int:ERV1:LTR	223	199	183	2070	750	792
LOR1a:ERV1:LTR	109	75	67	949	495	475
LOR1b:ERV1:LTR	238	89	106	1332	513	563
LSAU:Satellite:Satellite	0	0	2	8	5	6
LTR06:ERV1:LTR	19	4	11	61	37	49
LTR101_Mam:ERVL:LTR	132	101	85	1203	511	616
LTR102_Mam:ERVL:LTR	89	35	42	438	287	266
LTR103_Mam:ERV1:LTR	41	27	27	475	205	165
LTR103b_Mam:ERV1:LTR	146	108	114	661	181	190
LTR104_Mam:Gypsy:LTR	231	191	176	1309	396	388
LTR105_Mam:ERVL:LTR	30	14	14	549	100	116
LTR106_Mam:LTR:LTR	26	23	23	264	95	122
LTR107_Mam:LTR:LTR	33	11	23	234	60	79
LTR108a_Mam:ERVL:LTR	47	70	61	379	153	151
LTR108b_Mam:ERVL:LTR	6	0	3	19	20	22
LTR108c_Mam:ERVL:LTR	2	0	1	3	0	6
LTR108d_Mam:ERVL:LTR	6	0	3	48	7	13
LTR108e_Mam:ERVL:LTR	7	2	12	205	22	29
LTR109A2:ERV1:LTR	1	0	0	8	5	16
LTR10A:ERV1:LTR	1029	1458	1091	9630	388	420
LTR10B1:ERV1:LTR	29	28	26	379	377	393
LTR10B2:ERV1:LTR	7	1	4	96	14	11
LTR10B:ERV1:LTR	3	8	4	71	23	27
LTR10C:ERV1:LTR	93	64	93	1286	662	707
LTR10D:ERV1:LTR	55	15	34	337	137	145
LTR10E:ERV1:LTR	91	42	67	557	150	168
LTR10F:ERV1:LTR	49	14	22	479	223	207
LTR10G:ERV1:LTR	21	40	20	293	181	232
LTR12:ERV1:LTR	366	388	361	3591	1594	1867
LTR12B:ERV1:LTR	35	35	34	368	138	173
LTR12F:ERV1:LTR	143	62	57	516	330	361
LTR12_:ERV1:LTR	168	190	132	1131	646	926
LTR13A:ERVK:LTR	151	243	186	1030	1124	1204
LTR13_:ERVK:LTR	213	369	280	1840	1155	1343
LTR14:ERVK:LTR	21	12	2	334	86	98
LTR14A:ERVK:LTR	26	5	4	71	18	16
LTR14B:ERVK:LTR	104	111	100	661	190	148
LTR14C:ERVK:LTR	7	1	4	157	42	42
LTR15:ERV1:LTR	287	325	268	1060	291	328
LTR16:ERVL:LTR	261	154	175	2018	854	983
LTR16A1:ERVL:LTR	287	209	168	2061	863	895
LTR16A2:ERVL:LTR	186	118	117	1324	307	315
LTR16A:ERVL:LTR	442	428	338	3506	1330	1452
LTR16B1:ERVL:LTR	131	111	102	1050	383	327
LTR16B2:ERVL:LTR	203	203	157	1387	812	855
LTR16B:ERVL:LTR	83	49	58	627	273	325
LTR16C:ERVL:LTR	678	719	554	6271	2425	2497
LTR16D1:ERVL:LTR	14	7	7	157	168	144
LTR16D2:ERVL:LTR	103	114	124	430	51	55
LTR16D:ERVL:LTR	137	100	109	968	260	263
LTR16E1:ERVL:LTR	278	219	287	2104	545	593
LTR16E2:ERVL:LTR	512	589	468	2442	548	568
LTR17:ERV1:LTR	168	123	132	995	216	302
LTR17_Cerc:ERV1:LTR	12	20	13	164	34	33
LTR18A:ERVL:LTR	11	1	1	84	24	34
LTR18B:ERVL:LTR	192	304	194	895	3086	4299
LTR18C:ERVL:LTR	10	3	5	36	3	13
LTR19-int:ERV1:LTR	54	16	24	416	63	88
LTR19A:ERV1:LTR	128	86	85	429	424	448
LTR19B:ERV1:LTR	119	116	92	1050	355	329
LTR19C:ERV1:LTR	9	19	24	92	333	368
LTR1:ERV1:LTR	14	9	19	209	88	119
LTR1A1:ERV1:LTR	24	20	48	510	139	187
LTR1A2:ERV1:LTR	92	46	69	1270	385	481
LTR1B0:ERV1:LTR	4	1	4	54	11	8
LTR1B1:ERV1:LTR	10	6	9	80	32	31
LTR1B:ERV1:LTR	31	14	12	429	95	108
LTR1C1:ERV1:LTR	10	6	4	15	42	27
LTR1C3:ERV1:LTR	4	3	6	27	1	6
LTR1C:ERV1:LTR	8	0	0	64	5	6
LTR1D1:ERV1:LTR	25	11	26	513	122	143
LTR1D:ERV1:LTR	39	18	26	415	188	246
LTR1E:ERV1:LTR	40	18	19	627	446	633
LTR1F1:ERV1:LTR	14	9	6	231	26	32
LTR1F2:ERV1:LTR	9	3	2	309	34	60
LTR1F:ERV1:LTR	7	2	2	236	260	279
LTR21A:ERV1:LTR	100	122	91	269	284	266
LTR21B:ERV1:LTR	2	2	1	127	55	48
LTR21C:ERV1:LTR	1	0	0	0	3	6
LTR22:ERVK:LTR	18	5	5	70	21	25
LTR22A:ERVK:LTR	23	10	15	236	48	36
LTR22B1:ERVK:LTR	24	8	19	229	104	120
LTR22B2:ERVK:LTR	11	18	9	83	40	24
LTR22B:ERVK:LTR	12	6	2	242	54	64
LTR22C0:ERVK:LTR	42	77	68	440	33	25
LTR22C2:ERVK:LTR	4	8	2	118	22	23
LTR22C:ERVK:LTR	1	0	0	5	6	3
LTR22E:ERVK:LTR	28	57	53	487	154	187
LTR23-int:ERV1:LTR	14	7	2	67	8	12
LTR23:ERV1:LTR	104	47	47	637	517	523
LTR24:ERV1:LTR	2075	2866	2323	5441	2074	1615
LTR24B:ERV1:LTR	71	33	29	411	136	138
LTR24C:ERV1:LTR	34	12	14	219	207	205
LTR25-int:ERV1:LTR	187	75	109	920	318	443
LTR25:ERV1:LTR	45	19	13	182	40	81
LTR26:ERV1:LTR	89	75	59	372	470	544
LTR26B:ERV1:LTR	105	61	70	507	1187	1281
LTR26E:ERV1:LTR	50	26	39	793	134	184
LTR2752:ERV1:LTR	24	6	13	621	44	63
LTR27:ERV1:LTR	60	51	41	544	189	312
LTR27B:ERV1:LTR	15	20	24	254	172	175
LTR27C:ERV1:LTR	18	5	4	191	43	60
LTR27D:ERV1:LTR	17	6	9	146	8	16
LTR27E:ERV1:LTR	36	10	21	175	53	62
LTR28:ERV1:LTR	6	3	14	138	11	5
LTR28B:ERV1:LTR	31	17	13	614	122	106
LTR28C:ERV1:LTR	35	15	14	441	58	75
LTR29:ERV1:LTR	189	184	208	818	251	311
LTR2:ERV1:LTR	1094	602	717	3133	5311	6301
LTR30:ERV1:LTR	57	114	76	243	430	383
LTR31:ERV1:LTR	45	8	14	456	228	316
LTR32:ERVL:LTR	155	94	106	1430	791	955
LTR33:ERVL:LTR	2043	2817	2168	14197	5346	5544
LTR33A:ERVL:LTR	617	818	608	3502	736	748
LTR33A_:ERVL:LTR	214	188	130	1381	1257	1397
LTR33B:ERVL:LTR	147	108	109	1144	676	794
LTR33C:ERVL:LTR	132	143	114	1151	197	239
LTR34:ERV1:LTR	60	18	23	465	220	227
LTR35:ERV1:LTR	19	19	12	128	202	199
LTR35A:ERV1:LTR	18	5	10	87	30	40
LTR35B:ERV1:LTR	17	10	13	112	95	98
LTR36:ERV1:LTR	64	41	31	620	348	381
LTR37-int:ERV1:LTR	730	844	541	2962	1784	1644
LTR37A:ERV1:LTR	178	122	112	1181	675	717
LTR37B:ERV1:LTR	164	94	93	1647	327	389
LTR38-int:ERV1:LTR	12	3	2	115	24	22
LTR38:ERV1:LTR	32	11	29	196	47	36
LTR38A1:ERV1:LTR	15	1	4	74	47	40
LTR38B:ERV1:LTR	80	51	54	259	244	261
LTR38C:ERV1:LTR	20	2	9	62	111	128
LTR39-int:ERV1:LTR	10	1	4	92	73	73
LTR39:ERV1:LTR	49182	73088	56011	237172	483	638
LTR3:ERVK:LTR	106	283	197	552	613	653
LTR3A:ERVK:LTR	22	24	51	258	367	452
LTR3B:ERVK:LTR	10	8	9	151	44	41
LTR3B_:ERVK:LTR	57	78	61	501	115	129
LTR40A1:ERVL:LTR	59	21	19	366	123	113
LTR40a:ERVL:LTR	164	102	104	2358	445	600
LTR40b:ERVL:LTR	101	42	45	1792	180	204
LTR40c:ERVL:LTR	147	149	106	1692	207	218
LTR41:ERVL:LTR	393	324	322	2015	1267	1409
LTR41B:ERVL:LTR	418	519	415	1821	581	549
LTR41C:ERVL:LTR	95	93	85	962	397	452
LTR42:ERVL:LTR	78	74	70	646	337	379
LTR43-int:ERV1:LTR	29	51	26	309	286	277
LTR43:ERV1:LTR	48	44	35	235	1001	1089
LTR43B:ERV1:LTR	347	404	377	943	44	93
LTR44:ERV1:LTR	21	14	18	361	35	48
LTR45:ERV1:LTR	26	29	26	212	90	97
LTR45B:ERV1:LTR	41	30	38	590	636	827
LTR45C:ERV1:LTR	99	51	61	899	171	206
LTR46-int:ERV1:LTR	44	93	83	223	363	305
LTR46:ERV1:LTR	40	24	23	158	260	255
LTR47A2:ERVL:LTR	273	359	230	1543	885	976
LTR47A:ERVL:LTR	214	352	330	1429	618	813
LTR47B2:ERVL:LTR	17	13	18	127	56	58
LTR47B3:ERVL:LTR	8	1	3	60	97	95
LTR47B4:ERVL:LTR	18	3	6	64	35	34
LTR47B:ERVL:LTR	3	0	1	62	11	10
LTR48:ERV1:LTR	767	1303	953	6340	846	870
LTR48B:ERV1:LTR	282	334	280	1907	656	710
LTR49-int:ERV1:LTR	1209	1028	1197	5017	1220	1294
LTR49:ERV1:LTR	200	151	122	1479	414	480
LTR4:ERV1:LTR	35	19	12	105	115	141
LTR50:ERVL:LTR	264	170	144	2425	707	924
LTR51:ERV1:LTR	61	38	43	718	304	363
LTR52-int:ERVL:LTR	24	10	11	58	57	72
LTR52:ERVL:LTR	141	227	122	908	268	289
LTR53-int:ERVL:LTR	130	73	79	456	1004	1118
LTR53:ERVL:LTR	62	33	51	464	435	443
LTR53B:ERVL:LTR	110	207	142	348	295	339
LTR54:ERV1:LTR	133	48	57	1183	363	440
LTR54B:ERV1:LTR	324	342	293	2597	1137	1018
LTR55:ERVL:LTR	105	95	85	372	195	229
LTR56:ERV1:LTR	147	40	86	1211	285	354
LTR57-int:ERVL:LTR	294	257	214	1061	245	227
LTR57:ERVL:LTR	10668	17265	10199	39876	1315	1490
LTR58:ERV1:LTR	4	7	5	39	6	24
LTR59:ERV1:LTR	6	3	3	72	17	19
LTR5B:ERVK:LTR	1152	1701	1258	11086	4049	4095
LTR5_RM:ERVK:LTR	791	1436	1147	5869	4192	4525
LTR60:ERV1:LTR	149	166	141	341	16	19
LTR60B:ERV1:LTR	29	9	24	75	421	624
LTR61:ERV1:LTR	59	27	38	265	410	404
LTR62:ERVL:LTR	45	28	39	277	100	77
LTR64:ERV1:LTR	57	38	49	361	204	166
LTR65:ERV1:LTR	210	192	193	1035	149	163
LTR66:ERVL:LTR	35	42	39	215	155	162
LTR67B:ERVL:LTR	1001	1737	1044	9002	1359	1429
LTR68:ERV1:LTR	14	11	6	314	18	30
LTR69:ERVL:LTR	10	10	6	159	11	24
LTR6A:ERV1:LTR	11189	12976	12449	14105	1070	1202
LTR70:ERV1:LTR	55	54	63	377	304	261
LTR71A:ERV1:LTR	47	40	28	225	179	249
LTR71B:ERV1:LTR	62	27	43	110	142	125
LTR72:ERV1:LTR	49	61	68	278	133	177
LTR72B:ERV1:LTR	23	13	10	253	62	62
LTR73:ERV1:LTR	64	63	47	221	191	217
LTR75:ERVL:LTR	64	47	46	778	137	166
LTR75B:ERVL:LTR	38	15	17	291	51	45
LTR75_1:ERV1:LTR	29	37	27	256	395	333
LTR76:ERV1:LTR	26	15	9	311	145	160
LTR77:ERV1:LTR	3	4	4	14	4	11
LTR78:ERV1:LTR	552	444	440	4661	1279	1426
LTR78B:ERV1:LTR	624	1259	661	4260	1259	1378
LTR79:ERVL:LTR	981	966	903	7482	960	951
LTR7B:ERV1:LTR	188	295	247	1053	3489	3607
LTR7C:ERV1:LTR	1215	1290	1189	6221	3158	3637
LTR7_Rhe:ERV1:LTR	249	319	275	1034	1159	1226
LTR80A:ERVL:LTR	37	4	14	280	189	245
LTR80B:ERVL:LTR	47	23	12	367	109	131
LTR81:Gypsy:LTR	17	1	11	137	21	39
LTR81A:Gypsy:LTR	90	73	66	571	190	205
LTR81AB:Gypsy:LTR	12	2	4	66	26	20
LTR81B:Gypsy:LTR	64	26	53	479	191	140
LTR81C:Gypsy:LTR	65	160	90	691	243	254
LTR82A:ERVL:LTR	90	71	42	1601	214	225
LTR82B:ERVL:LTR	89	33	42	1182	90	106
LTR83:ERVL:LTR	406	533	453	886	144	221
LTR84a:ERVL:LTR	174	102	135	873	333	348
LTR84b:ERVL:LTR	81	55	55	1600	472	551
LTR85a:Gypsy:LTR	364	298	247	1520	831	969
LTR85b:Gypsy:LTR	94	49	57	641	206	192
LTR85c:Gypsy:LTR	53	29	62	587	233	187
LTR86A1:ERVL:LTR	82	68	54	793	485	488
LTR86A2:ERVL:LTR	41	14	14	545	86	125
LTR86B1:ERVL:LTR	49	23	27	473	81	90
LTR86B2:ERVL:LTR	67	21	61	430	249	247
LTR86C:ERVL:LTR	19	3	8	435	11	16
LTR87:ERVL:LTR	116	164	140	2296	439	473
LTR88a:Gypsy:LTR	64	64	51	482	102	122
LTR88b:Gypsy:LTR	74	64	39	717	289	370
LTR88c:Gypsy:LTR	45	33	34	388	73	79
LTR89:ERVL:LTR	355	377	303	2769	589	538
LTR89B:ERVL:LTR	79	67	97	1259	650	534
LTR8:ERV1:LTR	546	494	507	4647	3060	3441
LTR8A:ERV1:LTR	316	231	293	2219	845	954
LTR8B:ERV1:LTR	1315	1056	1081	5683	720	762
LTR90A:LTR:LTR	198	189	160	1046	149	140
LTR90B:LTR:LTR	34	22	28	413	78	98
LTR91:LTR:LTR	432	378	446	2344	361	429
LTR91A:LTR:LTR	109	80	79	1566	379	414
LTR9:ERV1:LTR	1220	1736	1583	3458	2071	2593
LTR9A1:ERV1:LTR	132	63	89	614	275	277
LTR9B:ERV1:LTR	166	95	113	1319	320	358
LTR9C:ERV1:LTR	63	33	55	356	157	131
LTR9D:ERV1:LTR	110	36	71	411	231	190
Looper:PiggyBac:DNA	70	59	55	1351	447	521
MADE1:TcMar-Mariner:DNA	430	356	346	3391	1371	1442
MADE2:TcMar-Mariner:DNA	678	1155	915	5496	2497	2719
MARE10:TcMar-Tigger:DNA	6	11	9	615	24	28
MARE11:MARE11:Unknown	0	0	0	10	0	0
MARE4:hAT-Tip100:DNA	26	12	12	308	55	56
MARE6:L1-Tx1:LINE	156	213	167	335	137	114
MARE8:DNA:DNA	7	7	7	296	84	73
MARE9:MARE9:Unknown	1	0	0	23	9	17
MARNA:TcMar-Mariner:DNA	1522	2095	1669	10985	6887	6190
MER101-int:ERV1:LTR	203	168	160	1456	438	493
MER101:ERV1:LTR	19	13	19	314	132	148
MER101B:ERV1:LTR	25	4	13	161	13	23
MER102a:hAT-Charlie:DNA	820	860	770	7219	1824	2010
MER102b:hAT-Charlie:DNA	664	789	659	6459	2268	2102
MER102c:hAT-Charlie:DNA	531	472	327	4971	1962	1976
MER103C:hAT-Charlie:DNA	1661	1949	1517	16640	5738	5867
MER104:TcMar-Tc2:DNA	1155	1283	1096	4570	1270	1312
MER105:hAT-Charlie:DNA	63	96	64	2058	351	304
MER106A:hAT-Charlie:DNA	177	116	119	1579	260	292
MER106B:hAT-Charlie:DNA	151	132	124	1851	405	510
MER107:hAT-Charlie:DNA	216	399	354	1409	444	460
MER110-int:ERV1:LTR	46	12	20	279	71	94
MER110:ERV1:LTR	116	19	45	335	133	143
MER110A:ERV1:LTR	61	68	79	707	182	191
MER112:hAT-Charlie:DNA	595	625	457	6169	3422	3437
MER113:hAT-Charlie:DNA	786	846	632	5151	3134	3079
MER113A:hAT-Charlie:DNA	258	219	172	1907	837	1039
MER115:hAT-Tip100:DNA	143	83	82	2702	780	845
MER117:hAT-Charlie:DNA	956	1294	947	9173	3622	4066
MER119:hAT-Charlie:DNA	235	126	148	2594	321	302
MER11A:ERVK:LTR	715	902	706	9161	3990	4614
MER121:hAT:DNA	64	20	31	708	89	91
MER121B:hAT:DNA	1	0	2	29	0	4
MER123:DNA:DNA?	81	78	70	217	63	38
MER124:DNA:DNA?	796	993	816	2592	948	775
MER125:Merlin:DNA	1	1	1	81	2	4
MER126:DNA:DNA	94	48	54	479	1517	1989
MER127:TcMar-Tigger:DNA	45	34	58	300	202	207
MER129:LTR:LTR?	17	13	6	140	31	44
MER130:DNA:DNA	22	33	19	344	15	22
MER131:DNA:DNA?	972	1053	1156	5392	1413	1500
MER132:TcMar-Pogo:DNA	0	0	0	9	4	0
MER133A:PIF-Harbinger:DNA	7	0	1	15	6	1
MER133B:PIF-Harbinger:DNA	0	0	0	5	10	10
MER134:Crypton:DNA	1	0	2	83	6	3
MER135:DNA:DNA	350	326	406	1940	311	255
MER136:Merlin:DNA	56	70	47	109	241	257
MER1A:hAT-Charlie:DNA	1290	1306	1121	8555	1806	1858
MER1B:hAT-Charlie:DNA	1168	1324	943	16334	3616	3424
MER20:hAT-Charlie:DNA	5721	7794	5844	48407	12549	12570
MER20B:hAT-Charlie:DNA	1302	1624	1321	11285	2291	2434
MER21-int:ERVL:LTR	245	144	137	1628	569	607
MER21A:ERVL:LTR	364	306	249	5035	2039	2162
MER21B:ERVL:LTR	5539	7112	5866	10876	1789	1724
MER21C:ERVL:LTR	2795	4119	3009	22069	3853	3772
MER2:TcMar-Tigger:DNA	1696	1793	1520	18661	5471	5521
MER2B:TcMar-Tigger:DNA	1136	1166	1117	5156	1367	1513
MER30:hAT-Charlie:DNA	1452	868	947	9807	2650	3228
MER30B:hAT-Charlie:DNA	51	52	52	585	199	293
MER31-int:ERV1:LTR	198	76	110	811	818	975
MER31A:ERV1:LTR	207	133	142	1547	708	842
MER31B:ERV1:LTR	310	395	272	2150	724	718
MER33:hAT-Charlie:DNA	1679	1497	1569	11851	5333	5891
MER34-int:ERV1:LTR	59	54	52	328	259	215
MER34:ERV1:LTR	215	206	201	1222	520	550
MER34A1:ERV1:LTR	459	441	399	1766	1220	1352
MER34A:ERV1:LTR	158	62	80	1667	449	451
MER34B-int:ERV1:LTR	1824	1898	1590	4334	941	843
MER34B:ERV1:LTR	122	67	82	1255	307	351
MER34C2:ERV1:LTR	279	473	338	1064	489	600
MER34C:ERV1:LTR	14	2	7	148	28	17
MER34C_:ERV1:LTR	41	22	28	426	370	433
MER34D:ERV1:LTR	22	11	15	319	68	63
MER39:ERV1:LTR	853	834	729	4591	1072	1038
MER39B:ERV1:LTR	281	203	213	1244	793	658
MER3:hAT-Charlie:DNA	2228	2644	2109	23724	9216	8591
MER4-int:ERV1:LTR	772	267	444	3522	1284	1415
MER41-int:ERV1:LTR	337	183	182	3827	956	1100
MER41A:ERV1:LTR	347	310	262	3363	957	1134
MER41B:ERV1:LTR	425	309	247	3908	1313	1279
MER41C:ERV1:LTR	89	78	79	788	231	208
MER41D:ERV1:LTR	81	41	60	264	434	423
MER41E:ERV1:LTR	84	67	47	780	236	219
MER41G:ERV1:LTR	27	25	27	180	234	256
MER44A:TcMar-Tigger:DNA	1219	1248	1376	5110	1869	1930
MER44B:TcMar-Tigger:DNA	509	616	491	5781	840	805
MER44C:TcMar-Tigger:DNA	198	161	135	3891	941	1179
MER44D:TcMar-Tigger:DNA	77	39	33	917	269	249
MER45A:hAT-Tip100:DNA	476	374	421	4045	1817	2109
MER45B:hAT-Tip100:DNA	324	286	231	1851	634	609
MER45C:hAT-Tip100:DNA	109	30	45	6160	180	201
MER45R:hAT-Tip100:DNA	61	19	18	293	96	92
MER46C:TcMar-Tigger:DNA	602	621	562	6284	2129	2146
MER47A:TcMar-Tigger:DNA	651	713	570	5954	1859	1662
MER47B:TcMar-Tigger:DNA	85	44	49	1081	286	264
MER47C:TcMar-Tigger:DNA	193	284	212	812	548	590
MER48:ERV1:LTR	22	12	10	140	41	28
MER49:ERV1:LTR	639	703	566	2630	1233	1210
MER4A1:ERV1:LTR	676	443	534	3405	2098	2180
MER4A1_:ERV1:LTR	114	50	53	671	174	238
MER4A:ERV1:LTR	193	175	122	1586	691	808
MER4B-int:ERV1:LTR	538	497	481	1839	664	764
MER4B:ERV1:LTR	656	701	509	6091	2893	2621
MER4C:ERV1:LTR	130	71	80	769	658	814
MER4CL34:ERV1:LTR	144	64	81	1218	259	281
MER4D0:ERV1:LTR	141	107	116	1050	354	327
MER4D1:ERV1:LTR	720	856	726	2884	1318	1234
MER4D:ERV1:LTR	308	179	192	1893	937	922
MER4E1:ERV1:LTR	293	264	243	3015	668	782
MER4E:ERV1:LTR	141	93	87	662	333	311
MER50-int:ERV1:LTR	604	534	512	5293	285	348
MER50:ERV1:LTR	580	365	419	2734	1501	1682
MER50B:ERV1:LTR	110	26	45	703	133	178
MER50C:ERV1:LTR	9	2	9	138	38	37
MER51-int:ERV1:LTR	127	48	56	547	344	472
MER51A:ERV1:LTR	878	1511	1248	5190	1910	2113
MER51B:ERV1:LTR	129	81	84	639	316	363
MER51C:ERV1:LTR	16	11	12	374	183	177
MER51D:ERV1:LTR	47	31	33	79	274	307
MER51E:ERV1:LTR	47	21	15	202	98	95
MER52-int:ERV1:LTR	91	21	28	528	100	74
MER52A:ERV1:LTR	192	247	169	2849	899	952
MER52C:ERV1:LTR	47	24	20	310	336	419
MER52D:ERV1:LTR	105	104	115	693	296	355
MER53:hAT-Blackjack:DNA	1916	2097	2003	7066	1814	1744
MER53:hAT:DNA	6	4	5	48	34	24
MER54A:ERVL:LTR	83	36	69	651	348	437
MER54B:ERVL:LTR	105	131	93	577	257	313
MER57-int:ERV1:LTR	259	172	200	1521	645	707
MER57A-int:ERV1:LTR	412	306	302	2506	867	958
MER57A1:ERV1:LTR	226	113	135	1761	299	417
MER57B1:ERV1:LTR	124	63	86	1163	315	334
MER57B2:ERV1:LTR	352	307	306	1859	409	414
MER57C1:ERV1:LTR	47	31	29	329	116	97
MER57C2:ERV1:LTR	26	14	15	360	51	52
MER57D:ERV1:LTR	48	14	31	390	195	235
MER57E1:ERV1:LTR	48	10	28	463	96	143
MER57E2:ERV1:LTR	46	53	48	119	70	34
MER57E3:ERV1:LTR	75	25	30	328	90	167
MER57F:ERV1:LTR	324	320	341	1494	144	109
MER58A:hAT-Charlie:DNA	3734	4048	3666	31221	7259	7504
MER58B:hAT-Charlie:DNA	1230	1288	1069	13935	5893	5918
MER58C:hAT-Charlie:DNA	871	979	907	6805	2238	2267
MER58D:hAT-Charlie:DNA	136	157	97	1364	496	500
MER5A1:hAT-Charlie:DNA	2240	2409	1970	22016	8077	8442
MER5A:hAT-Charlie:DNA	8138	10007	7922	72156	24021	24698
MER5B:hAT-Charlie:DNA	4461	5002	4047	47689	12630	13259
MER5C1:hAT-Charlie:DNA	60	58	35	860	127	159
MER5C:hAT-Charlie:DNA	150	156	151	1833	652	626
MER61-int:ERV1:LTR	591	394	416	2457	1811	2044
MER61A:ERV1:LTR	162	97	131	879	168	172
MER61B:ERV1:LTR	65	20	33	530	53	68
MER61C:ERV1:LTR	54	40	18	321	156	161
MER61D:ERV1:LTR	27	1	4	182	101	90
MER61E:ERV1:LTR	80	56	56	284	178	160
MER61F:ERV1:LTR	52	27	32	425	40	60
MER63A:hAT-Blackjack:DNA	1	0	1	8	2	0
MER63A:hAT-Tip100:DNA	685	682	675	5488	1136	1243
MER63B:hAT-Blackjack:DNA	23	23	40	185	73	86
MER63B:hAT-Tip100:DNA	288	260	274	2215	1110	1055
MER63C:hAT-Blackjack:DNA	5	3	10	411	42	70
MER63C:hAT-Tip100:DNA	117	129	130	552	1118	1215
MER63D:hAT-Blackjack:DNA	79	93	51	326	46	53
MER63D:hAT-Tip100:DNA	270	286	202	1264	1298	1622
MER65-int:ERV1:LTR	625	800	541	4624	823	894
MER65A:ERV1:LTR	225	109	151	1482	693	719
MER65B:ERV1:LTR	29	25	14	119	32	25
MER65C:ERV1:LTR	666	1184	800	4176	412	630
MER65D:ERV1:LTR	72	110	89	410	252	323
MER66-int:ERV1:LTR	685	914	746	2538	239	239
MER66A:ERV1:LTR	27	9	18	179	107	153
MER66B:ERV1:LTR	242	170	158	1129	385	335
MER66C:ERV1:LTR	82	63	67	461	182	191
MER66D:ERV1:LTR	27	7	11	254	75	70
MER67A:ERV1:LTR	45	39	27	413	289	269
MER67B:ERV1:LTR	140	205	215	1242	484	430
MER67C:ERV1:LTR	219	120	145	981	1078	1156
MER67D:ERV1:LTR	98	45	46	280	94	71
MER68-int:ERVL:LTR	229	274	180	1545	398	423
MER68:ERVL:LTR	395	496	390	5691	2008	2033
MER68B:ERVL:LTR	31	40	28	1188	447	402
MER68C:ERVL:LTR	255	274	186	624	42	48
MER6:TcMar-Tigger:DNA	133	90	88	1839	757	927
MER6A:TcMar-Tigger:DNA	152	85	80	1715	438	452
MER6B:TcMar-Tigger:DNA	48	30	38	973	226	157
MER6C:TcMar-Tigger:DNA	5	8	8	249	78	59
MER70-int:ERVL:LTR	34	29	26	464	207	242
MER70A:ERVL:LTR	135	132	80	912	597	624
MER70B:ERVL:LTR	66	49	56	311	271	336
MER70C:ERVL:LTR	21	4	15	147	30	51
MER72:ERV1:LTR	188	151	146	1261	376	436
MER72B:ERV1:LTR	38	18	28	286	14	32
MER73:ERVL:LTR	32	4	18	111	33	43
MER74A:ERVL:LTR	291	209	207	1844	928	1012
MER74B:ERVL:LTR	87	78	101	1137	503	642
MER74C:ERVL:LTR	24	10	10	39	75	69
MER75:PiggyBac:DNA	153	86	84	582	176	191
MER75A:PiggyBac:DNA	3	2	8	36	31	19
MER75B:PiggyBac:DNA	16	2	6	60	6	12
MER76-int:ERVL:LTR	12	7	6	367	105	129
MER76:ERVL:LTR	142	244	123	604	788	850
MER77:ERVL:LTR	694	1144	918	5479	2078	2419
MER77B:ERVL:LTR	191	307	178	3195	875	951
MER81:hAT-Blackjack:DNA	237	265	206	3259	1547	1592
MER83:ERV1:LTR	95	18	49	517	630	677
MER83A-int:ERV1:LTR	9	2	9	86	16	10
MER83B-int:ERV1:LTR	56	54	38	661	281	342
MER83B:ERV1:LTR	17	3	6	74	17	20
MER83C:ERV1:LTR	23	9	8	98	25	38
MER84-int:ERV1:LTR	15	4	2	81	13	11
MER84:ERV1:LTR	86	51	48	364	86	117
MER85:PiggyBac:DNA	96	126	152	1854	356	311
MER87:ERV1:LTR	42	68	48	235	583	695
MER87B:ERV1:LTR	45	36	49	337	623	502
MER88:ERVL:LTR	3	3	3	98	14	22
MER89-int:ERV1:LTR	102	32	61	418	81	49
MER89:ERV1:LTR	170	222	175	956	613	736
MER8:TcMar-Tigger:DNA	250	281	282	4660	676	709
MER90:ERV1:LTR	235	299	233	2678	566	503
MER90a:ERV1:LTR	293	254	222	2265	799	808
MER91A:hAT-Tip100:DNA	932	1659	1111	9917	3089	2977
MER91B:hAT-Tip100:DNA	221	356	201	1807	1863	1898
MER91C:hAT-Tip100:DNA	152	170	133	1804	670	716
MER92-int:ERV1:LTR	177	188	157	759	406	495
MER92A:ERV1:LTR	12	5	17	63	26	28
MER92B:ERV1:LTR	178	103	105	923	779	958
MER92C:ERV1:LTR	42	27	29	120	36	27
MER92D:ERV1:LTR	23	5	10	110	76	95
MER94:hAT-Blackjack:DNA	769	859	716	8613	1605	1656
MER94B:hAT-Blackjack:DNA	64	93	64	993	302	276
MER95:ERV1:LTR	31	66	51	178	128	174
MER96:hAT-Tip100:DNA	85	140	78	1227	496	459
MER96B:hAT-Tip100:DNA	374	334	315	2120	1417	1358
MER97a:hAT-Tip100:DNA	32	7	18	206	38	60
MER97b:hAT-Tip100:DNA	10	6	7	57	89	154
MER97c:hAT-Tip100:DNA	29	11	19	138	77	67
MER97d:hAT-Tip100:DNA	10	13	18	100	35	58
MER99:hAT:DNA	112	132	129	685	319	399
MER9B:ERVK:LTR	6	1	0	33	5	2
MER9a3:ERVK:LTR	140	166	143	1831	799	857
MERX:TcMar-Tigger:DNA	35	16	22	343	98	99
MIR1_Amn:MIR:SINE	4988	8891	5739	40012	13549	13926
MIR3:MIR:SINE	37431	61128	42721	250987	117813	117140
MIR:MIR:SINE	22244	24266	19947	268260	92562	95478
MIRb:MIR:SINE	39721	54671	40871	408028	224100	210865
MIRc:MIR:SINE	24216	35964	26883	205824	176898	166255
MLT-int:ERVL-MaLR:LTR	5942	12443	7945	13466	14527	14510
MLT1-int:ERVL-MaLR:LTR	78	28	31	266	108	86
MLT1A-int:ERVL-MaLR:LTR	99	55	54	860	239	234
MLT1A0-int:ERVL-MaLR:LTR	372	354	296	2371	899	1016
MLT1A0:ERVL-MaLR:LTR	3505	3773	3128	35533	8324	8425
MLT1A1-int:ERVL-MaLR:LTR	160	92	84	730	106	157
MLT1A1:ERVL-MaLR:LTR	1073	799	830	8114	2254	2564
MLT1A:ERVL-MaLR:LTR	1023	983	799	11558	3128	3425
MLT1B-int:ERVL-MaLR:LTR	78	69	71	771	310	318
MLT1B:ERVL-MaLR:LTR	3317	3365	2820	24584	8264	8809
MLT1C-int:ERVL-MaLR:LTR	10	3	0	37	122	92
MLT1C2-int:ERVL-MaLR:LTR	56	23	37	613	681	560
MLT1C2:ERVL-MaLR:LTR	2523	2341	1988	21525	11397	12721
MLT1C:ERVL-MaLR:LTR	2118	2557	2054	13156	4118	4346
MLT1D-int:ERVL-MaLR:LTR	305	306	280	1232	284	248
MLT1D:ERVL-MaLR:LTR	4074	4876	3971	31194	9534	10305
MLT1E-int:ERVL-MaLR:LTR	8	0	2	0	0	0
MLT1E1-int:ERVL-MaLR:LTR	5	3	1	13	4	9
MLT1E1:ERVL-MaLR:LTR	79	38	50	1002	135	140
MLT1E1A-int:ERVL-MaLR:LTR	12	15	10	35	20	21
MLT1E1A:ERVL-MaLR:LTR	690	601	437	5088	1491	1486
MLT1E2-int:ERVL-MaLR:LTR	22	15	13	217	142	158
MLT1E2:ERVL-MaLR:LTR	2834	3447	2734	15507	3320	3491
MLT1E3-int:ERVL-MaLR:LTR	19	8	13	202	213	254
MLT1E3:ERVL-MaLR:LTR	341	306	300	2636	2864	3116
MLT1E:ERVL-MaLR:LTR	74	76	78	926	125	148
MLT1F-int:ERVL-MaLR:LTR	170	112	66	1031	404	411
MLT1F1-int:ERVL-MaLR:LTR	81	99	84	874	90	88
MLT1F1:ERVL-MaLR:LTR	729	1012	771	6995	2094	2202
MLT1F2-int:ERVL-MaLR:LTR	45	13	19	404	136	110
MLT1F2:ERVL-MaLR:LTR	931	912	753	8739	4228	4509
MLT1F:ERVL-MaLR:LTR	708	839	656	8066	2554	2941
MLT1G-int:ERVL-MaLR:LTR	18	6	18	180	30	21
MLT1G1-int:ERVL-MaLR:LTR	27	13	13	471	19	22
MLT1G1:ERVL-MaLR:LTR	433	494	350	4486	1804	2017
MLT1G3-int:ERVL-MaLR:LTR	56	40	35	398	107	105
MLT1G3:ERVL-MaLR:LTR	279	280	295	3709	930	990
MLT1G:ERVL-MaLR:LTR	214	90	127	2776	829	910
MLT1H-int:ERVL-MaLR:LTR	108	79	89	1031	174	166
MLT1H1-int:ERVL-MaLR:LTR	35	23	42	440	47	59
MLT1H1:ERVL-MaLR:LTR	380	258	230	4313	1124	1391
MLT1H2-int:ERVL-MaLR:LTR	67	8	13	164	25	26
MLT1H2:ERVL-MaLR:LTR	704	816	705	5855	1111	1141
MLT1H:ERVL-MaLR:LTR	2424	2410	2106	15246	3736	4116
MLT1I-int:ERVL-MaLR:LTR	90	36	43	615	247	246
MLT1I:ERVL-MaLR:LTR	1119	989	773	11350	3141	3615
MLT1J-int:ERVL-MaLR:LTR	177	112	124	1747	572	718
MLT1J1-int:ERVL-MaLR:LTR	76	21	24	375	129	134
MLT1J1:ERVL-MaLR:LTR	721	889	853	5128	1660	1969
MLT1J2-int:ERVL-MaLR:LTR	114	17	44	562	124	100
MLT1J2:ERVL-MaLR:LTR	586	481	480	7465	1978	2172
MLT1J:ERVL-MaLR:LTR	2817	3355	2465	25467	9161	10185
MLT1K-int:ERVL-MaLR:LTR	48	54	33	704	57	54
MLT1K:ERVL-MaLR:LTR	3080	3721	2733	26690	9877	10506
MLT1L-int:ERVL-MaLR:LTR	5	4	3	233	7	0
MLT1L:ERVL-MaLR:LTR	1957	1968	1786	18837	5279	5915
MLT1M-int:ERVL-MaLR:LTR	0	0	0	0	0	0
MLT1M:ERVL-MaLR:LTR	218	229	194	3707	749	676
MLT1N2-int:ERVL-MaLR:LTR	3	0	4	96	3	9
MLT1N2:ERVL-MaLR:LTR	1602	2947	2062	9225	3854	3923
MLT1O-int:ERVL-MaLR:LTR	0	0	0	7	2	1
MLT1O:ERVL-MaLR:LTR	625	542	470	6258	1287	1474
MLT2A1:ERVL:LTR	203	103	136	3342	605	619
MLT2A2:ERVL:LTR	780	1001	740	7621	1312	1381
MLT2B1:ERVL:LTR	380	318	286	5266	791	824
MLT2B2:ERVL:LTR	219	190	180	2724	661	815
MLT2B3:ERVL:LTR	306	299	261	4506	1477	1569
MLT2B4:ERVL:LTR	348	276	249	3861	1849	1927
MLT2B5:ERVL:LTR	19	17	12	653	34	50
MLT2C1:ERVL:LTR	255	231	188	2661	786	934
MLT2C2:ERVL:LTR	97	37	45	1095	144	157
MLT2D:ERVL:LTR	592	543	492	4630	888	847
MLT2E:ERVL:LTR	64	47	38	485	58	65
MLT2F:ERVL:LTR	378	627	452	2501	1198	1277
MSR1:Satellite:Satellite	1034	2938	1572	2175	3871	4027
MST-int:ERVL-MaLR:LTR	22	0	4	278	31	39
MSTA-int:ERVL-MaLR:LTR	542	346	350	6966	1007	1105
MSTA1-int:ERVL-MaLR:LTR	6	0	0	42	0	5
MSTA1:ERVL-MaLR:LTR	71	65	56	681	197	226
MSTA:ERVL-MaLR:LTR	2415	1496	1587	18739	7059	8426
MSTB-int:ERVL-MaLR:LTR	202	216	139	1661	440	544
MSTB1-int:ERVL-MaLR:LTR	39	17	13	162	39	30
MSTB1:ERVL-MaLR:LTR	1662	1391	1210	12635	1776	1918
MSTB2-int:ERVL-MaLR:LTR	7	12	15	149	28	37
MSTB2:ERVL-MaLR:LTR	136	101	73	2267	597	592
MSTB:ERVL-MaLR:LTR	1310	735	748	9370	3954	4364
MSTC-int:ERVL-MaLR:LTR	59	18	26	178	192	199
MSTC:ERVL-MaLR:LTR	3688	6738	4154	15728	3511	2939
MSTD-int:ERVL-MaLR:LTR	88	27	46	947	299	366
MSTD:ERVL-MaLR:LTR	775	416	458	8294	2554	2820
MacERV1_LTR1:ERV1:LTR	3	3	1	23	9	4
MacERV1_LTR2:ERV1:LTR	0	0	0	0	9	6
MacERV1_LTR2a:ERV1:LTR	27	7	5	32	13	11
MacERV1_LTR2b:ERV1:LTR	0	1	0	1	0	2
MacERV1_LTR3a:ERV1:LTR	4	6	8	52	178	245
MacERV1_LTR3b:ERV1:LTR	1	0	1	22	10	7
MacERV1_LTR3c:ERV1:LTR	6	7	5	61	204	211
MacERV1_LTR4a:ERV1:LTR	19	28	6	153	146	213
MacERV1_LTR4b:ERV1:LTR	8	5	4	63	17	19
MacERV1_LTR4c:ERV1:LTR	0	0	0	3	0	0
MacERV1_LTR4d:ERV1:LTR	3	4	1	25	2	7
MacERV1_int-int:ERV1:LTR	391	601	408	2582	3787	4104
MacERV2_LTR1:ERV1:LTR	116	224	113	735	156	171
MacERV2_LTR2:ERV1:LTR	10	21	5	103	153	168
MacERV2_LTR2a:ERV1:LTR	20	34	27	180	509	574
MacERV2_LTR3:ERV1:LTR	4	11	2	23	156	178
MacERV2_LTR3a:ERV1:LTR	0	0	0	3	0	0
MacERV2_LTR4:ERV1:LTR	9	1	0	4	6	4
MacERV2_int-int:ERV1:LTR	334	456	404	4848	3877	4215
MacERV3_LTR1:ERVK:LTR	363	517	399	494	431	556
MacERV3_LTR2:ERVK:LTR	22	41	56	134	469	567
MacERV3_LTR3:ERVK:LTR	15	5	4	56	6	11
MacERV3_int-int:ERVK:LTR	3299	4470	3946	17177	3408	3873
MacERV4_LTR1a:ERVK:LTR	31	26	18	51	146	204
MacERV4_LTR1b:ERVK:LTR	1	1	4	10	19	32
MacERV4_LTR2:ERVK:LTR	41	72	56	109	542	824
MacERV4_LTR3:ERVK:LTR	7	4	3	11	49	23
MacERV4_LTR4:ERVK:LTR	22	10	10	139	182	223
MacERV4_int-int:ERVK:LTR	327	452	482	4734	2046	2308
MacERV5a-int:ERV1:LTR	197	212	246	1240	563	566
MacERV5a_LTR:ERV1:LTR	3	18	10	118	21	44
MacERV5b-int:ERV1:LTR	245	510	297	875	206	220
MacERV5b_LTR:ERV1:LTR	3	43	32	126	80	80
MacERV6-int:ERV1:LTR	321	543	428	1295	691	818
MacERV6_LTR1a:ERV1:LTR	1	10	2	51	20	14
MacERV6_LTR1b:ERV1:LTR	3	1	7	20	7	14
MacERV6_LTR2a:ERV1:LTR	941	2018	1262	6433	307	357
MacERV6_LTR2b:ERV1:LTR	1	1	2	13	21	34
MacERV6_LTR2c:ERV1:LTR	92	224	195	103	161	234
MacERV6_LTR3:ERV1:LTR	3	2	1	14	20	24
MacERV6_LTR4:ERV1:LTR	21	35	73	33	55	72
MacERV6_LTR5:ERV1:LTR	0	7	9	13	79	85
MacERVK1-int:ERVK:LTR	168	104	134	602	919	973
MacERVK1_LTR1:ERVK:LTR	34	64	65	776	431	398
MacERVK1_LTR1a:ERVK:LTR	7	6	8	57	78	86
MacERVK1_LTR1b:ERVK:LTR	0	0	3	16	8	6
MacERVK1_LTR1c:ERVK:LTR	0	0	0	1	0	3
MacERVK1_LTR1d:ERVK:LTR	6	21	14	40	70	94
MacERVK1_LTR1e:ERVK:LTR	8	4	1	19	11	6
MacERVK2-int:ERVK:LTR	285	368	331	1337	2029	2283
MacERVK2_LTR1a:ERVK:LTR	101	147	103	378	1512	1979
MacERVK2_LTR1b:ERVK:LTR	3	0	0	5	10	13
MacERVK2_LTR1c:ERVK:LTR	7	1	2	22	22	37
MacNERV5-int:ERV1:LTR	10	15	16	179	152	163
MacNERV5_LTR:ERV1:LTR	13	51	40	112	316	445
MacNERV6a-int:ERV1:LTR	11	27	18	195	56	62
MacNERV6b-int:ERV1:LTR	185	220	174	579	79	90
MacNERVK1-int:ERVK:LTR	100	76	49	440	294	292
MacNERVK2-int:ERVK:LTR	384	455	443	2873	3539	4391
MacNERVK2a-int:ERVK:LTR	451	491	486	3164	4903	5589
MacSVA:SVA:Retroposon	159	282	236	616	424	421
MamGyp-int:Gypsy:LTR	709	1361	885	3015	501	417
MamGypLTR1a:Gypsy:LTR	160	178	134	853	382	401
MamGypLTR1b:Gypsy:LTR	116	127	73	808	633	748
MamGypLTR1c:Gypsy:LTR	75	61	49	412	243	207
MamGypLTR1d:Gypsy:LTR	41	29	35	268	80	96
MamGypLTR2b:Gypsy:LTR	97	76	82	570	165	186
MamGypLTR2c:Gypsy:LTR	69	73	63	508	339	354
MamGypLTR3:Gypsy:LTR	33	27	29	388	82	86
MamGypLTR3a:Gypsy:LTR	173	190	115	933	307	342
MamGypLTR4:Gypsy:LTR	61	18	26	206	72	42
MamGypsy2-I:Gypsy:LTR	684	528	547	3815	381	457
MamGypsy2-LTR:Gypsy:LTR	73	54	44	522	217	245
MamRTE1:RTE-BovB:LINE	7545	12200	8277	46366	11663	11725
MamRTE2:RTE-BovB:LINE	3	0	0	51	1	1
MamRep1151:LTR:LTR?	132	207	169	710	385	465
MamRep137:TcMar-Tigger:DNA	411	518	401	5509	1891	1737
MamRep1527:LTR:LTR	98	58	70	774	86	98
MamRep1879:hAT-Tip100:DNA	415	942	618	2254	825	874
MamRep1894:hAT-Tip100:DNA	73	64	48	766	138	152
MamRep38:hAT-Tip100:DNA	2608	4136	3099	14906	1562	1482
MamRep38:hAT:DNA	2	1	1	40	4	2
MamRep4096:hAT-Tip100:DNA	141	99	97	938	415	510
MamRep434:TcMar-Tigger:DNA	510	650	540	4833	2129	2086
MamRep488:hAT-Tip100:DNA	86	98	90	701	182	170
MamRep564:MamRep564:Unknown	2831	4515	3399	18017	680	683
MamRep605:LTR:LTR?	540	579	631	5730	1284	1389
MamRep605b:LTR:LTR?	414	407	390	4827	1036	1081
MamTip1:hAT-Tip100:DNA	151	132	142	807	1047	1171
MamTip1b:hAT-Tip100:DNA	37	10	10	246	174	152
MamTip2:hAT-Tip100:DNA	1669	2466	1632	9324	4255	4459
MamTip2b:hAT-Tip100:DNA	743	1060	791	8316	3823	3926
MamTip3:hAT-Tip100:DNA	100	85	62	1182	352	320
MamTip3B:hAT-Tip100:DNA	62	47	37	544	155	150
Mam_R4:Dong-R4:LINE	308	444	351	1304	1026	1076
Merlin1_HS:Merlin:DNA	13	25	15	585	8	9
ORSL-2a:hAT-Tip100:DNA	21	20	3	212	86	89
ORSL-2b:hAT-Tip100:DNA	79	45	47	652	164	197
ORSL:hAT-Tip100:DNA	214	194	212	1140	499	448
OldhAT-N1a:hAT:DNA	0	3	1	6	1	0
OldhAT-N1b:hAT:DNA	0	1	1	35	1	4
OldhAT1:hAT-Ac:DNA	6654	11372	8150	32998	11704	12095
PABL_A-int:ERV1:LTR	143	50	76	560	182	186
PABL_A:ERV1:LTR	76	47	39	905	209	163
PABL_B-int:ERV1:LTR	51	44	24	700	280	416
PABL_B:ERV1:LTR	44	22	22	340	375	430
PRIMA4-int:ERV1:LTR	250	255	283	854	479	462
PRIMA41-int:ERV1:LTR	61	75	78	391	383	508
PRIMA4_LTR:ERV1:LTR	53	17	33	565	244	246
PRIMAX-int:ERV1:LTR	4	6	5	112	64	67
Penelope1_Vert:Penelope:LINE	1693	2350	1922	6996	1592	1541
Plat_L3:CR1:LINE	478	548	470	6972	3424	3199
PrimLTR79:ERV1:LTR	4	11	9	146	188	177
REP522:REP522:Unknown	16	3	16	15	76	68
Ricksha:MULE-MuDR:DNA	57	15	30	508	211	229
Ricksha_0:MULE-MuDR:DNA	52	27	45	439	496	519
Ricksha_a:MULE-MuDR:DNA	2	0	0	104	9	19
Ricksha_b:MULE-MuDR:DNA	29	43	26	232	133	115
Ricksha_c:MULE-MuDR:DNA	52	88	42	1333	591	572
SATR1:Satellite:Satellite	121	34	55	1090	561	590
SATR2:Satellite:Satellite	7	1	4	262	18	12
SST1:centr:Satellite	33	22	12	138	209	163
TAR1:subtelo:Satellite	1	6	3	33	138	155
THE1-int:ERVL-MaLR:LTR	16	4	3	310	19	20
THE1A-int:ERVL-MaLR:LTR	1025	1235	1112	6434	747	932
THE1A:ERVL-MaLR:LTR	805	799	770	4859	1256	1640
THE1B-int:ERVL-MaLR:LTR	1187	1465	956	11875	2378	2517
THE1B:ERVL-MaLR:LTR	2140	1143	1372	17602	6068	6531
THE1C-int:ERVL-MaLR:LTR	169	88	107	3238	785	871
THE1C:ERVL-MaLR:LTR	1063	713	766	8930	2271	2668
THE1D-int:ERVL-MaLR:LTR	476	189	267	3479	932	970
THE1D:ERVL-MaLR:LTR	1917	1935	1597	12941	5019	5207
Tigger10:TcMar-Tigger:DNA	610	817	652	5946	1570	1597
Tigger11a:TcMar-Tigger:DNA	33	30	33	786	333	307
Tigger12:TcMar-Tigger:DNA	124	119	85	2079	367	425
Tigger12A:TcMar-Tigger:DNA	308	397	355	1442	673	570
Tigger12c:TcMar-Tigger:DNA	243	296	294	2426	554	549
Tigger13a:TcMar-Tigger:DNA	397	422	372	5917	1637	1863
Tigger14a:TcMar-Tigger:DNA	564	630	581	4413	1312	1270
Tigger15a:TcMar-Tigger:DNA	965	956	851	12533	4604	5345
Tigger16a:TcMar-Tigger:DNA	503	525	533	3531	1304	1196
Tigger16b:TcMar-Tigger:DNA	672	693	533	5275	1002	1035
Tigger17:TcMar-Tigger:DNA	17	13	8	321	61	67
Tigger17a:TcMar-Tigger:DNA	493	455	431	7249	1352	1397
Tigger17b:TcMar-Tigger:DNA	3	1	2	93	32	41
Tigger17c:TcMar-Tigger:DNA	37	46	28	782	197	267
Tigger17d:TcMar-Tigger:DNA	28	6	20	610	209	338
Tigger18a:TcMar-Tigger:DNA	164	123	134	2398	676	708
Tigger19a:TcMar-Tigger:DNA	1568	1987	1754	11063	3209	3227
Tigger19b:TcMar-Tigger:DNA	5564	9250	6628	22972	5759	5922
Tigger1:TcMar-Tigger:DNA	3619	2446	2626	47512	9702	11028
Tigger1a_Art:TcMar-Tigger:DNA	27	18	20	270	616	599
Tigger1a_Mars:TcMar-Tigger:DNA	4	2	1	30	5	6
Tigger20a:TcMar-Tigger:DNA	186	241	155	3050	790	791
Tigger21a:TcMar-Tigger:DNA	16	14	15	447	40	70
Tigger22N1:TcMar-Tigger:DNA	224	202	166	2350	925	921
Tigger23a:TcMar-Tigger:DNA	85	78	71	1246	303	275
Tigger2:TcMar-Tigger:DNA	921	421	579	8497	2276	2686
Tigger2a:TcMar-Tigger:DNA	631	560	511	5672	2178	2294
Tigger2b_Pri:TcMar-Tigger:DNA	275	181	192	2991	816	835
Tigger3:TcMar-Tigger:DNA	170	107	116	2029	489	626
Tigger3a:TcMar-Tigger:DNA	1515	1965	1702	15339	3483	3645
Tigger3b:TcMar-Tigger:DNA	1181	768	762	13124	2889	3193
Tigger3c:TcMar-Tigger:DNA	167	186	133	3519	830	814
Tigger3d:TcMar-Tigger:DNA	100	199	125	1023	390	406
Tigger4:TcMar-Tigger:DNA	300	207	234	3859	963	974
Tigger4a:TcMar-Tigger:DNA	741	671	634	11073	2281	2456
Tigger4b:TcMar-Tigger:DNA	1185	1385	1082	9512	1496	1348
Tigger5:TcMar-Tigger:DNA	147	176	174	1179	347	328
Tigger5b:TcMar-Tigger:DNA	456	501	418	2958	1448	1455
Tigger6:TcMar-Tigger:DNA	29	32	22	317	166	181
Tigger6a:TcMar-Tigger:DNA	408	531	526	2542	753	824
Tigger6b:TcMar-Tigger:DNA	46	37	46	175	55	56
Tigger7:TcMar-Tigger:DNA	523	503	431	5543	1269	1179
Tigger8:TcMar-Tigger:DNA	283	243	261	2202	476	478
Tigger9a:TcMar-Tigger:DNA	84	35	84	1687	254	286
Tigger9b:TcMar-Tigger:DNA	146	107	83	1599	279	287
UCON100:hAT-hAT19:DNA	0	0	0	0	0	0
UCON101:UCON101:Unknown	9	1	10	201	29	63
UCON103:LTR:LTR?	3	0	0	7	4	0
UCON105:hAT:DNA	101	78	80	1310	219	195
UCON11:TcMar-Tigger:DNA	0	0	0	58	2	3
UCON12:UCON12:Unknown	3	0	0	53	12	17
UCON12A:UCON12A:Unknown	2	1	0	6	1	3
UCON14:DNA:DNA?	301	350	294	1190	39	35
UCON15:hAT-Ac:DNA	2	0	0	19	1	3
UCON16:UCON16:Unknown	0	0	0	87	1	0
UCON17:UCON17:Unknown	0	0	0	16	0	0
UCON18:UCON18:Unknown	1	0	0	2	3	3
UCON19:UCON19:Unknown	0	0	0	3	0	1
UCON1:UCON1:Unknown	0	5	6	123	13	7
UCON20:UCON20:Unknown	1	0	2	39	4	3
UCON21:DNA:DNA?	0	0	0	23	1	0
UCON22:UCON22:Unknown	0	0	0	18	4	5
UCON23:hAT-Tip100:DNA	365	578	470	1242	123	131
UCON24:UCON24:Unknown	0	0	0	7	1	0
UCON25:UCON25:Unknown	2	2	0	16	3	1
UCON26:hAT-Ac:DNA	125	153	155	1295	145	164
UCON28a:UCON28a:Unknown	27	16	8	152	38	64
UCON28b:UCON28b:Unknown	13	1	5	119	22	22
UCON28c:UCON28c:Unknown	0	0	0	53	1	0
UCON29:Kolobok:DNA	50	68	42	293	212	240
UCON2:DNA:DNA?	171	193	145	779	119	128
UCON31:UCON31:Unknown	9	4	7	144	20	42
UCON33:TcMar-Tigger:DNA	29	24	22	281	65	73
UCON34:hAT-Charlie:DNA	83	76	77	702	177	193
UCON35:DNA:DNA	135	151	154	795	16	24
UCON37:hAT-Ac:DNA	31	14	14	231	106	122
UCON38:hAT-Charlie:DNA	15	0	8	542	52	53
UCON39:TcMar-Tigger:DNA	24	26	20	270	150	112
UCON40:TcMar-Mariner:DNA	442	427	408	1243	148	125
UCON41:UCON41:Unknown	64	58	58	612	123	143
UCON44:TcMar-Tigger:DNA	244	229	238	1236	370	369
UCON44:TcMar:DNA	0	1	0	18	3	1
UCON47:UCON47:Unknown	191	258	168	692	558	604
UCON48:UCON48:Unknown	11	5	12	119	52	52
UCON4:Unspecified:Unspecified	74	76	79	802	167	211
UCON51:LTR:LTR?	0	1	0	17	2	0
UCON55:TcMar-Tigger:DNA	387	444	364	1974	652	544
UCON56:UCON56:Unknown	0	0	0	0	1	2
UCON57:UCON57:Unknown	2	1	0	15	3	1
UCON58:DNA:DNA	23	10	12	365	136	119
UCON58:DNA:DNA?	0	0	0	0	0	0
UCON59:DNA:DNA	1	1	0	139	7	4
UCON5:UCON5:Unknown	1	1	2	131	6	6
UCON60:UCON60:Unknown	3	1	1	56	1	1
UCON61:UCON61:Unknown	0	0	0	2	0	0
UCON62:Crypton:DNA	1	0	1	21	4	1
UCON63:UCON63:Unknown	0	0	0	0	0	0
UCON64:UCON64:Unknown	16	26	22	133	83	76
UCON65:UCON65:Unknown	9	0	0	40	7	1
UCON66:UCON66:Unknown	2	0	2	85	4	6
UCON67:UCON67:Unknown	71	53	47	42	54	46
UCON68:UCON68:Unknown	0	0	0	0	0	0
UCON6:UCON6:Unknown	339	367	364	1713	456	424
UCON70:UCON70:Unknown	72	115	96	481	61	72
UCON71:UCON71:Unknown	0	1	3	34	21	7
UCON73:hAT:DNA	55	70	58	473	369	432
UCON75:UCON75:Unknown	0	0	0	3	0	0
UCON76:UCON76:Unknown	17	5	9	218	29	25
UCON78:DNA:DNA	13	50	43	318	58	53
UCON7:DNA:DNA?	3	2	1	10	2	2
UCON80:hAT-Blackjack:DNA	4	0	0	20	1	6
UCON81:hAT-Charlie:DNA	0	0	1	64	4	1
UCON83:DNA:DNA?	0	2	0	54	0	1
UCON84:UCON84:Unknown	9	0	0	10	5	6
UCON85:UCON85:Unknown	0	0	0	60	21	24
UCON86:L2:LINE	14	12	14	88	86	57
UCON87:UCON87:Unknown	1	0	2	4	0	0
UCON87B:UCON87B:Unknown	5	1	3	46	4	3
UCON88:UCON88:Unknown	2	3	4	49	23	34
UCON89:hAT:DNA	1	3	1	51	14	20
UCON8:DNA:DNA	36	33	14	463	58	79
UCON92:UCON92:Unknown	0	0	0	0	0	0
UCON93:UCON93:Unknown	1	3	0	33	1	2
UCON94:UCON94:Unknown	0	1	0	126	5	1
UCON96:UCON96:Unknown	0	1	0	47	1	0
UCON97:DNA:DNA	13	0	4	68	11	4
UCON99:Helitron:RC	1	0	0	27	0	0
UCON9:PIF-Harbinger:DNA	1	4	4	67	9	5
UCON9B:PIF-Harbinger:DNA	27	35	14	226	110	127
X10b_DNA:TcMar-Tigger:DNA	1174	1261	1093	4550	1778	2040
X11_DNA:TcMar-Tigger:DNA	14	7	8	240	206	143
X12_DNA:TcMar-Tigger:DNA	1630	1763	1551	8651	2166	2170
X12_LINE:I-Jockey:LINE	119	209	148	2924	162	183
X13_LINE:L2:LINE	7	16	16	161	23	22
X15_LINE:L2:LINE	24	34	22	259	54	63
X17_LINE:CR1:LINE	433	495	459	2814	407	390
X1_DNA:TcMar-Tigger:DNA	159	181	180	972	520	528
X1_LINE:CR1:LINE	23	9	13	74	115	128
X1_LR:Gypsy:LTR	0	0	0	0	0	0
X20_LINE:CR1:LINE	17	9	7	95	108	91
X21_LINE:CR1:LINE	1	0	0	76	16	16
X22_DNA:TcMar:DNA	0	2	0	4	21	52
X23_DNA:DNA:DNA	1	4	3	10	3	0
X24_DNA:DNA:DNA	36	28	14	198	49	35
X24_LINE:L2:LINE	136	166	128	1085	248	251
X26_DNA:TcMar-Tigger:DNA	192	162	148	1804	783	685
X2_LINE:CR1:LINE	16	4	7	297	9	4
X2a_DNA:DNA:DNA	27	13	19	309	140	133
X2b_DNA:DNA:DNA	9	6	4	253	37	43
X30_DNA:DNA:DNA	154	141	148	1277	304	274
X32_DNA:TcMar-Tc1:DNA	343	315	320	1328	296	269
X33a_DNA:TcMar-Tc1:DNA	125	261	125	749	1162	996
X34_DNA:DNA:DNA	13	4	4	56	15	9
X4a_DNA:TcMar-Tigger:DNA	39	49	31	440	211	255
X4a_DNA:TcMar:DNA	0	0	0	0	0	0
X4b_DNA:TcMar-Tigger:DNA	201	323	188	1780	355	397
X4b_DNA:TcMar:DNA	2	0	0	63	6	2
X5B_LINE:CR1:LINE	7	7	3	69	2	0
X5a_DNA:TcMar-Tigger:DNA	55	94	51	956	248	233
X6A_LINE:CR1:LINE	2382	3520	2363	10371	2605	2670
X6a_DNA:TcMar-Tigger:DNA	436	554	433	3054	1040	1074
X6b_DNA:TcMar-Tigger:DNA	326	496	393	2166	1256	1385
X7A_LINE:CR1:LINE	121	134	121	1570	431	413
X7B_LINE:CR1:LINE	155	110	90	1344	354	328
X7C_LINE:CR1:LINE	130	167	113	1470	594	710
X7D_LINE:CR1:LINE	0	0	0	28	4	24
X8_LINE:CR1:LINE	105	102	90	521	127	159
X9_LINE:L1:LINE	767	1165	744	3936	808	822
X9a_DNA:DNA:DNA	495	590	473	4063	320	301
X9b_DNA:TcMar-Tigger:DNA	663	761	610	2017	440	400
Zaphod2:hAT-Tip100:DNA	164	187	161	756	525	534
Zaphod3:hAT-Tip100:DNA	81	48	51	771	446	422
Zaphod4a:hAT-Tip100:DNA	25	14	7	253	70	85
Zaphod5a:hAT-Tip100:DNA	17	11	8	96	34	23
Zaphod5b:hAT-Tip100:DNA	0	2	2	54	7	31
Zaphod:hAT-Tip100:DNA	153	74	71	911	213	260
hAT-1_Mam:hAT-Tag1:DNA	473	584	525	4427	1043	1244
hAT-4b_Ther:hAT-Tip100:DNA	125	172	122	807	288	295
hAT-5_Mam:hAT-Tag1:DNA	480	596	468	3357	818	829
hAT-N1_Mam:hAT-Tip100:DNA	42	52	59	358	386	461
hAT-N1a_Mam:hAT-Tip100:DNA	174	247	180	1067	348	338

## Sheet: mice
gene/TE	srt-ACE2-1.bam.T	srt-ACE2-3.bam.T	srt-ACE2-5.bam.T	srt-ACE2-7.bam.T	srt-con-ACE2-20-1.bam.C	srt-con-ACE2-20-2.bam.C
0610005C13Rik	7	8	7	5	2	3
0610009B22Rik	115	41	155	109	28	37
0610009E02Rik	391	242	477	353	48	26
0610009L18Rik	6	3	29	17	3	3
0610010F05Rik	648	386	644	645	136	152
0610010K14Rik	438	223	353	351	81	84
0610012G03Rik	258	88	288	195	47	84
0610030E20Rik	525	210	642	589	141	176
0610031O16Rik	4	1	4	2	0	0
0610038B21Rik	16	4	18	6	1	0
0610039H22Rik	46	3	27	9	2	0
0610039K10Rik	187	81	82	76	16	18
0610040B10Rik	16	8	23	7	4	2
0610040F04Rik	35	50	36	29	65	53
0610040J01Rik	55	28	76	46	35	38
0610043K17Rik	18	4	13	3	1	1
1110002E22Rik	15	1	23	5	7	0
1110002J07Rik	9	9	14	7	2	7
1110002L01Rik	85	27	99	75	8	23
1110004F10Rik	389	244	542	518	164	126
1110006O24Rik	9	2	7	0	1	1
1110008P14Rik	200	178	241	221	38	79
1110012L19Rik	201	66	169	148	54	38
1110015O18Rik	0	0	2	0	2	1
1110017D15Rik	46	16	46	18	7	7
1110019D14Rik	60	21	38	73	2	3
1110020A21Rik	12	1	7	4	2	2
1110025L11Rik	0	0	0	0	0	0
1110028F11Rik	3	0	3	10	1	1
1110028F18Rik	0	0	0	0	0	0
1110032A03Rik	208	84	219	163	40	41
1110032F04Rik	1	0	1	8	0	0
1110036E04Rik	3	3	0	1	0	0
1110038B12Rik	42	33	102	68	27	25
1110038F14Rik	419	176	390	479	124	151
1110046J04Rik	52	5	41	35	1	6
1110051M20Rik	540	259	585	468	78	96
1110058D11Rik	30	7	33	8	0	1
1110059E24Rik	360	197	454	461	86	107
1110059G10Rik	158	71	164	192	33	40
1110065P20Rik	29	13	31	27	5	4
1190005I06Rik	0	2	0	0	0	0
1190007I07Rik	31	11	22	19	4	2
1190028D05Rik	0	0	0	0	0	0
1300002E11Rik	417	148	271	256	33	45
1300017J02Rik	1	1	4	25	5	1
1500004A13Rik	49	18	45	46	2	6
1500009C09Rik	1	2	0	2	2	2
1500009L16Rik	35	27	33	22	16	6
1500011B03Rik	77	44	97	80	27	21
1500012K07Rik	0	0	0	1	2	2
1500015A07Rik	107	19	57	36	14	23
1500015L24Rik	2	0	3	0	1	1
1500026H17Rik	1	0	7	2	0	0
1600002D24Rik	5	0	5	3	7	0
1600010M07Rik	14	0	62	37	23	22
1600012H06Rik	313	166	482	400	77	89
1600012P17Rik	0	0	0	0	0	0
1600014C10Rik	333	181	1799	1360	918	997
1600014C23Rik	0	0	0	0	0	0
1600019K03Rik	0	0	0	0	0	0
1600020E01Rik	161	102	196	120	15	12
1600023N17Rik	1	1	2	0	2	0
1600025M17Rik	0	0	0	0	0	0
1600027J07Rik	0	0	0	0	0	2
1600029I14Rik	10	4	14	2	0	0
1600029O15Rik	3	1	3	0	0	1
1700001C19Rik	2	0	6	5	2	1
1700001D01Rik	63	12	33	12	0	0
1700001F09Rik	0	0	0	0	1	2
1700001G01Rik	0	0	0	0	1	0
1700001G11Rik	18	6	35	30	8	5
1700001G17Rik	8	0	3	4	0	0
1700001J03Rik	5	0	4	1	0	0
1700001J11Rik	0	0	0	4	0	0
1700001K19Rik	25	4	34	9	7	1
1700001K23Rik	25	18	52	35	6	6
1700001L05Rik	163	107	178	135	28	30
1700001L19Rik	2	3	12	13	1	1
1700001O22Rik	18	4	21	10	1	4
1700001P01Rik	5	2	10	1	0	0
1700003C15Rik	0	0	1	0	0	0
1700003D09Rik	4	1	2	2	0	2
1700003E16Rik	31	6	31	12	3	2
1700003E24Rik	0	0	0	0	0	1
1700003F12Rik	1	3	3	5	1	2
1700003G18Rik	0	1	2	0	5	0
1700003H04Rik	0	0	1	0	1	0
1700003I22Rik	0	0	0	0	0	0
1700003L19Rik	0	0	0	0	0	0
1700003M07Rik	12	6	21	5	0	0
1700003P14Rik	2	0	0	1	2	1
1700006A11Rik	0	0	0	0	3	0
1700006F04Rik	0	1	1	1	2	2
1700006H21Rik	6	0	0	0	0	0
1700007F19Rik	2	0	0	0	0	0
1700007J10Rik	146	53	83	47	6	2
1700007K13Rik	24	5	32	7	1	2
1700007L15Rik	3	4	8	1	0	1
1700007P06Rik	0	0	1	0	1	2
1700008C04Rik	2	0	0	0	0	0
1700008J07Rik	57	28	54	70	12	10
1700008K24Rik	0	0	0	0	1	0
1700008O03Rik	0	0	8	3	1	1
1700008P02Rik	2	0	0	0	0	0
1700009C05Rik	0	0	0	0	1	1
1700009J07Rik	0	0	2	0	0	1
1700009N14Rik	0	0	0	0	0	0
1700010B08Rik	0	0	0	1	0	1
1700010D01Rik	0	0	0	0	0	0
1700010I02Rik	0	0	0	0	0	0
1700010I14Rik	28	11	75	40	15	25
1700010J16Rik	0	0	2	0	3	1
1700010K23Rik	0	0	0	0	0	0
1700010N08Rik	0	1	0	0	0	0
1700011B04Rik	0	0	0	2	1	0
1700011C11Rik	0	0	0	2	0	0
1700011L22Rik	1	4	3	1	0	0
1700011M02Rik	0	0	0	0	0	1
1700012A03Rik	0	0	0	0	0	0
1700012B07Rik	0	0	1	2	2	1
1700012B09Rik	2	0	4	0	0	0
1700012C14Rik	0	0	0	0	0	0
1700012D01Rik	14	11	6	15	4	3
1700012D14Rik	8	7	4	5	0	0
1700012D16Rik	28	13	12	7	0	0
1700012H19Rik	0	0	0	0	0	0
1700012I11Rik	3	0	8	9	0	0
1700012P22Rik	0	0	0	0	0	0
1700013D24Rik	0	0	0	0	0	0
1700013F07Rik	6	0	4	5	2	0
1700013G24Rik	0	0	0	0	0	0
1700013H16Rik	9	9	0	6	5	1
1700015F17Rik	0	0	0	0	3	2
1700015G11Rik	0	0	0	0	0	0
1700016A09Rik	4	4	10	5	2	1
1700016C15Rik	0	0	3	4	0	0
1700016D06Rik	0	0	0	2	0	0
1700016G22Rik	0	0	1	0	0	0
1700016H13Rik	5	1	8	7	0	0
1700016K05Rik	11	8	15	9	0	0
1700016K19Rik	7	9	17	12	4	7
1700016L04Rik	2	0	3	0	2	0
1700016L21Rik	0	0	0	0	0	0
1700016P04Rik	0	2	1	0	2	0
1700017B05Rik	306	329	621	380	307	403
1700017G19Rik	0	0	0	2	0	2
1700017J07Rik	1	0	1	0	0	0
1700017L05Rik	0	0	0	0	0	0
1700017N19Rik	0	0	0	0	2	0
1700018A04Rik	12	2	4	15	0	5
1700018B08Rik	0	0	1	0	2	0
1700018B24Rik	0	0	0	0	0	0
1700018F24Rik	0	0	0	0	3	1
1700018G05Rik	0	0	0	0	0	0
1700018L02Rik	10	3	11	7	1	11
1700019A02Rik	13	0	1	1	0	0
1700019C18Rik	2	0	0	0	0	0
1700019D03Rik	23	5	32	33	6	7
1700019E08Rik	0	0	0	0	0	0
1700019G24Rik	0	0	0	0	0	0
1700019M22Rik	0	0	0	0	0	0
1700019N19Rik	0	1	3	5	0	0
1700019P21Rik	0	0	0	0	0	0
1700020A23Rik	4	0	4	0	0	0
1700020D05Rik	12	4	7	5	2	2
1700020D14Rik	0	0	0	0	0	0
1700020G17Rik	1	0	1	0	0	0
1700020L24Rik	80	16	99	71	4	8
1700020M21Rik	0	1	0	0	0	1
1700020N01Rik	0	0	1	3	5	10
1700020N15Rik	0	0	0	0	0	0
1700020N18Rik	1	0	0	1	0	0
1700021F02Rik	0	0	0	0	0	0
1700021F07Rik	0	0	0	0	0	0
1700021N21Rik	0	0	1	2	0	0
1700022A21Rik	0	0	0	0	0	0
1700022A22Rik	0	0	0	0	1	0
1700022E09Rik	1	0	2	0	0	0
1700022H01Rik	0	1	0	1	0	2
1700022H16Rik	1	0	0	0	3	0
1700022I11Rik	28	6	22	4	3	0
1700023C21Rik	0	0	0	1	0	0
1700023D09Rik	113	56	142	101	22	19
1700023F02Rik	0	1	0	0	0	3
1700024B18Rik	0	0	0	0	1	0
1700024F13Rik	0	0	0	0	3	1
1700024G13Rik	6	0	5	4	0	0
1700024I08Rik	0	0	2	0	0	2
1700024N05Rik	0	0	0	1	0	0
1700025B11Rik	0	0	0	0	0	0
1700025C18Rik	0	0	1	0	0	0
1700025F24Rik	0	0	0	0	0	0
1700025G04Rik	228	111	386	466	120	86
1700025J12Rik	0	0	3	0	0	1
1700025K24Rik	0	0	0	0	2	0
1700025M24Rik	0	0	1	0	0	0
1700025N23Rik	12	5	7	19	1	1
1700026D11Rik	0	0	0	4	2	0
1700026F02Rik	0	0	0	0	0	0
1700026J14Rik	0	0	0	1	0	0
[truncated: 26,184 more rows]

## Sheet: moukeyUp
TE	baseMean	log2FoldChange	lfcSE	stat	pvalue	padj	diff
[truncated: 145 more rows]

[truncated: 2 more sheets: UpSevere, UpMild]
