# Supplementary material for: Identification and characterization of endogenous retroviruses upon SARS-CoV-2 infection
Source: Front Immunol. 2024 Apr 5;15:1294020. doi: 10.3389/fimmu.2024.1294020 (PMC11026653; doi:10.3389/fimmu.2024.1294020)
Supplement: Supplementary Table 1 — Meta-information of the 57 RNA-seq samples from humans, monkeys, and mice infected by SARS-CoV-2. [file DataSheet_1.zip › suppleTable/TableS5.csv]

gene/TE	WT-HSV-LEA9673_L3.bam.T	WT-VSV-LEA9674_L3.bam.T	WT-MOCK-LEA9672_L3.bam.C
0610005C13Rik	4	0	3
0610009B22Rik	250	186	345
0610009E02Rik	376	147	103
0610009L18Rik	6	8	20
0610010F05Rik	476	435	532
0610010K14Rik	255	349	297
0610012G03Rik	403	423	635
0610030E20Rik	822	606	504
0610031O16Rik	0	0	0
0610038B21Rik	59	80	30
0610039H22Rik	0	1	0
0610039K10Rik	83	89	24
0610040B10Rik	1	4	10
0610040F04Rik	124	233	126
0610040J01Rik	11	12	57
0610043K17Rik	8	9	4
1110002E22Rik	0	0	0
1110002J07Rik	170	362	39
1110002L01Rik	157	83	69
1110004F10Rik	1440	1597	1379
1110006O24Rik	2	4	9
1110008P14Rik	448	268	349
1110012L19Rik	171	142	177
1110015O18Rik	0	0	0
1110017D15Rik	3	0	3
1110019D14Rik	29	24	81
1110020A21Rik	0	1	4
1110025L11Rik	0	0	0
1110028F11Rik	0	0	0
1110028F18Rik	0	0	0
1110032A03Rik	87	88	147
1110032F04Rik	28	31	5
1110036E04Rik	0	0	0
1110038B12Rik	136	162	204
1110038F14Rik	564	479	359
1110046J04Rik	6	7	19
1110051M20Rik	458	471	457
1110058D11Rik	0	0	1
1110059E24Rik	329	408	291
1110059G10Rik	234	195	362
1110065P20Rik	62	52	67
1190005I06Rik	4	2	7
1190007I07Rik	82	67	96
1190028D05Rik	0	0	0
1300002E11Rik	117	109	90
1300017J02Rik	8	3	3
1500004A13Rik	44	34	55
1500009C09Rik	0	0	0
1500009L16Rik	1	0	2
1500011B03Rik	176	116	115
1500012K07Rik	0	0	0
1500015A07Rik	55	65	66
1500015L24Rik	0	0	0
1500026H17Rik	0	0	2
1600002D24Rik	1	0	0
1600010M07Rik	14	22	65
1600012H06Rik	877	717	778
1600012P17Rik	0	0	0
1600014C10Rik	3969	3158	330
1600014C23Rik	0	5	0
1600019K03Rik	0	0	0
1600020E01Rik	26	86	86
1600023N17Rik	3	5	6
1600025M17Rik	0	0	0
1600027J07Rik	0	0	0
1600029I14Rik	0	0	0
1600029O15Rik	0	4	0
1700001C19Rik	0	0	0
1700001D01Rik	0	0	2
1700001F09Rik	0	0	0
1700001G01Rik	0	0	0
1700001G11Rik	44	32	17
1700001G17Rik	5	0	1
1700001J03Rik	4	1	8
1700001J11Rik	0	0	0
1700001K19Rik	7	2	10
1700001K23Rik	0	2	2
1700001L05Rik	21	13	11
1700001L19Rik	0	0	0
1700001O22Rik	0	0	0
1700001P01Rik	0	2	0
1700003C15Rik	0	0	0
1700003D09Rik	1	0	0
1700003E16Rik	1	2	2
1700003E24Rik	0	0	0
1700003F12Rik	2	8	16
1700003G18Rik	0	0	0
1700003H04Rik	0	0	0
1700003I22Rik	0	0	0
1700003L19Rik	0	0	0
1700003M07Rik	4	0	0
1700003P14Rik	0	0	0
1700006A11Rik	0	0	0
1700006F04Rik	0	0	0
1700006H21Rik	0	0	0
1700007F19Rik	0	0	0
1700007J10Rik	3	0	4
1700007K13Rik	0	0	0
1700007L15Rik	13	4	12
1700007P06Rik	0	0	0
1700008C04Rik	0	0	0
1700008J07Rik	34	32	66
1700008K24Rik	0	0	0
1700008O03Rik	0	4	3
1700008P02Rik	0	0	0
1700009C05Rik	0	0	0
1700009J07Rik	0	0	0
1700009N14Rik	0	0	0
1700010B08Rik	0	0	0
1700010D01Rik	0	0	0
1700010I02Rik	0	0	0
1700010I14Rik	28	20	32
1700010J16Rik	0	0	0
1700010K23Rik	0	0	0
1700010N08Rik	0	0	0
1700011B04Rik	1	7	0
1700011C11Rik	0	0	0
1700011L22Rik	0	3	1
1700011M02Rik	0	0	0
1700012A03Rik	0	0	0
1700012B07Rik	1	0	0
1700012B09Rik	24	3	0
1700012C14Rik	0	0	0
1700012D01Rik	5	5	8
1700012D14Rik	2	4	1
1700012D16Rik	0	0	0
1700012H19Rik	0	0	0
1700012I11Rik	0	0	0
1700012P22Rik	0	0	0
1700013D24Rik	0	0	0
1700013F07Rik	0	0	0
1700013G24Rik	0	0	0
1700013H16Rik	0	0	0
1700015F17Rik	0	0	0
1700015G11Rik	0	0	0
1700016A09Rik	3	5	7
1700016C15Rik	0	1	0
1700016D06Rik	0	1	3
1700016G22Rik	0	0	0
1700016H13Rik	2	0	0
1700016K05Rik	0	0	0
1700016K19Rik	0	0	0
1700016L04Rik	0	0	0
1700016L21Rik	0	0	0
1700016P04Rik	0	0	0
1700017B05Rik	1221	1270	1485
1700017G19Rik	1	0	3
1700017J07Rik	0	0	0
1700017L05Rik	0	0	0
1700017N19Rik	0	0	0
1700018A04Rik	0	0	0
1700018B08Rik	0	0	0
1700018B24Rik	0	0	0
1700018F24Rik	0	0	0
1700018G05Rik	0	0	0
1700018L02Rik	13	12	6
1700019A02Rik	2	0	0
1700019C18Rik	0	0	0
1700019D03Rik	0	1	0
1700019E08Rik	0	0	1
1700019G24Rik	0	0	0
1700019M22Rik	0	0	0
1700019N19Rik	0	0	0
1700019P21Rik	0	0	0
1700020A23Rik	0	0	0
1700020D05Rik	7	12	3
1700020D14Rik	0	0	0
1700020G17Rik	0	0	0
1700020L24Rik	10	8	9
1700020M21Rik	0	0	0
1700020N01Rik	6	1	3
1700020N15Rik	0	0	0
1700020N18Rik	0	1	0
1700021F02Rik	0	0	0
1700021F07Rik	0	0	0
1700021N21Rik	0	0	0
1700022A21Rik	0	0	0
1700022A22Rik	0	0	0
1700022E09Rik	0	0	0
1700022H01Rik	0	0	0
1700022H16Rik	0	0	0
1700022I11Rik	4	0	0
1700023C21Rik	0	0	0
1700023D09Rik	94	98	102
1700023F02Rik	0	0	0
1700024B18Rik	0	0	0
1700024F13Rik	0	0	0
1700024G13Rik	0	0	0
1700024I08Rik	0	0	0
1700024N05Rik	0	0	0
1700025B11Rik	0	0	0
1700025C18Rik	0	2	0
1700025F24Rik	0	0	0
1700025G04Rik	33	33	65
1700025J12Rik	0	0	0
1700025K24Rik	0	0	0
1700025M24Rik	0	0	0
1700025N23Rik	9	8	8
1700026D11Rik	0	5	0
1700026F02Rik	0	0	0
1700026J14Rik	0	0	0
1700027A15Rik	0	0	0
1700027F06Rik	0	0	0
1700027F09Rik	0	0	0
1700027H10Rik	0	0	0
1700027I24Rik	0	0	0
1700027J07Rik	7	0	0
1700028B04Rik	0	0	0
1700028D13Rik	0	0	0
1700028E10Rik	11	6	4
1700028I16Rik	6	1	0
1700028J19Rik	10	2	8
1700028K03Rik	13	22	22
1700028M03Rik	0	0	0
1700028P14Rik	0	0	0
1700028P15Rik	0	0	0
1700029B22Rik	0	0	0
1700029F12Rik	0	0	0
1700029H14Rik	5	3	3
1700029I15Rik	4	3	3
1700029J03Rik	0	0	0
1700029J07Rik	2	1	5
1700029M20Rik	0	0	0
1700029N11Rik	3	0	0
1700029P11Rik	0	0	0
1700030A11Rik	0	2	0
1700030C10Rik	7	0	5
1700030C14Rik	0	0	0
1700030F04Rik	0	0	0
1700030J22Rik	16	3	10
1700030K09Rik	87	60	70
1700030L20Rik	0	0	0
1700030M09Rik	0	0	0
1700030N03Rik	0	0	0
1700030O20Rik	0	0	0
1700031A10Rik	0	0	0
1700031F05Rik	0	0	0
1700031L13Rik	0	0	0
1700031M16Rik	0	0	0
1700031P21Rik	0	0	0
1700034E13Rik	0	0	0
1700034G24Rik	0	0	0
1700034H15Rik	104	154	38
1700034I23Rik	0	0	1
1700034J05Rik	0	0	0
1700034K08Rik	0	0	0
1700034P13Rik	123	88	11
1700036G14Rik	0	0	0
1700037C18Rik	20	34	29
1700037H04Rik	311	376	341
1700039E22Rik	0	0	0
1700039M10Rik	0	2	0
1700040D17Rik	3	4	0
1700041A01Rik	0	0	0
1700041C23Rik	0	0	0
1700041M19Rik	0	0	0
1700042G07Rik	0	0	0
1700042G15Rik	0	0	0
1700042O10Rik	0	0	0
1700044C05Rik	0	0	0
1700044K03Rik	0	0	0
1700045H11Rik	0	0	0
1700046C09Rik	0	0	0
1700047A11Rik	15	6	6
1700047E10Rik	0	0	0
1700047G03Rik	0	1	0
1700047L14Rik	0	0	0
1700047M11Rik	0	2	20
1700048M11Rik	6	2	4
1700048O20Rik	3	3	5
1700049E15Rik	0	0	0
1700049E17Rik1	0	0	0
1700049E17Rik2	0	0	0
1700049E22Rik	0	0	0
1700049L16Rik	0	0	0
1700051A21Rik	0	0	0
1700052I22Rik	0	0	0
1700052K11Rik	78	62	27
1700054A03Rik	0	0	0
1700054K19Rik	0	0	0
1700054M17Rik	0	3	0
1700055C04Rik	0	0	0
1700055D16Rik	16	10	2
1700056E22Rik	2	0	10
1700057G04Rik	0	0	0
1700057H15Rik	0	0	0
1700057H21Rik	0	0	0
1700060C16Rik	0	0	0
1700060C20Rik	0	0	0
1700061F12Rik	0	0	0
1700061I17Rik	0	0	0
1700061J23Rik	0	0	0
1700061N14Rik	0	0	1
1700063A18Rik	0	0	0
1700063D05Rik	0	0	0
1700063H04Rik	0	0	0
1700063O14Rik	0	0	0
1700064J06Rik	0	0	0
1700064M15Rik	0	0	0
1700065D16Rik	4	1	1
1700065I16Rik	0	0	0
1700065J11Rik	0	0	0
1700065J18Rik	0	0	0
1700065L07Rik	0	0	0
1700065O20Rik	0	0	0
1700066B17Rik	0	0	0
1700066B19Rik	4	4	13
1700066C05Rik	0	0	0
1700066J03Rik	0	0	0
1700066M21Rik	149	119	165
1700066N21Rik	0	0	0
1700066O22Rik	0	0	0
1700067G17Rik	0	0	0
1700067K01Rik	12	10	28
1700067P10Rik	0	0	0
1700069L16Rik	1	0	0
1700069P05Rik	0	0	0
1700071K01Rik	0	0	0
1700071M16Rik	3216	2569	491
1700072B07Rik	0	0	0
1700072I22Rik	0	0	0
1700072O05Rik	0	0	1
1700073E17Rik	0	0	0
1700074H08Rik	0	0	0
1700074P13Rik	0	0	1
1700080N15Rik	0	0	0
1700080O16Rik	0	0	0
1700081H04Rik	0	0	0
1700083H02Rik	0	0	0
1700084D21Rik	0	0	0
1700084E18Rik	1	2	1
1700084F23Rik	0	0	0
1700084J12Rik	1	0	1
1700084M14Rik	0	0	0
1700085C21Rik	0	0	1
1700086L19Rik	0	0	0
1700086O06Rik	16	18	11
1700088E04Rik	132	91	125
1700091H14Rik	0	0	0
1700092C02Rik	0	0	0
1700092C10Rik	0	0	0
1700092E19Rik	0	0	0
1700092K14Rik	0	0	0
1700092M07Rik	0	0	2
1700093K21Rik	0	0	0
1700094D03Rik	38	110	108
1700094J05Rik	29	10	6
1700094M24Rik	0	0	0
1700095A21Rik	0	0	0
1700095B10Rik	0	4	0
1700095J03Rik	0	0	0
1700095J12Rik	0	0	0
1700096J18Rik	5	3	0
1700096K18Rik	29	19	66
1700096P03Rik	0	0	0
1700097N02Rik	0	0	0
1700099I09Rik	5	12	5
1700100I10Rik	0	0	1
1700100L14Rik	0	0	0
1700101I11Rik	152	112	86
1700101O22Rik	0	0	0
1700102H20Rik	1	2	1
1700102P08Rik	9	25	5
1700104L18Rik	0	0	0
1700105P06Rik	8	6	3
1700108F19Rik	0	0	0
1700108J01Rik	0	0	0
1700109G14Rik	0	1	0
1700109G15Rik	0	0	0
1700109H08Rik	21	29	25
1700109I08Rik	0	0	0
1700109K24Rik	0	0	0
1700110C19Rik	2	5	1
1700110I01Rik	0	0	0
1700110I07Rik	0	0	0
1700110K17Rik	20	19	9
1700111N16Rik	0	0	0
1700112H15Rik	0	0	0
1700112J05Rik	1	1	0
1700112J16Rik	0	0	0
1700113A16Rik	62	64	185
1700113B09Rik	0	0	0
1700113H08Rik	0	0	0
1700116B05Rik	0	0	0
1700119H24Rik	0	0	0
1700120C14Rik	3	6	5
1700120E14Rik	0	0	0
1700120G07Rik	0	0	0
1700120K04Rik	2	0	0
1700121L16Rik	0	0	0
1700121N20Rik	0	0	0
1700122C19Rik	0	0	0
1700122H20Rik	0	0	0
1700122O11Rik	0	0	0
1700123J17Rik	0	1	0
1700123K08Rik	0	0	0
1700123L14Rik	0	0	0
1700123M08Rik	7	15	13
1700123O12Rik	0	0	0
1700123O20Rik	511	411	411
1700123O21Rik	0	0	0
1700124L16Rik	0	2	1
1700125G02Rik	0	0	0
1700125G22Rik	0	0	0
1700125H03Rik	0	0	0
1700125H20Rik	0	1	0
1700126H18Rik	0	0	0
1700128A07Rik	0	0	0
1700128F08Rik	0	0	0
1700129C05Rik	0	0	1
1810006J02Rik	0	0	3
1810007C17Rik	0	0	0
1810007D17Rik	0	0	0
1810008I18Rik	0	0	1
1810009A15Rik	274	278	267
1810009J06Rik	0	0	0
1810010H24Rik	0	3	7
1810012K16Rik	0	0	0
1810013A23Rik	1	8	4
1810013L24Rik	1325	1529	940
1810014B01Rik	29	24	48
1810018F18Rik	0	0	0
1810019D21Rik	5	3	9
1810020O05Rik	0	3	1
1810021B22Rik	5	4	16
1810024B03Rik	1	0	3
1810026B05Rik	320	583	505
1810030O07Rik	770	844	646
1810034E14Rik	28	22	141
1810037I17Rik	1370	1246	1035
1810041H14Rik	3	4	1
1810044D09Rik	9	12	11
1810046K07Rik	0	7	1
1810053B23Rik	0	0	0
1810055G02Rik	131	73	72
1810058I24Rik	807	926	1722
1810062G17Rik	0	0	1
1810062O18Rik	5	1	6
1810063I02Rik	0	0	0
1810064F22Rik	0	0	0
1810065E05Rik	0	0	0
2010001A14Rik	8	11	26
2010003K11Rik	0	0	0
2010009K17Rik	0	3	0
2010010A06Rik	0	0	0
2010016I18Rik	44	20	26
2010106C02Rik	3	0	1
2010106E10Rik	0	0	0
2010109A12Rik	1	0	0
2010204K13Rik	3	6	19
2010300C02Rik	0	5	2
2010308F09Rik	0	0	0
2010310C07Rik	0	0	0
2010315B03Rik	269	181	214
2010320M18Rik	43	62	83
2200002D01Rik	8	21	39
2200002J24Rik	0	0	1
2210010C04Rik	0	0	0
2210016F16Rik	823	888	685
2210016L21Rik	278	229	413
2210039B01Rik	0	0	0
2210404E10Rik	0	0	0
2210406O10Rik	0	1	0
2210407C18Rik	0	1	0
2210408F21Rik	106	108	71
2210408I21Rik	25	22	19
2210409D07Rik	0	0	0
2210409E12Rik	0	0	0
2210414B05Rik	2	0	0
2210416O15Rik	0	1	3
2210417A02Rik	18	9	13
2210418O10Rik	21	10	18
2210420H20Rik	0	0	0
2300002M23Rik	0	0	0
2300003K06Rik	0	0	0
2300009A05Rik	83	69	122
2310001H17Rik	147	154	142
2310001K24Rik	7	8	4
2310002D06Rik	0	0	0
2310002F09Rik	0	0	0
2310002L09Rik	0	0	0
2310003N18Rik	0	0	0
2310005A03Rik	0	0	0
2310005E17Rik	0	0	0
2310008N11Rik	0	0	0
2310009B15Rik	70	84	45
2310010J17Rik	17	21	48
2310011J03Rik	825	691	627
2310015A10Rik	108	68	147
2310015D24Rik	0	0	0
2310016D03Rik	0	0	0
2310016G11Rik	0	0	0
2310020H05Rik	0	0	0
2310022A10Rik	1183	1684	1660
2310022B05Rik	204	158	170
2310030A07Rik	0	0	0
2310030G06Rik	6	2	14
2310033P09Rik	238	205	222
2310034C09Rik	0	0	0
2310034G01Rik	8	7	5
2310034O05Rik	0	2	1
2310039H08Rik	84	42	83
2310039L15Rik	0	0	0
2310040G24Rik	26	33	29
2310043L19Rik	11	9	3
2310043M15Rik	23	21	18
2310043O21Rik	0	0	0
2310050C09Rik	0	0	0
2310057J18Rik	0	0	0
2310057M21Rik	146	159	138
2310057N15Rik	0	0	0
2310061I04Rik	190	143	248
2310061N02Rik	0	0	0
2310065F04Rik	0	0	0
2310068J16Rik	31	25	4
2310069B03Rik	12	5	34
2310069G16Rik	0	0	0
2310075C17Rik	0	0	0
2310079G19Rik	0	0	0
2310081J21Rik	0	0	0
2400006E01Rik	0	0	0
2410002F23Rik	165	146	230
2410003L11Rik	6	2	5
2410004B18Rik	330	426	334
2410004I01Rik	0	0	0
2410004P03Rik	6	1	9
2410006H16Rik	136	219	200
2410012E07Rik	0	0	0
2410017I17Rik	0	1	0
2410018L13Rik	2	0	0
2410021H03Rik	0	0	0
2410022M11Rik	17	18	27
2410124H12Rik	0	0	0
2410131K14Rik	293	164	116
2410137M14Rik	0	0	0
2410141K09Rik	0	0	0
2500002B13Rik	42	37	25
2500004C02Rik	19	2	21
2510002D24Rik	31	16	76
2510003B16Rik	2	0	1
2510009E07Rik	2500	1419	1971
2510039O18Rik	1334	1168	1302
2610001J05Rik	1159	1049	1251
2610002M06Rik	639	617	467
2610005L07Rik	93	62	10
2610008E11Rik	89	83	124
2610016A17Rik	0	0	0
2610020C07Rik	180	191	121
2610024D14Rik	7	2	9
2610027K06Rik	4	6	8
2610028E06Rik	0	0	0
2610028H24Rik	7	8	6
2610035D17Rik	5	8	87
2610035F20Rik	0	0	0
2610037D02Rik	3	0	2
2610042L04Rik	0	0	0
2610044O15Rik8	62	61	107
2610203C22Rik	18	9	10
2610206C17Rik	64	62	41
2610301B20Rik	134	78	139
2610306M01Rik	35	22	41
2610307P16Rik	0	0	2
2610316D01Rik	0	0	0
2610318M16Rik	0	0	0
2610318N02Rik	4	9	1
2610507B11Rik	3169	2584	2556
2610507I01Rik	200	103	195
2610524H06Rik	130	87	122
2610528A11Rik	1	6	3
2610528J11Rik	0	0	0
2700012I20Rik	3	14	23
2700038G22Rik	16	33	10
2700046A07Rik	0	2	1
2700046G09Rik	22	16	27
2700049A03Rik	99	69	78
2700054A10Rik	0	3	2
2700062C07Rik	138	162	126
2700069I18Rik	0	0	0
2700070H01Rik	0	0	2
2700081O15Rik	42	30	26
2700089I24Rik	0	0	0
2700097O09Rik	41	45	60
2700099C18Rik	6	5	5
2810001G20Rik	13	24	31
2810002D19Rik	82	80	71
2810004N23Rik	294	331	299
2810006K23Rik	116	97	129
2810013P06Rik	97	83	88
2810021J22Rik	88	81	84
2810025M15Rik	20	17	95
2810029C07Rik	1	0	2
2810032G03Rik	0	0	3
2810047C21Rik1	13	13	1
2810049E08Rik	0	0	0
2810403D21Rik	7	4	5
2810404M03Rik	0	0	0
2810405F15Rik	0	0	0
2810408A11Rik	0	1	1
2810408I11Rik	7	3	3
2810410L24Rik	0	2	0
2810414N06Rik	8	8	29
2810425M01Rik	1	0	0
2810429I04Rik	0	1	1
2810433D01Rik	0	0	0
2810442N19Rik	0	0	0
2810454H06Rik	2	5	7
2810459M11Rik	0	0	0
2810471M01Rik	0	0	0
2900005J15Rik	22	33	46
2900009J06Rik	0	0	0
2900026A02Rik	5	3	15
2900040C04Rik	0	0	0
2900041M22Rik	0	0	2
2900052L18Rik	0	8	6
2900052N01Rik	0	0	0
2900057B20Rik	0	0	0
2900060B14Rik	0	0	0
2900076A07Rik	57	33	40
2900079G21Rik	0	0	0
2900092C05Rik	0	0	0
2900092D14Rik	0	0	0
2900093K20Rik	7	6	42
2900097C17Rik	3222	2256	3164
3000002C10Rik	10	11	18
3010001F23Rik	0	0	0
3010003L21Rik	7	4	3
3100003L05Rik	0	0	0
3110009E18Rik	13	14	20
3110009F21Rik	0	0	0
3110015C05Rik	0	0	0
3110021A11Rik	0	0	0
3110039M20Rik	1	0	0
3110040M04Rik	0	0	0
3110040N11Rik	141	174	214
3110045C21Rik	3	2	6
3110056K07Rik	92	72	69
3110070M22Rik	2	1	1
3110082I17Rik	149	193	206
3110082J24Rik	0	0	0
3110099E03Rik	0	0	0
3200001D21Rik	2	1	3
3300002I08Rik	3	14	0
3300002P13Rik	0	3	0
3300005D01Rik	0	0	20
3425401B19Rik	0	0	1
3632454L22Rik	1	2	1
3830403N18Rik	2	11	2
3830406C13Rik	555	387	248
3830408C21Rik	5	2	6
3830417A13Rik	0	0	0
3830432H09Rik	0	6	0
3930402G23Rik	0	1	0
4430402I18Rik	6	7	12
4631405J19Rik	0	0	3
4632404H12Rik	54	83	71
4632415L05Rik	265	114	185
4632427E13Rik	12	8	5
4632428C04Rik	4	1	3
4732414G09Rik	0	0	0
4732416N19Rik	1	0	3
4732471J01Rik	153	101	63
4732490B19Rik	0	1	0
4732491K20Rik	11	15	3
4831407H17Rik	0	0	3
4831440E17Rik	6	14	15
4833411C07Rik	0	2	0
4833412C05Rik	0	0	0
4833415N18Rik	0	3	0
4833417C18Rik	23	9	13
4833418N02Rik	19	6	14
4833419F23Rik	39	74	46
4833420G17Rik	418	329	515
4833422C13Rik	1	0	0
4833422M21Rik	0	0	0
4833427F10Rik	4	2	0
4833427G06Rik	0	1	0
4833428L15Rik	0	0	0
4833438C02Rik	92	78	88
4833439L19Rik	1109	1014	839
4921504A21Rik	1	0	0
4921504E06Rik	0	0	0
4921507G05Rik	1	2	5
4921507P07Rik	6	2	3
4921508D12Rik	0	0	0
4921509C19Rik	0	0	0
4921509O07Rik	0	0	0
4921511C10Rik	1	0	1
4921511C20Rik	0	0	0
4921511I17Rik	39	25	9
4921513H07Rik	0	0	0
4921513I03Rik	0	0	0
4921515E04Rik	0	0	0
4921517D22Rik	0	0	0
4921518K17Rik	0	0	0
4921524J17Rik	216	197	238
4921524L21Rik	0	0	0
4921525O09Rik	0	0	0
4921529L05Rik	2	0	0
4921531C22Rik	28	42	26
4921531P14Rik	0	0	0
4921533I20Rik	0	0	0
4921534H16Rik	0	0	0
4921536K21Rik	17	20	13
4921539E11Rik	0	0	0
4922502B01Rik	0	0	0
4922502H24Rik	0	0	0
4922502N22Rik	0	0	0
4930401C15Rik	0	0	0
4930401G09Rik	0	0	0
4930401O10Rik	0	0	0
4930401O12Rik	0	0	0
4930402F06Rik	0	0	0
4930402F11Rik	0	0	0
4930402H24Rik	555	407	477
4930402K13Rik	0	0	0
4930404A05Rik	0	0	0
4930404H11Rik	0	0	0
4930404I05Rik	10	21	16
4930404N11Rik	1390	1878	2286
4930405A10Rik	0	0	5
4930405A21Rik	6	18	7
4930405D11Rik	0	0	0
4930405J17Rik	0	0	0
4930405L22Rik	0	0	0
4930405O22Rik	1	5	2
4930406D18Rik	0	0	0
4930407G08Rik	0	0	0
4930407I10Rik	0	0	0
4930407I19Rik	0	0	0
4930412B13Rik	2	0	0
4930412C18Rik	5	7	13
4930412M03Rik	2	10	5
4930412O13Rik	2	0	5
4930413E15Rik	0	0	0
4930413F20Rik	0	0	0
4930413G21Rik	71	64	51
4930413M19Rik	0	0	0
4930414N06Rik	21	17	9
4930415L06Rik	0	0	0
4930415O20Rik	0	0	0
4930417O13Rik	0	2	0
4930417O22Rik	0	0	0
4930419G24Rik	0	0	0
4930422M22Rik	13	10	5
4930423M02Rik	0	0	0
4930425K10Rik	0	0	0
4930425L21Rik	0	0	0
4930425O10Rik	0	0	0
4930426D05Rik	0	0	2
4930426L09Rik	3	1	4
4930428D20Rik	0	0	0
4930428E07Rik	0	0	0
4930428G15Rik	0	2	0
4930428O21Rik	0	1	0
4930429B21Rik	7	11	5
4930429D17Rik	0	0	0
4930429F11Rik	0	0	0
4930429F24Rik	0	0	0
4930429H19Rik	0	0	0
4930430F08Rik	165	111	141
4930430F21Rik	0	0	0
4930430J02Rik	0	0	2
4930431F12Rik	0	0	0
4930431P03Rik	3	3	13
4930431P22Rik	0	0	0
4930432J09Rik	0	0	1
4930432K21Rik	5	0	2
4930432L08Rik	0	0	0
4930432M17Rik	0	0	0
4930432O09Rik	0	0	0
4930433B08Rik	0	0	0
4930433I11Rik	0	0	0
4930433N12Rik	0	0	0
4930434J06Rik	0	0	0
4930435F18Rik	0	0	0
4930438A08Rik	2	0	2
4930438E09Rik	0	0	0
4930440C22Rik	0	0	0
4930440I19Rik	37	19	10
4930441H08Rik	0	0	0
4930441J16Rik	0	0	0
4930442J19Rik	0	0	0
4930442L01Rik	0	1	0
4930443O20Rik	1	0	0
4930444F02Rik	0	0	0
4930444G20Rik	0	0	2
4930444M15Rik	0	0	0
4930444P10Rik	0	0	0
4930445N18Rik	0	0	2
4930447A16Rik	0	0	0
4930447C04Rik	0	0	0
4930447F24Rik	2	0	2
4930447J18Rik	0	0	0
4930447K03Rik	0	0	2
4930447M23Rik	0	1	3
4930447N08Rik	0	0	0
4930448C13Rik	0	0	0
4930448F12Rik	0	0	0
4930448H16Rik	0	0	0
4930448I06Rik	0	0	0
4930448I18Rik	0	0	0
4930448K20Rik	0	0	0
4930449E01Rik	0	0	0
4930449E18Rik	0	0	0
4930449I24Rik	0	0	0
4930451G09Rik	4	1	4
4930451I11Rik	0	0	0
4930452A19Rik	0	0	0
4930452B06Rik	0	0	0
4930452G13Rik	0	0	0
4930452N14Rik	0	0	0
4930453H23Rik	0	0	0
4930453L07Rik	0	0	0
4930453N24Rik	439	532	311
4930455B14Rik	0	0	0
4930455C13Rik	39	40	18
4930455D15Rik	3	0	1
4930455F16Rik	0	0	0
4930455G09Rik	106	132	182
4930455H04Rik	0	1	0
4930455J16Rik	0	0	0
4930456L15Rik	0	0	0
4930459C07Rik	1	0	0
4930459L07Rik	0	0	0
4930461G14Rik	0	2	0
4930463O16Rik	0	0	0
4930465K10Rik	0	0	0
4930465M20Rik	0	0	0
4930467D21Rik	0	0	0
4930467E23Rik	0	0	0
4930467J12Rik	0	0	0
4930467K11Rik	0	1	0
4930469K13Rik	40	17	14
4930470G03Rik	101	57	41
4930470H14Rik	0	0	0
4930470O06Rik	0	0	0
4930470P17Rik	0	0	0
4930471C04Rik	0	0	0
4930471G03Rik	0	1	0
4930471G24Rik	0	0	0
4930471M09Rik	0	0	0
4930473A02Rik	254	310	428
4930473O22Rik	0	0	0
4930474G06Rik	0	0	0
4930474H20Rik	0	0	0
4930474M22Rik	1	0	0
4930474N05Rik	0	0	0
4930474N09Rik	0	0	0
4930477N07Rik	0	0	0
4930478L05Rik	0	0	0
4930478P22Rik	0	0	0
4930479D17Rik	2	1	1
4930480E11Rik	0	0	0
4930480G23Rik	0	0	0
4930480K15Rik	0	0	0
4930480K23Rik	5	0	6
4930480M12Rik	0	0	0
4930481A15Rik	33	40	74
4930482G09Rik	0	0	0
4930483J18Rik	0	0	0
4930483K19Rik	14	5	13
4930483O08Rik	0	0	0
4930484H19Rik	0	1	0
4930486F22Rik	0	0	0
4930486I03Rik	0	0	0
4930486L24Rik	10	7	0
4930487D11Rik	0	0	1
4930487H11Rik	28	5	7
4930488B22Rik	0	0	0
4930488L21Rik	0	0	0
4930500F04Rik	0	0	0
4930500G05Rik	0	0	0
4930500L23Rik	0	0	0
4930502A04Rik	0	0	0
4930502E09Rik	0	2	0
4930503B20Rik	1	4	3
4930503E14Rik	0	0	0
4930503E24Rik	0	0	3
4930503F20Rik	0	0	0
4930503H13Rik	0	0	0
4930503L19Rik	452	458	342
4930503O07Rik	0	0	0
4930504C09Rik	0	0	0
4930505A04Rik	0	0	0
4930505G20Rik	0	0	0
4930505K13Rik	0	0	0
4930505K14Rik	0	0	0
4930505N22Rik	16	14	5
4930506A18Rik	0	0	0
4930506C21Rik	20	21	30
4930507D05Rik	7	11	1
4930507D10Rik	0	0	0
4930509E16Rik	0	0	0
4930509G22Rik	3	0	5
4930509J09Rik	0	0	0
4930509K18Rik	0	0	0
4930511A02Rik	0	0	0
4930511A08Rik	0	0	0
4930511E03Rik	0	0	0
4930511M06Rik	0	0	0
4930512B01Rik	3	2	2
4930512J16Rik	34	57	75
4930512M02Rik	0	0	0
4930513D17Rik	0	0	0
4930513N10Rik	15	10	3
4930513O06Rik	0	0	0
4930515B02Rik	0	0	0
4930515G01Rik	33	30	18
4930515G16Rik	0	0	0
4930515L03Rik	0	0	0
4930515L19Rik	0	0	0
4930517E11Rik	0	0	0
4930517M08Rik	0	0	0
4930518J21Rik	0	0	0
4930518P08Rik	0	0	0
4930519D14Rik	0	0	0
4930519F16Rik	0	0	0
4930519F24Rik	0	0	0
4930519G04Rik	0	0	0
4930519H02Rik	0	0	0
4930519K11Rik	0	0	0
4930519L02Rik	0	0	0
4930520O04Rik	7	2	4
4930520P13Rik	0	0	0
4930521E06Rik	0	0	0
4930521O11Rik	0	0	0
4930521O17Rik	0	0	0
4930522H14Rik	0	0	0
4930522O17Rik	0	0	0
4930522P08Rik	9	3	3
4930523C07Rik	107	136	57
4930523O13Rik	0	0	0
4930524B15Rik	0	0	0
4930524B17Rik	0	0	0
4930524C18Rik	0	0	0
4930524O05Rik	0	0	0
4930524O08Rik	0	0	0
4930525C09Rik	0	0	0
4930525D18Rik	0	1	0
4930525G20Rik	6	1	6
4930526H09Rik	0	0	0
4930526I15Rik	183	196	171
4930526L06Rik	0	0	0
4930527F14Rik	0	0	0
4930527G23Rik	0	0	0
4930528A17Rik	10	5	9
4930528D03Rik	0	0	0
4930528G23Rik	0	0	0
4930528H21Rik	0	0	0
4930528P14Rik	0	0	0
4930529C04Rik	0	1	0
4930529K09Rik	0	0	0
4930529L06Rik	0	0	0
4930529N20Rik	0	0	0
4930532I03Rik	0	0	0
4930532M18Rik	0	0	0
4930533B01Rik	9	3	5
4930533N22Rik	0	0	0
4930533P14Rik	0	0	0
4930534H03Rik	0	0	0
4930539C22Rik	0	0	0
4930539J05Rik	189	180	68
4930539M17Rik	0	0	0
4930539N22Rik	0	0	0
4930540M03Rik	0	0	0
4930542C21Rik	0	0	0
4930542D17Rik	0	1	2
4930542M03Rik	0	0	0
4930543E12Rik	0	0	0
4930543N07Rik	0	0	0
4930544D05Rik	0	0	0
4930544G11Rik	0	0	0
4930544M13Rik	0	0	0
4930545E07Rik	0	0	0
4930545H06Rik	0	0	0
4930545L23Rik	0	0	0
4930546C10Rik	0	0	0
4930546K05Rik	0	0	0
4930547E08Rik	0	5	0
4930547E14Rik	0	0	0
4930548G14Rik	0	1	0
4930548H24Rik	4	1	1
4930548J01Rik	0	0	0
4930548K13Rik	0	0	0
4930549C15Rik	0	3	0
4930549G23Rik	47	39	22
4930550C14Rik	0	3	0
4930550C17Rik	0	0	0
4930550L24Rik	3	1	1
4930552N02Rik	0	0	0
4930552P12Rik	6	8	0
4930553C11Rik	0	0	0
4930553E22Rik	0	0	0
4930553J12Rik	0	0	0
4930553P18Rik	0	0	0
4930554C24Rik	0	0	0
4930554G24Rik	0	0	1
4930554H23Rik	0	0	0
4930554I06Rik	0	0	0
4930555B11Rik	0	0	0
4930555B12Rik	0	0	0
4930555G01Rik	0	0	0
4930555G21Rik	0	0	0
4930555K05Rik	0	0	0
4930555K19Rik	0	0	0
4930556C24Rik	0	0	0
4930556G01Rik	0	0	0
4930556J02Rik	0	0	0
4930556L07Rik	0	0	1
4930556M19Rik	38	35	60
4930556N09Rik	0	0	0
4930556N13Rik	0	0	0
4930557F10Rik	0	0	0
4930557J02Rik	0	0	0
4930557K07Rik	18	13	4
4930558C23Rik	0	0	0
4930558F17Rik	0	0	0
4930558G05Rik	0	0	0
4930558J18Rik	0	0	0
4930558K02Rik	0	1	0
4930559C10Rik	0	1	0
4930562C15Rik	0	2	1
4930562F07Rik	24	22	13
4930563E18Rik	0	0	0
4930563E22Rik	2	5	1
4930563F08Rik	0	0	0
4930563H07Rik	0	0	0
4930563J15Rik	2	0	4
4930563M20Rik	0	0	0
4930563M21Rik	0	0	0
4930564C03Rik	0	0	0
4930564D02Rik	2	0	0
4930565D16Rik	0	0	0
4930565N06Rik	8	4	9
4930567H12Rik	0	0	0
4930567H17Rik	0	0	0
4930567J20Rik	0	0	0
4930567K12Rik	0	0	0
4930567K20Rik	0	0	0
4930568D16Rik	0	0	0
4930568E12Rik	0	0	0
4930568G15Rik	0	0	0
4930570G19Rik	0	0	0
4930571K23Rik	0	0	0
4930571O06Rik	0	0	0
4930572K03Rik	0	0	0
4930572O03Rik	0	0	0
4930572O13Rik	0	0	0
4930573H18Rik	0	0	0
4930573O16Rik	0	0	0
4930577N17Rik	18	5	26
4930578E11Rik	0	0	0
4930578G10Rik	0	0	0
4930578I06Rik	0	0	0
4930578L24Rik	0	7	3
4930578M01Rik	12	0	1
4930578N18Rik	0	0	0
4930579D09Rik	0	0	0
4930579F01Rik	0	0	0
4930579G18Rik	197	119	38
4930579G24Rik	16	34	103
4930579H20Rik	0	0	0
4930579J19Rik	0	0	0
4930579K19Rik	6	4	18
4930579P08Rik	0	0	0
4930581F22Rik	49	35	21
4930583I09Rik	0	0	0
4930583K01Rik	0	0	2
4930583P06Rik	0	0	0
4930584F24Rik	0	0	0
4930586N03Rik	14	17	33
4930587E11Rik	0	0	0
4930589L23Rik	44	38	45
4930590A17Rik	0	0	0
4930590J08Rik	0	1	1
4930590L20Rik	0	0	0
4930591A17Rik	0	0	0
4930591E09Rik	0	0	0
4930592A05Rik	4	12	14
4930592C13Rik	0	0	0
4930592I03Rik	2	3	2
4930593A02Rik	0	3	0
4930593C16Rik	0	0	0
4930594C11Rik	8	2	6
4930594M22Rik	1	2	3
4930594O21Rik	0	0	0
4930595D18Rik	0	1	0
4930595M18Rik	0	0	0
4930596D02Rik	0	0	0
4930596I21Rik	10	6	7
4930597A21Rik	0	0	0
4930597G03Rik	0	0	0
4930598F16Rik	0	0	0
4930599N23Rik	110	108	32
4931400O07Rik	0	0	0
4931402G19Rik	10	11	14
4931403E22Rik	3	2	4
4931403G20Rik	1	4	3
4931406B18Rik	0	1	1
4931406C07Rik	368	311	421
4931406H21Rik	5	7	64
4931406P16Rik	441	404	239
4931408C20Rik	0	0	0
4931408D14Rik	0	0	0
4931414P19Rik	83	88	60
4931417E11Rik	0	0	0
4931419H13Rik	0	0	0
4931420L22Rik	0	0	0
4931422A03Rik	17	20	6
4931428F04Rik	28	19	9
4931428L18Rik	0	0	0
4931429L15Rik	1	1	0
4931429P17Rik	0	0	0
4931430N09Rik	0	0	0
4931431B13Rik	0	0	0
4931431C16Rik	38	34	34
4931440F15Rik	0	0	0
4931440J10Rik	2	3	1
4931440P22Rik	82	153	43
4932411N23Rik	0	0	0
4932412D23Rik	0	0	0
4932413F04Rik	0	0	0
4932414J04Rik	0	0	0
4932414N04Rik	0	0	0
4932415M13Rik	0	0	0
4932429P05Rik	0	0	0
4932435O22Rik	0	0	0
4932438A13Rik	1806	1227	633
4932438H23Rik	1	2	3
4932441J04Rik	3	0	0
4932702P03Rik	0	0	0
4933400A11Rik	0	0	0
4933400B14Rik	0	0	0
4933400C23Rik	0	0	0
4933400F21Rik	1	1	9
4933400L20Rik	0	0	0
4933401B06Rik	0	0	0
4933401D09Rik	0	0	0
4933401H06Rik	0	0	0
4933402C06Rik	0	0	0
4933402D24Rik	0	0	0
4933402E13Rik	0	0	0
4933402J07Rik	0	0	0
4933402J10Rik	0	0	0
4933402J15Rik	0	3	0
4933402N03Rik	0	0	0
4933402N22Rik	0	0	0
4933403O08Rik	0	0	0
4933404G15Rik	0	0	0
4933404K08Rik	0	0	0
4933404K13Rik	0	0	0
4933404O12Rik	19	12	47
4933405D12Rik	1	0	2
4933405E24Rik	0	0	0
4933405L10Rik	0	0	0
4933405O20Rik	0	0	0
4933406C10Rik	4	0	2
4933406D12Rik	0	0	0
4933406F09Rik	0	0	0
4933406G16Rik	0	0	0
4933406I18Rik	0	1	2
4933406J09Rik	7	0	0
4933406J10Rik	0	0	1
4933406K04Rik	0	0	0
4933407E24Rik	1	0	0
4933407G14Rik	0	0	0
4933407I05Rik	0	0	0
4933407K13Rik	31	21	25
4933407L21Rik	0	0	0
4933408J17Rik	78	103	81
4933408N05Rik	0	0	0
4933409F18Rik	0	0	0
4933409G03Rik	0	0	0
4933409K07Rik	0	0	0
4933411E08Rik	0	0	0
4933411G06Rik	0	0	0
4933411K16Rik	1	0	0
4933412E12Rik	499	299	49
4933412E24Rik	0	0	0
4933412O06Rik	0	0	0
4933413J09Rik	0	3	0
4933413L06Rik	0	0	0
4933416E03Rik	0	0	0
4933416E14Rik	0	0	0
4933416I08Rik	0	0	0
4933416M06Rik	0	0	0
4933416M07Rik	68	49	8
4933416O17Rik	0	0	0
4933417A18Rik	0	0	0
4933417D19Rik	11	5	4
4933417E11Rik	0	1	4
4933417G07Rik	0	1	0
4933417O13Rik	0	0	0
4933421I07Rik	0	0	0
4933421O10Rik	49	24	29
4933422A05Rik	0	2	1
4933424G05Rik	0	0	0
4933424G06Rik	0	4	1
4933424L21Rik	3	1	1
4933425B07Rik	0	0	0
4933427D06Rik	0	1	0
4933427D14Rik	154	110	124
4933427E11Rik	0	0	0
4933427E13Rik	0	0	0
4933427I22Rik	0	0	0
4933428C19Rik	0	0	0
4933428G20Rik	12	9	8
4933428M09Rik	0	0	0
4933429K18Rik	0	0	0
4933429O19Rik	0	0	0
4933430H16Rik	0	0	0
4933430I17Rik	95	100	56
4933430M04Rik	0	0	0
4933430N04Rik	0	0	0
4933431E20Rik	9	8	10
4933431G14Rik	4	3	3
4933432G23Rik	0	0	0
4933432I03Rik	17	19	6
4933432I09Rik	0	1	0
4933432K03Rik	0	0	0
4933433F19Rik	0	0	0
4933433G08Rik	0	0	0
4933433G15Rik	5	1	3
4933433G19Rik	76	75	111
4933433H22Rik	17	36	4
4933434E20Rik	969	852	872
4933436E23Rik	0	0	0
4933436H12Rik	0	0	0
4933436I01Rik	0	0	0
4933438B17Rik	0	0	0
4933438K21Rik	0	0	0
4933439C10Rik	25	15	16
4933439K11Rik	7	21	5
4933440J02Rik	0	0	0
4933440M02Rik	0	0	0
5031410I06Rik	0	0	0
5031425E22Rik	148	133	223
5031425F14Rik	29	30	52
5031426D15Rik	2	0	3
5031434C07Rik	0	0	0
5031434O11Rik	14	11	12
5031439G07Rik	4831	5697	6755
5033403F01Rik	5	4	3
5033403H07Rik	0	0	0
5033404E19Rik	0	0	0
5033406O09Rik	2	5	0
5033417F24Rik	26	12	4
5033428I22Rik	3	0	8
5330411J11Rik	0	0	0
5330413P13Rik	0	0	0
5330416C01Rik	0	0	0
5330417C22Rik	0	0	2
5330434G04Rik	0	0	0
5330439B14Rik	0	0	0
5430401F13Rik	0	0	0
5430402E10Rik	0	0	0
5430402O13Rik	1	3	3
5430403N17Rik	0	0	0
5430405H02Rik	54	53	34
5430416N02Rik	18	36	32
5430421F17Rik	0	0	0
5430425K12Rik	1	0	1
5430427M07Rik	0	0	4
5430427O19Rik	379	578	216
5430428K19Rik	0	0	0
5430431A17Rik	0	0	6
5430434I15Rik	0	0	0
5430437J10Rik	5	21	15
5430440P10Rik	0	0	0
5530400C23Rik	0	0	0
5530401A14Rik	0	0	0
5530601H04Rik	68	72	54
5730403I07Rik	0	0	0
5730405O15Rik	3	15	4
5730408K05Rik	9	8	17
5730409E04Rik	119	101	226
5730412P04Rik	0	0	0
5730416F02Rik	1	4	2
5730420D15Rik	0	0	1
5730435O14Rik	0	0	0
5730455P16Rik	255	184	165
5730460C07Rik	0	0	0
5730480H06Rik	32	8	19
5730488B01Rik	4	2	1
5730507C01Rik	0	1	0
5730522E02Rik	0	0	0
5730596B20Rik	1	0	1
5830408C22Rik	40	35	9
5830411N06Rik	1	3	0
5830416I19Rik	38	56	155
5830417I10Rik	428	325	284
5830418P13Rik	0	1	0
5830428M24Rik	0	3	3
5830432E09Rik	138	86	53
5830444B04Rik	8	3	9
5830454E08Rik	2	0	7
5930403L14Rik	0	1	0
5930430L01Rik	34	5	53
5930438M14Rik	0	0	0
6030407O03Rik	0	0	0
6030440G07Rik	0	0	0
6030443J06Rik	4	1	6
6030458C11Rik	489	279	365
6030466F02Rik	0	0	0
6030468B19Rik	2	2	0
6030469F06Rik	0	0	0
6030471H07Rik	0	0	0
6030498E09Rik	0	0	0
6230400D17Rik	123	111	111
6330403K07Rik	1	5	0
6330407A03Rik	4	5	8
6330409D20Rik	11	17	8
6330410L21Rik	0	0	0
6330415B21Rik	0	0	0
6330415G19Rik	18	12	6
6330418K02Rik	29	32	27
6330549D23Rik	78	88	46
6430411K18Rik	0	0	0
6430503K07Rik	0	0	0
6430548M08Rik	491	703	814
6430550D23Rik	3	2	5
6430553K19Rik	0	0	0
6430562O15Rik	27	26	25
6430571L13Rik	1	2	4
6430584L05Rik	3	0	0
6430628N08Rik	0	0	0
6430706D22Rik	286	240	171
6430710C18Rik	0	2	0
6530402F18Rik	1213	157	85
6530403H02Rik	0	0	0
6530411M01Rik	0	0	0
6720468P15Rik	0	0	0
6720483E21Rik	0	0	0
6720489N17Rik	71	37	55
6820408C15Rik	0	0	0
6820426E19Rik	0	2	0
6820431F20Rik	157	112	47
7420426K07Rik	0	0	0
7420700N18Rik	0	0	0
7420701I03Rik	0	0	0
7530416G11Rik	0	0	0
7630403G23Rik	0	0	0
8030423F21Rik	0	0	0
8030423J24Rik	0	0	0
8030442B05Rik	1	1	0
8030443G20Rik	0	0	0
8030451O07Rik	0	0	0
8030455M16Rik	0	0	0
8030462N17Rik	479	374	234
8030474K03Rik	0	0	0
8430422H06Rik	0	0	0
8430423G03Rik	7	2	0
8430426J06Rik	0	0	0
8430429K09Rik	82	68	39
8430430B14Rik	98	29	1
8430431K14Rik	0	0	0
8430436N08Rik	0	0	0
8430437L04Rik	0	0	0
9030025P20Rik	38	25	18
9030204H09Rik	0	0	0
9030404E10Rik	0	0	0
9030612E09Rik	0	0	0
9030616G12Rik	0	0	0
9030619P08Rik	0	0	0
9030624G23Rik	0	0	3
9030625G05Rik	0	0	0
9130008F23Rik	14	25	30
9130015A21Rik	1	1	0
9130015G15Rik	0	0	0
9130015L21Rik	0	0	0
9130019O22Rik	104	100	95
9130019P16Rik	0	2	3
9130023H24Rik	134	96	64
9130024F11Rik	0	4	5
9130209A04Rik	0	0	0
9130221F21Rik	0	0	0
9130221H12Rik	485	390	495
9130227L01Rik	0	1	0
9130230L23Rik	34	27	6
9130401M01Rik	666	743	460
9130409I23Rik	0	0	0
9230009I02Rik	0	0	0
9230019H11Rik	0	0	0
9230020A06Rik	0	0	0
9230102K24Rik	0	0	0
9230102O04Rik	0	0	0
9230105E05Rik	0	0	0
9230112D13Rik	0	0	0
9230112J17Rik	0	0	0
9230114K14Rik	5	6	2
9230116L04Rik	22	11	5
9230116N13Rik	9	21	18
9230117E06Rik	0	0	1
9330020H09Rik	39	19	21
9330102E08Rik	0	1	5
9330104G04Rik	19	7	15
9330111N05Rik	0	0	0
9330117O12Rik	0	0	0
9330133O14Rik	129	39	120
9330136K24Rik	27	26	16
9330151L19Rik	48	34	98
9330158H04Rik	0	0	0
9330159F19Rik	0	0	0
9330159M07Rik	31	17	6
9330162012Rik	0	0	0
9330162B11Rik	0	0	0
9330175E14Rik	98	63	7
9330175M20Rik	0	0	0
9330178D15Rik	0	0	0
9330179D12Rik	12	1	0
9330182L06Rik	0	1	6
9330182O14Rik	0	1	0
9330188P03Rik	0	0	0
9330198I05Rik	2	3	1
9330199G10Rik	0	0	0
9430014N10Rik	0	0	0
9430015G10Rik	95	58	112
9430018G01Rik	0	2	1
9430019J16Rik	0	0	0
9430021M05Rik	0	0	0
9430037G07Rik	16	10	2
9430038I01Rik	126	226	303
9430041J12Rik	0	0	0
9430060I03Rik	39	11	8
9430065F17Rik	0	0	4
9430069I07Rik	0	1	0
9430078K24Rik	0	0	0
9430083A17Rik	3	1	17
9430091E24Rik	41	26	20
9530002B09Rik	0	0	0
9530003J23Rik	0	0	1
9530014B07Rik	0	0	0
9530020I12Rik	0	0	0
9530026F06Rik	0	0	0
9530026P05Rik	0	0	0
9530027J09Rik	95	131	90
9530036O11Rik	0	0	0
9530051G07Rik	0	0	0
9530052C20Rik	3	4	3
9530052E02Rik	6	6	3
9530053A07Rik	0	4	0
9530059O14Rik	0	0	0
9530062K07Rik	0	6	9
9530068E07Rik	3982	4078	2549
9530077C05Rik	2	1	2
9530080O11Rik	0	0	0
9530082P21Rik	276	132	57
9530091C08Rik	0	0	0
9630001P10Rik	0	0	0
9630013A20Rik	0	0	0
9630013K17Rik	15	17	13
9630028B13Rik	2	1	2
9630028H03Rik	0	0	0
9630028I04Rik	1	0	16
9830107B12Rik	4	13	0
9830132P13Rik	0	0	0
9830166K06Rik	0	3	0
9930012K11Rik	3	8	15
9930014A18Rik	55	86	50
9930021J03Rik	479	381	298
9930104L06Rik	286	209	208
9930111H07Rik	0	0	0
9930111J21Rik1	681	535	83
9930111J21Rik2	47	44	14
A030001D20Rik	3	3	4
A130010J15Rik	123	88	93
A130030D18Rik	0	0	0
A130077B15Rik	13	12	24
A1bg	0	0	0
A1cf	0	1	2
A230001M10Rik	0	0	0
A230009B12Rik	0	1	1
A230020J21Rik	49	53	27
A230028O05Rik	63	47	20
A230051N06Rik	0	0	0
A230056J06Rik	1	0	0
A230056P14Rik	19	20	34
A230057D06Rik	0	0	0
A230070E04Rik	0	0	0
A230072C01Rik	41	26	46
A230072E10Rik	0	0	2
A230077H06Rik	0	0	0
A230083G16Rik	5	16	6
A230103J11Rik	68	58	41
A230107N01Rik	9	11	6
A230108P19Rik	0	0	0
A26c3	0	0	0
A2m	0	3	0
A2ml1	0	0	0
A330008L17Rik	0	0	0
A330009N23Rik	2	3	1
A330015K06Rik	0	1	1
A330023F24Rik	50	50	42
A330032B11Rik	3	0	1
A330033J07Rik	0	0	0
A330035P11Rik	1	10	2
A330040F15Rik	10	40	5
A330041J22Rik	4	1	0
A330048O09Rik	0	0	0
A330049N07Rik	0	0	0
A330069E16Rik	9	17	17
A330070K13Rik	0	0	0
A330074K22Rik	8	6	0
A330076C08Rik	0	0	0
A330076H08Rik	0	0	0
A330093E20Rik	0	0	1
A330094K24Rik	0	0	0
A330102I10Rik	0	0	0
A3galt2	1	5	0
A430005L14Rik	305	362	287
A430033K04Rik	48	21	43
A430035B10Rik	20	25	17
A430046D13Rik	26	22	65
A430057M04Rik	201	329	333
A430078I02Rik	2	5	10
A430085M09Rik	0	0	0
A430088P11Rik	1	7	18
A430089I19Rik	0	0	0
A430090L17Rik	1	0	6
A430093F15Rik	9	1	2
A4galt	7	8	12
A4gnt	0	1	0
A530006G24Rik	0	0	0
A530010L16Rik	5	0	11
A530013C23Rik	22	24	25
A530016L24Rik	0	0	0
A530021J07Rik	0	0	0
A530032D15Rik	99	187	13
A530040E14Rik	1168	1388	90
A530046M15Rik	0	2	0
A530053G22Rik	0	0	0
A530058N18Rik	0	0	0
A530064D06Rik	1407	1831	179
A530065N20Rik	0	0	0
A530072M11Rik	11	8	15
A530088E08Rik	51	16	25
A630001G21Rik	850	648	678
A630001O12Rik	7	2	7
A630010A05Rik	0	0	0
A630012P03Rik	54	84	2
A630019I02Rik	0	0	0
A630023A22Rik	0	0	0
A630023P12Rik	0	0	5
A630066F11Rik	34	20	35
A630072M18Rik	51	66	61
A630073D07Rik	0	0	0
A630075F10Rik	0	0	0
A630076J17Rik	0	0	0
A630077J23Rik	0	0	0
A630089N07Rik	7	3	4
A630095N17Rik	0	0	0
A730004F24Rik	0	0	0
A730006G06Rik	0	0	0
A730008H23Rik	149	103	51
A730013G03Rik	0	0	0
A730017L22Rik	46	26	70
A730018C14Rik	0	0	0
A730020E08Rik	4	0	0
A730020M07Rik	0	0	0
A730035I17Rik	0	0	0
A730036I17Rik	0	0	0
A730043L09Rik	0	0	0
A730046J19Rik	0	0	0
A730056A06Rik	0	0	0
A730063M14Rik	7	21	24
A730081D07Rik	64	44	47
A730082K24Rik	0	0	0
A730085K08Rik	1	4	4
A730090N16Rik	0	2	3
A730098A19Rik	0	0	0
A830009L08Rik	0	0	0
A830010M20Rik	43	35	37
A830011K09Rik	0	0	0
A830018L16Rik	0	0	0
A830019L24Rik	0	0	0
A830019P07Rik	0	1	0
A830029E22Rik	0	0	0
A830035O19Rik	17	17	15
A830036E02Rik	1	0	0
A830052D11Rik	1	1	2
A830082K12Rik	1	1	0
A830082N09Rik	10	5	9
A930001A20Rik	0	0	0
A930001C03Rik	2	5	1
A930002C04Rik	3	0	0
A930003A15Rik	0	0	0
A930003O13Rik	0	0	0
A930004D18Rik	0	0	0
A930005H10Rik	26	20	44
A930006I01Rik	0	0	0
A930006K02Rik	16	3	19
A930007A09Rik	67	51	70
A930007I19Rik	15	12	9
A930009A15Rik	0	0	0
A930011G23Rik	8	6	1
A930012L18Rik	0	0	0
A930013F10Rik	33	14	42
A930015D03Rik	60	69	15
A930016O22Rik	1	0	1
A930017K11Rik	0	1	0
A930017M01Rik	0	0	0
A930018P22Rik	0	0	0
A930019D19Rik	2	2	1
A930024E05Rik	5	7	22
A930031H19Rik	0	0	0
A930033H14Rik	6	1	0
A930037H05Rik	1264	627	18
A930041C12Rik	0	0	0
AA387883	0	0	0
AA388235	10	10	36
AA413626	9	2	3
AA414768	246	169	184
AA465934	8	12	24
AA467197	1988	834	94
AA536875	0	0	0
AA543186	3	6	3
AA543401	0	0	0
AA545190	0	0	0
AA619741	0	0	0
AA623943	0	0	0
AA792892	0	0	0
AA986860	7	11	0
AAdacl4fm3	0	0	0
AB124611	2530	2251	1291
AF067061	0	0	0
AF067063	0	0	0
AF357355	0	0	0
AF357359	0	4	0
AF357399	6	7	11
AF357425	0	0	0
AF357426	0	0	0
AF366264	0	1	0
AI115009	0	0	0
AI182371	0	3	13
AI197445	0	0	1
AI314278	0	0	0
AI413582	716	795	998
AI427809	171	148	34
AI429214	19	10	10
AI450353	13	18	21
AI463170	0	0	0
AI467606	385	250	543
AI504432	955	247	135
AI506816	1	2	1
AI507597	19	10	54
AI593442	0	0	0
AI597479	255	232	281
AI606473	0	2	0
AI646519	0	0	0
AI661453	2	1	8
AI662270	2460	2343	1560
AI837181	845	727	487
AI839979	15	38	105
AI847159	0	0	0
AI854703	1	0	0
AI987944	306	239	231
AU015228	0	2	0
AU015791	0	0	0
AU015836	0	0	0
AU016765	0	0	0
AU018091	0	0	2
AU019990	0	0	0
AU021063	0	2	1
AU021092	0	0	0
AU022252	111	92	82
AU022751	0	0	0
AU022754	0	0	0
AU022793	347	550	627
AU023762	0	0	0
AU040320	854	740	607
AU040972	4	1	5
AU041133	46	46	16
AV039307	36	29	12
AV051173	71	60	26
AV064505	0	1	0
AV205837	0	0	0
AV320801	0	0	0
AW011738	289	228	8
AW046200	13	6	18
AW112010	12036	5449	173
AW146154	52	40	77
AW209491	108	133	144
AW495222	0	0	0
AW549542	0	0	0
AW549877	1222	1023	1014
AW551984	0	0	0
AW554918	128	89	82
AW822252	0	0	3
AY074887	31	25	9
AY358078	20	23	6
AY512915	0	0	0
AY512931	0	0	0
AY702102	0	1	0
AY702103	0	0	0
AY761185	0	0	0
Aaas	142	217	188
Aacs	325	303	398
Aadac	0	2	4
Aadacl2	0	0	0
Aadacl2fm1	0	0	0
Aadacl2fm2	0	0	0
Aadacl2fm3	0	0	0
Aadacl3	0	0	0
Aadacl4	0	0	0
Aadacl4fm1	0	0	0
Aadacl4fm2	0	0	0
Aadacl4fm4	0	0	0
Aadacl4fm5	0	0	0
Aadat	0	0	0
Aagab	753	678	702
Aak1	883	480	532
Aamdc	23	34	68
Aamp	1730	1692	2256
Aanat	0	3	2
Aar2	575	628	513
Aard	0	0	1
Aars	4441	2609	1816
Aars2	107	120	93
Aarsd1	186	281	244
Aasdh	115	71	93
Aasdhppt	204	262	236
Aass	1	5	3
Aatf	378	550	339
Aatk	54	108	428
Abat	0	3	6
Abca1	8057	5622	931
Abca12	1	0	0
Abca13	9	3	2
Abca14	0	3	0
Abca15	0	0	0
Abca16	0	0	0
Abca17	2	9	4
Abca2	252	187	389
Abca3	1745	674	654
Abca4	0	0	0
Abca5	11	23	35
Abca6	0	2	6
Abca7	1080	566	560
Abca8a	0	2	5
Abca8b	6	22	10
Abca9	43	50	226
Abcb10	168	164	309
Abcb11	1	0	3
Abcb1a	109	202	49
Abcb1b	245	436	520
Abcb4	9	3	7
Abcb5	0	0	0
Abcb6	293	236	217
Abcb7	745	622	931
Abcb8	266	261	449
Abcb9	6	4	8
Abcc1	7468	4884	1236
Abcc10	87	36	73
Abcc12	0	0	2
Abcc2	4	12	3
Abcc3	266	256	555
Abcc4	1161	538	279
Abcc5	10068	7021	2710
Abcc6	0	0	1
Abcc8	0	0	0
Abcc9	0	0	0
Abcd1	1395	1217	1022
Abcd2	83	70	378
Abcd3	733	748	853
Abcd4	182	173	285
Abce1	1720	1680	1104
Abcf1	2576	2379	1551
Abcf2	1348	1358	918
Abcf3	696	668	626
Abcg1	2871	3566	2663
Abcg2	32	58	160
Abcg3	26	70	221
Abcg4	0	2	0
Abcg5	0	0	1
Abcg8	2	0	2
Abhd1	77	44	54
Abhd10	183	172	289
Abhd11	333	212	215
Abhd11os	6	1	16
Abhd12	2684	4753	4672
Abhd12b	1	0	0
Abhd13	554	508	397
Abhd14a	20	29	51
Abhd14b	73	48	232
Abhd15	33	16	30
Abhd16a	702	1025	512
Abhd16b	5	0	0
Abhd17a	405	437	634
Abhd17b	566	562	534
Abhd17c	561	418	525
Abhd18	35	28	22
Abhd2	643	321	119
Abhd3	30	33	35
Abhd4	619	784	839
Abhd5	1042	1230	1376
Abhd6	14	22	21
Abhd8	123	100	196
Abi1	3694	3571	2507
Abi2	215	134	289
Abi3	2254	1922	1432
Abi3bp	10	0	16
Abitram	242	164	132
Abl1	963	542	526
Abl2	1232	944	827
Ablim1	190	119	41
Ablim2	32	11	13
Ablim3	1	0	2
Abo	0	0	0
Abr	10256	7928	3119
Abra	0	0	0
Abracl	2280	1617	1169
Abraxas1	133	115	132
Abraxas2	989	1226	738
Abt1	267	328	246
Abtb1	125	94	263
Abtb2	400	248	57
Acaa1a	2461	2545	1122
Acaa1b	124	132	76
Acaa2	326	524	619
Acaca	293	187	316
Acacb	7	10	1
Acad10	78	51	94
Acad11	245	153	187
Acad12	39	41	72
Acad8	270	301	256
Acad9	363	360	294
Acadl	1799	2359	2191
Acadm	560	557	913
Acads	351	371	582
Acadsb	802	644	574
Acadvl	760	791	814
Acan	0	0	0
Acap1	115	82	31
Acap2	2070	2117	1297
Acap3	200	158	179
Acat1	325	336	434
Acat2	107	70	161
Acat3	307	418	287
Acbd3	1554	1676	1071
Acbd4	135	73	77
Acbd5	702	772	1181
Acbd6	280	306	309
Acbd7	0	0	0
Accs	60	68	109
Accsl	0	3	0
Acd	225	322	377
Ace	9	28	68
Ace2	1	1	1
Ace3	0	0	0
Acer1	0	0	0
Acer2	2	4	7
Acer3	1046	1499	906
Ache	0	4	3
Acin1	2556	2441	1997
Ackr1	0	0	2
Ackr2	1	1	0
Ackr3	9	3	2
Ackr4	9	5	9
Acly	2831	2555	2238
Acmsd	0	0	0
Acnat1	0	1	0
Acnat2	1	0	0
Aco1	982	1077	1065
Aco2	2845	2924	1731
Acod1	37993	29876	665
Acot1	6	2	11
Acot10	164	220	140
Acot11	166	138	211
Acot12	0	0	0
Acot13	244	329	483
Acot2	20	22	105
Acot3	2	0	0
Acot4	0	1	1
Acot5	0	0	0
Acot6	7	7	4
Acot7	846	673	295
Acot8	300	227	167
Acot9	849	1069	626
Acox1	1047	963	1054
Acox2	1	0	0
Acox3	964	781	1842
Acoxl	1	16	5
Acp1	459	633	450
Acp2	9931	6478	2439
Acp4	0	2	0
Acp5	4247	2865	1180
Acp6	141	104	208
Acp7	0	0	0
Acpp	2124	469	164
Acr	0	0	0
Acrbp	31	48	63
Acrv1	0	1	0
Acsbg1	14	15	3
Acsbg2	0	0	0
Acsbg3	14	34	43
Acsf2	68	61	87
Acsf3	152	86	142
Acsl1	11399	5638	602
Acsl3	119	105	161
Acsl4	2449	2085	1472
Acsl5	7089	4142	1879
Acsl6	0	0	0
Acsm1	0	0	1
Acsm2	0	0	0
Acsm3	14	10	26
Acsm4	0	0	0
Acsm5	0	0	0
Acss1	147	201	242
Acss2	538	947	108
Acss2os	18	34	4
Acss3	0	0	0
Acta1	10	14	4
Acta2	103	191	169
Actb	98659	131274	68778
Actbl2	0	0	0
Actc1	0	0	0
Acte1	0	0	0
Actg1	5806	9680	9607
Actg2	0	0	1
Actl10	0	0	0
Actl11	0	0	0
Actl6a	625	794	610
Actl6b	0	0	0
Actl7a	0	2	0
Actl7b	0	1	0
Actl9	0	0	0
Actn1	2702	2161	1787
Actn2	0	0	0
Actn3	0	0	0
Actn4	3830	6292	4811
Actr10	1458	1519	1121
Actr1a	2665	2327	2048
Actr1b	877	847	772
Actr2	17106	19910	10337
Actr3	11925	18153	10425
Actr3b	0	3	8
Actr5	155	158	158
Actr6	110	163	182
Actr8	474	438	424
Actrt1	0	0	0
Actrt2	0	0	0
Actrt3	0	0	0
Acvr1	254	234	203
Acvr1b	1650	792	614
Acvr1c	0	3	1
Acvr2a	233	229	108
Acvr2b	29	49	71
Acvrl1	620	469	328
Acy1	30	31	43
Acy3	1	3	1
Acyp1	60	66	98
Acyp2	40	39	38
Ada	15	19	32
Adad1	0	0	0
Adad2	0	0	0
Adal	115	102	127
Adam10	2540	2979	3326
Adam11	9	10	9
Adam12	51	51	57
Adam15	2945	2578	2107
Adam17	7215	9867	4185
Adam18	0	0	0
Adam19	519	154	211
Adam1a	38	28	33
Adam1b	0	1	0
Adam2	0	0	0
Adam20	0	0	0
Adam21	3	2	5
Adam22	10	9	15
Adam23	10	9	26
Adam24	0	0	0
Adam25	2	0	0
Adam26a	0	0	0
Adam26b	0	0	0
Adam28	0	0	0
Adam29	0	0	0
Adam3	1	0	0
Adam30	1	0	0
Adam32	4	1	5
Adam33	61	70	43
Adam34	0	0	0
Adam34l	0	0	0
Adam39	0	0	0
Adam4	8	4	15
Adam5	0	0	0
Adam6a	0	0	0
Adam6b	0	0	2
Adam7	0	0	0
Adam8	3214	4956	3960
Adam9	3412	2625	2041
Adamdec1	0	0	0
Adamts1	35	28	20
Adamts10	147	87	200
Adamts12	4	6	2
Adamts13	2	9	4
Adamts14	8	8	11
Adamts15	2	4	3
Adamts16	0	0	0
Adamts17	0	0	0
[truncated: 24,386 more rows]
