# Supplementary material for: Identification and characterization of endogenous retroviruses upon SARS-CoV-2 infection
Source: Front Immunol. 2024 Apr 5;15:1294020. doi: 10.3389/fimmu.2024.1294020 (PMC11026653; doi:10.3389/fimmu.2024.1294020)
Supplement: Supplementary Table 1 — Meta-information of the 57 RNA-seq samples from humans, monkeys, and mice infected by SARS-CoV-2. [file DataSheet_1.zip › suppleTable/TableS6.csv]

chr	start	end	strand		copy_number	MOCK	HSV	VSV
chr1	90887288	90887447	-	.	gene_id "ERVB2_1-I_MM-int"; transcript_id "ERVB2_1-I_MM-int"; family_id "ERVK"; class_id "LTR";	0	0	0
chr1	107549086	107549180	-	.	gene_id "ERVB2_1-I_MM-int"; transcript_id "ERVB2_1-I_MM-int_dup1"; family_id "ERVK"; class_id "LTR";	0	1	0
chr1	107550117	107550351	-	.	gene_id "ERVB2_1-I_MM-int"; transcript_id "ERVB2_1-I_MM-int_dup2"; family_id "ERVK"; class_id "LTR";	0	0	0
chr1	173567201	173572494	-	.	gene_id "ERVB2_1-I_MM-int"; transcript_id "ERVB2_1-I_MM-int_dup3"; family_id "ERVK"; class_id "LTR";	50	7221	5770
chr1	173580639	173581421	-	.	gene_id "ERVB2_1-I_MM-int"; transcript_id "ERVB2_1-I_MM-int_dup4"; family_id "ERVK"; class_id "LTR";	0	300	246
chr1	173581447	173582226	-	.	gene_id "ERVB2_1-I_MM-int"; transcript_id "ERVB2_1-I_MM-int_dup5"; family_id "ERVK"; class_id "LTR";	2	314	264
chr1	173582278	173582319	-	.	gene_id "ERVB2_1-I_MM-int"; transcript_id "ERVB2_1-I_MM-int_dup6"; family_id "ERVK"; class_id "LTR";	0	2	3
chr1	173690582	173697473	+	.	gene_id "ERVB2_1-I_MM-int"; transcript_id "ERVB2_1-I_MM-int_dup7"; family_id "ERVK"; class_id "LTR";	0	739	655
chr10	96710131	96710230	-	.	gene_id "ERVB2_1-I_MM-int"; transcript_id "ERVB2_1-I_MM-int_dup55"; family_id "ERVK"; class_id "LTR";	0	0	0
chr11	114963482	114963631	+	.	gene_id "ERVB2_1-I_MM-int"; transcript_id "ERVB2_1-I_MM-int_dup56"; family_id "ERVK"; class_id "LTR";	0	0	0
chr12	49203685	49203931	-	.	gene_id "ERVB2_1-I_MM-int"; transcript_id "ERVB2_1-I_MM-int_dup57"; family_id "ERVK"; class_id "LTR";	0	0	0
chr12	49203932	49204435	-	.	gene_id "ERVB2_1-I_MM-int"; transcript_id "ERVB2_1-I_MM-int_dup58"; family_id "ERVK"; class_id "LTR";	0	0	0
chr13	12724148	12724256	-	.	gene_id "ERVB2_1-I_MM-int"; transcript_id "ERVB2_1-I_MM-int_dup59"; family_id "ERVK"; class_id "LTR";	0	0	0
chr13	12932503	12932600	-	.	gene_id "ERVB2_1-I_MM-int"; transcript_id "ERVB2_1-I_MM-int_dup60"; family_id "ERVK"; class_id "LTR";	0	0	0
chr13	13234792	13234889	-	.	gene_id "ERVB2_1-I_MM-int"; transcript_id "ERVB2_1-I_MM-int_dup61"; family_id "ERVK"; class_id "LTR";	0	0	0
chr13	22686933	22687485	-	.	gene_id "ERVB2_1-I_MM-int"; transcript_id "ERVB2_1-I_MM-int_dup62"; family_id "ERVK"; class_id "LTR";	0	0	0
chr13	22688276	22688992	-	.	gene_id "ERVB2_1-I_MM-int"; transcript_id "ERVB2_1-I_MM-int_dup63"; family_id "ERVK"; class_id "LTR";	0	0	0
chr13	22689341	22690133	-	.	gene_id "ERVB2_1-I_MM-int"; transcript_id "ERVB2_1-I_MM-int_dup64"; family_id "ERVK"; class_id "LTR";	0	0	0
chr13	22768649	22769200	-	.	gene_id "ERVB2_1-I_MM-int"; transcript_id "ERVB2_1-I_MM-int_dup65"; family_id "ERVK"; class_id "LTR";	0	0	0
chr13	22769980	22771495	-	.	gene_id "ERVB2_1-I_MM-int"; transcript_id "ERVB2_1-I_MM-int_dup66"; family_id "ERVK"; class_id "LTR";	0	0	0
chr13	23138995	23139200	+	.	gene_id "ERVB2_1-I_MM-int"; transcript_id "ERVB2_1-I_MM-int_dup67"; family_id "ERVK"; class_id "LTR";	0	0	0
chr13	27948071	27948188	+	.	gene_id "ERVB2_1-I_MM-int"; transcript_id "ERVB2_1-I_MM-int_dup68"; family_id "ERVK"; class_id "LTR";	0	0	0
chr14	77521824	77522003	+	.	gene_id "ERVB2_1-I_MM-int"; transcript_id "ERVB2_1-I_MM-int_dup69"; family_id "ERVK"; class_id "LTR";	0	0	0
chr15	48989701	48989818	+	.	gene_id "ERVB2_1-I_MM-int"; transcript_id "ERVB2_1-I_MM-int_dup70"; family_id "ERVK"; class_id "LTR";	0	0	0
chr15	49522963	49524050	+	.	gene_id "ERVB2_1-I_MM-int"; transcript_id "ERVB2_1-I_MM-int_dup71"; family_id "ERVK"; class_id "LTR";	0	0	0
chr15	49524229	49524251	+	.	gene_id "ERVB2_1-I_MM-int"; transcript_id "ERVB2_1-I_MM-int_dup72"; family_id "ERVK"; class_id "LTR";	0	0	0
chr15	49524337	49524445	+	.	gene_id "ERVB2_1-I_MM-int"; transcript_id "ERVB2_1-I_MM-int_dup73"; family_id "ERVK"; class_id "LTR";	0	0	0
chr15	49524448	49524526	+	.	gene_id "ERVB2_1-I_MM-int"; transcript_id "ERVB2_1-I_MM-int_dup74"; family_id "ERVK"; class_id "LTR";	0	0	0
chr17	34768349	34768431	+	.	gene_id "ERVB2_1-I_MM-int"; transcript_id "ERVB2_1-I_MM-int_dup75"; family_id "ERVK"; class_id "LTR";	0	0	0
chr17	68449912	68449985	-	.	gene_id "ERVB2_1-I_MM-int"; transcript_id "ERVB2_1-I_MM-int_dup76"; family_id "ERVK"; class_id "LTR";	0	0	0
chr17	68449991	68450124	-	.	gene_id "ERVB2_1-I_MM-int"; transcript_id "ERVB2_1-I_MM-int_dup77"; family_id "ERVK"; class_id "LTR";	0	0	0
chr18	32471607	32471752	+	.	gene_id "ERVB2_1-I_MM-int"; transcript_id "ERVB2_1-I_MM-int_dup78"; family_id "ERVK"; class_id "LTR";	0	0	0
chr18	32471751	32471876	+	.	gene_id "ERVB2_1-I_MM-int"; transcript_id "ERVB2_1-I_MM-int_dup79"; family_id "ERVK"; class_id "LTR";	0	0	0
chr19	12664521	12664608	+	.	gene_id "ERVB2_1-I_MM-int"; transcript_id "ERVB2_1-I_MM-int_dup80"; family_id "ERVK"; class_id "LTR";	0	0	0
chr19	12664976	12665111	+	.	gene_id "ERVB2_1-I_MM-int"; transcript_id "ERVB2_1-I_MM-int_dup81"; family_id "ERVK"; class_id "LTR";	0	0	0
chr19	12665109	12665254	+	.	gene_id "ERVB2_1-I_MM-int"; transcript_id "ERVB2_1-I_MM-int_dup82"; family_id "ERVK"; class_id "LTR";	0	0	0
chr2	28314523	28314949	-	.	gene_id "ERVB2_1-I_MM-int"; transcript_id "ERVB2_1-I_MM-int_dup8"; family_id "ERVK"; class_id "LTR";	0	0	0
chr2	28315357	28315498	-	.	gene_id "ERVB2_1-I_MM-int"; transcript_id "ERVB2_1-I_MM-int_dup9"; family_id "ERVK"; class_id "LTR";	6	0	0
chr3	35624771	35624971	-	.	gene_id "ERVB2_1-I_MM-int"; transcript_id "ERVB2_1-I_MM-int_dup10"; family_id "ERVK"; class_id "LTR";	0	0	0
chr3	49359798	49360329	+	.	gene_id "ERVB2_1-I_MM-int"; transcript_id "ERVB2_1-I_MM-int_dup11"; family_id "ERVK"; class_id "LTR";	0	0	0
chr3	49360330	49360576	+	.	gene_id "ERVB2_1-I_MM-int"; transcript_id "ERVB2_1-I_MM-int_dup12"; family_id "ERVK"; class_id "LTR";	0	0	0
chr3	57731286	57731389	+	.	gene_id "ERVB2_1-I_MM-int"; transcript_id "ERVB2_1-I_MM-int_dup13"; family_id "ERVK"; class_id "LTR";	0	0	0
chr3	59485979	59486342	-	.	gene_id "ERVB2_1-I_MM-int"; transcript_id "ERVB2_1-I_MM-int_dup14"; family_id "ERVK"; class_id "LTR";	0	0	0
chr3	78195651	78196257	+	.	gene_id "ERVB2_1-I_MM-int"; transcript_id "ERVB2_1-I_MM-int_dup15"; family_id "ERVK"; class_id "LTR";	0	0	0
chr3	78196258	78196503	+	.	gene_id "ERVB2_1-I_MM-int"; transcript_id "ERVB2_1-I_MM-int_dup16"; family_id "ERVK"; class_id "LTR";	0	0	0
chr3	88392973	88393087	-	.	gene_id "ERVB2_1-I_MM-int"; transcript_id "ERVB2_1-I_MM-int_dup17"; family_id "ERVK"; class_id "LTR";	0	0	0
chr3	112089178	112089442	-	.	gene_id "ERVB2_1-I_MM-int"; transcript_id "ERVB2_1-I_MM-int_dup18"; family_id "ERVK"; class_id "LTR";	0	0	0
chr3	112089443	112090029	-	.	gene_id "ERVB2_1-I_MM-int"; transcript_id "ERVB2_1-I_MM-int_dup19"; family_id "ERVK"; class_id "LTR";	0	0	0
chr4	74149609	74149850	-	.	gene_id "ERVB2_1-I_MM-int"; transcript_id "ERVB2_1-I_MM-int_dup20"; family_id "ERVK"; class_id "LTR";	0	0	0
chr4	97451180	97451319	-	.	gene_id "ERVB2_1-I_MM-int"; transcript_id "ERVB2_1-I_MM-int_dup21"; family_id "ERVK"; class_id "LTR";	0	0	0
chr4	115275115	115275304	+	.	gene_id "ERVB2_1-I_MM-int"; transcript_id "ERVB2_1-I_MM-int_dup22"; family_id "ERVK"; class_id "LTR";	0	0	0
chr4	115275295	115276506	+	.	gene_id "ERVB2_1-I_MM-int"; transcript_id "ERVB2_1-I_MM-int_dup23"; family_id "ERVK"; class_id "LTR";	0	0	0
chr4	115276892	115277176	+	.	gene_id "ERVB2_1-I_MM-int"; transcript_id "ERVB2_1-I_MM-int_dup24"; family_id "ERVK"; class_id "LTR";	0	0	0
chr4	115277170	115277412	+	.	gene_id "ERVB2_1-I_MM-int"; transcript_id "ERVB2_1-I_MM-int_dup25"; family_id "ERVK"; class_id "LTR";	0	0	0
chr4	144631176	144631376	-	.	gene_id "ERVB2_1-I_MM-int"; transcript_id "ERVB2_1-I_MM-int_dup26"; family_id "ERVK"; class_id "LTR";	0	0	0
chr4	144631377	144631923	-	.	gene_id "ERVB2_1-I_MM-int"; transcript_id "ERVB2_1-I_MM-int_dup27"; family_id "ERVK"; class_id "LTR";	0	0	0
chr5	87425440	87425574	+	.	gene_id "ERVB2_1-I_MM-int"; transcript_id "ERVB2_1-I_MM-int_dup28"; family_id "ERVK"; class_id "LTR";	0	0	0
chr5	89640053	89640144	-	.	gene_id "ERVB2_1-I_MM-int"; transcript_id "ERVB2_1-I_MM-int_dup29"; family_id "ERVK"; class_id "LTR";	0	0	0
chr5	121223736	121224005	+	.	gene_id "ERVB2_1-I_MM-int"; transcript_id "ERVB2_1-I_MM-int_dup30"; family_id "ERVK"; class_id "LTR";	0	3	0
chr5	121224198	121224261	+	.	gene_id "ERVB2_1-I_MM-int"; transcript_id "ERVB2_1-I_MM-int_dup31"; family_id "ERVK"; class_id "LTR";	1	0	0
chr5	121224745	121224833	-	.	gene_id "ERVB2_1-I_MM-int"; transcript_id "ERVB2_1-I_MM-int_dup32"; family_id "ERVK"; class_id "LTR";	0	0	0
chr6	42113404	42114046	-	.	gene_id "ERVB2_1-I_MM-int"; transcript_id "ERVB2_1-I_MM-int_dup33"; family_id "ERVK"; class_id "LTR";	0	0	0
chr7	11017587	11018463	+	.	gene_id "ERVB2_1-I_MM-int"; transcript_id "ERVB2_1-I_MM-int_dup35"; family_id "ERVK"; class_id "LTR";	0	0	0
chr7	11153099	11153856	-	.	gene_id "ERVB2_1-I_MM-int"; transcript_id "ERVB2_1-I_MM-int_dup36"; family_id "ERVK"; class_id "LTR";	0	0	0
chr7	11409791	11410667	+	.	gene_id "ERVB2_1-I_MM-int"; transcript_id "ERVB2_1-I_MM-int_dup37"; family_id "ERVK"; class_id "LTR";	0	0	0
chr7	11526165	11527040	+	.	gene_id "ERVB2_1-I_MM-int"; transcript_id "ERVB2_1-I_MM-int_dup38"; family_id "ERVK"; class_id "LTR";	0	0	0
chr7	11621743	11622428	+	.	gene_id "ERVB2_1-I_MM-int"; transcript_id "ERVB2_1-I_MM-int_dup39"; family_id "ERVK"; class_id "LTR";	0	0	0
chr7	13700452	13700614	-	.	gene_id "ERVB2_1-I_MM-int"; transcript_id "ERVB2_1-I_MM-int_dup40"; family_id "ERVK"; class_id "LTR";	0	0	0
chr7	13700614	13700782	-	.	gene_id "ERVB2_1-I_MM-int"; transcript_id "ERVB2_1-I_MM-int_dup41"; family_id "ERVK"; class_id "LTR";	0	0	0
chr7	24248285	24248354	-	.	gene_id "ERVB2_1-I_MM-int"; transcript_id "ERVB2_1-I_MM-int_dup34"; family_id "ERVK"; class_id "LTR";	0	0	0
chr7	24249190	24252345	-	.	gene_id "ERVB2_1-I_MM-int"; transcript_id "ERVB2_1-I_MM-int_dup42"; family_id "ERVK"; class_id "LTR";	0	0	0
chr7	61498293	61498608	+	.	gene_id "ERVB2_1-I_MM-int"; transcript_id "ERVB2_1-I_MM-int_dup43"; family_id "ERVK"; class_id "LTR";	0	0	0
chr7	85484786	85485035	-	.	gene_id "ERVB2_1-I_MM-int"; transcript_id "ERVB2_1-I_MM-int_dup44"; family_id "ERVK"; class_id "LTR";	0	0	0
chr7	85485036	85485659	-	.	gene_id "ERVB2_1-I_MM-int"; transcript_id "ERVB2_1-I_MM-int_dup45"; family_id "ERVK"; class_id "LTR";	0	0	0
chr7	85988403	85988563	+	.	gene_id "ERVB2_1-I_MM-int"; transcript_id "ERVB2_1-I_MM-int_dup46"; family_id "ERVK"; class_id "LTR";	0	0	0
chr7	85988562	85989177	+	.	gene_id "ERVB2_1-I_MM-int"; transcript_id "ERVB2_1-I_MM-int_dup47"; family_id "ERVK"; class_id "LTR";	0	0	0
chr7	85989178	85989433	+	.	gene_id "ERVB2_1-I_MM-int"; transcript_id "ERVB2_1-I_MM-int_dup48"; family_id "ERVK"; class_id "LTR";	0	0	0
chr8	63962947	63964957	+	.	gene_id "ERVB2_1-I_MM-int"; transcript_id "ERVB2_1-I_MM-int_dup49"; family_id "ERVK"; class_id "LTR";	0	0	0
chr8	63964954	63965302	+	.	gene_id "ERVB2_1-I_MM-int"; transcript_id "ERVB2_1-I_MM-int_dup50"; family_id "ERVK"; class_id "LTR";	0	0	0
chr9	20020562	20020881	-	.	gene_id "ERVB2_1-I_MM-int"; transcript_id "ERVB2_1-I_MM-int_dup51"; family_id "ERVK"; class_id "LTR";	0	0	0
chr9	20020886	20022359	-	.	gene_id "ERVB2_1-I_MM-int"; transcript_id "ERVB2_1-I_MM-int_dup52"; family_id "ERVK"; class_id "LTR";	0	0	0
chr9	25654157	25654291	+	.	gene_id "ERVB2_1-I_MM-int"; transcript_id "ERVB2_1-I_MM-int_dup53"; family_id "ERVK"; class_id "LTR";	0	0	0
chrX	159523033	159523133	+	.	gene_id "ERVB2_1-I_MM-int"; transcript_id "ERVB2_1-I_MM-int_dup54"; family_id "ERVK"; class_id "LTR";	0	0	0
