# Supplementary material for: Identification and characterization of endogenous retroviruses upon SARS-CoV-2 infection
Source: Front Immunol. 2024 Apr 5;15:1294020. doi: 10.3389/fimmu.2024.1294020 (PMC11026653; doi:10.3389/fimmu.2024.1294020)
Supplement: Supplementary Table 1 — Meta-information of the 57 RNA-seq samples from humans, monkeys, and mice infected by SARS-CoV-2. [file DataSheet_1.zip › suppleTable/TableS7.txt]

chr1	90887288	90887447	-	.	gene_id "ERVB2_1-I_MM-int"; transcript_id "ERVB2_1-I_MM-int"; family_id "ERVK"; class_id "LTR";	0	0	0	chr1	refGene	5UTR	90915100	90915253	.	+	.	gene_id "Mlph"; transcript_id "NM_053015"; exon_number "1"; exon_id "NM_053015.1"; gene_name "Mlph";
chr1	90887288	90887447	-	.	gene_id "ERVB2_1-I_MM-int"; transcript_id "ERVB2_1-I_MM-int"; family_id "ERVK"; class_id "LTR";	0	0	0	chr1	refGene	exon	90915100	90915253	.	+	.	gene_id "Mlph"; transcript_id "NM_053015"; exon_number "1"; exon_id "NM_053015.1"; gene_name "Mlph";
chr1	90887288	90887447	-	.	gene_id "ERVB2_1-I_MM-int"; transcript_id "ERVB2_1-I_MM-int"; family_id "ERVK"; class_id "LTR";	0	0	0	chr1	refGene	transcript	90915100	90951142	.	+	.	gene_id "Mlph"; transcript_id "NM_053015"; gene_name "Mlph";
chr1	107549086	107549180	-	.	gene_id "ERVB2_1-I_MM-int"; transcript_id "ERVB2_1-I_MM-int_dup1"; family_id "ERVK"; class_id "LTR";	0	1	0	chr1	refGene	transcript	107529003	107549271	.	+	.	gene_id "Serpinb10"; transcript_id "NM_001160307"; gene_name "Serpinb10";
chr1	107549086	107549180	-	.	gene_id "ERVB2_1-I_MM-int"; transcript_id "ERVB2_1-I_MM-int_dup1"; family_id "ERVK"; class_id "LTR";	0	1	0	chr1	refGene	transcript	107529003	107549271	.	+	.	gene_id "Serpinb10"; transcript_id "NM_198028"; gene_name "Serpinb10";
chr1	107549086	107549180	-	.	gene_id "ERVB2_1-I_MM-int"; transcript_id "ERVB2_1-I_MM-int_dup1"; family_id "ERVK"; class_id "LTR";	0	1	0	chr1	refGene	exon	107546668	107549271	.	+	.	gene_id "Serpinb10"; transcript_id "NM_001160307"; exon_number "7"; exon_id "NM_001160307.7"; gene_name "Serpinb10";
chr1	107549086	107549180	-	.	gene_id "ERVB2_1-I_MM-int"; transcript_id "ERVB2_1-I_MM-int_dup1"; family_id "ERVK"; class_id "LTR";	0	1	0	chr1	refGene	exon	107546668	107549271	.	+	.	gene_id "Serpinb10"; transcript_id "NM_198028"; exon_number "8"; exon_id "NM_198028.8"; gene_name "Serpinb10";
chr1	107549086	107549180	-	.	gene_id "ERVB2_1-I_MM-int"; transcript_id "ERVB2_1-I_MM-int_dup1"; family_id "ERVK"; class_id "LTR";	0	1	0	chr1	refGene	3UTR	107547073	107549271	.	+	.	gene_id "Serpinb10"; transcript_id "NM_001160307"; exon_number "7"; exon_id "NM_001160307.7"; gene_name "Serpinb10";
chr1	107549086	107549180	-	.	gene_id "ERVB2_1-I_MM-int"; transcript_id "ERVB2_1-I_MM-int_dup1"; family_id "ERVK"; class_id "LTR";	0	1	0	chr1	refGene	3UTR	107547073	107549271	.	+	.	gene_id "Serpinb10"; transcript_id "NM_198028"; exon_number "8"; exon_id "NM_198028.8"; gene_name "Serpinb10";
chr1	107550117	107550351	-	.	gene_id "ERVB2_1-I_MM-int"; transcript_id "ERVB2_1-I_MM-int_dup2"; family_id "ERVK"; class_id "LTR";	0	0	0	chr1	refGene	transcript	107529003	107549271	.	+	.	gene_id "Serpinb10"; transcript_id "NM_001160307"; gene_name "Serpinb10";
chr1	107550117	107550351	-	.	gene_id "ERVB2_1-I_MM-int"; transcript_id "ERVB2_1-I_MM-int_dup2"; family_id "ERVK"; class_id "LTR";	0	0	0	chr1	refGene	transcript	107529003	107549271	.	+	.	gene_id "Serpinb10"; transcript_id "NM_198028"; gene_name "Serpinb10";
chr1	107550117	107550351	-	.	gene_id "ERVB2_1-I_MM-int"; transcript_id "ERVB2_1-I_MM-int_dup2"; family_id "ERVK"; class_id "LTR";	0	0	0	chr1	refGene	exon	107546668	107549271	.	+	.	gene_id "Serpinb10"; transcript_id "NM_001160307"; exon_number "7"; exon_id "NM_001160307.7"; gene_name "Serpinb10";
chr1	107550117	107550351	-	.	gene_id "ERVB2_1-I_MM-int"; transcript_id "ERVB2_1-I_MM-int_dup2"; family_id "ERVK"; class_id "LTR";	0	0	0	chr1	refGene	exon	107546668	107549271	.	+	.	gene_id "Serpinb10"; transcript_id "NM_198028"; exon_number "8"; exon_id "NM_198028.8"; gene_name "Serpinb10";
chr1	107550117	107550351	-	.	gene_id "ERVB2_1-I_MM-int"; transcript_id "ERVB2_1-I_MM-int_dup2"; family_id "ERVK"; class_id "LTR";	0	0	0	chr1	refGene	3UTR	107547073	107549271	.	+	.	gene_id "Serpinb10"; transcript_id "NM_001160307"; exon_number "7"; exon_id "NM_001160307.7"; gene_name "Serpinb10";
chr1	107550117	107550351	-	.	gene_id "ERVB2_1-I_MM-int"; transcript_id "ERVB2_1-I_MM-int_dup2"; family_id "ERVK"; class_id "LTR";	0	0	0	chr1	refGene	3UTR	107547073	107549271	.	+	.	gene_id "Serpinb10"; transcript_id "NM_198028"; exon_number "8"; exon_id "NM_198028.8"; gene_name "Serpinb10";
chr1	173567201	173572494	-	.	gene_id "ERVB2_1-I_MM-int"; transcript_id "ERVB2_1-I_MM-int_dup3"; family_id "ERVK"; class_id "LTR";	50	7221	5770	chr1	refGene	exon	173566283	173567269	.	-	.	gene_id "Ifi213"; transcript_id "NR_160907"; exon_number "1"; exon_id "NR_160907.1"; gene_name "Ifi213";
chr1	173567201	173572494	-	.	gene_id "ERVB2_1-I_MM-int"; transcript_id "ERVB2_1-I_MM-int_dup3"; family_id "ERVK"; class_id "LTR";	50	7221	5770	chr1	refGene	transcript	173566283	173599272	.	-	.	gene_id "Ifi213"; transcript_id "NR_160907"; gene_name "Ifi213";
chr1	173567201	173572494	-	.	gene_id "ERVB2_1-I_MM-int"; transcript_id "ERVB2_1-I_MM-int_dup3"; family_id "ERVK"; class_id "LTR";	50	7221	5770	chr1	refGene	exon	173568809	173569100	.	-	.	gene_id "Ifi213"; transcript_id "NR_160907"; exon_number "2"; exon_id "NR_160907.2"; gene_name "Ifi213";
chr1	173567201	173572494	-	.	gene_id "ERVB2_1-I_MM-int"; transcript_id "ERVB2_1-I_MM-int_dup3"; family_id "ERVK"; class_id "LTR";	50	7221	5770	chr1	refGene	exon	173571047	173571153	.	-	.	gene_id "Ifi213"; transcript_id "NR_160907"; exon_number "3"; exon_id "NR_160907.3"; gene_name "Ifi213";
chr1	173580639	173581421	-	.	gene_id "ERVB2_1-I_MM-int"; transcript_id "ERVB2_1-I_MM-int_dup4"; family_id "ERVK"; class_id "LTR";	0	300	246	chr1	refGene	transcript	173566283	173599272	.	-	.	gene_id "Ifi213"; transcript_id "NR_160907"; gene_name "Ifi213";
chr1	173580639	173581421	-	.	gene_id "ERVB2_1-I_MM-int"; transcript_id "ERVB2_1-I_MM-int_dup4"; family_id "ERVK"; class_id "LTR";	0	300	246	chr1	refGene	transcript	173573956	173599272	.	-	.	gene_id "Ifi213"; transcript_id "NM_001368798"; gene_name "Ifi213";
chr1	173580639	173581421	-	.	gene_id "ERVB2_1-I_MM-int"; transcript_id "ERVB2_1-I_MM-int_dup4"; family_id "ERVK"; class_id "LTR";	0	300	246	chr1	refGene	3UTR	173580357	173582126	.	-	.	gene_id "Ifi213"; transcript_id "NM_001368799"; exon_number "1"; exon_id "NM_001368799.1"; gene_name "Ifi213";
chr1	173580639	173581421	-	.	gene_id "ERVB2_1-I_MM-int"; transcript_id "ERVB2_1-I_MM-int_dup4"; family_id "ERVK"; class_id "LTR";	0	300	246	chr1	refGene	exon	173580357	173582198	.	-	.	gene_id "Ifi213"; transcript_id "NM_001368799"; exon_number "1"; exon_id "NM_001368799.1"; gene_name "Ifi213";
chr1	173580639	173581421	-	.	gene_id "ERVB2_1-I_MM-int"; transcript_id "ERVB2_1-I_MM-int_dup4"; family_id "ERVK"; class_id "LTR";	0	300	246	chr1	refGene	exon	173580357	173582198	.	-	.	gene_id "Ifi213"; transcript_id "NR_160908"; exon_number "1"; exon_id "NR_160908.1"; gene_name "Ifi213";
chr1	173580639	173581421	-	.	gene_id "ERVB2_1-I_MM-int"; transcript_id "ERVB2_1-I_MM-int_dup4"; family_id "ERVK"; class_id "LTR";	0	300	246	chr1	refGene	transcript	173580357	173599272	.	-	.	gene_id "Ifi213"; transcript_id "NM_001368799"; gene_name "Ifi213";
chr1	173580639	173581421	-	.	gene_id "ERVB2_1-I_MM-int"; transcript_id "ERVB2_1-I_MM-int_dup4"; family_id "ERVK"; class_id "LTR";	0	300	246	chr1	refGene	transcript	173580357	173599272	.	-	.	gene_id "Ifi213"; transcript_id "NR_160908"; gene_name "Ifi213";
chr1	173581447	173582226	-	.	gene_id "ERVB2_1-I_MM-int"; transcript_id "ERVB2_1-I_MM-int_dup5"; family_id "ERVK"; class_id "LTR";	2	314	264	chr1	refGene	transcript	173566283	173599272	.	-	.	gene_id "Ifi213"; transcript_id "NR_160907"; gene_name "Ifi213";
chr1	173581447	173582226	-	.	gene_id "ERVB2_1-I_MM-int"; transcript_id "ERVB2_1-I_MM-int_dup5"; family_id "ERVK"; class_id "LTR";	2	314	264	chr1	refGene	transcript	173573956	173599272	.	-	.	gene_id "Ifi213"; transcript_id "NM_001368798"; gene_name "Ifi213";
chr1	173581447	173582226	-	.	gene_id "ERVB2_1-I_MM-int"; transcript_id "ERVB2_1-I_MM-int_dup5"; family_id "ERVK"; class_id "LTR";	2	314	264	chr1	refGene	3UTR	173580357	173582126	.	-	.	gene_id "Ifi213"; transcript_id "NM_001368799"; exon_number "1"; exon_id "NM_001368799.1"; gene_name "Ifi213";
chr1	173581447	173582226	-	.	gene_id "ERVB2_1-I_MM-int"; transcript_id "ERVB2_1-I_MM-int_dup5"; family_id "ERVK"; class_id "LTR";	2	314	264	chr1	refGene	exon	173580357	173582198	.	-	.	gene_id "Ifi213"; transcript_id "NM_001368799"; exon_number "1"; exon_id "NM_001368799.1"; gene_name "Ifi213";
chr1	173581447	173582226	-	.	gene_id "ERVB2_1-I_MM-int"; transcript_id "ERVB2_1-I_MM-int_dup5"; family_id "ERVK"; class_id "LTR";	2	314	264	chr1	refGene	exon	173580357	173582198	.	-	.	gene_id "Ifi213"; transcript_id "NR_160908"; exon_number "1"; exon_id "NR_160908.1"; gene_name "Ifi213";
chr1	173581447	173582226	-	.	gene_id "ERVB2_1-I_MM-int"; transcript_id "ERVB2_1-I_MM-int_dup5"; family_id "ERVK"; class_id "LTR";	2	314	264	chr1	refGene	transcript	173580357	173599272	.	-	.	gene_id "Ifi213"; transcript_id "NM_001368799"; gene_name "Ifi213";
chr1	173581447	173582226	-	.	gene_id "ERVB2_1-I_MM-int"; transcript_id "ERVB2_1-I_MM-int_dup5"; family_id "ERVK"; class_id "LTR";	2	314	264	chr1	refGene	transcript	173580357	173599272	.	-	.	gene_id "Ifi213"; transcript_id "NR_160908"; gene_name "Ifi213";
chr1	173581447	173582226	-	.	gene_id "ERVB2_1-I_MM-int"; transcript_id "ERVB2_1-I_MM-int_dup5"; family_id "ERVK"; class_id "LTR";	2	314	264	chr1	refGene	stop_codon	173582127	173582129	.	-	0	gene_id "Ifi213"; transcript_id "NM_001368799"; exon_number "1"; exon_id "NM_001368799.1"; gene_name "Ifi213";
chr1	173581447	173582226	-	.	gene_id "ERVB2_1-I_MM-int"; transcript_id "ERVB2_1-I_MM-int_dup5"; family_id "ERVK"; class_id "LTR";	2	314	264	chr1	refGene	CDS	173582130	173582198	.	-	0	gene_id "Ifi213"; transcript_id "NM_001368799"; exon_number "1"; exon_id "NM_001368799.1"; gene_name "Ifi213";
chr1	173581447	173582226	-	.	gene_id "ERVB2_1-I_MM-int"; transcript_id "ERVB2_1-I_MM-int_dup5"; family_id "ERVK"; class_id "LTR";	2	314	264	chr1	refGene	CDS	173582131	173582198	.	-	0	gene_id "Ifi213"; transcript_id "NM_001368798"; exon_number "2"; exon_id "NM_001368798.2"; gene_name "Ifi213";
chr1	173581447	173582226	-	.	gene_id "ERVB2_1-I_MM-int"; transcript_id "ERVB2_1-I_MM-int_dup5"; family_id "ERVK"; class_id "LTR";	2	314	264	chr1	refGene	exon	173582131	173582198	.	-	.	gene_id "Ifi213"; transcript_id "NM_001368798"; exon_number "2"; exon_id "NM_001368798.2"; gene_name "Ifi213";
chr1	173581447	173582226	-	.	gene_id "ERVB2_1-I_MM-int"; transcript_id "ERVB2_1-I_MM-int_dup5"; family_id "ERVK"; class_id "LTR";	2	314	264	chr1	refGene	exon	173582131	173582198	.	-	.	gene_id "Ifi213"; transcript_id "NR_160907"; exon_number "5"; exon_id "NR_160907.5"; gene_name "Ifi213";
chr1	173582278	173582319	-	.	gene_id "ERVB2_1-I_MM-int"; transcript_id "ERVB2_1-I_MM-int_dup6"; family_id "ERVK"; class_id "LTR";	0	2	3	chr1	refGene	transcript	173566283	173599272	.	-	.	gene_id "Ifi213"; transcript_id "NR_160907"; gene_name "Ifi213";
chr1	173582278	173582319	-	.	gene_id "ERVB2_1-I_MM-int"; transcript_id "ERVB2_1-I_MM-int_dup6"; family_id "ERVK"; class_id "LTR";	0	2	3	chr1	refGene	transcript	173573956	173599272	.	-	.	gene_id "Ifi213"; transcript_id "NM_001368798"; gene_name "Ifi213";
chr1	173582278	173582319	-	.	gene_id "ERVB2_1-I_MM-int"; transcript_id "ERVB2_1-I_MM-int_dup6"; family_id "ERVK"; class_id "LTR";	0	2	3	chr1	refGene	transcript	173580357	173599272	.	-	.	gene_id "Ifi213"; transcript_id "NM_001368799"; gene_name "Ifi213";
chr1	173582278	173582319	-	.	gene_id "ERVB2_1-I_MM-int"; transcript_id "ERVB2_1-I_MM-int_dup6"; family_id "ERVK"; class_id "LTR";	0	2	3	chr1	refGene	transcript	173580357	173599272	.	-	.	gene_id "Ifi213"; transcript_id "NR_160908"; gene_name "Ifi213";
chr1	173690582	173697473	+	.	gene_id "ERVB2_1-I_MM-int"; transcript_id "ERVB2_1-I_MM-int_dup7"; family_id "ERVK"; class_id "LTR";	0	739	655	chr1	refGene	transcript	173673680	173698392	.	+	.	gene_id "Ifi208"; transcript_id "NM_001162938"; gene_name "Ifi208";
chr1	173690582	173697473	+	.	gene_id "ERVB2_1-I_MM-int"; transcript_id "ERVB2_1-I_MM-int_dup7"; family_id "ERVK"; class_id "LTR";	0	739	655	chr1	refGene	CDS	173690667	173690734	.	+	0	gene_id "Ifi208"; transcript_id "NM_001162938"; exon_number "5"; exon_id "NM_001162938.5"; gene_name "Ifi208";
chr1	173690582	173697473	+	.	gene_id "ERVB2_1-I_MM-int"; transcript_id "ERVB2_1-I_MM-int_dup7"; family_id "ERVK"; class_id "LTR";	0	739	655	chr1	refGene	exon	173690667	173690734	.	+	.	gene_id "Ifi208"; transcript_id "NM_001162938"; exon_number "5"; exon_id "NM_001162938.5"; gene_name "Ifi208";
chr1	173690582	173697473	+	.	gene_id "ERVB2_1-I_MM-int"; transcript_id "ERVB2_1-I_MM-int_dup7"; family_id "ERVK"; class_id "LTR";	0	739	655	chr1	refGene	CDS	173695572	173695869	.	+	1	gene_id "Ifi208"; transcript_id "NM_001162938"; exon_number "6"; exon_id "NM_001162938.6"; gene_name "Ifi208";
chr1	173690582	173697473	+	.	gene_id "ERVB2_1-I_MM-int"; transcript_id "ERVB2_1-I_MM-int_dup7"; family_id "ERVK"; class_id "LTR";	0	739	655	chr1	refGene	exon	173695572	173695869	.	+	.	gene_id "Ifi208"; transcript_id "NM_001162938"; exon_number "6"; exon_id "NM_001162938.6"; gene_name "Ifi208";
chr1	173690582	173697473	+	.	gene_id "ERVB2_1-I_MM-int"; transcript_id "ERVB2_1-I_MM-int_dup7"; family_id "ERVK"; class_id "LTR";	0	739	655	chr1	refGene	CDS	173697405	173697464	.	+	0	gene_id "Ifi208"; transcript_id "NM_001162938"; exon_number "7"; exon_id "NM_001162938.7"; gene_name "Ifi208";
chr1	173690582	173697473	+	.	gene_id "ERVB2_1-I_MM-int"; transcript_id "ERVB2_1-I_MM-int_dup7"; family_id "ERVK"; class_id "LTR";	0	739	655	chr1	refGene	exon	173697405	173698392	.	+	.	gene_id "Ifi208"; transcript_id "NM_001162938"; exon_number "7"; exon_id "NM_001162938.7"; gene_name "Ifi208";
chr1	173690582	173697473	+	.	gene_id "ERVB2_1-I_MM-int"; transcript_id "ERVB2_1-I_MM-int_dup7"; family_id "ERVK"; class_id "LTR";	0	739	655	chr1	refGene	stop_codon	173697465	173697467	.	+	0	gene_id "Ifi208"; transcript_id "NM_001162938"; exon_number "7"; exon_id "NM_001162938.7"; gene_name "Ifi208";
chr1	173690582	173697473	+	.	gene_id "ERVB2_1-I_MM-int"; transcript_id "ERVB2_1-I_MM-int_dup7"; family_id "ERVK"; class_id "LTR";	0	739	655	chr1	refGene	3UTR	173697468	173698392	.	+	.	gene_id "Ifi208"; transcript_id "NM_001162938"; exon_number "7"; exon_id "NM_001162938.7"; gene_name "Ifi208";
