# Supplementary material for: Identification and characterization of endogenous retroviruses upon SARS-CoV-2 infection
Source: Front Immunol. 2024 Apr 5;15:1294020. doi: 10.3389/fimmu.2024.1294020 (PMC11026653; doi:10.3389/fimmu.2024.1294020)
Supplement: Supplementary Table 1 — Meta-information of the 57 RNA-seq samples from humans, monkeys, and mice infected by SARS-CoV-2. [file DataSheet_1.zip › suppleTable/TableS1.xls]

## Sheet: Human
Run	Assay Type	AvgSpotLen	Bases	BioProject	BioSample	Bytes	Cell_type	Center Name	Consent	DATASTORE filetype	DATASTORE provider	DATASTORE region	days_post_symptom_onset	disease_state	Experiment	gender	GEO_Accession (exp)	geographical_location	Instrument	LibraryLayout	LibrarySelection	LibrarySource	Organism	Platform	ReleaseDate	Sample Name	severity	source_name	SRA Study
SRR12007821	RNA-Seq	101	1079835339	PRJNA639275	SAMN15230292	329582254	PBMC	GEO	public	fastq,sra	gs,ncbi,s3	gs.US,ncbi.public,s3.us-east-1	40	Convalescent	SRX8540989	male	GSM4614985	USA: Atlanta, GA	Illumina NovaSeq 6000	SINGLE	cDNA	TRANSCRIPTOMIC	Homo sapiens	ILLUMINA	2020-07-31T00:00:00Z	GSM4614985	Convalescent	PBMC	SRP267176
SRR12007822	RNA-Seq	101	1103156441	PRJNA639275	SAMN15230292	334641872	PBMC	GEO	public	fastq,sra	gs,ncbi,s3	gs.US,ncbi.public,s3.us-east-1	40	Convalescent	SRX8540989	male	GSM4614985	USA: Atlanta, GA	Illumina NovaSeq 6000	SINGLE	cDNA	TRANSCRIPTOMIC	Homo sapiens	ILLUMINA	2020-07-31T00:00:00Z	GSM4614985	Convalescent	PBMC	SRP267176
SRR12007823	RNA-Seq	101	1087404178	PRJNA639275	SAMN15230291	333711078	PBMC	GEO	public	fastq,sra	gs,ncbi,s3	gs.US,ncbi.public,s3.us-east-1	2	COVID-19	SRX8540990	female	GSM4614986	USA: Atlanta, GA	Illumina NovaSeq 6000	SINGLE	cDNA	TRANSCRIPTOMIC	Homo sapiens	ILLUMINA	2020-07-31T00:00:00Z	GSM4614986	Moderate	PBMC	SRP267176
SRR12007824	RNA-Seq	101	1105280572	PRJNA639275	SAMN15230291	336768258	PBMC	GEO	public	fastq,sra	gs,ncbi,s3	gs.US,ncbi.public,s3.us-east-1	2	COVID-19	SRX8540990	female	GSM4614986	USA: Atlanta, GA	Illumina NovaSeq 6000	SINGLE	cDNA	TRANSCRIPTOMIC	Homo sapiens	ILLUMINA	2020-07-31T00:00:00Z	GSM4614986	Moderate	PBMC	SRP267176
SRR12007825	RNA-Seq	101	1004083824	PRJNA639275	SAMN15230290	316421145	PBMC	GEO	public	fastq,sra	gs,ncbi,s3	gs.US,ncbi.public,s3.us-east-1	23	COVID-19	SRX8540991	male	GSM4614987	USA: Atlanta, GA	Illumina NovaSeq 6000	SINGLE	cDNA	TRANSCRIPTOMIC	Homo sapiens	ILLUMINA	2020-07-31T00:00:00Z	GSM4614987	Severe	PBMC	SRP267176
SRR12007826	RNA-Seq	101	1022700750	PRJNA639275	SAMN15230290	320189793	PBMC	GEO	public	fastq,sra	gs,ncbi,s3	gs.US,ncbi.public,s3.us-east-1	23	COVID-19	SRX8540991	male	GSM4614987	USA: Atlanta, GA	Illumina NovaSeq 6000	SINGLE	cDNA	TRANSCRIPTOMIC	Homo sapiens	ILLUMINA	2020-07-31T00:00:00Z	GSM4614987	Severe	PBMC	SRP267176
SRR12007827	RNA-Seq	101	1353689567	PRJNA639275	SAMN15230289	411898865	PBMC	GEO	public	fastq,sra	gs,ncbi,s3	gs.US,ncbi.public,s3.us-east-1	15	COVID-19	SRX8540992	female	GSM4614988	USA: Atlanta, GA	Illumina NovaSeq 6000	SINGLE	cDNA	TRANSCRIPTOMIC	Homo sapiens	ILLUMINA	2020-07-31T00:00:00Z	GSM4614988	Severe	PBMC	SRP267176
SRR12007828	RNA-Seq	101	1381679192	PRJNA639275	SAMN15230289	417637426	PBMC	GEO	public	fastq,sra	gs,ncbi,s3	gs.US,ncbi.public,s3.us-east-1	15	COVID-19	SRX8540992	female	GSM4614988	USA: Atlanta, GA	Illumina NovaSeq 6000	SINGLE	cDNA	TRANSCRIPTOMIC	Homo sapiens	ILLUMINA	2020-07-31T00:00:00Z	GSM4614988	Severe	PBMC	SRP267176
SRR12007829	RNA-Seq	101	955755728	PRJNA639275	SAMN15230288	292570872	PBMC	GEO	public	fastq,sra	gs,ncbi,s3	gs.US,ncbi.public,s3.us-east-1	9	COVID-19	SRX8540993	male	GSM4614989	USA: Atlanta, GA	Illumina NovaSeq 6000	SINGLE	cDNA	TRANSCRIPTOMIC	Homo sapiens	ILLUMINA	2020-07-31T00:00:00Z	GSM4614989	ICU	PBMC	SRP267176
SRR12007830	RNA-Seq	101	971488902	PRJNA639275	SAMN15230288	295488580	PBMC	GEO	public	fastq,sra	gs,ncbi,s3	gs.US,ncbi.public,s3.us-east-1	9	COVID-19	SRX8540993	male	GSM4614989	USA: Atlanta, GA	Illumina NovaSeq 6000	SINGLE	cDNA	TRANSCRIPTOMIC	Homo sapiens	ILLUMINA	2020-07-31T00:00:00Z	GSM4614989	ICU	PBMC	SRP267176
SRR12007831	RNA-Seq	101	960243764	PRJNA639275	SAMN15230287	294997751	PBMC	GEO	public	fastq,sra	gs,ncbi,s3	gs.US,ncbi.public,s3.us-east-1	16	COVID-19	SRX8540994	male	GSM4614990	USA: Atlanta, GA	Illumina NovaSeq 6000	SINGLE	cDNA	TRANSCRIPTOMIC	Homo sapiens	ILLUMINA	2020-07-31T00:00:00Z	GSM4614990	Severe	PBMC	SRP267176
SRR12007832	RNA-Seq	101	973939566	PRJNA639275	SAMN15230287	297045244	PBMC	GEO	public	fastq,sra	gs,ncbi,s3	gs.US,ncbi.public,s3.us-east-1	16	COVID-19	SRX8540994	male	GSM4614990	USA: Atlanta, GA	Illumina NovaSeq 6000	SINGLE	cDNA	TRANSCRIPTOMIC	Homo sapiens	ILLUMINA	2020-07-31T00:00:00Z	GSM4614990	Severe	PBMC	SRP267176
SRR12007833	RNA-Seq	101	978698282	PRJNA639275	SAMN15230286	299980493	PBMC	GEO	public	fastq,sra	gs,ncbi,s3	gs.US,ncbi.public,s3.us-east-1	9	COVID-19	SRX8540995	female	GSM4614991	USA: Atlanta, GA	Illumina NovaSeq 6000	SINGLE	cDNA	TRANSCRIPTOMIC	Homo sapiens	ILLUMINA	2020-07-31T00:00:00Z	GSM4614991	Moderate	PBMC	SRP267176
SRR12007834	RNA-Seq	101	995654162	PRJNA639275	SAMN15230286	303155731	PBMC	GEO	public	fastq,sra	gs,ncbi,s3	gs.US,ncbi.public,s3.us-east-1	9	COVID-19	SRX8540995	female	GSM4614991	USA: Atlanta, GA	Illumina NovaSeq 6000	SINGLE	cDNA	TRANSCRIPTOMIC	Homo sapiens	ILLUMINA	2020-07-31T00:00:00Z	GSM4614991	Moderate	PBMC	SRP267176
SRR12007835	RNA-Seq	101	1020565913	PRJNA639275	SAMN15230285	329818285	PBMC	GEO	public	fastq,sra	gs,ncbi,s3	gs.US,ncbi.public,s3.us-east-1	9	COVID-19	SRX8540996	female	GSM4614992	USA: Atlanta, GA	Illumina NovaSeq 6000	SINGLE	cDNA	TRANSCRIPTOMIC	Homo sapiens	ILLUMINA	2020-07-31T00:00:00Z	GSM4614992	Severe	PBMC	SRP267176
SRR12007836	RNA-Seq	101	1036408167	PRJNA639275	SAMN15230285	332592528	PBMC	GEO	public	fastq,sra	gs,ncbi,s3	gs.US,ncbi.public,s3.us-east-1	9	COVID-19	SRX8540996	female	GSM4614992	USA: Atlanta, GA	Illumina NovaSeq 6000	SINGLE	cDNA	TRANSCRIPTOMIC	Homo sapiens	ILLUMINA	2020-07-31T00:00:00Z	GSM4614992	Severe	PBMC	SRP267176
SRR12007837	RNA-Seq	101	1336955685	PRJNA639275	SAMN15230284	408659635	PBMC	GEO	public	fastq,sra	gs,ncbi,s3	gs.US,ncbi.public,s3.us-east-1	15	COVID-19	SRX8540997	female	GSM4614993	USA: Atlanta, GA	Illumina NovaSeq 6000	SINGLE	cDNA	TRANSCRIPTOMIC	Homo sapiens	ILLUMINA	2020-07-31T00:00:00Z	GSM4614993	ICU	PBMC	SRP267176
SRR12007838	RNA-Seq	101	1363235683	PRJNA639275	SAMN15230284	414284016	PBMC	GEO	public	fastq,sra	gs,ncbi,s3	gs.US,ncbi.public,s3.us-east-1	15	COVID-19	SRX8540997	female	GSM4614993	USA: Atlanta, GA	Illumina NovaSeq 6000	SINGLE	cDNA	TRANSCRIPTOMIC	Homo sapiens	ILLUMINA	2020-07-31T00:00:00Z	GSM4614993	ICU	PBMC	SRP267176
SRR12007839	RNA-Seq	101	1080834330	PRJNA639275	SAMN15230283	331679853	PBMC	GEO	public	fastq,sra	gs,ncbi,s3	gs.US,ncbi.public,s3.us-east-1	8	COVID-19	SRX8540998	male	GSM4614994	USA: Atlanta, GA	Illumina NovaSeq 6000	SINGLE	cDNA	TRANSCRIPTOMIC	Homo sapiens	ILLUMINA	2020-07-31T00:00:00Z	GSM4614994	Severe	PBMC	SRP267176
SRR12007840	RNA-Seq	101	1104346423	PRJNA639275	SAMN15230283	336492814	PBMC	GEO	public	fastq,sra	gs,ncbi,s3	gs.US,ncbi.public,s3.us-east-1	8	COVID-19	SRX8540998	male	GSM4614994	USA: Atlanta, GA	Illumina NovaSeq 6000	SINGLE	cDNA	TRANSCRIPTOMIC	Homo sapiens	ILLUMINA	2020-07-31T00:00:00Z	GSM4614994	Severe	PBMC	SRP267176
SRR12007841	RNA-Seq	101	1322661862	PRJNA639275	SAMN15230282	405271086	PBMC	GEO	public	fastq,sra	gs,ncbi,s3	gs.US,ncbi.public,s3.us-east-1	9	COVID-19	SRX8540999	female	GSM4614995	USA: Atlanta, GA	Illumina NovaSeq 6000	SINGLE	cDNA	TRANSCRIPTOMIC	Homo sapiens	ILLUMINA	2020-07-31T00:00:00Z	GSM4614995	Moderate	PBMC	SRP267176
SRR12007842	RNA-Seq	101	1351040034	PRJNA639275	SAMN15230282	411256821	PBMC	GEO	public	fastq,sra	gs,ncbi,s3	gs.US,ncbi.public,s3.us-east-1	9	COVID-19	SRX8540999	female	GSM4614995	USA: Atlanta, GA	Illumina NovaSeq 6000	SINGLE	cDNA	TRANSCRIPTOMIC	Homo sapiens	ILLUMINA	2020-07-31T00:00:00Z	GSM4614995	Moderate	PBMC	SRP267176
SRR12007843	RNA-Seq	101	1111010201	PRJNA639275	SAMN15230281	340456699	PBMC	GEO	public	fastq,sra	gs,ncbi,s3	gs.US,ncbi.public,s3.us-east-1	13	COVID-19	SRX8541000	male	GSM4614996	USA: Atlanta, GA	Illumina NovaSeq 6000	SINGLE	cDNA	TRANSCRIPTOMIC	Homo sapiens	ILLUMINA	2020-07-31T00:00:00Z	GSM4614996	ICU	PBMC	SRP267176
SRR12007844	RNA-Seq	101	1132506536	PRJNA639275	SAMN15230281	344773292	PBMC	GEO	public	fastq,sra	gs,ncbi,s3	gs.US,ncbi.public,s3.us-east-1	13	COVID-19	SRX8541000	male	GSM4614996	USA: Atlanta, GA	Illumina NovaSeq 6000	SINGLE	cDNA	TRANSCRIPTOMIC	Homo sapiens	ILLUMINA	2020-07-31T00:00:00Z	GSM4614996	ICU	PBMC	SRP267176
SRR12007845	RNA-Seq	101	1013115042	PRJNA639275	SAMN15230280	309562362	PBMC	GEO	public	fastq,sra	gs,ncbi,s3	gs.US,ncbi.public,s3.us-east-1	18	COVID-19	SRX8541001	female	GSM4614997	USA: Atlanta, GA	Illumina NovaSeq 6000	SINGLE	cDNA	TRANSCRIPTOMIC	Homo sapiens	ILLUMINA	2020-07-31T00:00:00Z	GSM4614997	Severe	PBMC	SRP267176
SRR12007846	RNA-Seq	101	1030810747	PRJNA639275	SAMN15230280	312931507	PBMC	GEO	public	fastq,sra	gs,ncbi,s3	gs.US,ncbi.public,s3.us-east-1	18	COVID-19	SRX8541001	female	GSM4614997	USA: Atlanta, GA	Illumina NovaSeq 6000	SINGLE	cDNA	TRANSCRIPTOMIC	Homo sapiens	ILLUMINA	2020-07-31T00:00:00Z	GSM4614997	Severe	PBMC	SRP267176
SRR12007847	RNA-Seq	101	1224134241	PRJNA639275	SAMN15230279	382701197	PBMC	GEO	public	fastq,sra	gs,ncbi,s3	gs.US,ncbi.public,s3.us-east-1	21	COVID-19	SRX8541002	female	GSM4614998	USA: Atlanta, GA	Illumina NovaSeq 6000	SINGLE	cDNA	TRANSCRIPTOMIC	Homo sapiens	ILLUMINA	2020-07-31T00:00:00Z	GSM4614998	ICU	PBMC	SRP267176
SRR12007848	RNA-Seq	101	1243711677	PRJNA639275	SAMN15230279	386294024	PBMC	GEO	public	fastq,sra	gs,ncbi,s3	gs.US,ncbi.public,s3.us-east-1	21	COVID-19	SRX8541002	female	GSM4614998	USA: Atlanta, GA	Illumina NovaSeq 6000	SINGLE	cDNA	TRANSCRIPTOMIC	Homo sapiens	ILLUMINA	2020-07-31T00:00:00Z	GSM4614998	ICU	PBMC	SRP267176
SRR12007849	RNA-Seq	101	1290730409	PRJNA639275	SAMN15230278	399820758	PBMC	GEO	public	fastq,sra	gs,ncbi,s3	gs.US,ncbi.public,s3.us-east-1	16	COVID-19	SRX8541003	male	GSM4614999	USA: Atlanta, GA	Illumina NovaSeq 6000	SINGLE	cDNA	TRANSCRIPTOMIC	Homo sapiens	ILLUMINA	2020-07-31T00:00:00Z	GSM4614999	Severe	PBMC	SRP267176
SRR12007850	RNA-Seq	101	1317598025	PRJNA639275	SAMN15230278	405482593	PBMC	GEO	public	fastq,sra	gs,ncbi,s3	gs.US,ncbi.public,s3.us-east-1	16	COVID-19	SRX8541003	male	GSM4614999	USA: Atlanta, GA	Illumina NovaSeq 6000	SINGLE	cDNA	TRANSCRIPTOMIC	Homo sapiens	ILLUMINA	2020-07-31T00:00:00Z	GSM4614999	Severe	PBMC	SRP267176
SRR12007851	RNA-Seq	101	1044836112	PRJNA639275	SAMN15230277	354174506	PBMC	GEO	public	fastq,sra	gs,ncbi,s3	gs.US,ncbi.public,s3.us-east-1	15	COVID-19	SRX8541004	male	GSM4615000	USA: Atlanta, GA	Illumina NovaSeq 6000	SINGLE	cDNA	TRANSCRIPTOMIC	Homo sapiens	ILLUMINA	2020-07-31T00:00:00Z	GSM4615000	Severe	PBMC	SRP267176
SRR12007852	RNA-Seq	101	1068907139	PRJNA639275	SAMN15230277	360733881	PBMC	GEO	public	fastq,sra	gs,ncbi,s3	gs.US,ncbi.public,s3.us-east-1	15	COVID-19	SRX8541004	male	GSM4615000	USA: Atlanta, GA	Illumina NovaSeq 6000	SINGLE	cDNA	TRANSCRIPTOMIC	Homo sapiens	ILLUMINA	2020-07-31T00:00:00Z	GSM4615000	Severe	PBMC	SRP267176
SRR12007853	RNA-Seq	101	1068478697	PRJNA639275	SAMN15230276	327570739	PBMC	GEO	public	fastq,sra	gs,ncbi,s3	gs.US,ncbi.public,s3.us-east-1	12	COVID-19	SRX8541005	female	GSM4615001	USA: Atlanta, GA	Illumina NovaSeq 6000	SINGLE	cDNA	TRANSCRIPTOMIC	Homo sapiens	ILLUMINA	2020-07-31T00:00:00Z	GSM4615001	Moderate	PBMC	SRP267176
SRR12007854	RNA-Seq	101	1087940690	PRJNA639275	SAMN15230276	331337608	PBMC	GEO	public	fastq,sra	gs,ncbi,s3	gs.US,ncbi.public,s3.us-east-1	12	COVID-19	SRX8541005	female	GSM4615001	USA: Atlanta, GA	Illumina NovaSeq 6000	SINGLE	cDNA	TRANSCRIPTOMIC	Homo sapiens	ILLUMINA	2020-07-31T00:00:00Z	GSM4615001	Moderate	PBMC	SRP267176
SRR12007855	RNA-Seq	101	1173878661	PRJNA639275	SAMN15230275	362561709	PBMC	GEO	public	fastq,sra	gs,ncbi,s3	gs.US,ncbi.public,s3.us-east-1	NA	Healthy	SRX8541006	male	GSM4615003	USA: Atlanta, GA	Illumina NovaSeq 6000	SINGLE	cDNA	TRANSCRIPTOMIC	Homo sapiens	ILLUMINA	2020-07-31T00:00:00Z	GSM4615003	Healthy	PBMC	SRP267176
SRR12007856	RNA-Seq	101	1204223000	PRJNA639275	SAMN15230275	369622198	PBMC	GEO	public	fastq,sra	gs,ncbi,s3	gs.US,ncbi.public,s3.us-east-1	NA	Healthy	SRX8541006	male	GSM4615003	USA: Atlanta, GA	Illumina NovaSeq 6000	SINGLE	cDNA	TRANSCRIPTOMIC	Homo sapiens	ILLUMINA	2020-07-31T00:00:00Z	GSM4615003	Healthy	PBMC	SRP267176
SRR12007857	RNA-Seq	101	1223481983	PRJNA639275	SAMN15230274	376423579	PBMC	GEO	public	fastq,sra	gs,ncbi,s3	gs.US,ncbi.public,s3.us-east-1	NA	Healthy	SRX8541007	female	GSM4615006	USA: Atlanta, GA	Illumina NovaSeq 6000	SINGLE	cDNA	TRANSCRIPTOMIC	Homo sapiens	ILLUMINA	2020-07-31T00:00:00Z	GSM4615006	Healthy	PBMC	SRP267176
SRR12007858	RNA-Seq	101	1247632699	PRJNA639275	SAMN15230274	380994486	PBMC	GEO	public	fastq,sra	gs,ncbi,s3	gs.US,ncbi.public,s3.us-east-1	NA	Healthy	SRX8541007	female	GSM4615006	USA: Atlanta, GA	Illumina NovaSeq 6000	SINGLE	cDNA	TRANSCRIPTOMIC	Homo sapiens	ILLUMINA	2020-07-31T00:00:00Z	GSM4615006	Healthy	PBMC	SRP267176
SRR12007859	RNA-Seq	101	1078282969	PRJNA639275	SAMN15230273	330866622	PBMC	GEO	public	fastq,sra	gs,ncbi,s3	gs.US,ncbi.public,s3.us-east-1	NA	Healthy	SRX8541008	female	GSM4615008	USA: Atlanta, GA	Illumina NovaSeq 6000	SINGLE	cDNA	TRANSCRIPTOMIC	Homo sapiens	ILLUMINA	2020-07-31T00:00:00Z	GSM4615008	Healthy	PBMC	SRP267176
SRR12007860	RNA-Seq	101	1100347934	PRJNA639275	SAMN15230273	335169088	PBMC	GEO	public	fastq,sra	gs,ncbi,s3	gs.US,ncbi.public,s3.us-east-1	NA	Healthy	SRX8541008	female	GSM4615008	USA: Atlanta, GA	Illumina NovaSeq 6000	SINGLE	cDNA	TRANSCRIPTOMIC	Homo sapiens	ILLUMINA	2020-07-31T00:00:00Z	GSM4615008	Healthy	PBMC	SRP267176
SRR12007861	RNA-Seq	101	1163513031	PRJNA639275	SAMN15230272	359994995	PBMC	GEO	public	fastq,sra	gs,ncbi,s3	gs.US,ncbi.public,s3.us-east-1	NA	Healthy	SRX8541009	male	GSM4615011	USA: Atlanta, GA	Illumina NovaSeq 6000	SINGLE	cDNA	TRANSCRIPTOMIC	Homo sapiens	ILLUMINA	2020-07-31T00:00:00Z	GSM4615011	Healthy	PBMC	SRP267176
SRR12007862	RNA-Seq	101	1186257423	PRJNA639275	SAMN15230272	364645654	PBMC	GEO	public	fastq,sra	gs,ncbi,s3	gs.US,ncbi.public,s3.us-east-1	NA	Healthy	SRX8541009	male	GSM4615011	USA: Atlanta, GA	Illumina NovaSeq 6000	SINGLE	cDNA	TRANSCRIPTOMIC	Homo sapiens	ILLUMINA	2020-07-31T00:00:00Z	GSM4615011	Healthy	PBMC	SRP267176
SRR12007863	RNA-Seq	101	1315216849	PRJNA639275	SAMN15230271	405774160	PBMC	GEO	public	fastq,sra	gs,ncbi,s3	gs.US,ncbi.public,s3.us-east-1	NA	Healthy	SRX8541010	female	GSM4615014	USA: Atlanta, GA	Illumina NovaSeq 6000	SINGLE	cDNA	TRANSCRIPTOMIC	Homo sapiens	ILLUMINA	2020-07-31T00:00:00Z	GSM4615014	Healthy	PBMC	SRP267176
SRR12007864	RNA-Seq	101	1337939930	PRJNA639275	SAMN15230271	410335905	PBMC	GEO	public	fastq,sra	gs,ncbi,s3	gs.US,ncbi.public,s3.us-east-1	NA	Healthy	SRX8541010	female	GSM4615014	USA: Atlanta, GA	Illumina NovaSeq 6000	SINGLE	cDNA	TRANSCRIPTOMIC	Homo sapiens	ILLUMINA	2020-07-31T00:00:00Z	GSM4615014	Healthy	PBMC	SRP267176
SRR12007865	RNA-Seq	101	1238819439	PRJNA639275	SAMN15230270	381071888	PBMC	GEO	public	fastq,sra	gs,ncbi,s3	gs.US,ncbi.public,s3.us-east-1	NA	Healthy	SRX8541011	male	GSM4615016	USA: Atlanta, GA	Illumina NovaSeq 6000	SINGLE	cDNA	TRANSCRIPTOMIC	Homo sapiens	ILLUMINA	2020-07-31T00:00:00Z	GSM4615016	Healthy	PBMC	SRP267176
SRR12007866	RNA-Seq	101	1261440005	PRJNA639275	SAMN15230270	385213737	PBMC	GEO	public	fastq,sra	gs,ncbi,s3	gs.US,ncbi.public,s3.us-east-1	NA	Healthy	SRX8541011	male	GSM4615016	USA: Atlanta, GA	Illumina NovaSeq 6000	SINGLE	cDNA	TRANSCRIPTOMIC	Homo sapiens	ILLUMINA	2020-07-31T00:00:00Z	GSM4615016	Healthy	PBMC	SRP267176
SRR12007867	RNA-Seq	101	1185511942	PRJNA639275	SAMN15230316	363060351	PBMC	GEO	public	fastq,sra	gs,ncbi,s3	gs.US,ncbi.public,s3.us-east-1	NA	Healthy	SRX8541012	female	GSM4615019	USA: Atlanta, GA	Illumina NovaSeq 6000	SINGLE	cDNA	TRANSCRIPTOMIC	Homo sapiens	ILLUMINA	2020-07-31T00:00:00Z	GSM4615019	Healthy	PBMC	SRP267176
SRR12007868	RNA-Seq	101	1210112815	PRJNA639275	SAMN15230316	368098395	PBMC	GEO	public	fastq,sra	gs,ncbi,s3	gs.US,ncbi.public,s3.us-east-1	NA	Healthy	SRX8541012	female	GSM4615019	USA: Atlanta, GA	Illumina NovaSeq 6000	SINGLE	cDNA	TRANSCRIPTOMIC	Homo sapiens	ILLUMINA	2020-07-31T00:00:00Z	GSM4615019	Healthy	PBMC	SRP267176
SRR12007869	RNA-Seq	101	1071731402	PRJNA639275	SAMN15230315	340748605	PBMC	GEO	public	fastq,sra	gs,ncbi,s3	gs.US,ncbi.public,s3.us-east-1	NA	Healthy	SRX8541013	male	GSM4615022	USA: Atlanta, GA	Illumina NovaSeq 6000	SINGLE	cDNA	TRANSCRIPTOMIC	Homo sapiens	ILLUMINA	2020-07-31T00:00:00Z	GSM4615022	Healthy	PBMC	SRP267176
SRR12007870	RNA-Seq	101	1084145312	PRJNA639275	SAMN15230315	342828841	PBMC	GEO	public	fastq,sra	gs,ncbi,s3	gs.US,ncbi.public,s3.us-east-1	NA	Healthy	SRX8541013	male	GSM4615022	USA: Atlanta, GA	Illumina NovaSeq 6000	SINGLE	cDNA	TRANSCRIPTOMIC	Homo sapiens	ILLUMINA	2020-07-31T00:00:00Z	GSM4615022	Healthy	PBMC	SRP267176
SRR12007871	RNA-Seq	101	1085996137	PRJNA639275	SAMN15230314	343425977	PBMC	GEO	public	fastq,sra	gs,ncbi,s3	gs.US,ncbi.public,s3.us-east-1	NA	Healthy	SRX8541014	female	GSM4615025	USA: Atlanta, GA	Illumina NovaSeq 6000	SINGLE	cDNA	TRANSCRIPTOMIC	Homo sapiens	ILLUMINA	2020-07-31T00:00:00Z	GSM4615025	Healthy	PBMC	SRP267176
SRR12007872	RNA-Seq	101	1101546501	PRJNA639275	SAMN15230314	346547634	PBMC	GEO	public	fastq,sra	gs,ncbi,s3	gs.US,ncbi.public,s3.us-east-1	NA	Healthy	SRX8541014	female	GSM4615025	USA: Atlanta, GA	Illumina NovaSeq 6000	SINGLE	cDNA	TRANSCRIPTOMIC	Homo sapiens	ILLUMINA	2020-07-31T00:00:00Z	GSM4615025	Healthy	PBMC	SRP267176
SRR12007873	RNA-Seq	101	1381403462	PRJNA639275	SAMN15230313	421472049	PBMC	GEO	public	fastq,sra	gs,ncbi,s3	gs.US,ncbi.public,s3.us-east-1	NA	Healthy	SRX8541015	male	GSM4615027	USA: Atlanta, GA	Illumina NovaSeq 6000	SINGLE	cDNA	TRANSCRIPTOMIC	Homo sapiens	ILLUMINA	2020-07-31T00:00:00Z	GSM4615027	Healthy	PBMC	SRP267176
SRR12007874	RNA-Seq	101	1406347331	PRJNA639275	SAMN15230313	426655829	PBMC	GEO	public	fastq,sra	gs,ncbi,s3	gs.US,ncbi.public,s3.us-east-1	NA	Healthy	SRX8541015	male	GSM4615027	USA: Atlanta, GA	Illumina NovaSeq 6000	SINGLE	cDNA	TRANSCRIPTOMIC	Homo sapiens	ILLUMINA	2020-07-31T00:00:00Z	GSM4615027	Healthy	PBMC	SRP267176
SRR12007875	RNA-Seq	101	1191967559	PRJNA639275	SAMN15230309	363645113	PBMC	GEO	public	fastq,sra	gs,ncbi,s3	gs.US,ncbi.public,s3.us-east-1	NA	Healthy	SRX8541016	female	GSM4615030	USA: Atlanta, GA	Illumina NovaSeq 6000	SINGLE	cDNA	TRANSCRIPTOMIC	Homo sapiens	ILLUMINA	2020-07-31T00:00:00Z	GSM4615030	Healthy	PBMC	SRP267176
SRR12007876	RNA-Seq	101	1224019303	PRJNA639275	SAMN15230309	370894608	PBMC	GEO	public	fastq,sra	gs,ncbi,s3	gs.US,ncbi.public,s3.us-east-1	NA	Healthy	SRX8541016	female	GSM4615030	USA: Atlanta, GA	Illumina NovaSeq 6000	SINGLE	cDNA	TRANSCRIPTOMIC	Homo sapiens	ILLUMINA	2020-07-31T00:00:00Z	GSM4615030	Healthy	PBMC	SRP267176
SRR12007877	RNA-Seq	101	1042740968	PRJNA639275	SAMN15230308	320829425	PBMC	GEO	public	fastq,sra	gs,ncbi,s3	gs.US,ncbi.public,s3.us-east-1	NA	Healthy	SRX8541017	male	GSM4615032	USA: Atlanta, GA	Illumina NovaSeq 6000	SINGLE	cDNA	TRANSCRIPTOMIC	Homo sapiens	ILLUMINA	2020-07-31T00:00:00Z	GSM4615032	Healthy	PBMC	SRP267176
SRR12007878	RNA-Seq	101	1058951973	PRJNA639275	SAMN15230308	323597374	PBMC	GEO	public	fastq,sra	gs,ncbi,s3	gs.US,ncbi.public,s3.us-east-1	NA	Healthy	SRX8541017	male	GSM4615032	USA: Atlanta, GA	Illumina NovaSeq 6000	SINGLE	cDNA	TRANSCRIPTOMIC	Homo sapiens	ILLUMINA	2020-07-31T00:00:00Z	GSM4615032	Healthy	PBMC	SRP267176
SRR12007879	RNA-Seq	101	1041391911	PRJNA639275	SAMN15230307	317792914	PBMC	GEO	public	fastq,sra	gs,ncbi,s3	gs.US,ncbi.public,s3.us-east-1	NA	Healthy	SRX8541018	female	GSM4615033	USA: Atlanta, GA	Illumina NovaSeq 6000	SINGLE	cDNA	TRANSCRIPTOMIC	Homo sapiens	ILLUMINA	2020-07-31T00:00:00Z	GSM4615033	Healthy	PBMC	SRP267176
SRR12007880	RNA-Seq	101	1058840065	PRJNA639275	SAMN15230307	321166915	PBMC	GEO	public	fastq,sra	gs,ncbi,s3	gs.US,ncbi.public,s3.us-east-1	NA	Healthy	SRX8541018	female	GSM4615033	USA: Atlanta, GA	Illumina NovaSeq 6000	SINGLE	cDNA	TRANSCRIPTOMIC	Homo sapiens	ILLUMINA	2020-07-31T00:00:00Z	GSM4615033	Healthy	PBMC	SRP267176
SRR12007881	RNA-Seq	101	1270782404	PRJNA639275	SAMN15230312	401614907	PBMC	GEO	public	fastq,sra	gs,ncbi,s3	gs.US,ncbi.public,s3.us-east-1	NA	Healthy	SRX8541019	female	GSM4615034	USA: Atlanta, GA	Illumina NovaSeq 6000	SINGLE	cDNA	TRANSCRIPTOMIC	Homo sapiens	ILLUMINA	2020-07-31T00:00:00Z	GSM4615034	Healthy	PBMC	SRP267176
SRR12007882	RNA-Seq	101	1309360869	PRJNA639275	SAMN15230312	410983839	PBMC	GEO	public	fastq,sra	gs,ncbi,s3	gs.US,ncbi.public,s3.us-east-1	NA	Healthy	SRX8541019	female	GSM4615034	USA: Atlanta, GA	Illumina NovaSeq 6000	SINGLE	cDNA	TRANSCRIPTOMIC	Homo sapiens	ILLUMINA	2020-07-31T00:00:00Z	GSM4615034	Healthy	PBMC	SRP267176
SRR12007883	RNA-Seq	101	1252513928	PRJNA639275	SAMN15230311	384509403	PBMC	GEO	public	fastq,sra	gs,ncbi,s3	gs.US,ncbi.public,s3.us-east-1	NA	Healthy	SRX8541020	male	GSM4615035	USA: Atlanta, GA	Illumina NovaSeq 6000	SINGLE	cDNA	TRANSCRIPTOMIC	Homo sapiens	ILLUMINA	2020-07-31T00:00:00Z	GSM4615035	Healthy	PBMC	SRP267176
SRR12007884	RNA-Seq	101	1278573746	PRJNA639275	SAMN15230311	389737225	PBMC	GEO	public	fastq,sra	gs,ncbi,s3	gs.US,ncbi.public,s3.us-east-1	NA	Healthy	SRX8541020	male	GSM4615035	USA: Atlanta, GA	Illumina NovaSeq 6000	SINGLE	cDNA	TRANSCRIPTOMIC	Homo sapiens	ILLUMINA	2020-07-31T00:00:00Z	GSM4615035	Healthy	PBMC	SRP267176
SRR12007885	RNA-Seq	101	1130825189	PRJNA639275	SAMN15230310	347000533	PBMC	GEO	public	fastq,sra	gs,ncbi,s3	gs.US,ncbi.public,s3.us-east-1	NA	Healthy	SRX8541021	female	GSM4615036	USA: Atlanta, GA	Illumina NovaSeq 6000	SINGLE	cDNA	TRANSCRIPTOMIC	Homo sapiens	ILLUMINA	2020-07-31T00:00:00Z	GSM4615036	Healthy	PBMC	SRP267176
SRR12007886	RNA-Seq	101	1150038419	PRJNA639275	SAMN15230310	350336540	PBMC	GEO	public	fastq,sra	gs,ncbi,s3	gs.US,ncbi.public,s3.us-east-1	NA	Healthy	SRX8541021	female	GSM4615036	USA: Atlanta, GA	Illumina NovaSeq 6000	SINGLE	cDNA	TRANSCRIPTOMIC	Homo sapiens	ILLUMINA	2020-07-31T00:00:00Z	GSM4615036	Healthy	PBMC	SRP267176
SRR12007887	RNA-Seq	101	1181718887	PRJNA639275	SAMN15230306	361814854	PBMC	GEO	public	fastq,sra	gs,ncbi,s3	gs.US,ncbi.public,s3.us-east-1	NA	Healthy	SRX8541022	male	GSM4615037	USA: Atlanta, GA	Illumina NovaSeq 6000	SINGLE	cDNA	TRANSCRIPTOMIC	Homo sapiens	ILLUMINA	2020-07-31T00:00:00Z	GSM4615037	Healthy	PBMC	SRP267176
SRR12007888	RNA-Seq	101	1202166842	PRJNA639275	SAMN15230306	365669782	PBMC	GEO	public	fastq,sra	gs,ncbi,s3	gs.US,ncbi.public,s3.us-east-1	NA	Healthy	SRX8541022	male	GSM4615037	USA: Atlanta, GA	Illumina NovaSeq 6000	SINGLE	cDNA	TRANSCRIPTOMIC	Homo sapiens	ILLUMINA	2020-07-31T00:00:00Z	GSM4615037	Healthy	PBMC	SRP267176

## Sheet: Monkeys and mice
Run	Assay Type	AvgSpotLen	Bases	BioProject	BioSample	Bytes	Center Name	Consent	DATASTORE filetype	DATASTORE provider	DATASTORE region	Experiment	GEO_Accession (exp)	infection	Instrument	LibraryLayout	LibrarySelection	LibrarySource	Organism	Platform	ReleaseDate	create_date	version	Sample Name	source_name	SRA Study	Time	Tissue	Genotype	Strain
SRR12682892	RNA-Seq	300	7158159600	PRJNA664767	SAMN16231908	2355419320	GEO	public	fastq,sra,run.zq	ncbi,gs,s3	ncbi.public,gs.US,s3.us-east-1	SRX9162936	GSM4796678	SARS-CoV-2	Illumina HiSeq 2000	PAIRED	cDNA	TRANSCRIPTOMIC	Macaca mulatta	ILLUMINA	2021-01-19T00:00:00Z	2020-09-21T13:18:00Z	1	GSM4796678	Lung	SRP284264	3 dpi	lung	WT
SRR12682893	RNA-Seq	300	7753703400	PRJNA664767	SAMN16231907	2571209062	GEO	public	run.zq,sra,fastq	gs,s3,ncbi	ncbi.public,s3.us-east-1,gs.US	SRX9162937	GSM4796679	SARS-CoV-2	Illumina HiSeq 2000	PAIRED	cDNA	TRANSCRIPTOMIC	Macaca mulatta	ILLUMINA	2021-01-19T00:00:00Z	2020-09-21T13:16:00Z	1	GSM4796679	Lung	SRP284264	3 dpi	lung	WT
SRR12682894	RNA-Seq	300	6708654000	PRJNA664767	SAMN16231931	2322448955	GEO	public	run.zq,fastq,sra	ncbi,s3,gs	s3.us-east-1,ncbi.public,gs.US	SRX9162938	GSM4796680	SARS-CoV-2	Illumina HiSeq 2000	PAIRED	cDNA	TRANSCRIPTOMIC	Macaca mulatta	ILLUMINA	2021-01-19T00:00:00Z	2020-09-21T13:13:00Z	1	GSM4796680	Lung	SRP284264	5 dpi	lung	WT
SRR12682895	RNA-Seq	300	9048714600	PRJNA664767	SAMN16231930	2913493165	GEO	public	run.zq,sra,fastq	ncbi,gs,s3	s3.us-east-1,ncbi.public,gs.US	SRX9162939	GSM4796681	SARS-CoV-2	Illumina HiSeq 2000	PAIRED	cDNA	TRANSCRIPTOMIC	Macaca mulatta	ILLUMINA	2021-01-19T00:00:00Z	2020-09-21T13:14:00Z	1	GSM4796681	Lung	SRP284264	5 dpi	lung	WT
SRR12682896	RNA-Seq	300	10437212400	PRJNA664767	SAMN16231929	3444321068	GEO	public	run.zq,fastq,sra	s3,gs,ncbi	gs.US,s3.us-east-1,ncbi.public	SRX9162940	GSM4796682	SARS-CoV-2	Illumina HiSeq 2000	PAIRED	cDNA	TRANSCRIPTOMIC	Macaca mulatta	ILLUMINA	2021-01-19T00:00:00Z	2020-09-21T13:22:00Z	1	GSM4796682	Lung	SRP284264	0 dpi	lung	WT
SRR12682897	RNA-Seq	300	7167501300	PRJNA664767	SAMN16231928	2331372067	GEO	public	sra,fastq,run.zq	gs,s3,ncbi	s3.us-east-1,gs.US,ncbi.public	SRX9162941	GSM4796683	SARS-CoV-2	Illumina HiSeq 2000	PAIRED	cDNA	TRANSCRIPTOMIC	Mus musculus	ILLUMINA	2021-01-19T00:00:00Z	2020-09-21T13:19:00Z	1	GSM4796683	Lung	SRP284264	1 dpi	lung		C57BL/6J
SRR12682898	RNA-Seq	300	7808039700	PRJNA664767	SAMN16231927	2554976274	GEO	public	fastq,sra,run.zq	gs,s3,ncbi	ncbi.public,gs.US,s3.us-east-1	SRX9162942	GSM4796684	SARS-CoV-2	Illumina HiSeq 2000	PAIRED	cDNA	TRANSCRIPTOMIC	Mus musculus	ILLUMINA	2021-01-19T00:00:00Z	2020-09-21T13:17:00Z	1	GSM4796684	Lung	SRP284264	0 dpi	lung		C57BL/6J
SRR12682899	RNA-Seq	300	7384814700	PRJNA664767	SAMN16231926	2428215790	GEO	public	run.zq,fastq,sra	ncbi,s3,gs	s3.us-east-1,ncbi.public,gs.US	SRX9162943	GSM4796685	SARS-CoV-2	Illumina HiSeq 2000	PAIRED	cDNA	TRANSCRIPTOMIC	Mus musculus	ILLUMINA	2021-01-19T00:00:00Z	2020-09-21T13:16:00Z	1	GSM4796685	Lung	SRP284264	1 dpi	lung		C57BL/6J
SRR12682900	RNA-Seq	300	7797973500	PRJNA664767	SAMN16231925	2542113957	GEO	public	fastq,run.zq,sra	gs,ncbi,s3	gs.US,ncbi.public,s3.us-east-1	SRX9162944	GSM4796686	SARS-CoV-2	Illumina HiSeq 2000	PAIRED	cDNA	TRANSCRIPTOMIC	Mus musculus	ILLUMINA	2021-01-19T00:00:00Z	2020-09-21T13:17:00Z	1	GSM4796686	Lung	SRP284264	1 dpi	lung		C57BL/6J
SRR12682901	RNA-Seq	300	6092213400	PRJNA664767	SAMN16231924	1994692101	GEO	public	run.zq,fastq,sra	s3,ncbi,gs	ncbi.public,gs.US,s3.us-east-1	SRX9162945	GSM4796687	SARS-CoV-2	Illumina HiSeq 2000	PAIRED	cDNA	TRANSCRIPTOMIC	Mus musculus	ILLUMINA	2021-01-19T00:00:00Z	2020-09-21T13:12:00Z	1	GSM4796687	Lung	SRP284264	3 dpi	lung		C57BL/6J
SRR12682902	RNA-Seq	300	7267840800	PRJNA664767	SAMN16231923	2397092673	GEO	public	fastq,run.zq,sra	s3,gs,ncbi	ncbi.public,s3.us-east-1,gs.US	SRX9162946	GSM4796688	SARS-CoV-2	Illumina HiSeq 2000	PAIRED	cDNA	TRANSCRIPTOMIC	Mus musculus	ILLUMINA	2021-01-19T00:00:00Z	2020-09-21T13:16:00Z	1	GSM4796688	Lung	SRP284264	7 dpi	lung		C57BL/6J
SRR12682903	RNA-Seq	300	9463478700	PRJNA664767	SAMN16231922	3034465587	GEO	public	sra,run.zq,fastq	ncbi,gs,s3	s3.us-east-1,ncbi.public,gs.US	SRX9162947	GSM4796689	SARS-CoV-2	Illumina HiSeq 2000	PAIRED	cDNA	TRANSCRIPTOMIC	Mus musculus	ILLUMINA	2021-01-19T00:00:00Z	2020-09-21T13:41:00Z	1	GSM4796689	Lung	SRP284264	1 dpi	lung	hACE2
SRR12682904	RNA-Seq	300	10550918100	PRJNA664767	SAMN16231921	3370366110	GEO	public	run.zq,fastq,sra	s3,gs,ncbi	gs.US,ncbi.public,s3.us-east-1	SRX9162948	GSM4796690	SARS-CoV-2	Illumina HiSeq 2000	PAIRED	cDNA	TRANSCRIPTOMIC	Mus musculus	ILLUMINA	2021-01-19T00:00:00Z	2020-09-21T13:25:00Z	1	GSM4796690	Lung	SRP284264	0 dpi	lung	hACE2
SRR12682905	RNA-Seq	300	9647223300	PRJNA664767	SAMN16231920	3088042450	GEO	public	run.zq,sra,fastq	ncbi,gs,s3	ncbi.public,s3.us-east-1,gs.US	SRX9162949	GSM4796691	SARS-CoV-2	Illumina HiSeq 2000	PAIRED	cDNA	TRANSCRIPTOMIC	Mus musculus	ILLUMINA	2021-01-19T00:00:00Z	2020-09-21T13:22:00Z	1	GSM4796691	Lung	SRP284264	0 dpi	lung	hACE2
SRR12682906	RNA-Seq	300	5932183500	PRJNA664767	SAMN16231906	1964575960	GEO	public	sra,fastq,run.zq	gs,ncbi,s3	ncbi.public,s3.us-east-1,gs.US	SRX9162950	GSM4796692	SARS-CoV-2	Illumina HiSeq 2000	PAIRED	cDNA	TRANSCRIPTOMIC	Mus musculus	ILLUMINA	2021-01-19T00:00:00Z	2020-09-21T13:13:00Z	1	GSM4796692	Lung	SRP284264	3 dpi	lung	hACE2
SRR12682907	RNA-Seq	300	9574824900	PRJNA664767	SAMN16231905	3065834012	GEO	public	sra,fastq,run.zq	ncbi,s3,gs	ncbi.public,s3.us-east-1,gs.US	SRX9162951	GSM4796693	SARS-CoV-2	Illumina HiSeq 2000	PAIRED	cDNA	TRANSCRIPTOMIC	Mus musculus	ILLUMINA	2021-01-19T00:00:00Z	2020-09-21T13:15:00Z	1	GSM4796693	Lung	SRP284264	5 dpi	lung	hACE2
SRR12682908	RNA-Seq	300	8437704300	PRJNA664767	SAMN16231904	2706673791	GEO	public	fastq,run.zq,sra	s3,ncbi,gs	s3.us-east-1,gs.US,ncbi.public	SRX9162952	GSM4796694	SARS-CoV-2	Illumina HiSeq 2000	PAIRED	cDNA	TRANSCRIPTOMIC	Mus musculus	ILLUMINA	2021-01-19T00:00:00Z	2020-09-21T13:27:00Z	1	GSM4796694	Lung	SRP284264	7 dpi	lung	hACE2
SRR12682909	RNA-Seq	300	7880046900	PRJNA664767	SAMN16231903	2560871664	GEO	public	run.zq,fastq,sra	s3,gs,ncbi	s3.us-east-1,ncbi.public,gs.US	SRX9162953	GSM4796695	SARS-CoV-2	Illumina HiSeq 2000	PAIRED	cDNA	TRANSCRIPTOMIC	Mus musculus	ILLUMINA	2021-01-19T00:00:00Z	2020-09-21T13:24:00Z	1	GSM4796695	Lung	SRP284264	0 dpi	lung		C57BL/6J
SRR12682910	RNA-Seq	300	6946509300	PRJNA664767	SAMN16231902	2290143408	GEO	public	run.zq,sra,fastq	ncbi,s3,gs	gs.US,s3.us-east-1,ncbi.public	SRX9162954	GSM4796696	SARS-CoV-2	Illumina HiSeq 2000	PAIRED	cDNA	TRANSCRIPTOMIC	Mus musculus	ILLUMINA	2021-01-19T00:00:00Z	2020-09-21T13:12:00Z	1	GSM4796696	Lung	SRP284264	48 hpi	lung		C57BL/6J
SRR12682911	RNA-Seq	300	7009127700	PRJNA664767	SAMN16231901	2288928062	GEO	public	sra,run.zq,fastq	ncbi,s3,gs	gs.US,s3.us-east-1,ncbi.public	SRX9162955	GSM4796697	SARS-CoV-2	Illumina HiSeq 2000	PAIRED	cDNA	TRANSCRIPTOMIC	Mus musculus	ILLUMINA	2021-01-19T00:00:00Z	2020-09-21T13:12:00Z	1	GSM4796697	Lung	SRP284264	24 hpi	lung		C57BL/6J
SRR12682912	RNA-Seq	300	7346021700	PRJNA664767	SAMN16231900	2411168297	GEO	public	run.zq,sra,fastq	gs,s3,ncbi	s3.us-east-1,ncbi.public,gs.US	SRX9162956	GSM4796698	SARS-CoV-2	Illumina HiSeq 2000	PAIRED	cDNA	TRANSCRIPTOMIC	Mus musculus	ILLUMINA	2021-01-19T00:00:00Z	2020-09-21T13:22:00Z	1	GSM4796698	Lung	SRP284264	6 hpi	lung		C57BL/6J
SRR12682913	RNA-Seq	300	6249430200	PRJNA664767	SAMN16231899	2052296076	GEO	public	fastq,sra,run.zq	gs,s3,ncbi	s3.us-east-1,ncbi.public,gs.US	SRX9162957	GSM4796699	SARS-CoV-2	Illumina HiSeq 2000	PAIRED	cDNA	TRANSCRIPTOMIC	Mus musculus	ILLUMINA	2021-01-19T00:00:00Z	2020-09-21T13:11:00Z	1	GSM4796699	Lung	SRP284264	6 hpi	lung		C57BL/6J
SRR12682914	RNA-Seq	300	6913666200	PRJNA664767	SAMN16231898	2283748742	GEO	public	sra,run.zq,fastq	ncbi,s3,gs	ncbi.public,s3.us-east-1,gs.US	SRX9162958	GSM4796700	SARS-CoV-2	Illumina HiSeq 2000	PAIRED	cDNA	TRANSCRIPTOMIC	Mus musculus	ILLUMINA	2021-01-19T00:00:00Z	2020-09-21T13:14:00Z	1	GSM4796700	Lung	SRP284264	24 hpi	lung		C57BL/6J
SRR12682915	RNA-Seq	300	7083503100	PRJNA664767	SAMN16231897	2312423442	GEO	public	fastq,sra,run.zq	ncbi,gs,s3	gs.US,ncbi.public,s3.us-east-1	SRX9162959	GSM4796701	SARS-CoV-2	Illumina HiSeq 2000	PAIRED	cDNA	TRANSCRIPTOMIC	Mus musculus	ILLUMINA	2021-01-19T00:00:00Z	2020-09-21T13:17:00Z	1	GSM4796701	Lung	SRP284264	48 hpi	lung		C57BL/6J
SRR12682916	RNA-Seq	300	7195042500	PRJNA664767	SAMN16231896	2279824385	GEO	public	run.zq,sra,fastq	gs,ncbi,s3	ncbi.public,s3.us-east-1,gs.US	SRX9162960	GSM4796702	SARS-CoV-2	Illumina HiSeq 2000	PAIRED	cDNA	TRANSCRIPTOMIC	Macaca mulatta	ILLUMINA	2021-01-19T00:00:00Z	2020-09-21T13:12:00Z	1	GSM4796702	Lung	SRP284264	3 dpi	lung	WT
SRR12682917	RNA-Seq	300	7485387600	PRJNA664767	SAMN16231895	2424371793	GEO	public	fastq,sra,run.zq	s3,gs,ncbi	gs.US,ncbi.public,s3.us-east-1	SRX9162961	GSM4796703	SARS-CoV-2	Illumina HiSeq 2000	PAIRED	cDNA	TRANSCRIPTOMIC	Macaca mulatta	ILLUMINA	2021-01-19T00:00:00Z	2020-09-21T13:16:00Z	1	GSM4796703	Lung	SRP284264	3 dpi	lung	WT
SRR12682918	RNA-Seq	300	8915278800	PRJNA664767	SAMN16231894	2859859443	GEO	public	sra,fastq,run.zq	s3,ncbi,gs	gs.US,s3.us-east-1,ncbi.public	SRX9162962	GSM4796704	SARS-CoV-2	Illumina HiSeq 2000	PAIRED	cDNA	TRANSCRIPTOMIC	Macaca mulatta	ILLUMINA	2021-01-19T00:00:00Z	2020-09-21T13:20:00Z	1	GSM4796704	Lung	SRP284264	3 dpi	lung	WT
SRR12682919	RNA-Seq	300	11526421800	PRJNA664767	SAMN16231893	3638498703	GEO	public	fastq,run.zq,sra	ncbi,s3,gs	s3.us-east-1,gs.US,ncbi.public	SRX9162963	GSM4796705	SARS-CoV-2	Illumina HiSeq 2000	PAIRED	cDNA	TRANSCRIPTOMIC	Macaca mulatta	ILLUMINA	2021-01-19T00:00:00Z	2020-09-21T13:32:00Z	1	GSM4796705	Lung	SRP284264	3 dpi	lung	WT
SRR12682920	RNA-Seq	300	6632090400	PRJNA664767	SAMN16231892	2192695809	GEO	public	fastq,sra,run.zq	gs,ncbi,s3	gs.US,ncbi.public,s3.us-east-1	SRX9162964	GSM4796706	SARS-CoV-2	Illumina HiSeq 2000	PAIRED	cDNA	TRANSCRIPTOMIC	Macaca mulatta	ILLUMINA	2021-01-19T00:00:00Z	2020-09-21T13:16:00Z	1	GSM4796706	Lung	SRP284264	5 dpi	lung	WT
SRR12682921	RNA-Seq	300	9217852800	PRJNA664767	SAMN16231891	2883689625	GEO	public	sra,run.zq,fastq	gs,s3,ncbi	gs.US,s3.us-east-1,ncbi.public	SRX9162965	GSM4796707	SARS-CoV-2	Illumina HiSeq 2000	PAIRED	cDNA	TRANSCRIPTOMIC	Macaca mulatta	ILLUMINA	2021-01-19T00:00:00Z	2020-09-21T13:15:00Z	1	GSM4796707	Lung	SRP284264	5 dpi	lung	WT
SRR12682922	RNA-Seq	300	8208554100	PRJNA664767	SAMN16231890	2752091602	GEO	public	sra,fastq,run.zq	ncbi,s3,gs	s3.us-east-1,ncbi.public,gs.US	SRX9162966	GSM4796708	SARS-CoV-2	Illumina HiSeq 2000	PAIRED	cDNA	TRANSCRIPTOMIC	Macaca mulatta	ILLUMINA	2021-01-19T00:00:00Z	2020-09-21T13:16:00Z	1	GSM4796708	Lung	SRP284264	5 dpi	lung	WT
SRR12682923	RNA-Seq	300	16980175800	PRJNA664767	SAMN16231889	5145246094	GEO	public	run.zq,fastq,sra	gs,ncbi,s3	s3.us-east-1,gs.US,ncbi.public	SRX9162967	GSM4796709	SARS-CoV-2	Illumina HiSeq 2000	PAIRED	cDNA	TRANSCRIPTOMIC	Macaca mulatta	ILLUMINA	2021-01-19T00:00:00Z	2020-09-21T13:38:00Z	1	GSM4796709	Lung	SRP284264	3 dpi	lung	WT
SRR12682924	RNA-Seq	300	17920275300	PRJNA664767	SAMN16231888	5496021916	GEO	public	fastq,sra,run.zq	ncbi,s3,gs	ncbi.public,s3.us-east-1,gs.US	SRX9162968	GSM4796710	SARS-CoV-2	Illumina HiSeq 2000	PAIRED	cDNA	TRANSCRIPTOMIC	Macaca mulatta	ILLUMINA	2021-01-19T00:00:00Z	2020-09-21T13:30:00Z	1	GSM4796710	Lung	SRP284264	5 dpi	lung	WT
SRR12682925	RNA-Seq	300	6722846400	PRJNA664767	SAMN16231919	2233209898	GEO	public	run.zq,fastq,sra	gs,ncbi,s3	s3.us-east-1,gs.US,ncbi.public	SRX9162969	GSM4796711	SARS-CoV and SARS-CoV-2	Illumina HiSeq 2000	PAIRED	cDNA	TRANSCRIPTOMIC	Macaca mulatta	ILLUMINA	2021-01-19T00:00:00Z	2020-09-21T13:13:00Z	1	GSM4796711	Lung	SRP284264	0 dpi	lung	WT
SRR12682926	RNA-Seq	300	7228687800	PRJNA664767	SAMN16231918	2427972855	GEO	public	run.zq,fastq,sra	s3,gs,ncbi	ncbi.public,s3.us-east-1,gs.US	SRX9162970	GSM4796712	SARS-CoV and SARS-CoV-2	Illumina HiSeq 2000	PAIRED	cDNA	TRANSCRIPTOMIC	Macaca mulatta	ILLUMINA	2021-01-19T00:00:00Z	2020-09-21T13:12:00Z	1	GSM4796712	Lung	SRP284264	0 dpi	lung	WT
SRR12682927	RNA-Seq	300	8102060700	PRJNA664767	SAMN16231917	2517894127	GEO	public	sra,run.zq,fastq	gs,ncbi,s3	ncbi.public,s3.us-east-1,gs.US	SRX9162971	GSM4796713	SARS-CoV-2	Illumina HiSeq 2000	PAIRED	cDNA	TRANSCRIPTOMIC	Mus musculus	ILLUMINA	2021-01-19T00:00:00Z	2020-09-21T13:20:00Z	1	GSM4796713	Lung	SRP284264	1 dpi	lung		C57BL/6J
SRR12682928	RNA-Seq	300	7435060800	PRJNA664767	SAMN16231916	2336398117	GEO	public	sra,fastq,run.zq	ncbi,s3,gs	gs.US,ncbi.public,s3.us-east-1	SRX9162972	GSM4796714	SARS-CoV-2	Illumina HiSeq 2000	PAIRED	cDNA	TRANSCRIPTOMIC	Mus musculus	ILLUMINA	2021-01-19T00:00:00Z	2020-09-21T13:15:00Z	1	GSM4796714	Lung	SRP284264	3 dpi	lung		C57BL/6J
SRR12682929	RNA-Seq	300	8496869100	PRJNA664767	SAMN16231915	2685593453	GEO	public	run.zq,sra,fastq	ncbi,s3,gs	s3.us-east-1,gs.US,ncbi.public	SRX9162973	GSM4796715	SARS-CoV-2	Illumina HiSeq 2000	PAIRED	cDNA	TRANSCRIPTOMIC	Mus musculus	ILLUMINA	2021-01-19T00:00:00Z	2020-09-21T13:22:00Z	1	GSM4796715	Lung	SRP284264	5 dpi	lung		C57BL/6J
SRR12682930	RNA-Seq	300	8209379700	PRJNA664767	SAMN16231914	2581234542	GEO	public	sra,fastq,run.zq	gs,s3,ncbi	s3.us-east-1,ncbi.public,gs.US	SRX9162974	GSM4796716	SARS-CoV-2	Illumina HiSeq 2000	PAIRED	cDNA	TRANSCRIPTOMIC	Mus musculus	ILLUMINA	2021-01-19T00:00:00Z	2020-09-21T13:22:00Z	1	GSM4796716	Lung	SRP284264	7 dpi	lung		C57BL/6J
SRR12682931	RNA-Seq	300	8052043500	PRJNA664767	SAMN16231913	2547324075	GEO	public	run.zq,fastq,sra	s3,ncbi,gs	gs.US,ncbi.public,s3.us-east-1	SRX9162975	GSM4796717	SARS-CoV-2	Illumina HiSeq 2000	PAIRED	cDNA	TRANSCRIPTOMIC	Mus musculus	ILLUMINA	2021-01-19T00:00:00Z	2020-09-21T13:13:00Z	1	GSM4796717	Lung	SRP284264	0 dpi	lung		C57BL/6J
SRR12682932	RNA-Seq	300	9523391400	PRJNA664767	SAMN16231912	2969087905	GEO	public	run.zq,fastq,sra	s3,gs,ncbi	gs.US,ncbi.public,s3.us-east-1	SRX9162976	GSM4796718	SARS-CoV-2	Illumina HiSeq 2000	PAIRED	cDNA	TRANSCRIPTOMIC	Mus musculus	ILLUMINA	2021-01-19T00:00:00Z	2020-09-21T13:26:00Z	1	GSM4796718	Lung	SRP284264	7 dpi	lung		C57BL/6J
SRR12682933	RNA-Seq	300	10552534200	PRJNA664767	SAMN16231911	3262632680	GEO	public	fastq,sra,run.zq	gs,s3,ncbi	ncbi.public,gs.US,s3.us-east-1	SRX9162977	GSM4796719	SARS-CoV-2	Illumina HiSeq 2000	PAIRED	cDNA	TRANSCRIPTOMIC	Mus musculus	ILLUMINA	2021-01-19T00:00:00Z	2020-09-21T13:18:00Z	1	GSM4796719	Lung	SRP284264	7 dpi	lung		C57BL/6J
SRR12682934	RNA-Seq	300	10829111400	PRJNA664767	SAMN16231910	3380659709	GEO	public	sra,run.zq,fastq	gs,ncbi,s3	ncbi.public,gs.US,s3.us-east-1	SRX9162978	GSM4796720	SARS-CoV-2	Illumina HiSeq 2000	PAIRED	cDNA	TRANSCRIPTOMIC	Mus musculus	ILLUMINA	2021-01-19T00:00:00Z	2020-09-21T13:23:00Z	1	GSM4796720	Lung	SRP284264	7 dpi	lung		C57BL/6J
SRR12682935	RNA-Seq	300	10204706400	PRJNA664767	SAMN16231909	3172185855	GEO	public	sra,fastq,run.zq	gs,s3,ncbi	ncbi.public,s3.us-east-1,gs.US	SRX9162979	GSM4796721	SARS-CoV-2	Illumina HiSeq 2000	PAIRED	cDNA	TRANSCRIPTOMIC	Mus musculus	ILLUMINA	2021-01-19T00:00:00Z	2020-09-21T13:21:00Z	1	GSM4796721	Lung	SRP284264	7 dpi	lung		C57BL/6J
