# Supplementary material for: Identification and characterization of endogenous retroviruses upon SARS-CoV-2 infection
Source: Front Immunol. 2024 Apr 5;15:1294020. doi: 10.3389/fimmu.2024.1294020 (PMC11026653; doi:10.3389/fimmu.2024.1294020)
Supplement: Supplementary Table 1 — Meta-information of the 57 RNA-seq samples from humans, monkeys, and mice infected by SARS-CoV-2. [file DataSheet_1.zip › suppleTable/TableS2.xlsx]

## Sheet: Re-group
Run	Assay Type	Cell_type	disease_state	gender	severity	SRA Study	Group
SRR12007821	RNA-Seq	PBMC	Convalescent	male	Convalescent	SRP267176	Convalescent
SRR12007822	RNA-Seq	PBMC	Convalescent	male	Convalescent	SRP267176	Convalescent
SRR12007855	RNA-Seq	PBMC	Healthy	male	Healthy	SRP267176	Healthy
SRR12007856	RNA-Seq	PBMC	Healthy	male	Healthy	SRP267176	Healthy
SRR12007857	RNA-Seq	PBMC	Healthy	female	Healthy	SRP267176	Healthy
SRR12007858	RNA-Seq	PBMC	Healthy	female	Healthy	SRP267176	Healthy
SRR12007859	RNA-Seq	PBMC	Healthy	female	Healthy	SRP267176	Healthy
SRR12007860	RNA-Seq	PBMC	Healthy	female	Healthy	SRP267176	Healthy
SRR12007861	RNA-Seq	PBMC	Healthy	male	Healthy	SRP267176	Healthy
SRR12007862	RNA-Seq	PBMC	Healthy	male	Healthy	SRP267176	Healthy
SRR12007863	RNA-Seq	PBMC	Healthy	female	Healthy	SRP267176	Healthy
SRR12007864	RNA-Seq	PBMC	Healthy	female	Healthy	SRP267176	Healthy
SRR12007865	RNA-Seq	PBMC	Healthy	male	Healthy	SRP267176	Healthy
SRR12007866	RNA-Seq	PBMC	Healthy	male	Healthy	SRP267176	Healthy
SRR12007867	RNA-Seq	PBMC	Healthy	female	Healthy	SRP267176	Healthy
SRR12007868	RNA-Seq	PBMC	Healthy	female	Healthy	SRP267176	Healthy
SRR12007869	RNA-Seq	PBMC	Healthy	male	Healthy	SRP267176	Healthy
SRR12007870	RNA-Seq	PBMC	Healthy	male	Healthy	SRP267176	Healthy
SRR12007871	RNA-Seq	PBMC	Healthy	female	Healthy	SRP267176	Healthy
SRR12007872	RNA-Seq	PBMC	Healthy	female	Healthy	SRP267176	Healthy
SRR12007873	RNA-Seq	PBMC	Healthy	male	Healthy	SRP267176	Healthy
SRR12007874	RNA-Seq	PBMC	Healthy	male	Healthy	SRP267176	Healthy
SRR12007875	RNA-Seq	PBMC	Healthy	female	Healthy	SRP267176	Healthy
SRR12007876	RNA-Seq	PBMC	Healthy	female	Healthy	SRP267176	Healthy
SRR12007877	RNA-Seq	PBMC	Healthy	male	Healthy	SRP267176	Healthy
SRR12007878	RNA-Seq	PBMC	Healthy	male	Healthy	SRP267176	Healthy
SRR12007879	RNA-Seq	PBMC	Healthy	female	Healthy	SRP267176	Healthy
SRR12007880	RNA-Seq	PBMC	Healthy	female	Healthy	SRP267176	Healthy
SRR12007881	RNA-Seq	PBMC	Healthy	female	Healthy	SRP267176	Healthy
SRR12007882	RNA-Seq	PBMC	Healthy	female	Healthy	SRP267176	Healthy
SRR12007883	RNA-Seq	PBMC	Healthy	male	Healthy	SRP267176	Healthy
SRR12007884	RNA-Seq	PBMC	Healthy	male	Healthy	SRP267176	Healthy
SRR12007885	RNA-Seq	PBMC	Healthy	female	Healthy	SRP267176	Healthy
SRR12007886	RNA-Seq	PBMC	Healthy	female	Healthy	SRP267176	Healthy
SRR12007887	RNA-Seq	PBMC	Healthy	male	Healthy	SRP267176	Healthy
SRR12007888	RNA-Seq	PBMC	Healthy	male	Healthy	SRP267176	Healthy
SRR12007823	RNA-Seq	PBMC	COVID-19	female	Moderate	SRP267176	Moderate
SRR12007824	RNA-Seq	PBMC	COVID-19	female	Moderate	SRP267176	Moderate
SRR12007833	RNA-Seq	PBMC	COVID-19	female	Moderate	SRP267176	Moderate
SRR12007834	RNA-Seq	PBMC	COVID-19	female	Moderate	SRP267176	Moderate
SRR12007841	RNA-Seq	PBMC	COVID-19	female	Moderate	SRP267176	Moderate
SRR12007842	RNA-Seq	PBMC	COVID-19	female	Moderate	SRP267176	Moderate
SRR12007853	RNA-Seq	PBMC	COVID-19	female	Moderate	SRP267176	Moderate
SRR12007854	RNA-Seq	PBMC	COVID-19	female	Moderate	SRP267176	Moderate
SRR12007829	RNA-Seq	PBMC	COVID-19	male	ICU	SRP267176	Severe
SRR12007830	RNA-Seq	PBMC	COVID-19	male	ICU	SRP267176	Severe
SRR12007837	RNA-Seq	PBMC	COVID-19	female	ICU	SRP267176	Severe
SRR12007838	RNA-Seq	PBMC	COVID-19	female	ICU	SRP267176	Severe
SRR12007843	RNA-Seq	PBMC	COVID-19	male	ICU	SRP267176	Severe
SRR12007844	RNA-Seq	PBMC	COVID-19	male	ICU	SRP267176	Severe
SRR12007847	RNA-Seq	PBMC	COVID-19	female	ICU	SRP267176	Severe
SRR12007848	RNA-Seq	PBMC	COVID-19	female	ICU	SRP267176	Severe
SRR12007825	RNA-Seq	PBMC	COVID-19	male	Severe	SRP267176	Severe
SRR12007826	RNA-Seq	PBMC	COVID-19	male	Severe	SRP267176	Severe
SRR12007827	RNA-Seq	PBMC	COVID-19	female	Severe	SRP267176	Severe
SRR12007828	RNA-Seq	PBMC	COVID-19	female	Severe	SRP267176	Severe
SRR12007831	RNA-Seq	PBMC	COVID-19	male	Severe	SRP267176	Severe
SRR12007832	RNA-Seq	PBMC	COVID-19	male	Severe	SRP267176	Severe
SRR12007835	RNA-Seq	PBMC	COVID-19	female	Severe	SRP267176	Severe
SRR12007836	RNA-Seq	PBMC	COVID-19	female	Severe	SRP267176	Severe
SRR12007839	RNA-Seq	PBMC	COVID-19	male	Severe	SRP267176	Severe
SRR12007840	RNA-Seq	PBMC	COVID-19	male	Severe	SRP267176	Severe
SRR12007845	RNA-Seq	PBMC	COVID-19	female	Severe	SRP267176	Severe
SRR12007846	RNA-Seq	PBMC	COVID-19	female	Severe	SRP267176	Severe
SRR12007849	RNA-Seq	PBMC	COVID-19	male	Severe	SRP267176	Severe
SRR12007850	RNA-Seq	PBMC	COVID-19	male	Severe	SRP267176	Severe
SRR12007851	RNA-Seq	PBMC	COVID-19	male	Severe	SRP267176	Severe
SRR12007852	RNA-Seq	PBMC	COVID-19	male	Severe	SRP267176	Severe
