# Supplementary material for: Identification and characterization of endogenous retroviruses upon SARS-CoV-2 infection
Source: Front Immunol. 2024 Apr 5;15:1294020. doi: 10.3389/fimmu.2024.1294020 (PMC11026653; doi:10.3389/fimmu.2024.1294020)
Supplement: Supplementary Table 1 — Meta-information of the 57 RNA-seq samples from humans, monkeys, and mice infected by SARS-CoV-2. [file DataSheet_1.zip › suppleTable/TableS4.xls]

## Sheet: GreatMild
Category	ID	name	Binom_Genome_Fraction	Binom_Expected	Binom_Observed_Region_Hits	Binom_Fold_Enrichment	Binom_Region_Set_Coverage	Binom_Raw_PValue	Binom_Adjp_BH	Hyper_Total_Genes	Hyper_Expected	Hyper_Observed_Gene_Hits	Hyper_Fold_Enrichment	Hyper_Gene_Set_Coverage	Hyper_Term_Gene_Coverage	Hyper_Raw_PValue	Hyper_Adjp_BH
GO	GO:0019034	viral replication complex	0.000403031	79.3653	145	1.82699	0.000736336	2.5396e-11	2.19168e-09	2	1.54186	2	1.29713	0.00013986	1	0.594325	1
GO	GO:0005641	nuclear envelope lumen	0.00157409	309.972	433	1.3969	0.00219885	2.38506e-11	2.16664e-09	8	6.16745	7	1.13499	0.000489511	0.875	0.421326	1
GO	GO:0000780	condensed nuclear chromosome, centromeric region	0.00175899	346.381	478	1.37998	0.00242737	1.24559e-11	1.19438e-09	21	16.1896	16	0.988292	0.00111888	0.761905	0.654864	1
GO	GO:0044423	virion part	0.000362985	71.4794	136	1.90265	0.000690632	7.48688e-12	7.60139e-10	6	4.62559	6	1.29713	0.00041958	1	0.209889	1
GO	GO:0005968	Rab-protein geranylgeranyltransferase complex	0.000335306	66.0288	129	1.95369	0.000655085	4.71136e-12	5.37906e-10	4	3.08372	4	1.29713	0.00027972	1	0.3532	1
GO	GO:0032127	dense core granule membrane	0.00042656	83.9986	154	1.83336	0.000782039	4.98638e-12	5.37906e-10	2	1.54186	1	0.648566	6.99301e-05	0.5	0.947537	1
GO	GO:0098985	asymmetric, glutamatergic, excitatory synapse	0.00143794	283.161	406	1.43381	0.00206174	4.01282e-12	4.94724e-10	4	3.08372	4	1.29713	0.00027972	1	0.3532	1
GO	GO:0016010	dystrophin-associated glycoprotein complex	0.00494352	973.484	1195	1.22755	0.00606842	3.40601e-12	4.52213e-10	21	16.1896	18	1.11183	0.00125874	0.857143	0.257072	1
GO	GO:0045277	respiratory chain complex IV	0.00219433	432.109	583	1.34919	0.00296058	2.94479e-12	4.23559e-10	20	15.4186	11	0.713423	0.000769231	0.55	0.992709	1
GO	GO:0005887	integral component of plasma membrane	0.178065	35064.8	36250	1.0338	0.184084	1.8414e-12	2.88932e-10	1597	1231.18	1298	1.05428	0.0907692	0.812774	1.25509e-05	0.0030947
GO	GO:0032281	AMPA glutamate receptor complex	0.0052492	1033.68	1276	1.23443	0.00647976	1.68007e-13	2.89979e-11	27	20.8151	22	1.05692	0.00153846	0.814815	0.391966	1
GO	GO:1901588	dendritic microtubule	0.000698971	137.642	233	1.6928	0.00118322	8.65443e-14	1.65973e-11	1	0.770931	1	1.29713	6.99301e-05	1	0.770931	1
GO	GO:0032280	symmetric synapse	0.0018378	361.902	519	1.43409	0.00263557	4.92378e-15	1.06231e-12	8	6.16745	7	1.13499	0.000489511	0.875	0.421326	1
GO	GO:0097057	TRAF2-GSTP1 complex	4.97769e-05	9.80211	44	4.48883	0.00022344	1.09947e-15	2.71097e-13	2	1.54186	2	1.29713	0.00013986	1	0.594325	1
GO	GO:0098983	symmetric, GABA-ergic, inhibitory synapse	0.00100458	197.823	325	1.64289	0.00165041	7.75008e-17	2.22944e-14	4	3.08372	3	0.97285	0.00020979	0.75	0.773077	1
GO	GO:0045211	postsynaptic membrane	0.0444144	8746.14	9544	1.09122	0.0484661	3.92235e-18	1.52981e-15	224	172.689	196	1.13499	0.0137063	0.875	5.30269e-05	0.0101694
GO	GO:0098982	GABA-ergic synapse	0.00108822	214.293	352	1.64261	0.00178752	4.43166e-18	1.52981e-15	5	3.85466	4	1.03771	0.00027972	0.8	0.676898	1
GO	GO:0008328	ionotropic glutamate receptor complex	0.00964415	1899.14	2297	1.2095	0.0116646	3.51041e-19	2.01966e-16	46	35.4628	38	1.07154	0.00265734	0.826087	0.242201	1
GO	GO:0047718	indanol dehydrogenase activity	0.000150504	29.6374	90	3.03671	0.000457036	3.87582e-19	8.17604e-17	3	2.31279	3	1.29713	0.00020979	1	0.458169	1
GO	GO:0003990	acetylcholinesterase activity	0.000589368	116.059	228	1.96452	0.00115782	2.92375e-20	6.49226e-18	2	1.54186	2	1.29713	0.00013986	1	0.594325	1
GO	GO:0016722	oxidoreductase activity, oxidizing metal ions	0.00189446	373.059	564	1.51183	0.00286409	2.16991e-20	5.08602e-18	15	11.564	14	1.21066	0.000979021	0.933333	0.110104	1
GO	GO:0099600	transmembrane receptor activity	0.109732	21608.5	22913	1.06037	0.116356	5.71641e-21	1.41868e-18	1268	977.541	1108	1.13346	0.0774825	0.873817	5.75234e-22	8.08971e-19
GO	GO:0004032	alditol:NADP+ 1-oxidoreductase activity	0.000264459	52.0776	135	2.59229	0.000685554	7.97868e-22	2.10388e-19	7	5.39652	7	1.29713	0.000489511	1	0.161794	1
GO	GO:0004322	ferroxidase activity	0.000879709	173.233	314	1.81259	0.00159455	5.05443e-22	1.42164e-19	6	4.62559	6	1.29713	0.00041958	1	0.209889	1
GO	GO:0047787	delta4-3-oxosteroid 5beta-reductase activity	0.000217784	42.8862	120	2.7981	0.000609381	4.07374e-22	1.22765e-19	2	1.54186	2	1.29713	0.00013986	1	0.594325	1
GO	GO:0008227	G-protein coupled amine receptor activity	0.00716532	1411	1792	1.27002	0.0091001	8.26396e-23	2.68197e-20	47	36.2338	45	1.24194	0.00314685	0.957447	0.000534151	0.173353
GO	GO:0010668	ectodermal cell differentiation	0.000949906	187.056	340	1.81763	0.00172658	6.96977e-24	4.41735e-21	6	4.62559	6	1.29713	0.00041958	1	0.209889	1
GO	GO:0060437	lung growth	0.00167512	329.866	528	1.60065	0.00268128	6.28175e-24	4.34598e-21	5	3.85466	4	1.03771	0.00027972	0.8	0.676898	1
GO	GO:0070974	POU domain binding	0.000625147	123.105	250	2.03079	0.00126954	7.39306e-24	2.59928e-21	1	0.770931	1	1.29713	6.99301e-05	1	0.770931	1
GO	GO:0070405	ammonium ion binding	0.00825019	1624.63	2043	1.25751	0.0103747	6.6666e-24	2.55694e-21	70	53.9652	60	1.11183	0.0041958	0.857143	0.0520715	1
GO	GO:0004888	transmembrane signaling receptor activity	0.104073	20494.2	21889	1.06806	0.111156	1.09536e-24	4.62131e-22	1222	942.078	1072	1.13791	0.074965	0.87725	1.30141e-22	2.74532e-19
GO	GO:0045113	regulation of integrin biosynthetic process	0.00144033	283.631	476	1.67824	0.00241721	1.33638e-25	9.75926e-23	4	3.08372	4	1.29713	0.00027972	1	0.3532	1
GO	GO:0001653	peptide receptor activity	0.0152139	2995.93	3580	1.19495	0.0181799	9.19339e-26	4.30966e-23	131	100.992	111	1.0991	0.00776224	0.847328	0.0201744	1
GO	GO:0008528	G-protein coupled peptide receptor activity	0.0151957	2992.36	3580	1.19638	0.0181799	4.48805e-26	2.36689e-23	130	100.221	111	1.10755	0.00776224	0.853846	0.0126547	1
GO	GO:0007198	adenylate cyclase-inhibiting serotonin receptor signaling pathway	0.00129825	255.653	443	1.73281	0.00224963	1.60631e-26	1.26237e-23	4	3.08372	4	1.29713	0.00027972	1	0.3532	1
GO	GO:0045720	negative regulation of integrin biosynthetic process	0.00109467	215.562	389	1.80458	0.00197541	1.63258e-26	1.26237e-23	2	1.54186	2	1.29713	0.00013986	1	0.594325	1
GO	GO:0010845	positive regulation of reciprocal meiotic recombination	0.000591928	116.563	253	2.1705	0.00128478	5.60307e-28	4.91015e-25	2	1.54186	1	0.648566	6.99301e-05	0.5	0.947537	1
GO	GO:0048808	male genitalia morphogenesis	0.00117208	230.807	423	1.8327	0.00214807	5.85397e-30	5.49646e-27	4	3.08372	4	1.29713	0.00027972	1	0.3532	1
GO	GO:0051965	positive regulation of synapse assembly	0.019478	3835.63	4571	1.19172	0.0232123	1.32568e-31	1.34047e-28	65	50.1105	55	1.09757	0.00384615	0.846154	0.0933167	1
GO	GO:0002317	plasma cell differentiation	0.000367183	72.3061	193	2.66921	0.000980089	5.86886e-32	6.42884e-29	3	2.31279	2	0.864755	0.00013986	0.666667	0.866637	1
GO	GO:0007156	homophilic cell adhesion via plasma membrane adhesion molecules	0.0273017	5376.28	6263	1.16493	0.0318046	3.225e-33	3.85387e-30	153	117.953	93	0.788453	0.0065035	0.607843	0.999998	1
GO	GO:0098742	cell-cell adhesion via plasma-membrane adhesion molecules	0.0392983	7738.66	8796	1.13663	0.0446677	1.66363e-33	2.18684e-30	220	169.605	151	0.890305	0.0105594	0.686364	0.998571	1
GO	GO:0007210	serotonin receptor signaling pathway	0.00221163	435.515	733	1.68306	0.0037223	8.39663e-39	1.22637e-35	7	5.39652	7	1.29713	0.000489511	1	0.161794	1
GO	GO:0070346	positive regulation of fat cell proliferation	0.00179642	353.754	634	1.79221	0.00321957	3.36411e-41	5.52765e-38	4	3.08372	4	1.29713	0.00027972	1	0.3532	1
GO	GO:0070349	positive regulation of brown fat cell proliferation	0.00044771	88.1635	242	2.7449	0.00122892	1.84041e-41	3.45603e-38	1	0.770931	1	1.29713	6.99301e-05	1	0.770931	1
GO	GO:0033011	perinuclear theca	0.000984598	193.888	414	2.13525	0.00210237	5.1633e-43	4.45593e-40	4	3.08372	4	1.29713	0.00027972	1	0.3532	1
GO	GO:0033150	cytoskeletal calyx	0.000952641	187.595	412	2.19622	0.00209221	1.53981e-45	2.65771e-42	3	2.31279	3	1.29713	0.00020979	1	0.458169	1
GO	GO:0099589	serotonin receptor activity	0.00352732	694.602	1100	1.58364	0.005586	5.88154e-46	3.54489e-43	29	22.357	27	1.20768	0.00188811	0.931034	0.02397	1
GO	GO:0005549	odorant binding	0.00187471	369.17	675	1.82842	0.00342777	2.2031e-46	1.54915e-43	84	64.7582	81	1.25081	0.00566434	0.964286	8.79357e-07	0.000371001
GO	GO:0051378	serotonin binding	0.00299483	589.745	980	1.66173	0.00497662	4.67409e-49	3.944e-46	11	8.48024	11	1.29713	0.000769231	1	0.05712	1
GO	GO:0004993	G-protein coupled serotonin receptor activity	0.00339327	668.205	1083	1.62076	0.00549967	2.11746e-49	2.23339e-46	22	16.9605	21	1.23817	0.00146853	0.954546	0.0245743	1
GO	GO:0030594	neurotransmitter receptor activity	0.0152826	3009.45	3909	1.29891	0.0198506	1.67187e-56	2.35121e-53	96	74.0094	86	1.16202	0.00601399	0.895833	0.00132559	0.379236
GO	GO:0009593	detection of chemical stimulus	0.0155548	3063.07	4076	1.33069	0.0206987	2.60884e-69	5.71554e-66	461	355.399	433	1.21835	0.0302797	0.939263	3.892e-23	5.11603e-19
GO	GO:0007606	sensory perception of chemical stimulus	0.0156376	3079.37	4128	1.34054	0.0209627	1.45015e-73	3.81243e-70	478	368.505	439	1.1913	0.0306993	0.91841	5.60566e-18	1.05266e-14
GO	GO:0004930	G-protein coupled receptor activity	0.0577208	11366.4	13305	1.17055	0.0675652	8.35559e-75	1.76261e-71	817	629.851	737	1.17012	0.0515385	0.902081	2.06676e-23	8.71967e-20
GO	GO:0050906	detection of stimulus involved in sensory perception	0.0177662	3498.53	4654	1.33027	0.0236338	7.26203e-79	2.38648e-75	473	364.65	437	1.19841	0.0305594	0.92389	3.15544e-19	8.29564e-16
GO	GO:0007608	sensory perception of smell	0.0124094	2443.68	3557	1.45559	0.0180631	3.29384e-100	1.44325e-96	408	314.54	382	1.21447	0.0267133	0.936275	8.33327e-20	2.73852e-16
GO	GO:0050907	detection of chemical stimulus involved in sensory perception	0.0111237	2190.48	3332	1.52113	0.0169205	4.23559e-115	2.78384e-111	424	326.875	398	1.21759	0.0278322	0.938679	3.32336e-21	2.18428e-17
GO	GO:0050911	detection of chemical stimulus involved in sensory perception of smell	0.00929807	1830.98	2907	1.58767	0.0147623	5.07653e-120	6.6731e-116	380	292.954	359	1.22545	0.0251049	0.944737	1.04727e-20	4.58877e-17
GO	GO:0004984	olfactory receptor activity	0.00929807	1830.98	2907	1.58767	0.0147623	5.07653e-120	2.14179e-116	380	292.954	359	1.22545	0.0251049	0.944737	1.04727e-20	7.36403e-18

## Sheet: GreatSevere
Category	ID	name	Binom_Genome_Fraction	Binom_Expected	Binom_Observed_Region_Hits	Binom_Fold_Enrichment	Binom_Region_Set_Coverage	Binom_Raw_PValue	Binom_Adjp_BH	Hyper_Total_Genes	Hyper_Expected	Hyper_Observed_Gene_Hits	Hyper_Fold_Enrichment	Hyper_Gene_Set_Coverage	Hyper_Term_Gene_Coverage	Hyper_Raw_PValue	Hyper_Adjp_BH
BP	GO:0000415	negative regulation of histone H3-K36 methylation	0.000516715	207.789	516	2.48328	0.00128315	2.73294e-72	3.59245e-68	1	0.867217	1	1.15311	6.21659e-05	1	0.867217	1
BP	GO:0070171	negative regulation of tooth mineralization	0.000553619	222.63	520	2.33572	0.0012931	1.01013e-64	6.63905e-61	2	1.73443	2	1.15311	0.000124332	1	0.752058	1
BP	GO:0007210	serotonin receptor signaling pathway	0.00221163	889.372	1373	1.54379	0.00341428	2.90767e-51	1.27405e-47	7	6.07052	7	1.15311	0.000435161	1	0.368823	1
BP	GO:0007198	adenylate cyclase-inhibiting serotonin receptor signaling pathway	0.00129825	522.073	877	1.67984	0.00218086	1.08329e-45	2.84798e-42	4	3.46887	4	1.15311	0.000248663	1	0.565573	1
BP	GO:0051572	negative regulation of histone H3-K4 methylation	0.000707229	284.401	538	1.89169	0.00133786	5.20344e-41	9.77133e-38	3	2.60165	3	1.15311	0.000186498	1	0.652187	1
BP	GO:0042483	negative regulation of odontogenesis	0.0011443	460.163	774	1.68201	0.00192473	9.97624e-41	1.63922e-37	4	3.46887	4	1.15311	0.000248663	1	0.565573	1
BP	GO:0007187	G-protein coupled receptor signaling pathway, coupled to cyclic nucleotide second messenger	0.0269254	10827.6	12169	1.12388	0.030261	6.75202e-38	9.8617e-35	180	156.099	171	1.09546	0.0106304	0.95	0.000211065	0.111525
BP	GO:0019747	regulation of isoprenoid metabolic process	0.000499293	200.783	407	2.02706	0.0010121	1.6995e-37	2.23399e-34	3	2.60165	3	1.15311	0.000186498	1	0.652187	1
BP	GO:0070170	regulation of tooth mineralization	0.00120436	484.314	789	1.62911	0.00196203	4.05554e-37	4.68762e-34	10	8.67217	10	1.15311	0.000621659	1	0.2405	1
BP	GO:0030201	heparan sulfate proteoglycan metabolic process	0.00644508	2591.79	3261	1.2582	0.00810922	4.2793e-37	4.68762e-34	27	23.4149	24	1.02499	0.00149198	0.888889	0.509445	1
BP	GO:0033522	histone H2A ubiquitination	0.00181146	728.45	1095	1.50319	0.00272297	6.93698e-37	7.01436e-34	22	19.0788	18	0.943457	0.00111899	0.818182	0.841702	1
BP	GO:0007193	adenylate cyclase-inhibiting G-protein coupled receptor signaling pathway	0.0130481	5247.11	6167	1.17531	0.0153356	8.48589e-36	7.96764e-33	73	63.3068	71	1.12152	0.00441378	0.972603	0.00221427	0.388088
BP	GO:0000414	regulation of histone H3-K36 methylation	0.000965863	388.407	657	1.69152	0.00163378	1.61773e-35	1.41767e-32	4	3.46887	3	0.864836	0.000186498	0.75	0.912027	1
BP	GO:0006790	sulfur compound metabolic process	0.0361758	14547.5	16015	1.10087	0.0398249	1.60232e-34	1.31641e-31	362	313.932	327	1.04163	0.0203282	0.903315	0.0213382	1
BP	GO:0098742	cell-cell adhesion via plasma-membrane adhesion molecules	0.0392983	15803.2	17317	1.09579	0.0430627	5.15574e-34	3.9866e-31	220	190.788	167	0.875319	0.0103817	0.759091	0.999996	1
BP	GO:0010390	histone monoubiquitination	0.00218884	880.208	1259	1.43034	0.00313079	1.99387e-33	1.45608e-30	27	23.4149	23	0.982283	0.00142982	0.851852	0.715564	1
BP	GO:0007188	adenylate cyclase-modulating G-protein coupled receptor signaling pathway	0.0235854	9484.51	10636	1.12141	0.0264488	4.10591e-32	2.84064e-29	153	132.684	144	1.08528	0.00895188	0.941176	0.00245699	0.39645
BP	GO:0007200	phospholipase C-activating G-protein coupled receptor signaling pathway	0.0137433	5526.65	6413	1.16038	0.0159474	6.06186e-32	3.98416e-29	106	91.925	93	1.0117	0.00578142	0.877359	0.448041	1
CC	GO:0005887	integral component of plasma membrane	0.178065	71606.2	74523	1.04073	0.185318	2.93177e-33	5.06023e-30	1597	1384.94	1405	1.01448	0.087343	0.879775	0.0643846	1
CC	GO:0031226	intrinsic component of plasma membrane	0.183224	73680.9	76394	1.03682	0.189971	1.78521e-28	1.54064e-25	1656	1436.11	1458	1.01524	0.0906378	0.880435	0.0508907	1
CC	GO:0089717	spanning component of membrane	0.00220712	887.558	1209	1.36216	0.00300645	7.80106e-25	4.48821e-22	9	7.80495	7	0.896867	0.000435161	0.777778	0.893921	1
CC	GO:0017059	serine C-palmitoyltransferase complex	0.000924988	371.97	572	1.53776	0.00142241	4.21422e-22	1.81844e-19	8	6.93773	6	0.864836	0.000372995	0.75	0.921799	1
CC	GO:0000110	nucleotide-excision repair factor 1 complex	0.000494681	198.928	348	1.74937	0.000865381	7.94816e-22	2.7437e-19	3	2.60165	2	0.768743	0.000124332	0.666667	0.951802	1
CC	GO:0044214	spanning component of plasma membrane	0.000764919	307.601	489	1.58972	0.00121601	9.98914e-22	2.87354e-19	4	3.46887	3	0.864836	0.000186498	0.75	0.912027	1
CC	GO:0070522	ERCC4-ERCC1 complex	0.000488403	196.404	338	1.72094	0.000840514	3.19594e-20	7.88027e-18	4	3.46887	3	0.864836	0.000186498	0.75	0.912027	1
CC	GO:0016021	integral component of membrane	0.44721	179839	182621	1.01547	0.454129	5.80948e-19	1.2534e-16	5239	4543.35	4626	1.01819	0.287579	0.882993	3.32156e-05	0.00955504
CC	GO:0031224	intrinsic component of membrane	0.460623	185232	187964	1.01475	0.467415	2.88048e-18	5.52412e-16	5371	4657.82	4744	1.0185	0.294915	0.883262	1.82074e-05	0.00785648
CC	GO:0043198	dendritic shaft	0.00740879	2979.34	3429	1.15093	0.00852699	3.55641e-16	6.13836e-14	37	32.087	33	1.02845	0.00205147	0.891892	0.444059	1
CC	GO:0002178	palmitoyltransferase complex	0.00112866	453.875	632	1.39245	0.00157161	1.64572e-15	2.58229e-13	11	9.53938	9	0.943457	0.000559493	0.818182	0.82913	1
CC	GO:0000839	Hrd1p ubiquitin ligase ERAD-L complex	0.000405152	162.926	271	1.66333	0.000673903	6.63778e-15	9.54734e-13	3	2.60165	2	0.768743	0.000124332	0.666667	0.951802	1
CC	GO:0098982	GABA-ergic synapse	0.00108822	437.611	607	1.38708	0.00150944	1.12523e-14	1.49395e-12	5	4.33608	4	0.922492	0.000248663	0.8	0.866033	1
CC	GO:0099056	integral component of presynaptic membrane	0.000804515	323.524	466	1.44039	0.00115882	6.14648e-14	7.57773e-12	3	2.60165	3	1.15311	0.000186498	1	0.652187	1
CC	GO:0098983	symmetric, GABA-ergic, inhibitory synapse	0.00100458	403.976	561	1.3887	0.00139505	8.93508e-14	9.75741e-12	4	3.46887	3	0.864836	0.000186498	0.75	0.912027	1
CC	GO:0032590	dendrite membrane	0.00379427	1525.81	1822	1.19412	0.00453082	9.04511e-14	9.75741e-12	23	19.946	20	1.00271	0.00124332	0.869565	0.634622	1
CC	GO:0043204	perikaryon	0.0161102	6478.49	7071	1.09146	0.0175836	1.33472e-13	1.35513e-11	114	98.8627	104	1.05196	0.00646525	0.912281	0.0948593	1
CC	GO:0019008	molybdopterin synthase complex	0.000446466	179.539	283	1.57625	0.000703744	6.35585e-13	6.09455e-11	2	1.73443	2	1.15311	0.000124332	1	0.752058	1
CC	GO:0032281	AMPA glutamate receptor complex	0.0052492	2110.89	2441	1.15639	0.0060701	1.0969e-12	9.96449e-11	27	23.4149	23	0.982283	0.00142982	0.851852	0.715564	1
CC	GO:0000835	ER ubiquitin ligase complex	0.000542881	218.312	330	1.5116	0.00082062	1.22863e-12	1.06031e-10	6	5.2033	5	0.960929	0.000310829	0.833333	0.81617	1
MF	GO:0008467	[heparan sulfate]-glucosamine 3-sulfotransferase 1 activity	0.00260963	1049.42	1637	1.55991	0.00407077	2.13755e-63	9.01832e-60	7	6.07052	7	1.15311	0.000435161	1	0.368823	1
MF	GO:0008227	G-protein coupled amine receptor activity	0.00716532	2881.43	3760	1.30491	0.00935009	9.98754e-56	2.10687e-52	47	40.7592	45	1.10405	0.00279746	0.957447	0.0412726	1
MF	GO:0051378	serotonin binding	0.00299483	1204.33	1784	1.48133	0.00443632	3.86945e-55	5.44173e-52	11	9.53938	11	1.15311	0.000683824	1	0.208548	1
MF	GO:0034483	heparan sulfate sulfotransferase activity	0.00478711	1925.07	2645	1.37398	0.00657739	7.53574e-55	7.94832e-52	15	13.0083	14	1.07624	0.000870322	0.933333	0.388939	1
MF	GO:0004993	G-protein coupled serotonin receptor activity	0.00339327	1364.55	1933	1.41658	0.00480684	6.84337e-48	5.77444e-45	22	19.0788	21	1.1007	0.00130548	0.954546	0.189998	1
MF	GO:0008146	sulfotransferase activity	0.00867171	3487.2	4367	1.25229	0.0108595	2.88425e-47	2.02811e-44	52	45.0953	50	1.10876	0.00310829	0.961538	0.0241389	1
MF	GO:0008528	G-protein coupled peptide receptor activity	0.0151957	6110.73	7246	1.18578	0.0180188	3.65719e-46	2.20424e-43	130	112.738	118	1.04667	0.00733557	0.907692	0.104594	1
MF	GO:0001653	peptide receptor activity	0.0152139	6118.04	7249	1.18486	0.0180263	8.64812e-46	4.5608e-43	131	113.605	119	1.04749	0.00739774	0.908397	0.0988545	1
MF	GO:0099589	serotonin receptor activity	0.00352732	1418.46	1975	1.39236	0.00491129	1.34371e-44	6.299e-42	29	25.1493	27	1.07359	0.00167848	0.931034	0.239989	1
MF	GO:0004930	G-protein coupled receptor activity	0.0577208	23211.6	25302	1.09006	0.0629192	1.79122e-44	7.55716e-42	817	708.516	773	1.09101	0.0480542	0.946144	3.53576e-14	1.49174e-10
MF	GO:0008188	neuropeptide receptor activity	0.00745868	2999.4	3738	1.24625	0.00929539	4.1372e-39	1.58681e-36	46	39.892	41	1.02778	0.0025488	0.891304	0.415725	1
MF	GO:0016782	transferase activity, transferring sulfur-containing groups	0.0103381	4157.31	4955	1.19188	0.0123217	7.95579e-34	2.79712e-31	70	60.7052	68	1.12017	0.00422728	0.971429	0.00314856	0.885586
MF	GO:0016758	transferase activity, transferring hexosyl groups	0.0225822	9081.09	10238	1.1274	0.0254591	1.17342e-33	3.80821e-31	206	178.647	188	1.05236	0.0116872	0.912621	0.0288488	1
MF	GO:0008194	UDP-glycosyltransferase activity	0.0168996	6795.93	7762	1.14215	0.019302	3.47597e-31	1.04751e-28	145	125.746	133	1.05768	0.00826806	0.917241	0.0423687	1
MF	GO:0035252	UDP-xylosyltransferase activity	0.00209739	843.435	1194	1.41564	0.00296915	3.43443e-30	9.65991e-28	8	6.93773	7	1.00897	0.000435161	0.875	0.711767	1
MF	GO:0016757	transferase activity, transferring glycosyl groups	0.0308095	12389.6	13627	1.09987	0.0338866	5.33129e-29	1.40579e-26	278	241.086	251	1.04112	0.0156036	0.902878	0.0426214	1
MF	GO:0030594	neurotransmitter receptor activity	0.0152826	6145.65	7014	1.14129	0.0174419	4.96005e-28	1.23097e-25	96	83.2528	89	1.06903	0.00553276	0.927083	0.0490554	1
MF	GO:0070405	ammonium ion binding	0.00825019	3317.69	3956	1.1924	0.00983749	1.8306e-27	4.29073e-25	70	60.7052	64	1.05428	0.00397861	0.914286	0.161725	1
MF	GO:0047787	delta4-3-oxosteroid 5beta-reductase activity	0.000217784	87.5786	206	2.35217	0.000512266	3.81161e-27	8.46377e-25	2	1.73443	2	1.15311	0.000124332	1	0.752058	1
MF	GO:0022841	potassium ion leak channel activity	0.0016017	644.101	933	1.44853	0.00232012	7.90964e-27	1.66854e-24	16	13.8755	14	1.00897	0.000870322	0.875	0.640962	1

## Sheet: GreatMonkey
Category	Term	Count	%	PValue	Genes	List Total	Pop Hits	Pop Total	Fold Enrichment	Bonferroni	Benjamini	FDR
BP	potassium ion transmembrane transport	19	0.419241	0.000479	KCNG1, KCNC2, KCNH7, LRRC38, KCNA2, KCNC4, KCNA5, SLC9C2, SLC9A1, SLC9A2, SLC9A4, KCNS1, SLC9A8, KCNQ2, KCNA10, KCNN3, KCNK1, KCNK2, KCNH1	2148	55	14865	2.39068	0.888653	1	1
CC	early endosome	38	0.838482	0.000739	UHRF1BP1L, LRP1, TGFBRAP1, DYSF, CXCR4, PCSK9, MLC1, SLC5A1, SLC30A10, TM9SF4, TRAK2, LRP6, EEA1, RAB21, SNX27, TMEM127, RPS6KC1, DNER, TOM1, STX6, WASF2, VPS16, WLS, RAB11FIP5, PTPN1, EPHA4, VCAM1, FZD5, ARFGAP3, PHETA1, TMEM230, MYO1B, ITCH, ALS2, WDFY1, NF2, RAB17, ACKR1	2309	158	16714	1.74094	0.453157	0.150842	0.150842
BP	keratinization	10	0.220653	0.000997	LOC717993, SPRR2G, LOC100423831, LOC713600, SFN, LOC107000798, ABCA12, SPRR1B, IVL, LOC107000794	2148	20	14865	3.4602	0.989606	1	1
MF	delayed rectifier potassium channel activity	11	0.242718	0.00124658	KCNG1, KCNS1, KCNC2, KCNB1, KCNC4, KCNA2, KCNQ2, KCNA10, KCNA5, KCNA6, KCNH1	2085	25	14874	3.13888	0.840762	0.606095	0.606095
CC	dendrite cytoplasm	9	0.198588	0.00156936	ABHD12, SFPQ, KIF5C, LRRK2, KIF5A, HNRNPU, KIF17, UHMK1, TRAK2	2309	18	16714	3.61932	0.722408	0.213433	0.213433
BP	regulation of ion transmembrane transport	27	0.595763	0.00167482	KCNG1, CLIC4, KCNC2, KCNC4, KCNA2, KCNA6, CACNA1C, CACNA1E, CACNA1I, SCN9A, SCN7A, SCN3A, KCNJ3, SCN1A, KCNH1, KCNJ4, KCNH3, KCNJ8, KCND3, KCNB1, KCNH7, CACNA2D4, KCNAB2, KCNS1, SCN8A, KCNQ2, KCNA10	2148	100	14865	1.86851	0.999534	1	1
MF	GTPase activator activity	41	0.904678	0.0024553	RGS18, LRRK2, RGS16, ASAP3, AGAP1, RASAL2, ARHGAP15, SIPA1L2, RAP1GAP, RGS4, RIC8B, ARHGAP40, RGS1, CHN1, TBC1D30, SRGAP2, RGS8, TBC1D22A, EVI5, SRGAP1, TBC1D15, AGFG1, GIT2, RABGAP1L, JUN, RALGAPA2, TBC1D8, ELMOD3, ARHGAP29, RANGAP1, ARFGAP3, SGSM1, RALGAPB, TBC1D20, SGSM3, RAB3GAP2, SMAP2, DEPDC5, PLCB1, RIN2, RAB3GAP1	2085	183	14874	1.59829	0.973247	0.606095	0.606095
MF	Wnt-protein binding	11	0.242718	0.00246773	FZD5, FRZB, FZD7, PTPRO, APCDD1L, ROR1, FZD10, TRABD2B, WLS, LRP6, TRABD2A	2085	27	14874	2.90637	0.973734	0.606095	0.606095
MF	cysteine-type endopeptidase inhibitor activity	11	0.242718	0.00246773	CST3, LOC703055, CST2, LOC712306, CST11, LOC703291, LOC703642, CST7, CST5, LOC713135, CSTL1	2085	27	14874	2.90637	0.973734	0.606095	0.606095
MF	protease binding	22	0.485437	0.00273861	PRNP, VWF, CRADD, IL1R1, SLC2A13, LOC716834, FN1, A2ML1, CFLAR, F3, CST3, DPP4, COL3A1, PINK1, SELL, FAP, ADAMTSL4, BIN1, CD28, ITGAV, LOC100430319, ATP9A	2085	80	14874	1.9618	0.982394	0.606095	0.606095
MF	protein tyrosine phosphatase activity	25	0.551633	0.00287833	PTPRT, PTPRU, PTPRR, PTPRQ, PTPRO, PTPN22, DUSP18, DUSP16, PTPRF, CDC14A, DUSP11, DUSP12, DUSP10, PTPN1, PTPN18, EYA2, EYA3, PTPN11, PTPN14, SSH1, PTP4A2, PTPRB, PTPRC, PTPRA, PTPN4	2085	96	14874	1.85776	0.985677	0.606095	0.606095
BP	substrate adhesion-dependent cell spreading	15	0.33098	0.00421548	NTNG1, ITGA4, LAMB3, FZD7, PXN, KIF14, FN1, LAMC1, PARVB, MERTK, USH2A, ATRN, TMEFF2, PARVG, ITGAV	2148	46	14865	2.25665	1	1	1
MF	interleukin-1 receptor binding	7	0.154457	0.005325	IL1RN, IL36A, IL36B, IL37, IL1B, IL36G, IRAK4	2085	13	14874	3.84128	0.999616	0.71355	0.71355
MF	voltage-gated potassium channel activity	17	0.37511	0.00595873	KCNG1, SNAP25, KCNH3, KCNC2, KCNB1, KCND3, KCNE4, KCNH7, KCNA2, KCNC4, KCNA5, KCNAB2, LRRC52, KCNS1, KCNQ2, KCNA10, KCNH1	2085	59	14874	2.05551	0.99985	0.73193	0.73193
CC	chromosome	28	0.617829	0.00638897	ZNF692, MCM8, GTF2B, C1H1ORF131, SAMHD1, RNF2, PES1, HORMAD2, LLPH, KMT5A, DDX18, EMX1, SETDB1, PARP1, KRR1, RECQL, DNTTIP2, CTCFL, MYCL, MSH4, NCL, POLR1B, CENPM, MPHOSPH10, NCAPD2, MCM5, INTS7, MCM6	2309	120	16714	1.68901	0.994647	0.744771	0.744771
BP	negative regulation of GTPase activity	9	0.198588	0.00656956	NKG2D, MKKS, WNK1, LRRK2, RCC2, TMED2, SH3BP4, FZD10, F11R	2148	21	14865	2.96588	1	1	1
BP	lipoprotein metabolic process	8	0.176523	0.00667736	APOL5, APOL4, APOL6, PCSK9, OLR1, APOL1, APOLD1, APOL2	2148	17	14865	3.25665	1	1	1
MF	receptor binding	38	0.838482	0.00979406	ANKRD13C, PECR, LEPROT, NXPH2, SERPINE2, VTCN1, MCHR1, TRAK2, WNT6, TESPA1, SCP2, WIF1, HNF4A, PDPN, TNR, LRIG2, LBP, EPHB2, ERMAP, BOK, ANGPT4, ITPRID2, TGFB2, CD160, WNT7B, STYK1, FN1, NGF, ZDHHC17, CFC1, PEX14, CD2, HCK, PTPRC, LCK, CAPRIN2, STRAP, REN	2085	180	14874	1.50603	0.999999	0.938066	0.938066
MF	aldehyde oxidase activity	4	0.0882613	0.00983508	AOX4, AOX2, AOX1, FMO5	2085	4	14874	7.13381	1	0.938066	0.938066
MF	2'-5'-oligoadenylate synthetase activity	4	0.0882613	0.00983508	OAS1, OAS2, OAS3, OASL	2085	4	14874	7.13381	1	0.938066	0.938066
BP	phosphatidylinositol-mediated signaling	12	0.264784	0.0103327	PLCB4, PLCL1, PITPNM2, PI4KA, PIK3CD, PIK3C2G, PI4KB, PLCH2, PLCB1, PLCD4, KCNH1, PIK3C2B	2148	36	14865	2.3068	1	1	1
BP	regulation of ribonuclease activity	4	0.0882613	0.0107352	OAS1, OAS2, OAS3, OASL	2148	4	14865	6.92039	1	1	1
CC	receptor complex	34	0.750221	0.0109913	NOTCH2, BMPR2, LRP1, ITLN1, ITPR2, LRP2, LRP8, ACVR1C, ERBB4, LEPR, OLR1, EPHB2, IL6R, ACVR1, EPHA4, CR2, FCRL5, VDR, NR1H4, GPR37L1, MERTK, ACVR2A, LRP1B, TGFBR3, P2RX6, PTPRB, PTPRA, CAPRIN2, KLRD1, ROR1, PLA2R1, GPRC5D, RAMP1, DDR2	2309	160	16714	1.53821	0.999879	0.803236	0.803236
CC	dendrite	39	0.860547	0.0111422	SNAP47, PRKAA2, KCNC2, KCNA2, ELAVL4, LRP2, CACNA1C, TRAK2, BRINP2, NTF3, DNER, KIF1B, DIP2B, KIF1A, EPHB2, RGS8, BRINP3, GABRD, MARK1, EPHA4, PRNP, KCND3, KCNB1, HTR1D, AZIN2, NGF, PDYN, MTOR, SLC4A8, TANC1, PLCB4, MLPH, BIN1, SYT11, PPT1, ATXN10, RAB17, KCNK1, CNIH3	2309	190	16714	1.48582	0.999893	0.803236	0.803236
MF	poly(A) binding	8	0.176523	0.011315	KHDRBS1, PABPC4, ELAVL4, HNRNPU, RBMS1, PPIE, LARP4, RBMS2	2085	19	14874	3.00371	1	0.938066	0.938066
BP	lipid transport	15	0.33098	0.0113193	OSBPL9, OSBPL8, OSBPL6, OSBPL2, ABCA4, ABCA12, APOLD1, APOL5, APOL4, APOL6, SCP2, LBP, APOL1, APOL2, OSBP2	2148	51	14865	2.03541	1	1	1
MF	RNA polymerase II sequence-specific DNA binding transcription factor binding	24	0.529568	0.0114554	HDAC4, SPEN, RERE, ATF2, PIAS3, JUN, MKKS, PRRX1, DHX9, BHLHE41, TBX3, NEUROD1, NHLH2, HIRA, CREB1, RBL1, BBS10, HNF4A, MIER1, SP3, EP300, DMAP1, PPARA, NFE2L2	2085	101	14874	1.69516	1	0.938066	0.938066
MF	DNA replication origin binding	7	0.154457	0.0121072	ORC4, CDC45, DHX9, MCM8, DDX11, ORC2, MCM5	2085	15	14874	3.32911	1	0.939261	0.939261
CC	Golgi apparatus	115	2.53751	0.0121315	GALNT13, ZMYND8, GORAB, PRDM2, GCC2, SLA2, PWP1, RASSF2, GNPTAB, RXYLT1, LARGE1, KIFAP3, SLC30A7, ST6GAL2, FBXW8, TANGO2, COG2, AP1B1, SLC30A1, ACSL3, LAX1, UHMK1, TPST2, OLFM3, SLC9A8, ATF6, XPR1, TMEM87B, SLC35D1, LMAN2L, CUL3, GLT8D2, GIGYF2, CAMSAP2, NCSTN, ST3GAL5, KIAA0319L, ST3GAL3, OSBPL9, PRNP, VCAM1, SYT1, FZD5, ST8SIA1, SLC35E3, M6PR, TMEM230, PROC, PPT1, IFT27, CEP83, CEP85, SERINC3, …	2309	676	16714	1.23142	0.999953	0.803236	0.803236
BP	peptide cross-linking	9	0.198588	0.012136	SPRR3, COL3A1, FN1, TGM6, PI3, SPRR1B, TGM3, IVL, TGM2	2148	23	14865	2.70798	1	1	1

## Sheet: GreatMouse
Category	ID	name	Binom_Genome_Fraction	Binom_Expected	Binom_Observed_Region_Hits	Binom_Fold_Enrichment	Binom_Region_Set_Coverage	Binom_Raw_PValue	Binom_Adjp_BH	Hyper_Total_Genes	Hyper_Expected	Hyper_Observed_Gene_Hits	Hyper_Fold_Enrichment	Hyper_Gene_Set_Coverage	Hyper_Term_Gene_Coverage	Hyper_Raw_PValue	Hyper_Adjp_BH
BP	GO:0006139	nucleobase-containing compound metabolic process	0.277151	32844.8	39550	1.20415	0.33373	0	0	3795	3015.78	3214	1.06573	0.189037	0.846904	1.06332e-19	1.28879e-17
BP	GO:0006725	cellular aromatic compound metabolic process	0.291119	34500.3	41358	1.19877	0.348986	0	0	3972	3156.44	3373	1.06861	0.198388	0.849194	1.85015e-22	3.22914e-20
BP	GO:0007275	multicellular organism development	0.432465	51251	59398	1.15896	0.501211	0	0	4722	3752.44	4129	1.10035	0.242854	0.874418	4.75522e-58	1.03743e-54
BP	GO:0008152	metabolic process	0.548466	64998.1	75920	1.16803	0.640626	0	0	8684	6900.93	7347	1.06464	0.432126	0.846039	6.6668e-55	1.09086e-51
BP	GO:0009058	biosynthetic process	0.295292	34994.8	41335	1.18118	0.348792	0	0	3833	3045.98	3246	1.06567	0.190919	0.846856	7.00121e-20	8.89766e-18
BP	GO:0009893	positive regulation of metabolic process	0.273254	32383	39441	1.21795	0.33281	0	0	3106	2468.25	2675	1.08376	0.157334	0.861236	3.49444e-25	8.96905e-23
BP	GO:0009987	cellular process	0.808701	95838.4	104304	1.08833	0.880136	0	0	14736	11710.3	11816	1.00903	0.694977	0.801846	6.4453e-05	0.00117342
BP	GO:0010467	gene expression	0.24454	28980.2	34815	1.20134	0.293775	0	0	3161	2511.96	2647	1.05376	0.155688	0.837393	2.58609e-11	1.38737e-09
BP	GO:0010468	regulation of gene expression	0.327672	38832	45292	1.16636	0.382182	0	0	4185	3325.7	3441	1.03467	0.202388	0.822222	3.49742e-07	1.01286e-05
BP	GO:0010604	positive regulation of macromolecule metabolic process	0.261026	30933.9	37822	1.22267	0.319149	0	0	2912	2314.08	2506	1.08293	0.147394	0.860577	4.55252e-23	8.51321e-21
CC	GO:0005622	intracellular	0.770232	91279.4	101372	1.11057	0.855395	0	0	13881	11030.8	11607	1.05223	0.682684	0.836179	3.52798e-90	1.99213e-87
CC	GO:0005623	cell	0.864742	102480	109405	1.06758	0.923179	0	0	17026	13530.1	13608	1.00576	0.800376	0.799248	0.000622826	0.00689587
CC	GO:0005737	cytoplasm	0.626598	74257.4	87138	1.17346	0.735286	0	0	10433	8290.81	8902	1.07372	0.523586	0.853254	1.2675e-96	2.14714e-93
CC	GO:0005829	cytosol	0.235865	27952.1	34455	1.23264	0.290737	0	0	3352	2663.74	2876	1.07969	0.169157	0.857995	8.02454e-25	8.49598e-23
CC	GO:0012505	endomembrane system	0.270573	32065.4	38448	1.19905	0.324431	0	0	3650	2900.55	3167	1.09186	0.186272	0.867671	5.00903e-36	8.48529e-34
CC	GO:0016020	membrane	0.61524	72911.4	79384	1.08877	0.669856	0	0	10076	8007.11	7886	0.984874	0.463828	0.782652	0.999981	1
CC	GO:0032991	macromolecular complex	0.357232	42335.2	50375	1.18991	0.425073	0	0	5100	4052.82	4234	1.0447	0.249029	0.830196	1.53611e-13	7.43478e-12
CC	GO:0043226	organelle	0.736275	87255.2	97228	1.11429	0.820427	0	0	12862	10221.1	10800	1.05664	0.635219	0.839683	9.55028e-88	4.04454e-85
CC	GO:0043227	membrane-bounded organelle	0.698654	82796.8	92061	1.11189	0.776827	0	0	11804	9380.3	9920	1.05753	0.583461	0.840393	3.47277e-75	1.17657e-72
CC	GO:0043229	intracellular organelle	0.689987	81769.7	91905	1.12395	0.775511	0	0	11801	9377.92	9872	1.05269	0.580638	0.836539	2.46725e-63	6.96588e-61
MF	GO:0003824	catalytic activity	0.382223	45296.9	52924	1.16838	0.446582	0	0	5807	4614.66	4958	1.0744	0.291613	0.853797	3.04933e-41	4.19892e-38
MF	GO:0005488	binding	0.762462	90358.6	100722	1.11469	0.84991	0	0	13438	10678.8	11053	1.03504	0.6501	0.822518	9.31099e-39	9.61592e-36
MF	GO:0005515	protein binding	0.58479	69302.9	80866	1.16685	0.682362	0	0	8414	6686.37	7212	1.07861	0.424185	0.857143	5.66508e-77	2.34024e-73
MF	GO:0043167	ion binding	0.435432	51602.7	59517	1.15337	0.502215	0	0	5959	4735.45	5090	1.07487	0.299376	0.85417	3.68784e-43	7.61723e-40
MF	GO:0097159	organic cyclic compound binding	0.40507	48004.4	55251	1.15096	0.466218	0	0	6032	4793.46	4957	1.03412	0.291554	0.821784	2.87225e-10	2.47193e-08
MF	GO:1901363	heterocyclic compound binding	0.399751	47374.1	54638	1.15333	0.461045	0	0	5939	4719.56	4880	1.034	0.287025	0.821687	5.01023e-10	3.90515e-08
MF	GO:0043168	anion binding	0.205056	24301	29751	1.22427	0.251044	5.01081378012192e-320	2.95709603139276e-317	2682	2131.31	2359	1.10683	0.138748	0.879567	8.03289e-35	6.63678e-32
MF	GO:0001882	nucleoside binding	0.135981	16115	20169	1.25157	0.17019	7.604e-243	3.92652e-240	1851	1470.94	1630	1.10814	0.0958711	0.880605	2.578e-24	7.60694e-22
MF	GO:0017076	purine nucleotide binding	0.139159	16491.5	20565	1.247	0.173531	7.80674e-241	3.5833e-238	1883	1496.37	1659	1.10868	0.0975768	0.881041	5.47909e-25	2.26341e-22
MF	GO:0000166	nucleotide binding	0.153579	18200.4	22430	1.23239	0.189268	1.78368e-240	7.36837e-238	2117	1682.32	1862	1.10681	0.109517	0.879547	3.47813e-27	2.05259e-24

## Sheet: GreatSevereMild
Category	ID	name	Binom_Genome_Fraction	Binom_Expected	Binom_Observed_Region_Hits	Binom_Fold_Enrichment	Binom_Region_Set_Coverage	Binom_Raw_PValue	Binom_Adjp_BH	Hyper_Total_Genes	Hyper_Expected	Hyper_Observed_Gene_Hits	Hyper_Fold_Enrichment	Hyper_Gene_Set_Coverage	Hyper_Term_Gene_Coverage	Hyper_Raw_PValue	Hyper_Adjp_BH
BP	GO:0002457	T cell antigen processing and presentation	0.000735602	10.9406	85	7.76922	0.00571505	1.25003e-45	1.64317e-41	3	1.06259	1	0.941096	0.000152207	0.333333	0.730684	1
BP	GO:0034720	histone H3-K4 demethylation	0.00109382	16.2683	92	5.65515	0.00618571	1.92213e-38	1.26332e-34	7	2.47938	3	1.20998	0.000456621	0.428571	0.477351	1
BP	GO:0060765	regulation of androgen receptor signaling pathway	0.00275261	40.9395	123	3.00443	0.00827002	3.19428e-25	1.39963e-21	26	9.20912	10	1.08588	0.00152207	0.384615	0.444771	1
BP	GO:0070076	histone lysine demethylation	0.00353645	52.5976	134	2.54764	0.00900962	3.83204e-21	1.25931e-17	27	9.56332	12	1.2548	0.00182648	0.444444	0.215673	0.915705
BP	GO:0006482	protein demethylation	0.00388764	57.8208	137	2.36939	0.00921132	5.45432e-19	1.43394e-15	31	10.9801	14	1.27503	0.0021309	0.451613	0.171278	0.806104
BP	GO:0016577	histone demethylation	0.00382477	56.8858	135	2.37317	0.00907685	8.60925e-19	1.88614e-15	29	10.2717	13	1.26561	0.00197869	0.448276	0.192068	0.865178
BP	GO:0002456	T cell mediated immunity	0.00359627	53.4873	125	2.337	0.00840449	4.90613e-17	9.21301e-14	31	10.9801	17	1.54825	0.00258752	0.548387	0.0209022	0.258719
BP	GO:0070988	demethylation	0.00546238	81.242	163	2.00635	0.0109595	8.04754e-16	1.32231e-12	58	20.5434	23	1.11958	0.00350076	0.396552	0.2922	0.916868
BP	GO:0006203	dGTP catabolic process	0.000136415	2.02889	17	8.37894	0.00114301	6.91361e-11	1.00977e-07	3	1.06259	2	1.88219	0.000304414	0.666667	0.287484	0.916868
BP	GO:1901787	benzoyl-CoA metabolic process	7.69259e-05	1.14412	13	11.3625	0.000874067	3.1906e-10	4.19404e-07	1	0.354197	1	2.82329	0.000152207	1	0.354197	0.916868
MF	GO:0032453	histone demethylase activity (H3-K4 specific)	0.00109382	16.2683	92	5.65515	0.00618571	1.92213e-38	8.10945e-35	7	2.47938	3	1.20998	0.000456621	0.428571	0.477351	1
MF	GO:0043023	ribosomal large subunit binding	0.00105765	15.7304	72	4.57713	0.00484099	4.03509e-25	8.51203e-22	8	2.83358	4	1.41164	0.000608828	0.5	0.302609	1
MF	GO:0032399	HECT domain binding	0.000816175	12.139	56	4.61324	0.00376521	4.63707e-20	6.52127e-17	3	1.06259	3	2.82329	0.000456621	1	0.0444229	0.72363
MF	GO:0032451	demethylase activity	0.00435362	64.7514	149	2.30111	0.0100181	2.06064e-19	2.17346e-16	37	13.1053	17	1.29719	0.00258752	0.45946	0.122303	0.97277
MF	GO:0032452	histone demethylase activity	0.00380543	56.5982	135	2.38524	0.00907685	5.76072e-19	4.8609e-16	27	9.56332	13	1.35936	0.00197869	0.481482	0.119593	0.97277
MF	GO:0051213	dioxygenase activity	0.00851861	126.697	211	1.66539	0.0141868	3.95202e-12	2.77893e-09	87	30.8151	32	1.03845	0.00487062	0.367816	0.43473	1
MF	GO:0008832	dGTPase activity	7.90917e-05	1.17633	14	11.9014	0.000941303	3.70832e-11	1.95568e-08	1	0.354197	1	2.82329	0.000152207	1	0.354197	1
MF	GO:0032567	dGTP binding	7.90917e-05	1.17633	14	11.9014	0.000941303	3.70832e-11	1.95568e-08	1	0.354197	1	2.82329	0.000152207	1	0.354197	1
MF	GO:0047962	glycine N-benzoyltransferase activity	7.69259e-05	1.14412	13	11.3625	0.000874067	3.1906e-10	1.49568e-07	1	0.354197	1	2.82329	0.000152207	1	0.354197	1
MF	GO:0050681	androgen receptor binding	0.00612759	91.1357	154	1.68979	0.0103543	1.10582e-09	4.66544e-07	43	15.2305	17	1.11618	0.00258752	0.395349	0.338115	1
CC	GO:0098982	GABA-ergic synapse	0.00108822	16.1851	41	2.5332	0.00275667	1.65585e-07	0.000270188	5	1.77099	3	1.69397	0.000456621	0.6	0.241697	1
CC	GO:0098983	symmetric, GABA-ergic, inhibitory synapse	0.00100458	14.9411	38	2.54332	0.00255497	4.14438e-07	0.000270188	4	1.41679	2	1.41164	0.000304414	0.5	0.444466	1
CC	GO:0032280	symmetric synapse	0.0018378	27.3336	57	2.08534	0.00383245	4.6962e-07	0.000270188	8	2.83358	5	1.76456	0.000761035	0.625	0.110954	1
CC	GO:0098985	asymmetric, glutamatergic, excitatory synapse	0.00143794	21.3865	45	2.10413	0.00302562	5.5927e-06	0.00241325	4	1.41679	3	2.11747	0.000456621	0.75	0.130502	1
CC	GO:0035355	Toll-like receptor 2-Toll-like receptor 6 protein complex	1.85311e-05	0.275613	5	18.1414	0.00033618	1.05353e-05	0.00363677	1	0.354197	1	2.82329	0.000152207	1	0.354197	1
CC	GO:0089717	spanning component of membrane	0.00220712	32.8264	58	1.76687	0.00389968	4.43705e-05	0.0127639	9	3.18777	5	1.56849	0.000761035	0.555556	0.178826	1
CC	GO:0005887	integral component of plasma membrane	0.178065	2648.36	2823	1.06594	0.189807	0.000106316	0.0238396	1597	565.653	665	1.17563	0.101218	0.416406	4.25628e-08	9.18293e-06
CC	GO:0072517	host cell viral assembly compartment	0.000244611	3.6381	13	3.57329	0.000874067	0.000110496	0.0238396	1	0.354197	1	2.82329	0.000152207	1	0.354197	1
CC	GO:0031226	intrinsic component of plasma membrane	0.183224	2725.09	2897	1.06308	0.194782	0.000155105	0.0297456	1656	586.55	692	1.17978	0.105327	0.417874	1.1158e-08	3.20978e-06
CC	GO:0031372	UBC13-MMS2 complex	0.00029799	4.432	14	3.15884	0.000941303	0.000215662	0.0363892	2	0.708394	1	1.41164	0.000152207	0.5	0.582951	1
