# Supplementary material for: Identification and characterization of endogenous retroviruses upon SARS-CoV-2 infection
Source: Front Immunol. 2024 Apr 5;15:1294020. doi: 10.3389/fimmu.2024.1294020 (PMC11026653; doi:10.3389/fimmu.2024.1294020)
Supplement: Supplementary Table 1 — Meta-information of the 57 RNA-seq samples from humans, monkeys, and mice infected by SARS-CoV-2. [file DataSheet_1.zip › suppleTable/TableS8.csv]

Gene Name	Direction	Primer Sequence (5'-3')
ERVB2_3-q-F	Forward	GTCCCTCTGCTTCACGAGTC
ERVB2_3-q-R	Reverse	CAGAATGCAGAATCCCCAGT
ERVB2_4-q-F	Forward	TTCTTTCCAGCACTGCCTTT
ERVB2_4-q-R	Reverse	TGGCTTACTCCACACGACTG
ERVB2_5-q-F	Forward	GGCATTATTGGGGACTTCCT
ERVB2_5-q-R	Reverse	AACATGGGGCAGTCTGAGTC
ERVB2_7-q-F	Forward	GACTGGCATCAGACAGCAAA
ERVB2_7-q-R	Reverse	GGTAAACTCCGCAAGCTACG
IFNβ-q-F	Forward	TCCGAGCAGAGATCTTCAGGAA
IFNβ-q-R	Reverse	TGCAACCACCACTCATTCTGAG
β-actin-q-F	Forward	CTGTCGAGTCGCGTCCA
β-actin-q-R	Reverse	ACCCATTCCCACCATCACAC
