# Supplementary material for: Identification and characterization of endogenous retroviruses upon SARS-CoV-2 infection
Source: Front Immunol. 2024 Apr 5;15:1294020. doi: 10.3389/fimmu.2024.1294020 (PMC11026653; doi:10.3389/fimmu.2024.1294020)
Supplement: Supplementary Table 9 — Expression matrix of coding genes and transposable elements from primary human bronchial epithelial cells with or without SARS-CoV-2 infection (GSE147507). [file DataSheet_2.zip]

Archive with 12 entries (11 files):
- supplementaryTable2/
- __MACOSX/._supplementaryTable2
- supplementaryTable2/TableS11.txt
- __MACOSX/supplementaryTable2/._TableS11.txt
- supplementaryTable2/TableS10.txt
- __MACOSX/supplementaryTable2/._TableS10.txt
- supplementaryTable2/TableS12.txt
- __MACOSX/supplementaryTable2/._TableS12.txt
- supplementaryTable2/TableS9.txt
- __MACOSX/supplementaryTable2/._TableS9.txt
- supplementaryTable2/TableS13.txt
- __MACOSX/supplementaryTable2/._TableS13.txt
