# Supplementary material for: Identification and characterization of endogenous retroviruses upon SARS-CoV-2 infection
Source: Front Immunol. 2024 Apr 5;15:1294020. doi: 10.3389/fimmu.2024.1294020 (PMC11026653; doi:10.3389/fimmu.2024.1294020)
Supplement: Supplementary Table 9 — Expression matrix of coding genes and transposable elements from primary human bronchial epithelial cells with or without SARS-CoV-2 infection (GSE147507). [file DataSheet_2.zip › supplementaryTable2/TableS11.txt]

gene/TE	VSV_24h_1.bam.T	VSV_24h_2.bam.T	VSV_24h_3.bam.T	DMSO_1.bam.C	DMSO_2.bam.C	DMSO_3_mock.bam.C
0610005C13Rik	2	1	4	3	6	9
0610009B22Rik	239	195	143	405	360	361
0610009E02Rik	1	3	7	6	15	14
0610009L18Rik	2	6	3	7	8	27
0610010F05Rik	920	896	730	911	1000	431
0610010K14Rik	409	525	412	410	311	1128
0610012G03Rik	131	170	141	251	172	609
0610030E20Rik	451	614	603	991	1203	647
0610031O16Rik	0	0	0	0	0	0
0610038B21Rik	16	18	30	21	19	5
0610039H22Rik	0	0	0	0	0	1
0610039K10Rik	114	92	85	422	329	18
0610040B10Rik	8	9	9	12	12	32
0610040F04Rik	57	145	28	52	71	8
0610040J01Rik	0	0	1	1	0	0
0610043K17Rik	1	0	1	0	0	0
1110002E22Rik	0	0	0	0	0	0
1110002J07Rik	127	130	216	27	52	41
1110002L01Rik	229	186	236	460	642	304
1110004F10Rik	2693	3283	2416	2426	1850	1675
1110006O24Rik	0	2	2	17	16	29
1110008P14Rik	174	265	211	173	181	355
1110012L19Rik	113	107	84	177	198	258
1110015O18Rik	0	0	0	0	0	0
1110017D15Rik	1	1	0	0	0	2
1110019D14Rik	66	41	29	150	208	141
1110020A21Rik	5	4	2	7	14	29
1110025L11Rik	0	0	0	0	0	0
1110028F11Rik	0	0	0	0	0	0
1110028F18Rik	0	0	0	0	0	0
1110032A03Rik	51	47	30	223	321	344
1110032F04Rik	0	0	0	0	0	0
1110036E04Rik	0	0	0	0	0	0
1110038B12Rik	347	732	595	836	435	1477
1110038F14Rik	256	275	297	257	213	518
1110046J04Rik	14	13	22	16	40	40
1110051M20Rik	635	861	475	465	604	595
1110058D11Rik	0	0	0	0	0	0
1110059E24Rik	621	632	432	1020	825	973
1110059G10Rik	306	369	270	393	373	430
1110065P20Rik	43	70	65	54	47	123
1190005I06Rik	2	1	2	2	7	22
1190007I07Rik	55	61	62	70	55	151
1190028D05Rik	0	0	0	0	0	0
1300002E11Rik	70	56	44	63	97	93
1300017J02Rik	0	0	10	0	0	4
1500004A13Rik	11	15	5	8	13	9
1500009C09Rik	0	0	0	0	0	0
1500009L16Rik	0	0	0	0	0	0
1500011B03Rik	55	99	112	164	140	263
1500012K07Rik	0	0	0	0	0	1
1500015A07Rik	42	56	40	123	127	160
1500015L24Rik	0	0	0	0	0	0
1500026H17Rik	0	0	0	1	0	6
1600002D24Rik	10	16	10	0	0	3
1600010M07Rik	51	50	19	22	18	43
1600012H06Rik	311	440	396	457	578	708
1600012P17Rik	0	0	0	0	0	0
1600014C10Rik	205	126	210	559	707	356
1600014C23Rik	1	0	0	1	4	6
1600019K03Rik	0	0	0	0	0	0
1600020E01Rik	69	88	49	83	124	152
1600023N17Rik	0	1	0	12	10	30
1600025M17Rik	0	0	0	0	0	0
1600027J07Rik	0	0	0	0	0	0
1600029I14Rik	0	0	0	0	0	0
1600029O15Rik	0	0	0	0	0	0
1700001C19Rik	1	1	1	4	6	5
1700001D01Rik	0	0	0	0	0	0
1700001F09Rik	0	0	2	0	0	1
1700001G01Rik	0	0	0	0	0	0
1700001G11Rik	18	10	13	21	22	22
1700001G17Rik	5	4	1	10	2	0
1700001J03Rik	0	1	1	0	0	1
1700001J11Rik	0	0	0	0	0	0
1700001K19Rik	0	2	3	6	15	10
1700001K23Rik	1	1	0	5	5	31
1700001L05Rik	80	48	28	38	67	25
1700001L19Rik	0	0	0	0	1	2
1700001O22Rik	2	4	1	4	2	5
1700001P01Rik	10	9	8	7	6	9
1700003C15Rik	0	0	0	0	0	0
1700003D09Rik	0	0	0	0	0	0
1700003E16Rik	12	4	2	5	4	7
1700003E24Rik	0	0	0	0	0	0
1700003F12Rik	12	13	16	36	48	109
1700003G18Rik	0	0	0	1	1	1
1700003H04Rik	0	0	0	0	0	0
1700003I22Rik	0	0	0	0	0	0
1700003L19Rik	0	0	0	0	0	0
1700003M07Rik	0	0	1	0	2	0
1700003P14Rik	0	0	0	0	0	0
1700006A11Rik	0	0	0	0	0	0
1700006F04Rik	0	0	0	0	0	0
1700006H21Rik	0	0	0	0	0	0
1700007F19Rik	0	0	0	0	0	0
1700007J10Rik	16	11	2	8	18	2
1700007K13Rik	0	0	0	0	0	1
1700007L15Rik	36	36	29	24	27	42
1700007P06Rik	0	0	0	0	0	0
1700008C04Rik	0	0	0	0	0	0
1700008J07Rik	37	43	24	64	71	62
1700008K24Rik	0	0	0	0	0	0
1700008O03Rik	7	1	1	6	0	6
1700008P02Rik	0	0	0	0	0	0
1700009C05Rik	0	0	0	0	0	0
1700009J07Rik	0	0	0	0	0	0
1700009N14Rik	0	0	0	0	0	0
1700010B08Rik	0	0	0	0	0	0
1700010D01Rik	0	0	0	0	0	0
1700010I02Rik	0	0	0	0	0	0
1700010I14Rik	20	28	26	28	27	13
1700010J16Rik	0	0	0	0	0	0
1700010K23Rik	0	0	0	0	0	0
1700010N08Rik	0	0	0	0	0	0
1700011B04Rik	0	0	0	0	0	0
1700011C11Rik	0	0	0	0	0	0
1700011L22Rik	2	5	0	1	3	2
1700011M02Rik	0	0	0	0	0	0
1700012A03Rik	0	0	0	0	0	0
1700012B07Rik	0	0	0	1	0	0
1700012B09Rik	0	0	2	0	0	0
1700012C14Rik	0	0	0	0	0	0
1700012D01Rik	9	11	7	18	27	37
1700012D14Rik	7	11	3	12	22	3
1700012D16Rik	0	0	0	0	0	0
1700012H19Rik	0	0	0	0	0	0
1700012I11Rik	0	0	0	0	0	0
1700012P22Rik	0	0	0	0	0	0
1700013D24Rik	0	0	0	0	0	0
1700013F07Rik	0	0	0	0	0	4
1700013G24Rik	0	0	0	0	0	0
1700013H16Rik	0	0	0	0	0	2
1700015F17Rik	0	2	0	0	0	0
1700015G11Rik	0	0	0	0	0	0
1700016A09Rik	3	3	0	2	2	4
1700016C15Rik	1	1	0	1	2	5
1700016D06Rik	0	0	0	1	2	0
1700016G22Rik	2	2	0	0	0	0
1700016H13Rik	0	0	0	0	0	0
1700016K05Rik	0	0	0	0	0	1
1700016K19Rik	0	0	0	0	0	0
1700016L04Rik	1	0	0	0	1	0
1700016L21Rik	0	0	0	0	0	0
1700016P04Rik	0	0	0	0	0	0
1700017B05Rik	1606	1009	379	3033	2971	1732
1700017G19Rik	0	0	0	0	1	3
1700017J07Rik	0	0	0	0	0	0
1700017L05Rik	0	0	0	0	0	0
1700017N19Rik	0	0	0	0	0	0
1700018A04Rik	0	0	0	0	0	0
1700018B08Rik	0	0	0	2	0	0
1700018B24Rik	0	0	0	0	0	0
1700018F24Rik	0	0	0	0	0	0
1700018G05Rik	0	0	0	0	0	0
1700018L02Rik	7	7	16	14	10	7
1700019A02Rik	0	0	0	0	0	0
1700019C18Rik	0	0	0	0	0	0
1700019D03Rik	0	0	2	23	62	21
1700019E08Rik	0	0	0	0	0	0
1700019G24Rik	0	0	0	0	0	0
1700019M22Rik	0	0	0	0	0	0
1700019N19Rik	0	0	0	0	0	0
1700019P21Rik	0	0	0	0	0	0
1700020A23Rik	4	2	1	0	0	1
1700020D05Rik	4	1	3	4	30	19
1700020D14Rik	0	0	0	0	0	0
1700020G17Rik	0	0	0	0	0	0
1700020L24Rik	0	1	3	6	5	25
1700020M21Rik	0	0	0	0	0	0
1700020N01Rik	0	0	0	0	0	0
1700020N15Rik	0	0	0	0	0	0
1700020N18Rik	0	0	0	0	0	0
1700021F02Rik	0	0	0	0	0	0
1700021F07Rik	0	0	0	0	0	0
1700021N21Rik	0	0	0	0	0	1
1700022A21Rik	0	0	0	0	0	0
1700022A22Rik	0	0	0	0	0	0
1700022E09Rik	0	0	0	0	0	0
1700022H01Rik	0	1	1	2	1	1
1700022H16Rik	0	0	0	0	0	0
1700022I11Rik	0	0	0	1	0	0
1700023C21Rik	0	0	0	0	0	0
1700023D09Rik	83	97	55	130	95	172
1700023F02Rik	0	0	0	0	0	0
1700024B18Rik	0	0	0	0	0	0
1700024F13Rik	3	0	3	9	4	6
1700024G13Rik	0	0	0	0	0	0
1700024I08Rik	0	0	0	0	0	0
1700024N05Rik	0	0	0	0	0	0
1700025B11Rik	0	0	0	0	0	0
1700025C18Rik	0	0	0	0	0	0
1700025F24Rik	0	0	0	0	0	0
1700025G04Rik	1111	835	387	3477	3045	1742
1700025J12Rik	0	0	0	0	0	0
1700025K24Rik	0	0	0	0	0	0
1700025M24Rik	0	0	0	0	0	0
1700025N23Rik	4	1	7	0	0	0
1700026D11Rik	0	0	0	0	0	0
1700026F02Rik	0	0	0	0	0	0
1700026J14Rik	0	0	0	1	2	0
1700027A15Rik	0	0	0	0	0	0
1700027F06Rik	0	0	0	0	0	0
1700027F09Rik	0	0	0	0	0	0
1700027H10Rik	0	0	0	0	0	0
1700027I24Rik	3	1	0	0	0	0
1700027J07Rik	0	0	0	4	2	0
1700028B04Rik	0	0	0	0	0	0
1700028D13Rik	0	0	0	0	1	0
1700028E10Rik	1	5	3	5	21	3
1700028I16Rik	0	1	0	0	0	0
1700028J19Rik	13	24	18	5	14	8
1700028K03Rik	63	74	53	64	70	196
1700028M03Rik	0	0	0	0	0	0
1700028P14Rik	0	0	0	0	0	0
1700028P15Rik	0	0	0	0	0	0
1700029B22Rik	0	0	0	0	0	0
1700029F12Rik	0	0	0	0	0	0
1700029H14Rik	0	0	0	2	2	2
1700029I15Rik	2	1	1	0	5	3
1700029J03Rik	0	0	0	0	0	0
1700029J07Rik	9	13	1	11	31	69
1700029M20Rik	0	0	0	0	0	0
1700029N11Rik	0	0	0	0	0	0
1700029P11Rik	0	0	0	0	0	0
1700030A11Rik	0	0	0	0	0	0
1700030C10Rik	1	0	0	0	2	2
1700030C14Rik	0	0	0	0	0	0
1700030F04Rik	0	0	0	0	0	0
1700030J22Rik	12	16	6	20	36	15
1700030K09Rik	176	128	147	239	233	198
1700030L20Rik	0	0	0	0	0	0
1700030M09Rik	0	0	0	0	0	0
1700030N03Rik	0	0	0	0	0	0
1700030O20Rik	0	0	0	0	0	0
1700031A10Rik	0	1	0	0	0	0
1700031F05Rik	0	0	0	0	0	0
1700031L13Rik	0	0	0	0	0	0
1700031M16Rik	0	0	0	0	0	0
1700031P21Rik	0	0	0	0	0	0
1700034E13Rik	0	0	0	0	0	0
1700034G24Rik	0	0	0	0	0	0
1700034H15Rik	23	30	9	11	28	26
1700034I23Rik	2	0	0	1	1	1
1700034J05Rik	2	0	0	1	0	0
1700034K08Rik	0	0	0	0	0	0
1700034P13Rik	67	58	131	99	106	8
1700036G14Rik	0	0	0	0	0	0
1700037C18Rik	28	37	25	20	24	57
1700037H04Rik	308	336	389	284	271	523
1700039E22Rik	0	0	0	0	0	0
1700039M10Rik	1	2	1	0	2	0
1700040D17Rik	7	12	9	49	41	30
1700041A01Rik	0	0	0	0	0	0
1700041C23Rik	0	0	0	0	0	0
1700041M19Rik	0	0	0	0	0	0
1700042G07Rik	0	0	0	0	0	0
1700042G15Rik	0	0	0	0	0	0
1700042O10Rik	0	1	0	0	0	4
1700044C05Rik	0	0	0	0	0	0
1700044K03Rik	0	0	0	0	0	0
1700045H11Rik	0	0	0	0	0	0
1700046C09Rik	0	0	0	0	0	0
1700047A11Rik	17	6	13	15	32	0
1700047E10Rik	0	0	0	0	0	0
1700047G03Rik	0	0	0	0	0	0
1700047L14Rik	0	0	0	0	0	0
1700047M11Rik	0	0	0	0	0	0
1700048M11Rik	0	7	3	4	10	4
1700048O20Rik	0	0	0	0	0	0
1700049E15Rik	0	0	0	0	0	0
1700049E17Rik1	0	0	0	0	0	0
1700049E17Rik2	0	0	0	0	0	0
1700049E22Rik	0	0	0	0	0	0
1700049L16Rik	0	0	0	1	0	0
1700051A21Rik	0	0	0	0	0	0
1700052I22Rik	0	0	0	0	0	0
1700052K11Rik	37	44	31	29	34	33
1700054A03Rik	0	0	0	0	0	0
1700054K19Rik	0	0	0	0	0	0
1700054M17Rik	0	0	0	0	0	0
1700055C04Rik	0	0	0	0	0	0
1700055D16Rik	20	34	28	13	17	0
1700056E22Rik	0	0	0	0	0	10
1700057G04Rik	0	0	0	0	0	0
1700057H15Rik	0	0	0	0	0	0
1700057H21Rik	0	0	0	0	0	0
1700060C16Rik	0	0	0	0	0	0
1700060C20Rik	0	0	0	0	0	0
1700061F12Rik	0	0	0	0	0	0
1700061I17Rik	0	0	0	0	0	0
1700061J23Rik	0	0	0	0	0	0
1700061N14Rik	0	0	0	0	0	0
1700063A18Rik	0	0	0	0	0	0
1700063D05Rik	0	0	0	0	0	1
1700063H04Rik	0	0	0	0	0	0
1700063O14Rik	0	0	0	0	0	0
1700064J06Rik	0	0	0	0	0	0
1700064M15Rik	0	0	0	0	0	2
1700065D16Rik	7	4	8	5	10	0
1700065I16Rik	0	0	0	0	0	0
1700065J11Rik	0	0	0	0	0	0
1700065J18Rik	0	0	0	0	0	0
1700065L07Rik	0	0	0	0	0	0
1700065O20Rik	0	0	0	0	0	0
1700066B17Rik	0	0	0	0	0	0
1700066B19Rik	0	4	1	5	5	11
1700066C05Rik	0	0	0	0	0	0
1700066J03Rik	0	0	0	0	0	0
1700066M21Rik	154	94	108	251	334	216
1700066N21Rik	0	0	0	0	0	0
1700066O22Rik	0	0	0	0	0	0
1700067G17Rik	0	0	0	0	0	0
1700067K01Rik	3	4	2	15	15	6
1700067P10Rik	0	0	0	0	0	0
1700069L16Rik	0	0	0	0	0	0
1700069P05Rik	0	0	0	0	0	0
1700071K01Rik	1	0	0	0	0	0
1700071M16Rik	0	0	0	0	0	0
1700072B07Rik	0	0	0	0	0	0
1700072I22Rik	0	0	0	0	0	0
1700072O05Rik	0	0	0	0	0	1
1700073E17Rik	0	0	0	0	0	0
1700074H08Rik	0	0	0	0	0	0
1700074P13Rik	0	0	0	0	0	0
1700080N15Rik	0	0	0	0	0	1
1700080O16Rik	0	0	0	0	0	0
1700081H04Rik	0	0	0	0	0	0
1700083H02Rik	0	0	0	0	0	0
1700084D21Rik	0	0	0	0	0	0
1700084E18Rik	1	0	0	7	2	16
1700084F23Rik	0	0	0	0	0	0
1700084J12Rik	0	2	3	0	1	0
1700084M14Rik	0	0	0	0	0	0
1700085C21Rik	0	0	0	0	0	0
1700086L19Rik	0	0	0	0	0	0
1700086O06Rik	86	109	72	87	90	89
1700088E04Rik	185	262	130	97	129	63
1700091H14Rik	0	0	0	0	0	0
1700092C02Rik	0	0	0	2	0	0
1700092C10Rik	0	0	0	0	0	0
1700092E19Rik	0	0	0	0	0	0
1700092K14Rik	0	0	0	0	0	0
1700092M07Rik	1	0	2	2	3	0
1700093K21Rik	1	1	2	0	0	0
1700094D03Rik	85	82	54	104	173	269
1700094J05Rik	82	80	55	89	91	12
1700094M24Rik	0	0	0	0	0	0
1700095A21Rik	0	0	0	0	0	0
1700095B10Rik	0	0	0	0	0	0
1700095J03Rik	0	0	0	0	0	0
1700095J12Rik	0	0	0	0	1	1
1700096J18Rik	0	0	1	0	6	3
1700096K18Rik	12	7	8	42	54	63
1700096P03Rik	0	0	0	0	0	0
1700097N02Rik	0	0	0	0	0	0
1700099I09Rik	2	6	7	16	33	4
1700100I10Rik	0	0	0	0	0	0
1700100L14Rik	0	0	0	0	0	0
1700101I11Rik	32	80	55	43	55	31
1700101O22Rik	0	0	0	0	0	0
1700102H20Rik	5	8	8	13	14	1
1700102P08Rik	2	0	0	5	2	0
1700104L18Rik	0	0	0	0	0	0
1700105P06Rik	2	0	3	1	4	2
1700108F19Rik	0	0	0	0	0	0
1700108J01Rik	1	0	0	0	0	0
1700109G14Rik	0	0	0	0	0	0
1700109G15Rik	0	0	0	0	0	0
1700109H08Rik	327	236	119	74	79	117
1700109I08Rik	0	0	0	0	0	0
1700109K24Rik	13	1	3	10	8	1
1700110C19Rik	3	2	1	11	14	7
1700110I01Rik	0	0	0	0	0	0
1700110I07Rik	0	0	0	0	0	0
1700110K17Rik	46	56	72	41	71	10
1700111N16Rik	0	0	0	0	0	0
1700112H15Rik	0	0	0	0	0	0
1700112J05Rik	6	1	1	0	1	0
1700112J16Rik	0	0	0	0	0	1
1700113A16Rik	123	113	55	137	154	339
1700113B09Rik	0	0	0	0	0	0
1700113H08Rik	0	0	0	0	0	0
1700116B05Rik	0	0	0	0	0	0
1700119H24Rik	0	0	0	0	0	0
1700120C14Rik	14	8	7	8	3	2
1700120E14Rik	0	0	0	0	0	0
1700120G07Rik	0	2	0	0	0	1
1700120K04Rik	5	5	1	3	12	3
1700121L16Rik	0	0	0	0	0	0
1700121N20Rik	0	0	0	0	0	0
1700122C19Rik	0	0	0	0	0	0
1700122H20Rik	0	0	0	0	0	0
1700122O11Rik	0	0	0	0	0	0
1700123J17Rik	0	2	2	1	0	2
1700123K08Rik	0	0	0	0	0	0
1700123L14Rik	0	0	0	0	0	0
1700123M08Rik	11	12	5	51	35	61
1700123O12Rik	0	0	0	0	0	0
1700123O20Rik	358	408	357	415	399	377
1700123O21Rik	0	0	0	0	0	0
1700124L16Rik	0	1	2	1	6	11
1700125G02Rik	0	0	0	0	0	0
1700125G22Rik	0	0	0	0	0	2
1700125H03Rik	0	0	0	0	0	0
1700125H20Rik	0	0	0	0	1	0
1700126H18Rik	0	0	0	0	0	0
1700128A07Rik	0	0	0	0	0	0
1700128F08Rik	0	0	0	0	0	0
1700129C05Rik	0	0	0	0	0	0
1810006J02Rik	3	2	1	0	1	0
1810007C17Rik	0	0	0	0	0	0
1810007D17Rik	0	0	0	0	0	0
1810008I18Rik	0	0	0	0	0	0
1810009A15Rik	489	583	433	294	188	419
1810009J06Rik	0	0	0	0	0	0
1810010H24Rik	6	7	5	4	12	51
1810012K16Rik	0	2	0	7	7	4
1810013A23Rik	0	0	0	0	0	1
1810013L24Rik	2247	2361	759	1051	1232	756
1810014B01Rik	111	139	81	156	170	293
1810018F18Rik	0	0	0	0	0	0
1810019D21Rik	1	0	1	3	1	2
1810020O05Rik	0	1	0	1	3	0
1810021B22Rik	6	11	20	33	47	65
1810024B03Rik	17	4	15	19	6	5
1810026B05Rik	189	225	122	474	437	800
1810030O07Rik	871	822	616	829	1091	606
1810034E14Rik	8	10	4	7	16	9
1810037I17Rik	947	1248	1054	838	719	1560
1810041H14Rik	3	2	5	8	11	18
1810044D09Rik	11	18	4	9	13	57
1810046K07Rik	0	0	0	0	0	0
1810053B23Rik	0	0	0	0	0	0
1810055G02Rik	489	541	486	217	181	180
1810058I24Rik	470	618	389	658	748	1260
1810062G17Rik	6	15	12	19	19	55
1810062O18Rik	20	19	30	17	37	7
1810063I02Rik	0	0	0	0	0	0
1810064F22Rik	0	0	1	0	0	0
1810065E05Rik	0	0	0	0	0	0
2010001A14Rik	13	29	19	52	87	198
2010003K11Rik	0	0	0	0	0	0
2010009K17Rik	7	4	0	5	4	0
2010010A06Rik	0	0	0	0	1	2
2010016I18Rik	24	50	42	125	224	110
2010106C02Rik	0	1	0	0	0	0
2010106E10Rik	0	0	0	0	0	0
2010109A12Rik	1	0	0	1	1	0
2010204K13Rik	62	83	57	39	27	101
2010300C02Rik	2	1	2	4	2	1
2010308F09Rik	0	0	0	0	0	0
2010310C07Rik	0	0	0	0	0	0
2010315B03Rik	94	92	84	376	608	360
2010320M18Rik	35	63	37	55	86	108
2200002D01Rik	3	4	4	3	5	12
2200002J24Rik	6	7	1	17	14	16
2210010C04Rik	0	0	0	0	0	0
2210016F16Rik	739	893	649	389	431	544
2210016L21Rik	319	409	382	738	675	881
2210039B01Rik	0	0	0	0	0	0
2210404E10Rik	0	0	0	0	0	0
2210406O10Rik	1	2	0	1	3	1
2210407C18Rik	0	0	0	0	0	0
2210408F21Rik	149	123	56	807	602	423
2210408I21Rik	97	85	63	54	48	36
2210409D07Rik	0	0	0	0	0	0
2210409E12Rik	0	0	0	0	0	0
2210414B05Rik	0	0	0	0	0	0
2210416O15Rik	0	5	3	2	3	2
2210417A02Rik	37	31	33	24	29	43
2210418O10Rik	60	51	29	114	168	39
2210420H20Rik	0	0	0	0	0	0
2300002M23Rik	0	0	0	0	0	0
2300003K06Rik	0	0	0	0	0	0
2300009A05Rik	44	88	65	128	104	383
2310001H17Rik	0	7	9	0	0	0
2310001K24Rik	4	5	7	9	8	4
2310002D06Rik	0	0	0	0	0	0
2310002F09Rik	0	0	0	0	0	0
2310002L09Rik	0	0	0	0	0	0
2310003N18Rik	0	0	1	0	0	0
2310005A03Rik	0	0	0	0	0	0
2310005E17Rik	0	0	0	0	0	0
2310008N11Rik	0	0	0	0	0	0
2310009B15Rik	82	97	109	71	74	257
2310010J17Rik	7	11	7	36	29	101
2310011J03Rik	472	567	481	425	391	533
2310015A10Rik	20	29	27	82	119	55
2310015D24Rik	0	0	0	0	0	0
2310016D03Rik	0	0	0	0	0	0
2310016G11Rik	0	0	0	0	0	0
2310020H05Rik	0	0	0	0	0	0
2310022A10Rik	975	1445	731	645	570	412
2310022B05Rik	264	180	182	353	537	411
2310030A07Rik	0	0	0	0	0	1
2310030G06Rik	0	0	0	0	0	0
2310033P09Rik	478	579	353	348	283	253
2310034C09Rik	0	0	0	0	0	0
2310034G01Rik	0	4	9	8	11	27
2310034O05Rik	3	4	0	5	5	9
2310039H08Rik	23	56	67	106	46	201
2310039L15Rik	0	0	0	1	0	2
2310040G24Rik	23	35	17	33	29	19
2310043L19Rik	11	13	9	7	23	19
2310043M15Rik	10	6	3	4	10	7
2310043O21Rik	0	0	0	0	0	0
2310050C09Rik	0	0	0	0	0	0
2310057J18Rik	0	0	0	0	0	0
2310057M21Rik	409	521	436	373	309	182
2310057N15Rik	0	0	0	0	0	0
2310061I04Rik	285	213	269	348	300	349
2310061N02Rik	0	0	0	0	0	0
2310065F04Rik	0	0	0	0	0	0
2310068J16Rik	34	30	68	48	34	4
2310069B03Rik	0	0	0	0	0	0
2310069G16Rik	0	0	0	0	0	0
2310075C17Rik	0	0	0	0	0	0
2310079G19Rik	0	0	0	0	0	0
2310081J21Rik	0	0	0	0	0	2
2400006E01Rik	0	0	0	0	0	0
2410002F23Rik	1402	1447	785	775	771	779
2410003L11Rik	0	0	0	0	0	0
2410004B18Rik	329	348	299	220	244	288
2410004I01Rik	0	0	0	0	0	0
2410004P03Rik	0	0	0	0	0	0
2410006H16Rik	291	359	272	1073	503	3112
2410012E07Rik	0	0	0	0	0	0
2410017I17Rik	9	14	16	8	1	3
2410018L13Rik	0	0	0	0	0	0
2410021H03Rik	0	0	0	0	0	0
2410022M11Rik	5	11	9	24	29	66
2410124H12Rik	0	0	0	0	0	0
2410131K14Rik	237	250	190	238	289	205
2410137M14Rik	0	0	0	0	0	0
2410141K09Rik	0	0	0	0	0	0
2500002B13Rik	158	511	1197	72	103	223
2500004C02Rik	8	20	10	26	64	19
2510002D24Rik	145	137	108	251	216	468
2510003B16Rik	3	2	12	8	14	67
2510009E07Rik	3131	1618	945	7514	8272	1880
2510039O18Rik	1294	1160	919	1272	1175	1182
2610001J05Rik	1102	1296	715	1077	920	1340
2610002M06Rik	579	522	457	649	743	461
2610005L07Rik	229	197	143	302	391	48
2610008E11Rik	82	71	48	311	449	139
2610016A17Rik	1	4	0	5	5	10
2610020C07Rik	720	885	781	510	494	272
2610024D14Rik	2	10	4	1	0	1
2610027K06Rik	6	6	4	9	16	10
2610028E06Rik	0	0	0	0	0	0
2610028H24Rik	2	4	3	7	16	10
2610035D17Rik	0	0	0	0	0	0
2610035F20Rik	7	7	8	9	8	5
2610037D02Rik	1	0	0	0	0	5
2610042L04Rik	0	0	0	0	0	0
2610044O15Rik8	42	45	36	99	130	86
2610203C22Rik	619	511	327	372	507	260
2610206C17Rik	30	28	26	42	47	7
2610301B20Rik	353	285	255	975	967	761
2610306M01Rik	16	17	20	50	62	118
2610307P16Rik	0	0	0	0	0	0
2610316D01Rik	0	0	0	0	0	0
2610318M16Rik	0	0	0	0	0	0
2610318N02Rik	332	350	225	252	226	595
2610507B11Rik	11774	9505	6399	10636	11352	5138
2610507I01Rik	1	7	3	27	76	36
2610524H06Rik	80	130	91	140	129	291
2610528A11Rik	29	36	34	171	145	257
2610528J11Rik	0	0	1	0	0	0
2700012I20Rik	3	2	6	6	13	15
2700038G22Rik	81	129	83	92	120	100
2700046A07Rik	0	0	0	0	0	0
2700046G09Rik	3	10	5	3	19	16
2700049A03Rik	536	319	256	812	928	278
2700054A10Rik	36	30	26	33	27	22
2700062C07Rik	111	170	107	167	166	245
2700069I18Rik	36	25	14	51	20	38
2700070H01Rik	0	0	0	0	0	0
2700081O15Rik	161	206	164	1	2	12
2700089I24Rik	0	0	0	0	0	0
2700097O09Rik	96	114	64	112	138	170
2700099C18Rik	226	203	124	416	355	1236
2810001G20Rik	12	15	36	40	58	75
2810002D19Rik	9	12	16	61	63	40
2810004N23Rik	561	601	394	484	426	167
2810006K23Rik	206	154	100	275	266	326
2810013P06Rik	15	29	14	255	256	181
2810021J22Rik	84	69	44	92	156	58
2810025M15Rik	1071	1490	982	741	545	1644
2810029C07Rik	4	3	2	15	31	14
2810032G03Rik	0	0	0	0	0	0
2810047C21Rik1	15	9	12	19	17	27
2810049E08Rik	0	0	0	0	0	0
2810403D21Rik	17	14	22	50	57	67
2810404M03Rik	0	0	0	0	0	0
2810405F15Rik	2	0	2	4	2	9
2810408A11Rik	6	3	1	5	5	18
2810408I11Rik	38	54	44	67	40	226
2810410L24Rik	0	1	0	7	4	3
2810414N06Rik	15	12	3	31	43	99
2810425M01Rik	0	2	0	1	4	0
2810429I04Rik	8	10	9	31	27	7
2810433D01Rik	0	0	0	0	0	0
2810442N19Rik	0	0	0	0	3	0
2810454H06Rik	1	5	2	17	18	9
2810459M11Rik	0	0	0	0	0	0
2810471M01Rik	0	0	0	0	0	0
2900005J15Rik	10	17	19	13	45	42
2900009J06Rik	0	2	0	2	0	8
2900026A02Rik	1140	504	250	637	580	257
2900040C04Rik	0	0	0	0	0	0
2900041M22Rik	2	0	0	6	1	18
2900052L18Rik	7	21	3	148	162	134
2900052N01Rik	0	0	0	0	0	0
2900057B20Rik	0	0	0	0	0	0
2900060B14Rik	5	4	1	0	0	0
2900076A07Rik	24	55	26	90	113	209
2900079G21Rik	0	0	0	0	0	0
2900092C05Rik	0	0	0	0	0	0
2900092D14Rik	0	0	0	0	0	0
2900093K20Rik	4	5	2	28	16	88
2900097C17Rik	3075	2710	2477	4178	4769	1616
3000002C10Rik	40	50	50	78	78	77
3010001F23Rik	0	0	0	0	0	0
3010003L21Rik	13	19	11	11	18	11
3100003L05Rik	0	0	0	0	0	0
3110009E18Rik	39	50	21	33	29	93
3110009F21Rik	0	0	0	0	0	0
3110015C05Rik	0	0	0	0	0	0
3110021A11Rik	0	0	0	4	3	0
3110039M20Rik	0	0	0	0	0	0
3110040M04Rik	0	0	0	0	0	0
3110040N11Rik	179	196	144	182	188	393
3110045C21Rik	20	26	18	23	12	12
3110056K07Rik	34	44	33	102	149	67
3110070M22Rik	8	9	9	15	5	21
3110082I17Rik	738	820	614	932	540	691
3110082J24Rik	0	0	0	0	0	0
3110099E03Rik	0	0	0	0	0	0
3200001D21Rik	5	5	1	3	4	3
3300002I08Rik	7	8	10	23	22	25
3300002P13Rik	8	6	2	1	5	5
3300005D01Rik	513	630	388	591	793	1094
3425401B19Rik	3	18	17	16	25	11
3632454L22Rik	0	1	0	2	10	0
3830403N18Rik	161	226	136	59	66	168
3830406C13Rik	370	383	310	630	823	735
3830408C21Rik	0	5	1	36	22	16
3830417A13Rik	0	0	0	0	0	0
3830432H09Rik	7	5	1	0	0	0
3930402G23Rik	0	0	0	0	0	0
4430402I18Rik	6	2	8	10	25	13
4631405J19Rik	0	0	0	0	0	0
4632404H12Rik	93	118	135	453	471	324
4632415L05Rik	77	337	330	2932	1957	995
4632427E13Rik	8	17	12	10	12	7
4632428C04Rik	0	0	0	0	0	0
4732414G09Rik	0	0	0	0	0	0
4732416N19Rik	2	2	2	6	4	4
4732471J01Rik	125	89	122	129	144	63
4732490B19Rik	0	0	0	0	0	0
4732491K20Rik	14	23	7	43	36	51
4831407H17Rik	0	0	0	0	5	2
4831440E17Rik	1	1	1	16	67	40
4833411C07Rik	0	0	0	0	0	0
4833412C05Rik	0	0	0	0	0	0
4833415N18Rik	3	6	1	0	0	2
4833417C18Rik	18	14	14	51	78	16
4833418N02Rik	3	2	0	7	27	16
4833419F23Rik	16	16	21	21	26	23
4833420G17Rik	495	497	341	937	1336	1152
4833422C13Rik	0	0	0	0	0	0
4833422M21Rik	0	0	0	0	0	0
4833427F10Rik	38	40	85	6	5	2
4833427G06Rik	0	0	0	0	0	0
4833428L15Rik	0	0	0	1	4	0
4833438C02Rik	55	124	100	97	138	121
4833439L19Rik	1381	1686	1634	1402	1324	931
4921504A21Rik	0	0	0	0	0	0
4921504E06Rik	0	0	0	0	0	0
4921507G05Rik	0	0	0	6	13	2
4921507P07Rik	2	1	2	3	2	1
4921508D12Rik	0	0	0	0	0	0
4921509C19Rik	0	0	0	0	0	0
4921509O07Rik	0	0	0	0	0	0
4921511C10Rik	4	2	4	3	6	10
4921511C20Rik	0	0	0	0	0	0
4921511I17Rik	0	0	0	5	13	3
4921513H07Rik	0	0	0	0	0	0
4921513I03Rik	0	0	0	1	0	0
4921515E04Rik	0	0	0	0	0	0
4921517D22Rik	0	0	0	0	0	0
4921518K17Rik	0	0	0	0	0	0
4921524J17Rik	122	181	156	341	314	354
4921524L21Rik	0	0	0	0	0	0
4921525O09Rik	0	0	0	0	0	0
4921529L05Rik	0	0	0	0	0	0
4921531C22Rik	14	11	18	14	25	17
4921531P14Rik	0	0	0	0	0	1
4921533I20Rik	0	0	0	0	0	0
4921534H16Rik	0	0	0	0	0	0
4921536K21Rik	47	29	31	123	94	87
4921539E11Rik	0	0	0	0	0	0
4922502B01Rik	0	0	0	0	0	0
4922502H24Rik	0	0	0	0	0	0
4922502N22Rik	0	0	0	0	0	0
4930401C15Rik	0	0	1	0	0	0
4930401G09Rik	5	2	2	9	8	4
4930401O10Rik	0	0	0	0	0	0
4930401O12Rik	0	0	0	0	0	0
4930402F06Rik	0	0	0	0	0	1
4930402F11Rik	0	0	0	0	0	0
4930402H24Rik	857	250	499	2173	1830	470
4930402K13Rik	0	0	0	0	0	0
4930404A05Rik	0	0	0	0	0	0
4930404H11Rik	0	0	0	0	0	0
4930404I05Rik	15	17	8	25	34	45
4930404N11Rik	287	439	194	444	538	519
4930405A10Rik	0	0	0	0	0	0
4930405A21Rik	0	6	6	5	1	3
4930405D11Rik	0	0	0	0	0	0
4930405J17Rik	0	0	0	0	0	0
4930405L22Rik	0	0	0	0	0	0
4930405O22Rik	0	0	1	0	0	2
4930406D18Rik	0	0	0	0	0	0
4930407G08Rik	0	0	0	0	0	0
4930407I10Rik	0	0	0	0	0	0
4930407I19Rik	0	0	0	0	0	0
4930412B13Rik	0	0	0	0	0	0
4930412C18Rik	0	1	0	0	0	0
4930412M03Rik	7	11	3	8	10	9
4930412O13Rik	6	13	3	6	35	11
4930413E15Rik	0	0	0	0	0	0
4930413F20Rik	0	0	0	0	0	0
4930413G21Rik	146	183	109	182	194	121
4930413M19Rik	0	0	0	0	0	0
4930414N06Rik	34	24	15	51	66	4
4930415L06Rik	0	0	0	0	0	0
4930415O20Rik	2	0	0	3	1	2
4930417O13Rik	1	0	0	2	1	2
4930417O22Rik	0	0	0	0	0	0
4930419G24Rik	0	0	0	0	0	0
4930422M22Rik	8	18	10	20	35	33
4930423M02Rik	0	0	0	0	0	0
4930425K10Rik	0	0	0	0	1	0
4930425L21Rik	0	0	0	0	0	0
4930425O10Rik	0	0	0	0	0	0
4930426D05Rik	0	0	0	0	0	0
4930426L09Rik	6	7	1	20	34	23
4930428D20Rik	0	0	0	0	0	0
4930428E07Rik	0	0	0	0	0	0
4930428G15Rik	0	0	0	0	0	0
4930428O21Rik	0	0	0	0	0	0
4930429B21Rik	8	7	6	7	6	5
4930429D17Rik	0	0	0	0	0	0
4930429F11Rik	0	0	0	0	0	0
4930429F24Rik	1	0	0	1	0	0
4930429H19Rik	0	0	0	0	0	0
4930430F08Rik	384	306	247	448	486	305
4930430F21Rik	0	0	0	0	0	0
4930430J02Rik	2	0	0	3	9	4
4930431F12Rik	0	0	0	0	0	0
4930431P03Rik	0	0	1	0	0	0
4930431P22Rik	4	10	3	0	0	0
4930432J09Rik	0	0	0	0	0	0
4930432K21Rik	233	194	84	414	314	355
4930432L08Rik	0	0	0	0	0	0
4930432M17Rik	0	0	0	0	0	0
4930432O09Rik	0	0	0	0	0	0
4930433B08Rik	0	0	0	0	0	0
4930433I11Rik	0	0	0	0	0	0
4930433N12Rik	0	0	0	0	0	0
4930434J06Rik	0	0	0	0	0	0
4930435F18Rik	0	0	0	0	0	0
4930438A08Rik	0	1	0	0	0	0
4930438E09Rik	0	0	0	0	0	0
4930440C22Rik	0	0	0	0	0	1
4930440I19Rik	52	70	38	78	73	131
4930441H08Rik	0	0	0	0	0	0
4930441J16Rik	0	0	0	0	0	0
4930442J19Rik	0	0	0	0	0	0
4930442L01Rik	0	0	0	0	0	0
4930443O20Rik	0	0	0	0	3	0
4930444F02Rik	0	0	1	1	2	2
4930444G20Rik	0	2	1	0	0	0
4930444M15Rik	0	0	0	0	0	0
4930444P10Rik	0	0	0	0	0	0
4930445N18Rik	0	0	1	7	7	2
4930447A16Rik	0	0	0	0	0	0
4930447C04Rik	0	0	0	0	0	0
4930447F24Rik	12	6	7	4	2	13
4930447J18Rik	0	0	0	0	0	0
4930447K03Rik	0	0	0	0	1	0
4930447M23Rik	0	0	0	0	4	0
4930447N08Rik	0	0	0	0	0	0
4930448C13Rik	0	0	0	0	0	0
4930448F12Rik	0	0	0	0	0	0
4930448H16Rik	0	0	0	0	0	0
4930448I06Rik	0	0	0	0	0	0
4930448I18Rik	0	0	0	0	0	0
4930448K20Rik	0	0	0	0	0	0
4930449E01Rik	0	0	0	0	0	0
4930449E18Rik	0	0	0	0	0	0
4930449I24Rik	0	0	0	0	0	0
4930451G09Rik	10	7	1	22	33	17
4930451I11Rik	0	0	1	0	0	0
4930452A19Rik	0	0	0	0	0	0
4930452B06Rik	0	0	0	0	0	0
4930452G13Rik	0	0	0	0	0	1
4930452N14Rik	0	0	0	0	0	0
4930453H23Rik	0	0	0	0	0	0
4930453L07Rik	0	0	1	0	0	0
4930453N24Rik	520	642	658	557	634	623
4930455B14Rik	0	0	0	0	0	0
4930455C13Rik	85	86	94	133	140	22
4930455D15Rik	3	1	13	2	3	0
4930455F16Rik	0	0	0	0	0	0
4930455G09Rik	18	18	22	85	77	184
4930455H04Rik	0	0	0	0	0	0
4930455J16Rik	0	0	0	0	0	0
4930456L15Rik	0	0	0	0	0	0
4930459C07Rik	3	5	7	3	1	3
4930459L07Rik	0	0	0	0	0	0
4930461G14Rik	1	0	0	1	0	4
4930463O16Rik	0	0	0	0	0	1
4930465K10Rik	4	5	3	1	0	0
4930465M20Rik	0	0	0	0	0	0
4930467D21Rik	0	0	0	0	0	0
4930467E23Rik	0	0	0	0	0	0
4930467J12Rik	0	0	0	0	0	0
4930467K11Rik	0	0	0	0	0	0
4930469K13Rik	15	37	57	30	41	16
4930470G03Rik	124	95	96	184	255	10
4930470H14Rik	0	0	0	0	0	0
4930470O06Rik	0	0	0	0	0	0
4930470P17Rik	0	0	0	0	0	0
4930471C04Rik	0	0	0	0	0	0
4930471G03Rik	0	0	0	0	0	0
4930471G24Rik	0	0	0	0	0	0
4930471M09Rik	0	0	0	0	1	0
4930473A02Rik	706	695	375	980	910	875
4930473O22Rik	0	0	0	0	0	0
4930474G06Rik	0	0	0	0	0	0
4930474H20Rik	0	0	0	0	0	0
4930474M22Rik	0	0	0	0	0	0
4930474N05Rik	0	0	0	0	0	0
4930474N09Rik	0	0	0	0	0	0
4930477N07Rik	0	0	0	0	0	0
4930478L05Rik	0	0	0	2	0	0
4930478P22Rik	0	0	0	0	0	0
4930479D17Rik	3	2	4	1	1	0
4930480E11Rik	0	0	0	0	0	0
4930480G23Rik	0	0	0	0	0	0
4930480K15Rik	0	0	0	0	0	0
4930480K23Rik	4	14	7	30	53	21
4930480M12Rik	0	0	0	0	0	0
4930481A15Rik	26	34	24	30	35	85
4930482G09Rik	0	0	0	0	0	0
4930483J18Rik	4	1	0	1	1	9
4930483K19Rik	99	96	81	43	50	21
4930483O08Rik	0	0	0	0	1	0
4930484H19Rik	0	0	0	0	0	2
4930486F22Rik	0	0	0	0	0	0
4930486I03Rik	0	0	0	0	0	0
4930486L24Rik	0	1	5	3	4	4
4930487D11Rik	0	1	0	1	1	0
4930487H11Rik	54	79	48	22	43	3
4930488B22Rik	0	0	0	0	0	0
4930488L21Rik	0	0	0	0	0	0
4930500F04Rik	0	0	0	0	0	0
4930500G05Rik	0	0	0	1	3	2
4930500L23Rik	0	0	0	0	0	0
4930502A04Rik	0	0	0	0	0	0
4930502E09Rik	4	1	2	1	2	0
4930503B20Rik	0	8	0	0	0	0
4930503E14Rik	0	1	0	1	4	0
4930503E24Rik	2	3	5	1	4	0
4930503F20Rik	0	0	0	0	0	0
4930503H13Rik	0	0	0	0	0	0
4930503L19Rik	206	282	260	293	404	64
4930503O07Rik	0	0	0	0	0	0
4930504C09Rik	0	0	0	0	0	0
4930505A04Rik	1	0	0	0	0	0
4930505G20Rik	0	0	0	0	0	0
4930505K13Rik	0	0	0	0	0	0
4930505K14Rik	1	0	0	0	3	1
4930505N22Rik	7	6	9	3	2	3
4930506A18Rik	0	0	0	0	0	0
4930506C21Rik	17	16	9	31	27	28
4930507D05Rik	15	20	18	8	5	1
4930507D10Rik	0	0	0	0	0	0
4930509E16Rik	7	2	3	10	6	16
4930509G22Rik	4	2	4	1	4	6
4930509J09Rik	0	0	0	0	0	0
4930509K18Rik	0	0	0	0	0	0
4930511A02Rik	0	0	0	0	0	0
4930511A08Rik	0	1	0	2	0	1
4930511E03Rik	0	0	0	0	0	0
4930511M06Rik	0	0	0	0	0	0
4930512B01Rik	36	26	26	20	37	0
4930512J16Rik	1	0	0	0	0	0
4930512M02Rik	0	0	0	0	0	0
4930513D17Rik	0	0	0	0	0	0
4930513N10Rik	72	54	41	82	79	13
4930513O06Rik	0	0	0	0	0	0
4930515B02Rik	0	0	0	0	0	0
4930515G01Rik	1	8	0	9	7	1
4930515G16Rik	0	0	0	0	0	0
4930515L03Rik	0	0	0	0	0	0
4930515L19Rik	0	0	0	0	0	0
4930517E11Rik	0	0	0	0	0	0
4930517M08Rik	0	0	0	0	0	0
4930518J21Rik	0	0	0	0	0	0
4930518P08Rik	0	0	0	0	0	0
4930519D14Rik	0	0	0	0	0	0
4930519F16Rik	0	0	0	0	0	0
4930519F24Rik	0	0	0	0	0	0
4930519G04Rik	0	0	0	0	0	0
4930519H02Rik	0	0	0	0	0	0
4930519K11Rik	0	0	0	0	0	0
4930519L02Rik	0	0	0	0	0	0
4930520O04Rik	31	28	34	46	78	103
4930520P13Rik	0	0	0	0	0	0
4930521E06Rik	0	0	0	0	0	0
4930521O11Rik	0	0	0	1	0	0
4930521O17Rik	0	0	0	0	0	0
4930522H14Rik	0	0	0	0	0	0
4930522O17Rik	0	0	0	0	0	0
4930522P08Rik	6	18	2	16	14	17
4930523C07Rik	0	0	0	0	0	0
4930523O13Rik	0	0	0	0	0	0
4930524B15Rik	0	0	0	0	0	0
4930524B17Rik	0	0	0	0	0	0
4930524C18Rik	0	0	0	0	0	0
4930524O05Rik	0	0	0	0	0	0
4930524O08Rik	0	0	0	0	7	1
4930525C09Rik	0	0	0	0	0	0
4930525D18Rik	2	0	0	2	0	1
4930525G20Rik	0	0	0	0	0	0
4930526H09Rik	0	0	0	0	0	0
4930526I15Rik	100	124	93	57	80	54
4930526L06Rik	0	0	0	0	0	0
4930527F14Rik	0	0	0	0	0	0
4930527G23Rik	0	0	0	0	0	0
4930528A17Rik	16	12	15	22	36	0
4930528D03Rik	0	2	0	0	0	0
4930528G23Rik	0	0	0	0	0	0
4930528H21Rik	0	0	0	0	0	0
4930528P14Rik	0	0	0	0	0	0
4930529C04Rik	1	1	0	0	0	0
4930529K09Rik	0	0	0	0	0	0
4930529L06Rik	0	0	0	0	0	0
4930529N20Rik	0	0	0	0	0	0
4930532I03Rik	0	0	0	0	0	0
4930532M18Rik	0	0	0	0	0	0
4930533B01Rik	2	0	1	1	9	2
4930533N22Rik	0	0	0	0	0	0
4930533P14Rik	0	0	0	0	0	0
4930534H03Rik	0	0	0	0	0	0
4930539C22Rik	0	0	0	0	0	0
4930539J05Rik	113	113	157	61	48	24
4930539M17Rik	0	0	0	0	0	0
4930539N22Rik	0	0	0	0	0	0
4930540M03Rik	0	0	0	0	0	0
4930542C21Rik	0	0	0	0	0	0
4930542D17Rik	7	5	4	9	13	13
4930542M03Rik	0	0	0	0	0	0
4930543E12Rik	0	1	0	1	0	0
4930543N07Rik	0	0	0	0	0	0
4930544D05Rik	0	0	0	0	0	0
4930544G11Rik	0	0	0	0	1	0
4930544M13Rik	0	0	0	0	0	0
4930545E07Rik	0	0	0	0	0	0
4930545H06Rik	0	0	0	0	0	0
4930545L23Rik	0	0	0	0	0	0
4930546C10Rik	0	0	0	0	0	0
4930546K05Rik	6	2	0	1	0	0
4930547E08Rik	0	0	0	1	2	3
4930547E14Rik	0	0	0	0	0	0
4930548G14Rik	0	0	0	0	0	0
4930548H24Rik	0	2	1	0	1	4
4930548J01Rik	0	0	0	0	0	0
4930548K13Rik	0	0	0	0	0	0
4930549C15Rik	0	0	0	0	0	0
4930549G23Rik	184	197	116	222	191	86
4930550C14Rik	0	1	0	0	3	3
4930550C17Rik	0	0	0	0	0	0
4930550L24Rik	10	14	10	6	1	11
4930552N02Rik	0	0	0	0	0	0
4930552P12Rik	3	3	0	3	14	2
4930553C11Rik	0	0	0	0	0	0
4930553E22Rik	0	0	0	0	0	0
4930553J12Rik	0	0	0	0	0	0
4930553P18Rik	0	0	0	3	0	1
4930554C24Rik	0	0	0	0	0	0
4930554G24Rik	0	0	0	0	0	0
4930554H23Rik	0	0	0	0	0	0
4930554I06Rik	0	0	0	0	0	0
4930555B11Rik	0	0	0	0	0	0
4930555B12Rik	0	0	0	0	0	0
4930555G01Rik	0	0	0	0	0	0
4930555G21Rik	0	0	0	0	0	0
4930555K05Rik	0	0	0	0	0	0
4930555K19Rik	0	0	0	0	0	0
4930556C24Rik	0	0	0	0	0	0
4930556G01Rik	0	0	0	0	0	0
4930556J02Rik	0	0	0	0	0	0
4930556L07Rik	0	0	0	0	0	0
4930556M19Rik	7	6	6	2	17	2
4930556N09Rik	0	0	0	0	0	0
4930556N13Rik	1	1	1	1	3	1
4930557F10Rik	0	0	0	0	0	0
4930557J02Rik	0	0	0	0	0	4
4930557K07Rik	19	5	9	10	21	19
4930558C23Rik	0	0	0	0	0	0
4930558F17Rik	0	0	0	0	0	1
4930558G05Rik	0	0	0	0	0	0
4930558J18Rik	23	23	15	42	65	82
4930558K02Rik	0	0	0	0	0	0
4930559C10Rik	0	0	0	0	0	0
4930562C15Rik	11	1	2	8	14	15
4930562F07Rik	0	0	0	0	0	0
4930563E18Rik	0	0	0	0	1	0
4930563E22Rik	3	6	1	40	23	14
4930563F08Rik	0	0	0	0	0	0
4930563H07Rik	0	0	0	0	0	0
4930563J15Rik	1	0	1	0	0	0
4930563M20Rik	0	0	0	0	0	0
4930563M21Rik	0	0	0	1	3	0
4930564C03Rik	0	0	0	0	0	0
4930564D02Rik	0	1	0	6	8	6
4930565D16Rik	0	0	0	0	0	0
4930565N06Rik	31	21	19	52	88	12
4930567H12Rik	0	0	1	0	1	0
4930567H17Rik	0	0	0	0	0	0
4930567J20Rik	0	0	0	0	0	0
4930567K12Rik	0	0	0	0	0	0
4930567K20Rik	0	0	0	0	0	0
4930568D16Rik	1	0	1	0	0	2
4930568E12Rik	0	0	0	0	0	0
4930568G15Rik	0	0	0	0	0	0
4930570G19Rik	0	0	0	0	0	0
4930571K23Rik	0	0	0	0	0	0
4930571O06Rik	0	0	0	0	0	0
4930572K03Rik	0	0	0	0	0	0
4930572O03Rik	0	0	0	0	0	0
4930572O13Rik	0	0	0	0	0	0
4930573H18Rik	0	1	0	0	0	0
4930573O16Rik	0	0	0	0	0	0
4930577N17Rik	31	37	15	38	47	20
4930578E11Rik	0	0	0	0	0	0
4930578G10Rik	0	0	0	0	0	0
4930578I06Rik	0	0	0	0	0	0
4930578L24Rik	1	7	1	12	13	11
4930578M01Rik	0	0	1	0	2	1
4930578N18Rik	0	0	0	0	0	0
4930579D09Rik	0	0	0	0	0	0
4930579F01Rik	0	0	0	0	0	0
4930579G18Rik	271	236	195	245	263	32
4930579G24Rik	536	481	235	731	508	575
4930579H20Rik	0	0	0	0	0	0
4930579J19Rik	0	0	0	0	0	0
4930579K19Rik	0	1	4	9	3	13
4930579P08Rik	0	0	0	0	0	0
4930581F22Rik	33	45	49	70	129	43
4930583I09Rik	0	0	0	0	0	0
4930583K01Rik	0	0	0	0	2	1
4930583P06Rik	0	0	0	0	0	0
4930584F24Rik	0	0	0	0	0	0
4930586N03Rik	9	13	13	21	24	15
4930587E11Rik	0	0	0	0	0	0
4930589L23Rik	17	36	8	25	45	22
4930590A17Rik	0	0	0	0	0	0
4930590J08Rik	0	0	0	0	1	2
4930590L20Rik	0	0	0	0	0	0
4930591A17Rik	0	0	0	0	0	0
4930591E09Rik	0	0	0	0	0	0
4930592A05Rik	0	0	2	11	30	33
4930592C13Rik	0	0	0	1	1	4
4930592I03Rik	0	1	0	1	3	0
4930593A02Rik	0	0	0	2	0	2
4930593C16Rik	0	0	0	0	0	0
4930594C11Rik	9	15	17	8	7	2
4930594M22Rik	22	15	11	13	19	2
4930594O21Rik	0	0	1	0	0	0
4930595D18Rik	4	1	1	1	0	2
4930595M18Rik	0	0	0	0	0	0
4930596D02Rik	0	0	0	0	0	0
4930596I21Rik	0	3	2	2	3	2
4930597A21Rik	0	0	0	0	0	0
4930597G03Rik	0	0	0	0	0	0
4930598F16Rik	0	0	0	0	0	0
4930599N23Rik	94	74	91	95	131	6
4931400O07Rik	0	0	0	0	0	0
4931402G19Rik	25	10	9	33	60	35
4931403E22Rik	13	8	2	9	26	4
4931403G20Rik	11	18	13	9	19	2
4931406B18Rik	0	0	0	0	0	0
4931406C07Rik	305	283	223	962	1052	806
4931406H21Rik	1	15	0	2	3	16
4931406P16Rik	1048	1110	973	1348	1579	445
4931408C20Rik	0	0	0	0	0	0
4931408D14Rik	1	0	2	0	0	0
4931414P19Rik	106	48	99	190	191	166
4931417E11Rik	0	0	0	0	0	0
4931419H13Rik	0	0	0	0	0	0
4931420L22Rik	0	0	0	0	0	0
4931422A03Rik	9	9	13	8	21	1
4931428F04Rik	94	63	40	50	69	77
4931428L18Rik	0	0	0	0	0	0
4931429L15Rik	0	0	0	1	0	1
4931429P17Rik	0	0	0	0	0	0
4931430N09Rik	0	0	0	0	0	0
4931431B13Rik	0	0	0	0	0	1
4931431C16Rik	28	16	19	80	92	10
4931440F15Rik	0	2	1	2	4	0
4931440J10Rik	7	1	4	0	5	0
4931440P22Rik	28	46	52	58	52	34
4932411N23Rik	0	0	0	0	0	0
4932412D23Rik	0	0	0	0	0	0
4932413F04Rik	0	0	0	0	0	0
4932414J04Rik	0	0	0	0	0	0
4932414N04Rik	0	0	0	0	0	0
4932415M13Rik	0	0	0	0	0	0
4932429P05Rik	0	0	0	0	0	0
4932435O22Rik	0	0	0	0	0	0
4932438A13Rik	2379	1303	1744	3847	5580	669
4932438H23Rik	2	0	0	0	0	0
4932441J04Rik	30	67	52	8	12	5
4932702P03Rik	10	11	5	14	34	19
4933400A11Rik	0	0	0	0	0	0
4933400B14Rik	0	0	0	0	0	0
4933400C23Rik	0	0	0	0	0	0
4933400F21Rik	3	1	0	0	0	7
4933400L20Rik	0	0	0	0	0	0
4933401B06Rik	0	0	0	0	0	0
4933401D09Rik	0	0	0	0	0	0
4933401H06Rik	0	0	0	0	0	0
4933402C06Rik	0	0	0	0	0	0
4933402D24Rik	2	0	2	0	5	0
4933402E13Rik	0	0	0	0	0	0
4933402J07Rik	0	0	0	0	0	0
4933402J10Rik	0	0	0	0	0	0
4933402J15Rik	0	0	0	0	0	0
4933402N03Rik	0	0	0	0	0	0
4933402N22Rik	0	0	0	0	0	0
4933403O08Rik	0	0	0	0	0	0
4933404G15Rik	0	0	0	0	0	0
4933404K08Rik	0	0	0	0	0	0
4933404K13Rik	1	0	0	0	2	1
4933404O12Rik	1120	800	603	1048	706	569
4933405D12Rik	1	0	0	1	2	0
4933405E24Rik	0	0	0	0	0	0
4933405L10Rik	0	2	0	4	1	3
4933405O20Rik	0	0	0	0	0	0
4933406C10Rik	0	0	1	5	4	10
4933406D12Rik	0	0	0	0	0	0
4933406F09Rik	0	0	0	0	0	0
4933406G16Rik	0	0	0	0	0	0
4933406I18Rik	0	0	0	1	0	0
4933406J09Rik	0	0	0	0	0	1
4933406J10Rik	2	1	0	0	0	0
4933406K04Rik	0	0	0	0	0	0
4933407E24Rik	0	0	0	0	0	0
4933407G14Rik	0	0	0	0	0	0
4933407I05Rik	0	0	0	0	0	0
4933407K13Rik	25	41	26	64	81	29
4933407L21Rik	0	0	0	0	1	0
4933408J17Rik	22	27	35	21	21	40
4933408N05Rik	0	0	0	0	0	0
4933409F18Rik	0	0	0	0	0	0
4933409G03Rik	0	0	0	0	0	0
4933409K07Rik	0	0	0	0	0	0
4933411E08Rik	0	0	0	0	0	0
4933411G06Rik	0	0	0	0	0	0
4933411K16Rik	0	0	0	7	8	5
4933412E12Rik	40	53	112	22	46	66
4933412E24Rik	0	0	0	0	0	0
4933412O06Rik	0	0	0	0	0	0
4933413J09Rik	1	4	3	2	1	2
4933413L06Rik	1	0	0	0	0	0
4933416E03Rik	0	0	0	0	0	0
4933416E14Rik	0	0	0	0	0	0
4933416I08Rik	0	0	0	0	0	0
4933416M06Rik	0	0	0	0	0	0
4933416M07Rik	144	285	135	26	31	7
4933416O17Rik	0	0	1	0	0	0
4933417A18Rik	0	0	0	0	0	0
4933417D19Rik	5	2	1	3	4	3
4933417E11Rik	0	0	0	0	0	0
4933417G07Rik	2	2	0	0	0	1
4933417O13Rik	0	0	0	0	0	0
4933421I07Rik	0	0	0	0	0	0
4933421O10Rik	23	31	14	112	133	104
4933422A05Rik	2	2	4	0	0	0
4933424G05Rik	0	0	0	0	0	3
4933424G06Rik	0	4	0	2	0	2
4933424L21Rik	0	0	0	1	0	0
4933425B07Rik	0	0	0	0	0	0
4933427D06Rik	1	0	0	1	0	0
4933427D14Rik	306	227	200	399	427	271
4933427E11Rik	0	0	1	1	3	1
4933427E13Rik	0	0	0	0	0	0
4933427I22Rik	0	0	0	0	0	0
4933428C19Rik	0	0	0	0	0	0
4933428G20Rik	19	9	31	7	11	9
4933428M09Rik	0	0	0	0	0	0
4933429K18Rik	0	0	0	0	0	0
4933429O19Rik	0	0	0	0	0	0
4933430H16Rik	0	0	0	0	0	0
4933430I17Rik	66	88	70	6	14	7
4933430M04Rik	0	0	0	0	0	0
4933430N04Rik	0	0	0	0	0	0
4933431E20Rik	0	0	0	0	0	0
4933431G14Rik	8	16	2	9	17	4
4933432G23Rik	0	0	0	0	0	0
4933432I03Rik	24	162	147	32	71	81
4933432I09Rik	0	0	0	0	0	0
4933432K03Rik	0	0	0	0	0	0
4933433F19Rik	0	0	0	0	0	0
4933433G08Rik	0	0	0	0	0	0
4933433G15Rik	6	4	2	17	27	4
4933433G19Rik	96	124	84	150	128	71
4933433H22Rik	0	2	4	0	0	2
4933434E20Rik	878	1052	798	1005	1091	995
4933436E23Rik	0	0	0	0	0	0
4933436H12Rik	0	0	0	0	0	0
4933436I01Rik	0	0	0	0	0	0
4933438B17Rik	0	0	0	0	0	0
4933438K21Rik	0	0	0	0	0	0
4933439C10Rik	78	92	69	79	107	383
4933439K11Rik	2	1	0	2	3	9
4933440J02Rik	0	2	1	0	0	0
4933440M02Rik	0	0	0	0	0	0
5031410I06Rik	0	0	0	0	0	0
5031425E22Rik	105	113	55	289	357	189
5031425F14Rik	0	0	0	6	11	19
5031426D15Rik	0	0	0	0	0	0
5031434C07Rik	0	0	0	0	0	0
5031434O11Rik	11	13	8	38	71	112
5031439G07Rik	2868	2610	1476	2502	3285	1681
5033403F01Rik	1	1	0	3	4	2
5033403H07Rik	0	0	0	0	0	0
5033404E19Rik	0	0	0	0	0	0
5033406O09Rik	38	44	27	27	26	40
5033417F24Rik	3	4	2	10	12	14
5033428I22Rik	0	0	0	1	1	0
5330411J11Rik	0	0	0	0	0	0
5330413P13Rik	0	0	0	0	0	0
5330416C01Rik	0	0	0	0	0	0
5330417C22Rik	1	3	0	1	0	1
5330434G04Rik	0	0	0	0	0	0
5330439B14Rik	0	0	0	0	0	0
5430401F13Rik	0	0	0	0	0	0
5430402E10Rik	0	0	0	0	0	0
5430402O13Rik	2	0	2	4	10	7
5430403N17Rik	0	1	0	0	0	0
5430405H02Rik	68	36	36	110	117	106
5430416N02Rik	141	159	123	116	91	584
5430421F17Rik	0	0	0	0	0	0
5430425K12Rik	26	18	4	9	52	35
5430427M07Rik	0	0	3	0	0	0
5430427O19Rik	440	608	902	525	498	397
5430428K19Rik	0	0	0	0	0	0
5430431A17Rik	0	0	1	6	21	13
5430434I15Rik	0	0	0	0	0	0
5430437J10Rik	10	12	7	14	11	24
5430440P10Rik	0	0	0	0	0	0
5530400C23Rik	0	0	0	0	0	0
5530401A14Rik	0	0	0	0	0	0
5530601H04Rik	111	125	94	211	225	91
5730403I07Rik	0	0	0	0	2	0
5730405O15Rik	14	6	0	16	24	12
5730408K05Rik	9	47	19	5	6	19
5730409E04Rik	149	83	77	322	329	248
5730412P04Rik	0	0	0	0	0	0
5730416F02Rik	4	6	3	1	1	1
5730420D15Rik	0	0	0	0	0	0
5730435O14Rik	0	0	0	0	0	0
5730455P16Rik	534	460	357	1120	1280	758
5730460C07Rik	0	0	0	0	2	0
5730480H06Rik	35	16	14	11	29	37
5730488B01Rik	0	0	0	0	0	0
5730507C01Rik	0	0	0	0	0	0
5730522E02Rik	0	0	0	0	0	0
5730596B20Rik	0	0	2	4	7	3
5830408C22Rik	41	38	42	98	147	56
5830411N06Rik	0	0	0	0	0	0
5830416I19Rik	0	0	0	0	4	2
5830417I10Rik	102	72	71	105	127	29
5830418P13Rik	0	0	0	0	1	0
5830428M24Rik	53	23	20	131	243	368
5830432E09Rik	78	59	66	55	94	36
5830444B04Rik	6	4	2	6	15	16
5830454E08Rik	1	4	0	23	23	63
5930403L14Rik	0	0	0	0	0	0
5930430L01Rik	0	0	0	0	0	0
5930438M14Rik	0	0	0	0	0	0
6030407O03Rik	0	0	0	0	0	0
6030440G07Rik	0	0	1	0	2	0
6030443J06Rik	10	9	8	11	43	1
6030458C11Rik	714	447	362	771	1064	380
6030466F02Rik	0	0	0	0	0	0
6030468B19Rik	2	0	0	1	3	2
6030469F06Rik	0	0	0	0	0	0
6030471H07Rik	0	0	0	0	0	0
6030498E09Rik	0	0	0	0	0	0
6230400D17Rik	69	101	103	96	73	140
6330403K07Rik	9	3	7	0	1	0
6330407A03Rik	1	6	5	1	1	3
6330409D20Rik	1	7	1	3	10	3
6330410L21Rik	0	0	0	0	0	0
6330415B21Rik	0	0	0	0	0	0
6330415G19Rik	3	2	4	6	16	1
6330418K02Rik	16	24	11	34	31	40
6330549D23Rik	272	239	196	303	262	104
6430411K18Rik	0	0	0	0	0	0
6430503K07Rik	0	0	0	0	0	0
6430548M08Rik	1273	505	251	1568	1417	529
6430550D23Rik	1	6	4	14	32	11
6430553K19Rik	0	0	0	0	0	0
6430562O15Rik	90	77	73	84	81	54
6430571L13Rik	4	4	15	1	7	8
6430584L05Rik	0	0	0	0	0	0
6430628N08Rik	0	0	0	0	0	0
6430706D22Rik	1661	1322	1048	2189	2382	1690
6430710C18Rik	0	0	0	0	0	0
6530402F18Rik	16	30	70	42	77	1
6530403H02Rik	0	0	0	0	0	0
6530411M01Rik	0	0	0	0	0	0
6720468P15Rik	1	0	3	2	4	1
6720483E21Rik	0	0	0	0	0	0
6720489N17Rik	2	0	0	3	3	10
6820408C15Rik	0	0	0	0	0	0
6820426E19Rik	0	0	0	0	0	0
6820431F20Rik	340	336	193	413	586	124
7420426K07Rik	0	0	0	0	0	0
7420700N18Rik	0	0	0	0	0	0
7420701I03Rik	0	0	0	0	0	0
7530416G11Rik	0	0	0	0	0	0
7630403G23Rik	0	0	0	0	0	0
8030423F21Rik	0	0	0	0	0	0
8030423J24Rik	0	0	0	0	0	0
8030442B05Rik	0	0	0	0	0	0
8030443G20Rik	0	0	0	0	0	0
8030451O07Rik	0	0	0	0	0	0
8030455M16Rik	0	0	0	0	0	0
8030462N17Rik	1061	1123	854	1077	1255	408
8030474K03Rik	0	0	0	0	0	0
8430422H06Rik	0	0	0	0	0	0
8430423G03Rik	0	0	0	0	0	0
8430426J06Rik	0	0	0	0	0	0
8430429K09Rik	104	91	132	79	142	144
8430430B14Rik	0	0	0	0	0	0
8430431K14Rik	0	0	0	0	0	0
8430436N08Rik	0	0	0	0	0	0
8430437L04Rik	0	0	0	0	0	0
9030025P20Rik	25	29	17	112	126	119
9030204H09Rik	0	0	0	0	0	0
9030404E10Rik	0	0	0	0	0	0
9030612E09Rik	0	0	0	0	0	0
9030616G12Rik	0	0	2	0	0	0
9030619P08Rik	0	0	0	0	0	0
9030624G23Rik	0	0	0	0	0	0
9030625G05Rik	0	0	0	0	0	0
9130008F23Rik	14	69	25	502	269	161
9130015A21Rik	0	0	0	0	0	0
9130015G15Rik	0	0	0	0	0	0
9130015L21Rik	0	0	0	0	0	0
9130019O22Rik	53	98	95	114	126	38
9130019P16Rik	0	0	0	0	0	0
9130023H24Rik	80	85	82	125	234	52
9130024F11Rik	85	52	63	101	92	46
9130209A04Rik	0	0	0	0	0	0
9130221F21Rik	0	0	0	0	0	0
9130221H12Rik	479	542	503	607	487	536
9130227L01Rik	4	5	4	1	0	0
9130230L23Rik	37	54	44	5	7	4
9130401M01Rik	476	621	528	357	239	544
9130409I23Rik	0	1	0	0	1	0
9230009I02Rik	0	0	0	0	0	0
9230019H11Rik	0	0	0	0	0	0
9230020A06Rik	0	0	0	0	0	0
9230102K24Rik	0	0	0	0	0	0
9230102O04Rik	13	14	16	19	23	20
9230105E05Rik	12	11	6	0	4	1
9230112D13Rik	3	6	3	3	28	28
9230112J17Rik	0	0	0	0	0	0
9230114K14Rik	21	15	11	50	42	9
9230116L04Rik	5	2	3	16	21	3
9230116N13Rik	14	11	7	33	38	46
9230117E06Rik	0	0	0	0	0	1
9330020H09Rik	53	67	44	106	73	59
9330102E08Rik	1	3	2	2	14	6
9330104G04Rik	5	2	5	20	39	56
9330111N05Rik	83	93	56	53	93	68
9330117O12Rik	0	0	0	0	0	0
9330133O14Rik	36	38	42	139	180	87
9330136K24Rik	27	21	17	23	51	4
9330151L19Rik	30	49	43	130	151	193
9330158H04Rik	0	0	0	0	0	0
9330159F19Rik	0	0	0	0	0	0
9330159M07Rik	15	21	21	34	56	63
9330162012Rik	3	0	1	0	4	2
9330162B11Rik	0	0	0	0	0	0
9330175E14Rik	4	33	31	10	21	6
9330175M20Rik	0	0	0	0	0	0
9330178D15Rik	0	0	0	0	0	0
9330179D12Rik	0	0	1	0	1	0
9330182L06Rik	1	2	0	0	4	0
9330182O14Rik	0	0	0	0	0	0
9330188P03Rik	0	0	0	0	0	0
9330198I05Rik	10	4	4	2	1	2
9330199G10Rik	0	0	0	0	0	0
9430014N10Rik	0	0	0	0	0	0
9430015G10Rik	537	428	319	752	686	1180
9430018G01Rik	1	0	1	2	1	1
9430019J16Rik	0	0	0	0	0	0
9430021M05Rik	0	0	0	0	0	0
9430037G07Rik	7	19	14	26	44	19
9430038I01Rik	181	273	168	174	185	251
9430041J12Rik	0	0	0	0	0	0
9430060I03Rik	12	5	6	13	16	2
9430065F17Rik	0	0	0	0	4	4
9430069I07Rik	0	0	0	0	0	0
9430078K24Rik	0	0	0	0	0	0
9430083A17Rik	0	0	0	8	14	10
9430091E24Rik	66	59	39	151	188	67
9530002B09Rik	0	0	0	0	0	0
9530003J23Rik	0	0	0	1	3	0
9530014B07Rik	0	0	0	0	0	0
9530020I12Rik	0	0	0	0	0	0
9530026F06Rik	0	0	0	0	0	0
9530026P05Rik	0	0	0	0	0	0
9530027J09Rik	263	322	248	348	302	298
9530036O11Rik	0	0	0	0	0	0
9530051G07Rik	0	0	0	0	0	0
9530052C20Rik	6	0	2	3	18	3
9530052E02Rik	0	0	0	0	0	0
9530053A07Rik	0	4	2	0	2	3
9530059O14Rik	0	0	0	0	0	0
9530062K07Rik	4	8	3	13	22	42
9530068E07Rik	3661	4247	3538	3751	3870	2623
9530077C05Rik	3	0	1	23	21	35
9530080O11Rik	0	0	0	0	0	0
9530082P21Rik	120	122	211	267	324	228
9530091C08Rik	0	0	0	0	0	0
9630001P10Rik	0	0	2	0	0	0
9630013A20Rik	0	0	0	0	0	0
9630013K17Rik	34	27	26	38	31	9
9630028B13Rik	0	1	0	0	0	3
9630028H03Rik	0	0	0	0	0	0
9630028I04Rik	2	0	0	12	29	11
9830107B12Rik	0	0	0	0	0	0
9830132P13Rik	1	0	0	0	0	0
9830166K06Rik	0	0	0	0	0	0
9930012K11Rik	33	12	17	69	89	79
9930014A18Rik	346	292	281	403	240	137
9930021J03Rik	724	485	551	1077	1431	137
9930104L06Rik	121	195	206	255	247	144
9930111H07Rik	1	0	0	0	5	1
9930111J21Rik1	65	42	204	129	325	32
9930111J21Rik2	8	6	13	12	37	1
A030001D20Rik	6	15	8	4	7	7
A130010J15Rik	158	147	189	313	313	203
A130030D18Rik	0	0	0	0	0	0
A130077B15Rik	0	0	0	0	1	0
A1bg	0	0	0	0	0	0
A1cf	0	0	7	0	0	1
A230001M10Rik	0	0	0	0	0	0
A230009B12Rik	1	0	0	0	0	0
A230020J21Rik	19	15	16	10	15	2
A230028O05Rik	224	206	258	24	46	30
A230051N06Rik	0	0	0	0	0	0
A230056J06Rik	0	0	0	0	0	0
A230056P14Rik	52	25	31	100	127	47
A230057D06Rik	0	0	0	0	0	0
A230070E04Rik	0	0	0	0	0	0
A230072C01Rik	22	49	32	60	66	61
A230072E10Rik	0	1	3	1	6	0
A230077H06Rik	0	0	0	0	0	0
A230083G16Rik	8	13	10	3	13	3
A230103J11Rik	143	159	160	169	175	62
A230107N01Rik	1	3	1	11	24	7
A230108P19Rik	1	4	0	4	2	1
A26c3	0	0	0	0	0	0
A2m	0	0	0	0	0	0
A2ml1	0	0	0	0	0	0
A330008L17Rik	0	0	0	0	0	0
A330009N23Rik	1	4	4	1	4	4
A330015K06Rik	0	0	0	0	2	1
A330023F24Rik	9	36	21	27	39	41
A330032B11Rik	0	0	0	5	2	3
A330033J07Rik	0	0	0	0	0	0
A330035P11Rik	5	2	4	13	29	9
A330040F15Rik	26	15	8	28	37	5
A330041J22Rik	2	0	4	0	0	0
A330048O09Rik	0	0	0	0	0	0
A330049N07Rik	0	0	0	0	0	0
A330069E16Rik	7	10	5	16	10	52
A330070K13Rik	0	0	0	0	0	0
A330074K22Rik	1	1	2	0	0	0
A330076C08Rik	0	0	0	0	0	0
A330076H08Rik	0	0	0	0	0	0
A330093E20Rik	0	0	1	0	0	0
A330094K24Rik	0	0	0	0	0	0
A330102I10Rik	0	0	0	0	0	0
A3galt2	0	0	0	0	1	0
A430005L14Rik	663	637	334	742	480	1237
A430033K04Rik	59	120	94	203	269	127
A430035B10Rik	1	2	3	6	29	7
A430046D13Rik	50	29	17	96	109	139
A430057M04Rik	139	185	122	144	102	235
A430078I02Rik	6	1	0	10	16	23
A430085M09Rik	0	0	0	0	0	0
A430088P11Rik	0	0	0	0	0	0
A430089I19Rik	0	0	0	0	0	0
A430090L17Rik	1	1	0	0	2	1
A430093F15Rik	17	24	45	1	0	18
A4galt	0	0	0	0	0	0
A4gnt	0	0	0	1	0	0
A530006G24Rik	0	0	0	0	0	0
A530010L16Rik	0	0	0	1	3	2
A530013C23Rik	2	10	2	9	5	19
A530016L24Rik	0	0	0	0	0	0
A530021J07Rik	0	0	0	0	0	0
A530032D15Rik	3	131	198	4	7	16
A530040E14Rik	37	522	958	9	11	36
A530046M15Rik	0	0	0	0	0	0
A530053G22Rik	0	0	0	0	0	0
A530058N18Rik	0	0	0	0	0	0
A530064D06Rik	1	0	0	0	0	0
A530065N20Rik	0	0	0	0	0	0
A530072M11Rik	5	9	26	17	13	14
A530088E08Rik	13	18	10	22	20	5
A630001G21Rik	853	1134	939	643	881	673
A630001O12Rik	8	9	0	7	7	5
A630010A05Rik	2	0	0	0	0	0
A630012P03Rik	0	0	0	0	0	0
A630019I02Rik	0	0	0	0	0	0
A630023A22Rik	0	0	0	0	0	1
A630023P12Rik	0	0	0	0	0	0
A630066F11Rik	5	5	5	21	23	15
A630072M18Rik	78	346	231	136	200	48
A630073D07Rik	0	0	0	0	0	0
A630075F10Rik	0	0	0	0	0	0
A630076J17Rik	0	0	0	0	1	0
A630077J23Rik	0	0	0	0	0	0
A630089N07Rik	119	126	93	68	98	13
A630095N17Rik	0	0	0	0	1	0
A730004F24Rik	0	0	0	0	0	0
A730006G06Rik	0	0	0	0	0	0
A730008H23Rik	843	639	515	1080	1181	210
A730013G03Rik	0	0	0	0	0	0
A730017L22Rik	3	3	1	12	24	43
A730018C14Rik	0	0	0	0	0	0
A730020E08Rik	0	0	0	0	0	0
A730020M07Rik	1	0	0	0	0	0
A730035I17Rik	0	0	0	0	0	0
A730036I17Rik	0	0	0	0	0	0
A730043L09Rik	0	0	0	0	0	0
A730046J19Rik	0	0	0	0	0	0
A730056A06Rik	0	0	0	0	0	0
A730063M14Rik	8	14	10	51	30	174
A730081D07Rik	12	11	13	13	8	3
A730082K24Rik	0	0	0	0	0	0
A730085K08Rik	0	1	0	0	0	1
A730090N16Rik	5	4	3	0	0	3
A730098A19Rik	0	0	0	0	0	0
A830009L08Rik	0	0	0	0	0	0
A830010M20Rik	260	111	107	315	313	196
A830011K09Rik	0	0	0	0	0	2
A830018L16Rik	0	0	0	0	0	0
A830019L24Rik	0	0	0	0	0	0
A830019P07Rik	0	0	0	0	0	0
A830029E22Rik	0	0	0	0	0	0
A830035O19Rik	18	19	25	36	47	10
A830036E02Rik	0	0	0	0	0	0
A830052D11Rik	0	0	0	3	0	1
A830082K12Rik	1	0	0	0	0	0
A830082N09Rik	11	6	9	15	32	12
A930001A20Rik	0	0	0	0	1	3
A930001C03Rik	0	0	0	2	2	0
A930002C04Rik	0	0	0	0	0	1
A930003A15Rik	0	0	0	0	0	0
A930003O13Rik	1	0	0	0	2	1
A930004D18Rik	3	7	1	24	27	34
A930005H10Rik	58	71	38	184	124	598
A930006I01Rik	0	0	0	0	0	0
A930006K02Rik	2	6	2	30	17	38
A930007A09Rik	9	2	2	7	15	3
A930007I19Rik	6	3	3	11	13	8
A930009A15Rik	0	0	0	0	0	0
A930011G23Rik	1	2	2	6	5	1
A930012L18Rik	0	1	0	0	0	2
A930013F10Rik	45	14	13	31	62	51
A930015D03Rik	20	66	76	47	52	58
A930016O22Rik	3	1	3	10	19	27
A930017K11Rik	1	0	1	0	3	0
A930017M01Rik	0	0	0	0	0	0
A930018P22Rik	0	0	0	0	0	1
A930019D19Rik	0	1	2	1	6	1
A930024E05Rik	10	14	20	65	106	65
A930031H19Rik	0	0	0	0	0	0
A930033H14Rik	0	0	1	0	1	0
A930037H05Rik	186	148	945	114	159	10
A930041C12Rik	1	0	2	2	2	3
AA387883	0	0	0	0	0	0
AA388235	0	0	0	1	0	0
AA413626	4	2	6	4	5	1
AA414768	428	778	887	68	73	77
AA465934	11	19	9	25	21	47
AA467197	1	0	0	0	0	1
AA536875	0	0	0	0	0	0
AA543186	4	5	3	11	14	10
AA543401	0	0	0	0	0	0
AA545190	0	0	0	0	0	0
AA619741	0	0	0	0	0	0
AA623943	0	0	0	0	0	0
AA792892	0	0	0	0	0	0
AA986860	7	9	6	18	19	15
AAdacl4fm3	0	0	0	0	0	0
AB124611	598	665	470	3859	3431	4057
AF067061	0	0	0	0	0	0
AF067063	0	0	0	0	0	0
AF357355	0	0	0	0	0	0
AF357359	0	0	0	0	0	0
AF357399	31	24	13	23	5	18
AF357425	0	0	0	0	0	0
AF357426	0	0	0	0	0	0
AF366264	0	1	0	4	0	0
AI115009	0	0	0	0	0	0
AI182371	2	4	13	11	33	11
AI197445	0	0	0	0	0	0
AI314278	0	0	0	0	0	0
AI413582	188	212	208	471	293	619
AI427809	0	0	1	0	0	0
AI429214	3	10	8	36	68	27
AI450353	10	30	12	40	37	47
AI463170	0	0	0	0	0	0
AI467606	167	343	273	779	722	609
AI504432	7	13	7	68	141	65
AI506816	1040	975	826	815	836	267
AI507597	0	0	1	1	1	0
AI593442	0	0	0	0	0	0
AI597479	487	652	663	1003	1131	340
AI606473	0	3	0	0	0	0
AI646519	0	0	0	0	0	0
AI661453	11	9	10	29	32	23
AI662270	3478	3745	3716	3926	3193	2902
AI837181	230	189	239	353	277	401
AI839979	92	118	98	115	154	144
AI847159	0	1	2	11	5	2
AI854703	0	0	0	0	0	0
AI987944	360	336	312	529	878	323
AU015228	3	2	0	0	1	0
AU015791	0	0	0	0	0	0
AU015836	0	0	0	0	0	0
AU016765	0	1	0	0	0	0
AU018091	0	0	0	0	0	1
AU019990	0	1	0	3	14	1
AU021063	1	3	4	0	4	2
AU021092	1	0	0	1	0	0
AU022252	102	77	90	160	165	94
AU022751	0	0	0	0	0	0
AU022754	0	0	0	0	0	0
AU022793	76	65	51	24	14	35
AU023762	0	0	0	0	0	0
AU040320	735	618	548	948	1049	508
AU040972	0	7	1	8	4	36
AU041133	0	0	0	0	0	0
AV039307	79	57	46	81	122	17
AV051173	9	29	22	6	7	1
AV064505	0	0	0	0	0	1
AV205837	0	0	0	0	0	0
AV320801	0	0	0	0	0	1
AW011738	10	39	188	2	9	8
AW046200	30	55	50	88	198	78
AW112010	0	0	1	0	0	0
AW146154	67	50	55	242	438	150
AW209491	223	257	290	429	358	242
AW495222	0	0	0	0	0	0
AW549542	0	0	0	0	0	0
AW549877	1037	1021	783	2485	3640	1048
AW551984	0	0	0	0	0	0
AW554918	330	235	173	579	584	245
AW822252	0	0	0	0	0	0
AY074887	16	27	28	15	4	11
AY358078	136	88	85	101	80	21
AY512915	0	0	0	0	0	0
AY512931	0	0	0	0	0	0
AY702102	0	0	0	0	0	0
AY702103	0	0	0	0	0	0
AY761185	0	0	0	0	0	0
Aaas	1010	1223	911	858	662	775
Aacs	803	782	668	598	569	245
Aadac	0	0	6	0	0	0
Aadacl2	0	0	0	0	0	0
Aadacl2fm1	0	0	0	0	0	0
Aadacl2fm2	0	0	0	0	0	0
Aadacl2fm3	0	0	0	0	0	0
Aadacl3	0	0	0	0	0	0
Aadacl4	0	0	0	0	0	0
Aadacl4fm1	0	0	0	0	0	0
Aadacl4fm2	0	0	0	0	0	0
Aadacl4fm4	0	0	0	0	0	0
Aadacl4fm5	0	0	0	0	0	0
Aadat	0	0	1	0	0	0
Aagab	623	604	335	3640	2787	2646
Aak1	1245	852	996	1525	1696	512
Aamdc	25	36	27	57	76	126
Aamp	1632	1951	1567	2088	1814	2219
Aanat	2	4	4	0	1	0
Aar2	490	638	588	839	690	391
Aard	0	0	0	0	0	0
Aars	2730	3171	3430	5770	3770	6323
Aars2	258	222	203	299	239	136
Aarsd1	865	993	636	1431	872	3076
Aasdh	200	159	161	340	490	206
Aasdhppt	716	830	550	1560	1432	1156
Aass	0	0	8	0	0	0
Aatf	1121	1333	904	1083	917	1037
Aatk	21	21	15	196	369	151
Abat	1	1	10	4	12	5
Abca1	37	72	31	424	1576	99
Abca12	0	0	0	0	0	0
Abca13	4	3	2	2	5	1
Abca14	0	0	0	0	0	0
Abca15	0	0	0	0	0	0
Abca16	0	0	0	0	0	0
Abca17	9	10	6	8	18	0
Abca2	1270	1003	802	1146	1523	566
Abca3	1268	975	739	1527	2011	742
Abca4	0	0	0	0	0	0
Abca5	37	39	33	17	46	5
Abca6	0	0	3	0	1	0
Abca7	753	610	489	985	1489	942
Abca8a	0	0	1	0	0	0
Abca8b	7	6	6	3	0	0
Abca9	0	0	2	3	19	1
Abcb10	140	96	62	136	188	92
Abcb11	0	0	7	0	2	0
Abcb1a	34	37	31	38	39	22
Abcb1b	2826	2761	2363	3305	3197	1336
Abcb4	2031	1855	1222	1001	1052	814
Abcb5	0	0	0	0	0	0
Abcb6	369	308	215	468	375	204
Abcb7	2527	2107	1680	2443	2678	831
Abcb8	700	684	532	746	712	478
Abcb9	7	17	14	1	15	13
Abcc1	8505	8297	8477	3414	3616	1770
Abcc10	35	27	27	40	69	76
Abcc12	0	0	0	0	0	1
Abcc2	7	9	4	0	2	1
Abcc3	140	133	61	53	236	79
Abcc4	1868	1538	982	1178	1630	421
Abcc5	718	596	400	1521	1904	565
Abcc6	1	0	5	0	0	1
Abcc8	0	0	0	1	0	0
Abcc9	0	0	0	4	9	2
Abcd1	1022	894	597	956	1283	610
Abcd2	54	21	10	432	564	210
Abcd3	1558	1540	1011	1447	2077	864
Abcd4	559	562	440	473	462	670
Abce1	9894	10523	7975	7543	7597	3165
Abcf1	3987	4582	3678	3340	3160	2321
Abcf2	4486	5395	4168	3720	2978	1577
Abcf3	734	683	651	1006	825	713
Abcg1	685	591	121	6100	5585	1294
Abcg2	15	21	12	19	22	8
Abcg3	0	0	1	0	2	0
Abcg4	6	4	4	1	12	3
Abcg5	0	0	3	0	0	0
Abcg8	0	0	1	0	0	0
Abhd1	150	144	139	127	111	152
Abhd10	245	290	241	259	232	301
Abhd11	503	546	377	507	432	675
Abhd11os	16	24	9	25	27	35
Abhd12	1198	1286	822	1505	1526	1644
Abhd12b	0	0	0	0	0	0
Abhd13	825	1096	881	1025	1138	368
Abhd14a	112	107	100	60	144	130
Abhd14b	15	6	13	10	54	29
Abhd15	35	11	17	74	85	15
Abhd16a	496	568	472	626	573	642
Abhd16b	0	0	0	0	1	0
Abhd17a	428	444	567	351	320	646
Abhd17b	525	597	371	658	741	347
Abhd17c	801	1051	918	765	760	582
Abhd18	119	42	65	188	382	58
Abhd2	782	518	367	540	566	39
Abhd3	4	3	3	0	19	4
Abhd4	408	392	312	663	863	412
Abhd5	916	997	741	437	494	408
Abhd6	390	263	215	931	683	735
Abhd8	182	137	115	284	179	395
Abi1	2967	4561	4282	2611	3331	1447
Abi2	1141	1123	930	1397	1539	679
Abi3	237	247	147	386	528	527
Abi3bp	0	2	0	2	5	2
Abitram	1132	911	824	1074	1156	351
Abl1	998	535	582	1780	2320	732
Abl2	2998	3014	1939	2579	2656	874
Ablim1	5	0	2	0	4	1
Ablim2	1	0	2	5	11	24
Ablim3	0	0	0	0	0	0
Abo	0	0	0	0	0	0
Abr	7825	9044	13339	6969	5952	2238
Abra	0	0	0	0	0	0
Abracl	1007	1397	1072	733	669	1264
Abraxas1	329	336	226	601	587	561
Abraxas2	994	1219	902	2327	2261	1075
Abt1	449	544	410	334	303	292
Abtb1	92	89	43	237	277	478
Abtb2	48	264	244	5	9	19
Acaa1a	1659	1870	1369	3552	2572	2869
Acaa1b	180	238	223	441	270	379
Acaa2	585	642	459	1046	948	1196
Acaca	1009	921	762	1064	1061	679
Acacb	12	10	10	72	116	60
Acad10	122	123	117	89	183	131
Acad11	329	280	168	626	664	468
Acad12	27	30	11	39	80	44
Acad8	288	360	229	678	610	644
Acad9	970	1022	863	1293	1137	836
Acadl	1838	2312	1939	2568	2157	2421
Acadm	1293	1193	675	1553	1717	1599
Acads	546	516	387	738	681	956
Acadsb	727	751	659	1213	1471	637
Acadvl	962	1130	921	1372	1337	1725
Acan	0	0	0	0	0	0
Acap1	343	335	301	52	76	265
Acap2	5075	4468	2903	5715	6402	1683
Acap3	385	295	197	536	466	269
Acat1	2299	2847	2138	7361	6120	6158
Acat2	1041	1259	850	521	416	362
Acat3	1099	1423	983	956	720	1850
Acbd3	1330	1741	1145	1499	1408	561
Acbd4	224	213	338	389	393	590
Acbd5	1177	904	648	1775	2401	856
Acbd6	633	723	811	758	587	1577
Acbd7	3	2	1	4	0	2
Accs	166	132	77	228	286	353
Accsl	0	2	0	12	13	1
Acd	245	290	298	456	372	440
Ace	0	0	0	0	0	1
Ace2	0	0	0	0	0	0
Ace3	0	0	0	0	0	0
Acer1	0	0	0	0	0	0
Acer2	2	3	5	8	11	10
Acer3	1011	935	910	1174	1519	1317
Ache	5	12	5	31	55	42
Acin1	4171	4115	2836	3654	3599	1954
Ackr1	0	0	0	0	0	0
Ackr2	0	0	0	0	1	2
Ackr3	0	0	0	0	0	0
Ackr4	5	6	10	23	23	14
Acly	7557	7614	6442	6101	6235	2744
Acmsd	1	0	1	2	1	3
Acnat1	1	0	6	0	0	0
Acnat2	0	0	2	0	0	1
Aco1	1194	1132	853	1272	1281	557
Aco2	6009	6456	5210	5793	5151	3261
Acod1	10768	62407	124798	96	59	51
Acot1	3	3	1	25	23	20
Acot10	165	244	244	206	172	165
Acot11	75	42	39	105	107	40
Acot12	0	0	1	0	0	0
Acot13	323	359	239	594	521	1221
Acot2	130	101	56	128	162	178
Acot3	0	0	1	0	0	0
Acot4	0	1	1	0	0	0
Acot5	0	0	0	0	0	0
Acot6	21	6	11	30	52	12
Acot7	2167	2728	3311	1830	1228	2331
Acot8	127	165	125	165	140	278
Acot9	801	1133	1078	792	685	779
Acox1	911	942	754	1499	1734	651
Acox2	0	0	0	0	0	0
Acox3	408	401	263	1157	1328	963
Acoxl	0	5	0	0	8	2
Acp1	92	132	89	67	58	98
Acp2	614	565	491	837	832	585
Acp4	5	0	0	0	0	3
Acp5	120	217	112	136	206	162
Acp6	608	651	403	944	1047	1661
Acp7	0	0	0	0	0	0
Acpp	0	8	19	0	3	0
Acr	0	0	0	0	0	0
Acrbp	5	3	7	27	55	143
Acrv1	4	0	1	0	2	0
Acsbg1	123	136	36	148	103	153
Acsbg2	0	0	0	0	0	0
Acsbg3	29	32	18	50	64	146
Acsf2	27	30	22	58	66	77
Acsf3	236	242	231	288	294	340
Acsl1	1104	1292	834	1043	1186	452
Acsl3	1228	1581	883	1566	1508	673
Acsl4	5055	6401	5483	2399	3138	1183
Acsl5	4757	5760	4383	6479	5313	4188
Acsl6	0	0	0	0	0	0
Acsm1	0	0	7	0	0	0
Acsm2	0	0	0	0	0	0
Acsm3	59	35	43	98	124	112
Acsm4	1	0	0	1	0	0
Acsm5	0	0	3	0	0	0
Acss1	1	3	2	271	250	153
Acss2	284	274	240	213	263	278
Acss2os	20	12	12	8	15	3
Acss3	0	0	0	0	0	0
Acta1	27	36	16	2	5	1
Acta2	6	11	12	7	6	14
Actb	101648	118876	118158	33612	29245	26416
Actbl2	0	0	0	0	0	0
Actc1	1	0	2	0	0	0
Acte1	0	0	0	0	0	0
Actg1	13013	14812	13042	2631	2494	2891
Actg2	6	4	9	0	0	0
Actl10	1	1	0	4	3	0
Actl11	0	0	0	0	0	0
Actl6a	1977	2354	1630	1786	1380	968
Actl6b	0	0	0	0	1	0
Actl7a	0	0	0	0	0	0
Actl7b	0	0	0	0	0	0
Actl9	0	1	0	0	0	0
Actn1	4265	5334	4187	739	863	334
Actn2	8	5	4	1	2	0
Actn3	3	6	4	9	10	4
Actn4	7411	7621	6560	5428	3862	2511
Actr10	1287	1582	1423	1590	1382	1997
Actr1a	2541	2968	2366	3482	2890	2808
Actr1b	1283	1684	1278	1381	1323	817
Actr2	16674	18123	15384	14591	14472	7025
Actr3	9609	12528	9634	5619	5644	4408
Actr3b	53	55	11	227	217	317
Actr5	233	230	147	219	225	307
Actr6	397	361	320	518	562	451
Actr8	699	657	576	846	767	752
Actrt1	0	0	0	0	0	0
Actrt2	0	0	0	0	0	0
Actrt3	0	0	0	0	0	0
Acvr1	482	391	243	539	698	231
Acvr1b	334	216	213	386	506	174
Acvr1c	0	0	0	0	0	0
Acvr2a	407	351	241	393	532	150
Acvr2b	283	203	132	690	923	352
Acvrl1	411	326	370	285	315	356
Acy1	653	756	623	242	543	340
Acy3	2	7	3	1	17	9
Acyp1	151	123	130	189	201	686
Acyp2	0	0	0	0	0	0
Ada	174	211	123	163	178	253
Adad1	0	0	0	0	0	0
Adad2	0	0	0	0	0	0
Adal	296	211	132	396	624	184
Adam10	4474	4258	2693	20763	15408	4224
Adam11	0	0	0	0	2	0
Adam12	0	0	0	0	0	0
Adam15	3972	3832	3325	3075	3209	2770
Adam17	7618	9246	6852	4301	5244	2141
Adam18	0	0	0	1	0	0
Adam19	0	0	0	0	0	0
Adam1a	11	6	2	7	18	11
Adam1b	0	2	2	0	3	1
Adam2	0	0	0	0	0	0
Adam20	0	0	0	0	0	0
Adam21	2	2	5	3	0	0
Adam22	12	4	8	3	8	5
Adam23	0	0	0	0	0	0
Adam24	0	0	0	0	0	0
Adam25	0	0	0	0	0	0
Adam26a	0	0	0	0	0	0
Adam26b	0	0	0	0	0	0
Adam28	0	0	0	0	0	0
Adam29	0	0	0	0	0	0
Adam3	56	41	33	35	30	17
Adam30	0	0	0	0	0	0
Adam32	4	0	2	3	5	2
Adam33	6	3	6	2	1	0
Adam34	0	0	0	0	0	0
Adam34l	0	0	0	0	0	0
Adam39	0	0	0	0	0	0
Adam4	21	12	18	5	10	3
Adam5	0	0	0	0	0	0
Adam6a	0	0	0	0	0	0
Adam6b	2	1	0	1	0	2
Adam7	0	0	0	0	0	0
Adam8	8015	7054	4145	2489	1589	776
Adam9	2753	2963	2531	3404	3598	1439
Adamdec1	0	0	0	0	0	0
Adamts1	91	90	56	21	22	7
Adamts10	220	130	110	533	681	594
Adamts12	0	0	0	0	0	0
Adamts13	28	3	9	73	192	40
Adamts14	2	8	1	0	0	0
Adamts15	0	0	0	1	1	0
Adamts16	0	0	0	0	0	0
Adamts17	0	0	0	0	0	0
[truncated: 24,386 more rows]
