# Supplementary material for: Identification and characterization of endogenous retroviruses upon SARS-CoV-2 infection
Source: Front Immunol. 2024 Apr 5;15:1294020. doi: 10.3389/fimmu.2024.1294020 (PMC11026653; doi:10.3389/fimmu.2024.1294020)
Supplement: Supplementary Table 9 — Expression matrix of coding genes and transposable elements from primary human bronchial epithelial cells with or without SARS-CoV-2 infection (GSE147507). [file DataSheet_2.zip › supplementaryTable2/TableS10.txt]

baseMean	log2FoldChange	lfcSE	stat	pvalue	padj
A1BG	2.55739568159357	0.156270086629892	0.436326409849754	0.358149502533441	0.720231435075184	0.870332348742124
A1BG-AS1	4.99747737170268	0.148405103452088	0.29382698226867	0.505076498782502	0.613505107044167	0.808741494556055
A1CF	0.247437145370375	-1.64367374170416	1.48536536122608	-1.1065787479704	0.26847609983737	0.510789491089279
A2M	0.603498159085663	1.44162149888317	0.912165278507105	1.5804389104161	0.114006386624013	0.297463254248133
A2M-AS1	0.509703890945525	0.00729188832810241	0.978203375565531	0.00745436839643569	0.994052329628968	0.997013839885168
A2ML1	454.015498887373	0.215770574442828	0.0756816330300015	2.85102958015312	0.00435779152698359	0.026763146680255
A3GALT2	0.0575666964587032	0.536274613798192	2.78112840524307	0.192826268929975	0.847095029921937	0.934972314749127
A4GALT	307.196829657758	-0.0246564584830789	0.073679988299464	-0.334642540697285	0.737894750427529	0.879592101261505
AAAS	130.140503172035	0.213248736206761	0.0694603776212665	3.07007740973569	0.00214003296485054	0.0153428146080352
AACS	155.949545336873	0.1577626261236	0.0558193975445735	2.82630470881779	0.00470884473040061	0.0284474434131744
AACSP1	0.770834572614031	-0.326389931989112	0.777348425133061	-0.419875980237875	0.67457605563544	0.845173978047364
AADAC	0.652855936133813	1.01638853777818	1.05715356651619	0.961438876971907	0.336331544614333	0.584317521949124
AADAT	18.0790846089814	0.0969172329072523	0.154877545296646	0.625766845165456	0.531467881432716	0.751982431641188
AAGAB	386.23041876014	-0.134586252801795	0.0388723735923577	-3.46225970693631	0.000535659998379167	0.00498166357785498
AAK1	309.179921032398	-0.294901899938976	0.0542188822442786	-5.43909958546029	5.35505178989156e-08	1.52391934342455e-06
AAMDC	39.548193941752	-0.203768537967786	0.110113678017958	-1.85052885014479	0.0642373638314394	0.201446799899946
AAMP	328.843645118969	0.147000874717268	0.0509119883787602	2.88735284946353	0.00388498280936636	0.0244412380039806
AANAT	1.12494319829293	0.221824129669578	0.640487394844996	0.346336448546753	0.729089879598012	0.875492566710382
AAR2	89.3503785625116	-0.126881142381397	0.0769796297098011	-1.64824308534238	0.099302798724717	0.271098033264603
AARS1	385.003752978114	0.0623408789973722	0.0438274970760325	1.42241476599091	0.154905879030176	0.363151021958614
AARS2	145.163907632254	0.0426012784476009	0.0664620294872237	0.640986722438115	0.521531309539627	0.745452364322557
AARSD1	45.0417578158665	0.14537901291712	0.0990468730932111	1.4677799346609	0.142164009573477	0.343583616382881
AASDH	51.9022051000425	-0.200411679855841	0.102578178342062	-1.9537457488038	0.0507312930165035	0.171171846482694
AASDHPPT	89.6664877783063	-0.442278429889208	0.0914064309728977	-4.83859204633364	1.30762134441084e-06	2.6792473125218e-05
AASS	74.2834271237405	-0.0417126874242841	0.0850736369017149	-0.490312733102906	0.623912618112319	0.815502223445897
AATBC	52.6334436959927	-0.0897740697151892	0.103559934418983	-0.866880326053331	0.386007584198815	0.634222809692744
AATF	284.93696215145	0.248778002641643	0.0529324883895974	4.69991134387202	2.60274459124963e-06	4.98645900282225e-05
AATK	2.95312143402238	-0.256887555396444	0.377224600529689	-0.680993644199581	0.495875512105285	0.726659402479061
ABALON	88.4530448973037	0.255709858303911	0.0712366942039556	3.58958063904251	0.000331210363399797	0.00336834363823252
ABAT	125.517546811696	0.0479468754918005	0.086439756619916	0.55468545223499	0.579109828496736	0.785367018162682
ABCA1	264.439225135157	-0.0698454308887072	0.0555765346638237	-1.25674317967456	0.208846647001595	0.440242580017983
ABCA10	7.61914260169427	0.26169774693317	0.244929529320303	1.06846139646534	0.285312434854636	0.529742176681108
ABCA11P	9.46429056473596	0.815960036871776	0.235511800076554	3.46462485789054	0.000530971594896514	0.00494988606066122
ABCA12	208.035170186032	0.021213460242008	0.0528334460075049	0.401515741354342	0.688040451011913	0.854167159870109
ABCA13	9.85840303925906	-0.52263685536381	0.239642162725611	-2.18090526900405	0.0291904239241268	0.115111750746177
ABCA2	101.507727043993	-0.0280949499143339	0.111414133163961	-0.252166840206785	0.800912107689317	0.914020991993809
ABCA3	4.98703663096374	0.257398925679621	0.340793205083835	0.755293596937478	0.450072839747788	0.689542874151756
ABCA4	3.10717791089386	0.221529177654284	0.453070044304309	0.488951279033341	0.624876190306684	0.816005053590057
ABCA5	27.7968027541341	-0.380143838079292	0.142251407874204	-2.67233796670371	0.00753247423005657	0.041139060294066
ABCA6	0.988733989636493	0.555022245187513	0.69037376934543	0.803944572972045	0.421428986351585	0.664273643156013
ABCA7	134.406708785622	0.105742829568679	0.0951831660796644	1.11094045222426	0.266593981780539	0.508600593488013
ABCA8	0.182303843776653	0.689781875410123	1.38537096758917	0.497904093233949	0.618551642122463	0.812258497869105
ABCA9	2.90318340995613	-0.284688017850432	0.39853872811597	-0.71432961909687	0.475023381172098	0.711201454850771
ABCB10	47.5713210926636	0.124081934116639	0.110930292580733	1.11855771070229	0.263328873252888	0.505193821985755
ABCB11	9.07254179466524	-0.351031549911623	0.22114239668605	-1.58735527502659	0.11243220278484	0.294786210561275
ABCB4	0.651918455211184	-0.11920780066394	0.83257014908952	-0.143180488508149	0.886147638957429	0.951346522106136
ABCB6	93.2736264611569	-0.222526697226868	0.0761898649664229	-2.92068633177046	0.00349261272148601	0.0225186176295877
ABCB7	72.0066942811598	-0.0381560843058751	0.0869036252867218	-0.43906205500618	0.660616572618258	0.836732273946799
ABCB8	83.8657738546231	0.29139454035	0.117755578291502	2.47457101037419	0.0133396299255618	0.0643349594898565
ABCB9	15.0993625163599	-0.0971133710811009	0.172909286063184	-0.561643468041468	0.574358958185313	0.782091862843699
ABCC1	510.952330579214	0.043916469654746	0.0393985032135	1.11467355540801	0.264990337182812	0.507032037084776
ABCC10	123.187019214374	0.1394936033172	0.0760630070036338	1.83392175529605	0.0666656096870931	0.206763239732197
ABCC11	5.56635643643542	-0.838353319735622	0.284625735273608	-2.94545859997418	0.00322476300090106	0.0211133574882406
ABCC2	5.27995249451119	-0.39973882777395	0.29364469729906	-1.36130102620869	0.173418578835391	0.390151714867184
ABCC3	88.5532860146878	0.277655932970649	0.0778902508480768	3.56470713532829	0.000364262688602625	0.00364502090109416
ABCC4	38.067536968192	-0.24016210849803	0.111125617852058	-2.16117681179292	0.0306816839071316	0.119252990665399
ABCC5	335.390842941031	0.0352946639120978	0.0424668117457525	0.831111695490726	0.405910533313815	0.651203208683211
ABCC6	1.22431758566785	0.714532650829131	0.63135632140576	1.13174229290707	0.257742795187852	0.498852889363781
ABCC9	11.7917423081963	-0.225800773438407	0.205230721422685	-1.10022891248019	0.271232396285483	0.514173996269666
ABCD1	18.8603720460649	-0.1480112716691	0.148962540660368	-0.993614038891587	0.320410806755024	0.568480207226921
ABCD2	0.144732948398207	0.327805157770573	1.86614462883335	0.175659031302148	0.860561823033952	0.94071614241394
ABCD3	122.524915324647	-0.294556944499853	0.104155143078205	-2.8280595253821	0.00468310978551079	0.0283535713763507
ABCD4	70.7146667965244	-0.0910987214686031	0.0887601573124563	-1.0263470032834	0.304728049093859	0.550694594337755
ABCE1	229.648043262656	-0.255063819385293	0.144471604153124	-1.76549447817409	0.0774806974452489	0.229169089161491
ABCF1	8.21620661763692	0.10208667215594	0.244377214865356	0.417742186857259	0.676135624309902	0.846090665275823
ABCF2	195.863276998206	0.209608676639063	0.0558177262891889	3.75523495086652	0.000173178944351329	0.00196555577364351
ABCF3	159.656918413955	0.0695163951838164	0.0559087259327194	1.24339079498024	0.213723860675737	0.445744663886555
ABCG1	79.4082198705902	0.267307114231165	0.0785330311300421	3.40375394130062	0.00066466598502369	0.00592183710219293
ABCG2	8.83095575234929	0.0791139584668618	0.226681532479066	0.349009280119315	0.727082342593292	0.874246818266657
ABCG4	1.70770001661593	-0.790160102670218	0.633267166203185	-1.24775157285937	0.212122048254737	0.443773214784957
ABHD1	11.5485049222284	0.274785708260592	0.220061260053484	1.24867824620203	0.211782780524824	0.443454369934993
ABHD10	43.2370924926053	-0.486458815885895	0.115089210413831	-4.22679775225421	2.37040542626266e-05	0.00035712029119352
ABHD11	16.7781352231816	0.0274832594473574	0.164892445085291	0.166673854785412	0.867626678598784	0.94308291344117
ABHD11-AS1	0.704930463476973	-0.410109601040515	0.874134390697388	-0.469160812576345	0.638954693749207	0.82285591575285
ABHD12	86.8182209653708	-0.0732044817037855	0.08280838897164	-0.884022532171908	0.376684049638023	0.625770677323899
ABHD12B	2.78892359846091	-0.173180502446436	0.433421493814791	-0.399566022723459	0.689476186259414	0.855008084320137
ABHD13	36.0769517499018	-0.625455087085734	0.142238440811156	-4.39722963440048	1.09641328978356e-05	0.000179341888114597
ABHD14A	9.06441977075009	-0.239065985996746	0.218481265842925	-1.09421732373438	0.273859675346083	0.517139523136944
ABHD14A-ACY1	43.4002302066644	0.156876249697608	0.105658058428881	1.48475423484336	0.137608939114416	0.336164407613216
ABHD14B	161.887505113458	-0.109530045028593	0.0815706988267949	-1.34276212664509	0.17934901057293	0.398883511289086
ABHD15	41.1464675030924	0.0540371974418344	0.115745512429193	0.466862138390822	0.640598515095312	0.823868523047918
ABHD16A	3.62115336789896	1.05296259015697	0.369314346017894	2.85112831795046	0.00435643849107569	0.026763146680255
ABHD16B	3.33036803539051	0.815871355835891	0.374568055404771	2.17816587416734	0.0293936897233957	0.115562143095515
ABHD17A	18.8704002465744	-0.224303397062425	0.184090964281489	-1.21843784097653	0.223057632433515	0.457756121804783
ABHD17B	26.2788657879902	-0.325835971308962	0.163618406420445	-1.99143836220768	0.0464327152799151	0.160649271760318
ABHD17C	64.6207063037352	-0.492946225388566	0.0973750265100174	-5.06234753464076	4.14125221364709e-07	9.54614506982121e-06
ABHD18	25.8144060223766	-0.324052908466569	0.146019324457819	-2.21924673100497	0.0264699434364623	0.107142901630445
ABHD2	390.147306743068	-0.264414930144367	0.038352187257599	-6.89438983931684	5.40964870046908e-12	2.84591383661164e-10
ABHD3	25.8191223427768	-0.266129310663878	0.130623150236702	-2.03738242556258	0.0416117336258611	0.148537024578651
ABHD4	223.774356345955	-0.131567398468282	0.0524253911928308	-2.509612145465	0.0120863831081528	0.0596504683570472
ABHD5	120.433858098312	-0.23018206262777	0.0811525368659456	-2.83641240948516	0.00456234908184321	0.0277692698180357
ABHD6	25.3523755087276	-0.383269077395177	0.141543339199979	-2.70778603614598	0.00677336748215449	0.0378752077104674
ABHD8	18.0887990090713	0.0685024961954389	0.214301190696887	0.31965522903851	0.749229702403936	0.885147947391634
ABI1	598.417638781356	0.081001922329123	0.0364785585821016	2.22053517127914	0.0263824609448409	0.106875047303086
ABI2	93.0704479083532	-0.203464602929855	0.0860762662501222	-2.36377124373197	0.0180899787495639	0.0809660695240887
ABI3BP	6.15549733261141	-0.456039142292908	0.281816593682672	-1.61821252728082	0.105616804032188	0.282899558344096
ABITRAM	90.5549551909042	-0.193110712649889	0.0799676191779219	-2.4148613480693	0.0157412005211416	0.0728315826346614
ABL1	279.754531909697	0.272395342576058	0.0560667604463834	4.8584105877947	1.18331824247061e-06	2.45557458312264e-05
ABL2	255.382863839693	0.017333576673778	0.0477735963974874	0.362827544519751	0.716733714438754	0.869160895323492
ABLIM1	479.025744339563	-0.297660596757327	0.0366684645095406	-8.11761825150545	4.75421487365706e-16	4.16850416737544e-14
ABLIM2	2.60778916111756	-0.132346850077534	0.438903618931848	-0.301539664675411	0.763003008581637	0.894151328238505
ABLIM3	495.414144114889	0.149100931833324	0.0415418661662725	3.58917269716636	0.000331729037775852	0.00337185677300624
ABO	80.9590483344134	-0.124082198107102	0.0947109009972501	-1.3101152750168	0.190156841743464	0.414323700091621
ABR	381.441631005454	0.279057327115167	0.0532546498450459	5.24005561818799	1.60528207685861e-07	4.05802800338348e-06
ABRACL	109.310790465153	-0.166677779871739	0.0786503910613003	-2.11922379053182	0.0340715586400291	0.128552604948278
ABRAXAS1	20.8070861920978	-0.338758576396121	0.150318950689148	-2.25359859713667	0.0242214316758115	0.100121080392795
ABRAXAS2	102.639248334245	-0.00606079836209375	0.0730111667122375	-0.0830119368723618	0.93384204812353	0.971109919153997
ABT1	80.6381713456053	-0.0499186297124722	0.0802395870360716	-0.622119723647523	0.53386314656956	0.753759591584624
ABTB1	15.8737581744423	-0.320334757302473	0.18614334886875	-1.7209035898905	0.0852683200639493	0.24424448660734
ABTB2	47.5109169196977	0.187111256608055	0.0968770735418368	1.93142969504803	0.0534299358409861	0.177793388688426
ACAA1	223.553796588218	0.172390463197965	0.053702260777811	3.21011556498929	0.00132681616823243	0.0103845905567528
ACAA2	36.9017171582823	-0.214523271744499	0.136541245898744	-1.57112431728933	0.116153775193921	0.300690995575011
ACACA	927.841342074931	0.140647563866959	0.0364430162637382	3.85938317643886	0.00011367358210285	0.0013634940312064
ACACB	6.25007646873169	-0.815019739555698	0.275620015223336	-2.95704119635609	0.00310606615827426	0.0205225993790932
ACAD10	57.519558378718	-0.0573803582946563	0.0984110859591333	-0.583068032787326	0.559847502514638	0.772421866604394
ACAD11	45.6352271137696	-0.0802717534174477	0.100117139546612	-0.801778334668417	0.422681193212644	0.665654484294831
ACAD8	67.0697409291672	0.28428689361203	0.0874733220138159	3.2499839615915	0.00115411517188106	0.00927533105725221
ACAD9	204.26829302787	0.10544472782602	0.0553920041466414	1.90360918422219	0.0569611018007516	0.185192558301592
ACADL	2.16826484008334	-0.550790792397851	0.461545636722297	-1.19336149792106	0.23272782704377	0.469240434369898
ACADM	138.414007602563	-0.166387973264236	0.0702583480991365	-2.36823064825632	0.0178733894914038	0.0801440973163268
ACADS	8.46313580297597	-0.496998660168207	0.2751931341849	-1.80599949064964	0.070918419128416	0.215355230629425
ACADSB	50.7902544169793	-0.331865677160021	0.0979699616847483	-3.38742275135221	0.000705525822203466	0.00622893264739331
ACADVL	1226.59539974562	0.0880346207067933	0.0425429696544789	2.06931066217953	0.0385169437549781	0.140110691495169
ACAP1	4.43696839500983	-0.0151611826983986	0.346114605893957	-0.0438039378871047	0.9650606881191	0.984666404825987
ACAP2	148.928847965993	-0.212940210811688	0.0590608657536024	-3.60543666427206	0.000311628489430725	0.00321284350994124
ACAP3	94.4671970521444	-0.00664644967191779	0.0942674387821012	-0.0705063143518838	0.943790674933764	0.974624281262466
ACAT1	145.037981516776	-0.0337022879912709	0.0641537550036682	-0.525336170725219	0.599349516926858	0.799831231796331
ACAT2	293.786014584514	0.296847378895123	0.054536200620496	5.44312540143402	5.23537631036401e-08	1.49642584260258e-06
ACBD3	453.865277094909	0.0478878835837607	0.0482145922526054	0.993223863283277	0.320600871534105	0.568713748693279
ACBD3-AS1	24.786729039734	0.0271659960322573	0.133455142546111	0.20355900502576	0.838698131563216	0.932285942029467
ACBD4	23.1260519130032	-0.140837430112428	0.159942136461781	-0.880552387432201	0.378560138580462	0.627556785819584
ACBD5	118.400922685721	0.0245419286060601	0.0649553892615756	0.377827442573389	0.705558786001907	0.864436143082323
ACBD6	139.728566676601	-0.206508006552106	0.0630541801878947	-3.27508828021766	0.00105628959422819	0.008638939895652
ACBD7	1.34846912578556	-1.54746898583076	0.715940102686451	-2.16145035041917	0.0306605682818274	0.119218530085052
ACCS	13.4710440741293	-0.120628950575211	0.1886556143959	-0.639413520564869	0.522553955595855	0.746102849660127
ACD	50.6521866004871	0.124315062749583	0.114644488698577	1.08435271647843	0.278208439938399	0.521908951754138
ACE	1.25104119759776	0.292112895115993	0.657279674119271	0.444427093394318	0.656733828778108	0.834420625141375
ACE2	13.3389918213951	0.319647665701335	0.186928284545119	1.71000160023499	0.0872655771357883	0.248445876692719
ACER1	0.113805280246145	0.360700120804053	2.73290184231904	0.131984294210134	0.894996714469496	0.954660993274365
ACER2	44.6175302197289	-0.541501943541522	0.114611501538542	-4.72467366950447	2.30485171466509e-06	4.48191195064495e-05
ACER3	74.4919225378989	-0.0247592025345823	0.100086318299812	-0.24737849243705	0.80461531756623	0.916188272360981
ACHE	3.7953638334443	-0.244460546242997	0.384290832566891	-0.636134212752644	0.524688947802321	0.748045877753767
ACIN1	1053.17886690096	0.057891842243009	0.0347896870232839	1.66405182674576	0.0961020727931808	0.265149092405282
ACKR2	5.50848391607166	0.486389054658041	0.307800593450592	1.58020830696064	0.114059170031488	0.297463254248133
ACKR3	385.087615668253	-0.0371992937140473	0.0555436145675844	-0.669731237400547	0.50302913485895	0.732126671902906
ACKR4	0.517581535682944	1.32293912488406	0.869814204288081	1.52094449407945	0.12827376697506	0.321014254843089
ACLY	1901.10768728317	0.304169932188526	0.0341163762531264	8.91565768684629	4.84929399290516e-19	5.24397264288328e-17
ACMSD	1.57409822317568	0.467057145609788	0.537748775457064	0.868541532638189	0.385097945973235	0.633423315731707
ACO1	295.146318222461	0.126733747745689	0.0463796284763197	2.73253046454214	0.00628498588183917	0.0357189051649633
ACO2	392.722510070836	0.113329221614784	0.0463043219098712	2.44748690706179	0.014385635176021	0.0679009122540368
ACOT1	2.59021710840518	-0.0904162591591191	0.455382254563414	-0.198550247079354	0.842614575693214	0.934000156268045
ACOT11	21.0305181106372	-0.0276411142550824	0.157478784871283	-0.175522780910934	0.860668872054796	0.94071614241394
ACOT13	176.190751297172	0.0132166500415329	0.0671660859414004	0.196775647356672	0.844003109104116	0.934683359475266
ACOT2	15.2948201870324	-0.00541919520284323	0.16768732995314	-0.0323172609663331	0.974219044133686	0.987551251926487
ACOT4	0.796139900510409	0.0882453549809144	0.831477709046252	0.10613075253952	0.915478611930837	0.96255881328036
ACOT7	210.641150048368	0.235269416920646	0.0798787764469381	2.94533075474599	0.00322609589704609	0.0211149820564903
ACOT8	33.512128553627	0.0749421469908634	0.130680343700975	0.573476812720565	0.566321894506318	0.776809661630808
ACOT9	261.821271660212	0.172146103353056	0.0560927693780471	3.0689535435993	0.00214809992226903	0.0153839666088798
ACOX1	218.402728915138	0.0508298724574783	0.048864279356794	1.0402255620375	0.298235118182118	0.544266508101905
ACOX3	41.0944521189551	0.169683672085606	0.114515572288016	1.48175194600467	0.138406309627881	0.337139133638682
ACOXL	0.779154310023692	-0.00538523306106565	0.869949769237174	-0.00619028046387984	0.995060902334869	0.997418016579032
ACOXL-AS1	0.184218422359586	0.683978081001544	1.56210428011139	0.437856863789381	0.661490046972329	0.837239337038584
ACP1	245.722198590997	0.0528141340152097	0.0525458166949846	1.00510634979341	0.314845642857438	0.561781138346322
ACP2	87.8927587541258	0.298127554834286	0.11680335912623	2.55238853629285	0.0106987136271061	0.0542641198333726
ACP3	3.75600115755008	-0.0725762704219792	0.34011745494107	-0.21338590350958	0.831025974685418	0.928956561032083
ACP5	141.935200897038	-0.14524253418177	0.0610888092291193	-2.37756368170517	0.0174274334678079	0.0784516633790196
ACP6	85.2410375889604	0.0122251200431222	0.0839668140473662	0.145594663580137	0.884241380940113	0.950977502776935
ACP7	7.39860822697728	0.399425612101057	0.276794061360503	1.44304256434475	0.149008481261598	0.354429061018813
ACRBP	2.50409670601832	-0.59700760128498	0.456283073377318	-1.30841496456585	0.190732599659686	0.414956336174653
ACRV1	0.178648515067827	0.237463213810466	1.40681219304475	0.168795248565856	0.865957695794747	0.942247557082271
ACSBG1	24.0839703438148	0.00934298555401723	0.137609491158628	0.0678949211667905	0.945869281747357	0.975490917895001
ACSF2	345.728245574473	-0.0862847445110133	0.0470749297412332	-1.83292348996192	0.0668139499332422	0.206992445559535
ACSF3	47.7918801343063	0.140607426697039	0.104971714758805	1.33947918275047	0.180414726973345	0.400521516940713
ACSL1	347.875240700831	-0.322999484026296	0.0415230723857884	-7.7787953893519	7.32183710159827e-15	5.39846815085645e-13
ACSL3	1188.55274139895	-0.100517667240765	0.0467895951388879	-2.14829102372853	0.0316906435320394	0.122056739185045
ACSL4	492.892974170863	-0.0687249089162753	0.0557490153204215	-1.2327555656593	0.217666973900247	0.451068630572586
ACSL5	2.91400210232976	0.492651292264216	0.411061240511667	1.19848636580523	0.230727727724885	0.467191846475075
ACSL6	0.617512167485211	-0.67540383994154	0.951762097294495	-0.709635151327691	0.477930415648209	0.713102887364959
ACSM1	1.09700089942905	0.168847067569576	0.695852293749595	0.242647856572758	0.80827820469228	0.918287737136489
ACSM3	2.67013384382366	-0.922511179989164	0.41017701688538	-2.24905624160544	0.0245089180791566	0.101051914935561
ACSS1	5.87966640020334	-0.712707208255195	0.282008074849524	-2.52725815966613	0.0114956966411031	0.0573312157619961
ACSS2	228.198469859806	0.189042242080733	0.0664521231825942	2.84478859405727	0.00444409074872744	0.0271854891338717
ACSS3	0.736091851603575	0.664305916222786	0.8379805379035	0.792746234757167	0.427925686991513	0.670407277500778
ACTA1	0.359753087366135	-1.08871832240525	0.987904812160867	-1.102047797524	0.270440892377084	0.513373509861511
ACTA2	57.1147208478896	-0.178179511607876	0.0904686078192985	-1.96951755866268	0.0488936882744938	0.166767383844008
ACTA2-AS1	10.4366063022638	-0.0944543971732716	0.212049506290349	-0.445435591082866	0.656004996430922	0.833902827115537
ACTB	12851.0011484021	0.199124116952324	0.036038083303375	5.52538033934995	3.28772594296157e-08	9.78525771861573e-07
ACTBL2	4.37424757679159	0.862675587019444	0.3347733709825	2.57689428668608	0.00996924344603891	0.051417944800516
ACTG1	7323.8054466759	0.208140106394407	0.0603127044573227	3.45101597196138	0.00055848051771901	0.00514717011240556
ACTG1P17	1.16076036933545	1.04486777757415	0.63759026229692	1.63877624763279	0.101259867658478	0.274975352116667
ACTG1P20	10.8908091369876	-0.254879356445322	0.227777372481402	-1.11898453155672	0.263146738171163	0.505192943929548
ACTG1P4	0.2756943085229	-0.389998959314022	1.31514125132354	-0.296545301823307	0.766813675981681	0.895973840145472
ACTL10	0.911290274404906	1.29035368668459	0.745456033733566	1.73095880681513	0.0834591117937012	0.241171557462054
ACTL6A	209.567066908594	0.0601717085485278	0.0613158541492933	0.981340134347967	0.326425037306458	0.574025963432472
ACTN1	2702.06743681613	0.457254308880158	0.0642775540109943	7.11374780692413	1.12933431687271e-12	6.60134909247063e-11
ACTN4	3611.83905591787	0.0466740173033582	0.0670490073558123	0.69611794632053	0.486354968433331	0.719314600756386
ACTR10	176.251283501131	-0.0223551780196133	0.0557765500884118	-0.400798865906514	0.688568213923005	0.854454946067276
ACTR1A	1014.47542383272	0.162199071362569	0.0460731752994703	3.52046652544118	0.000430788364823339	0.00418636820833065
ACTR1B	102.14021614075	0.0988200168129065	0.0730021092645787	1.3536597477582	0.175844955652166	0.393791188641694
ACTR2	925.027013827777	-0.118043246869803	0.0529904925784525	-2.22763067723969	0.025905153224673	0.105468271808881
ACTR3	757.721352671072	0.0944379308619496	0.0374688050247264	2.52044149258638	0.0117207721643856	0.0581853685742836
ACTR3-AS1	1.15176615171803	0.20221651660176	0.664105765461959	0.304494445189911	0.760751224062875	0.893102630590844
ACTR3B	9.10418792374367	-0.204269473962858	0.2344338609286	-0.871330929558299	0.383573487175686	0.63180060620585
ACTR3C	8.23007142400837	0.0623932357747555	0.247959854803824	0.251626360340139	0.801329881462789	0.914027901709534
ACTR5	23.3339186449675	0.0451419857175919	0.14135739607149	0.319346471936719	0.749463796495793	0.88521315526642
ACTR6	31.4828680233028	-0.271057384697861	0.217245306223927	-1.24770191544883	0.212140239587671	0.443773214784957
ACTR8	90.4818912094805	0.107498897881653	0.0712271092707347	1.50924134058353	0.131237119097838	0.32597946640981
ACTRT3	11.3121550842475	0.579290364760207	0.201652482818497	2.87271625255224	0.00406959448359556	0.0253126188156393
ACVR1	85.2890953446565	-0.319030360043074	0.0744292629779457	-4.28635656566432	1.81627380275805e-05	0.000281031554615942
ACVR1B	131.869738086463	0.0645993388909902	0.06067726636782	1.06463825346704	0.287039662015201	0.53196486919222
ACVR1C	1.54203099823523	-2.10076472710004	0.636570980962843	-3.30012644296561	0.000966412762188243	0.00803898479315989
ACVR2A	28.9146416596361	-0.243545736884209	0.123571294514485	-1.97089249441876	0.0487361738186481	0.166488175391363
ACVR2B	23.9123795654163	-0.407872191219597	0.152125864929983	-2.68114952974844	0.00733697231692197	0.0403088247668321
ACVR2B-AS1	0.97123358641721	0.589499684437492	0.759397403736147	0.77627297846585	0.437587824258872	0.679021603890222
ACY1	42.6099313155287	0.169181421872135	0.108925245117251	1.55318835124054	0.120378143432625	0.308188946720511
ACYP1	16.918554987754	0.00396669007305353	0.166367422105466	0.023842949676403	0.980977880888463	0.991016459823046
ACYP2	13.4875300333637	-0.558892204661663	0.183924340397199	-3.03870713063151	0.00237595709455097	0.0166539448489141
ADA	72.6815445724011	0.180376995663601	0.0831760824642211	2.16861614925411	0.0301118380852938	0.117625311725917
ADA2	11.8919961588018	-0.208668101120526	0.196144960783631	-1.06384635265093	0.287398309138919	0.532376102720695
ADAD2	0.638631501838308	0.326153873869829	0.889780998033643	0.366555224926816	0.713950812050163	0.869160895323492
ADAL	20.5002056393028	-0.109615138002006	0.145229810627301	-0.754770232974466	0.450386857393906	0.689754538093814
ADAM10	564.722601287192	-0.217488575869183	0.0533001275670393	-4.08045131966397	4.49483423750866e-05	0.000613118068907541
ADAM12	12.982850984319	0.17051101884868	0.194836006888267	0.875151475191458	0.381491492001113	0.630100287806675
ADAM15	1014.77659089472	0.0234935387925296	0.058985905713515	0.3982907189157	0.690415901014948	0.855438925095861
ADAM17	253.376175395679	0.015374373538551	0.044965344820453	0.341916060022247	0.73241406311072	0.876723636213961
ADAM19	258.385832591443	0.32508885403831	0.0492407975388979	6.60202251560823	4.05585893029201e-11	1.88418362954974e-09
ADAM20	0.391710481399233	-0.0231994257283846	1.2213905770714	-0.0189942727280664	0.984845674287734	0.992134408964431
ADAM20P1	2.43109172316155	0.0748742268009	0.483272293453492	0.154931759621153	0.876875115391492	0.948401073573117
ADAM21	6.08053043353193	0.0641394731792608	0.270824494537512	0.236830399291586	0.812788367114051	0.91965481017964
ADAM21P1	0.707386246589664	1.12359294641231	0.817189683446951	1.37494754176648	0.169147708628457	0.383826083988448
ADAM22	0.779211368357517	-1.26004670460609	0.790448161868725	-1.59409151085527	0.110915540021032	0.29230584707682
ADAM23	14.4360298564006	-1.01752217938079	0.193435968763394	-5.26025322945701	1.43857147567649e-07	3.66515625314698e-06
ADAM28	138.488820683966	0.405901953719439	0.0676920141505472	5.99630486421504	2.01857907120385e-09	7.3442320786884e-08
ADAM32	1.89900087044823	-2.28344631020261	0.610524687115574	-3.74013755445462	0.000183919577021251	0.00207175611499922
ADAM8	49.8664924156695	1.04214795775598	0.123763746222184	8.42046228856941	3.75001617875284e-17	3.64970324597121e-15
ADAM9	3434.66985165076	-0.0607694840248327	0.0322863855723367	-1.88220152078282	0.0598086592637805	0.191602296341259
ADAMTS1	761.70727959735	0.135456477237306	0.0399171286887294	3.39344240648131	0.000690200703827215	0.0061094846293755
ADAMTS10	0.463753357191336	-0.282248892470217	1.21199158515879	-0.232880241023487	0.815854402029522	0.920721587169797
ADAMTS12	0.237833282975791	-0.874752914890979	1.47219437167467	-0.594183031616891	0.552389700633376	0.766704615147509
ADAMTS13	8.64933349555549	-0.360299500736698	0.254695239460119	-1.41462989846386	0.157177037836323	0.366708742836394
ADAMTS14	3.10306642299363	0.353464206772921	0.377762383253791	0.935678676443159	0.349438652696939	0.597894169574471
ADAMTS15	26.6906423654377	-0.465048128214977	0.142781882601801	-3.25705278387408	0.00112575496862329	0.0090736316622163
ADAMTS17	0.515193373714299	0.0875159308724739	0.924153974587128	0.094698430433708	0.924554364708996	0.966825518633046
ADAMTS19	3.64330529916379	0.117919158460464	0.353052209240491	0.333999208542382	0.738380155901228	0.879887826085251
ADAMTS2	0.0770694948150007	0.711633666628374	2.18637268505947	0.325485984842067	0.744813288148959	0.882696012928453
ADAMTS3	0.8679263428603	-1.66114835906586	0.718213325500507	-2.31288991736298	0.0207286923156848	0.0890262760543226
ADAMTS6	10.4892419204956	0.741550774634701	0.222754411300359	3.32900601297096	0.000871565226954263	0.00739216433231578
ADAMTS7	19.778396392493	-0.0822872160040023	0.158812847008489	-0.51813954320461	0.604360912317888	0.802831171655476
ADAMTS9	7.06514197560713	0.540308490689656	0.272047180918492	1.98608376997495	0.0470240230962949	0.16211877604842
ADAMTS9-AS2	0.367380444840022	-0.445941899591443	0.986596818160011	-0.452000139654939	0.651268881832692	0.831111832745909
ADAMTSL3	1.8482657696432	-0.593084220812536	0.501769920803911	-1.18198440405181	0.237211889199032	0.474440818116634
ADAMTSL4	104.463330104925	0.351025303608123	0.0807021218682218	4.34964156433595	1.3636023250061e-05	0.000216673626581582
ADAMTSL4-AS1	0.595510182015575	-0.564844150326642	0.890191512234788	-0.634519811257944	0.525741641886898	0.748715776535598
ADAMTSL5	35.6095586792582	-0.129833840431789	0.114552281319135	-1.13340248606731	0.257045270570146	0.498146773361996
ADAP1	23.5782884024326	0.375292633339801	0.143042835325873	2.62363810452182	0.00869961675070523	0.0462763357159595
ADAP2	7.57778948423841	0.709687921032276	0.288213021817869	2.46237285378712	0.0138021100143624	0.0659386265779365
ADAR	1113.4227536571	0.259843535853636	0.0401594157315997	6.47030169936403	9.78074331521341e-11	4.30728888304591e-09
ADARB1	55.2483094950479	0.0771513234597859	0.100015711699573	0.771392035798661	0.440474594302916	0.682142689599457
ADARB2	0.378187113613068	-1.59684123048682	1.07362631001175	-1.48733429462002	0.136926541124185	0.3348335581636
ADAT1	78.2159428360972	0.114955829495769	0.0845024326351521	1.36038485415092	0.173708168828652	0.390577510251787
ADAT2	41.7431011134751	-0.120976251322784	0.131063288587451	-0.923036897872923	0.355987976970454	0.60354550751066
ADAT3	0.874828724653486	0.104775820555556	0.728728139320717	0.143779023893908	0.885674967260892	0.951153833805973
ADCK1	20.4300285212705	-0.146972771188438	0.153064767319335	-0.960199879844409	0.336954627321773	0.585086692312071
ADCK2	44.2417855225806	0.0900725301365001	0.10907003822657	0.825822852921289	0.408904588432598	0.653636184104502
ADCK5	20.2198275813894	0.105932091457786	0.157613694031011	0.672099541280619	0.501520328533072	0.73105617498994
ADCY1	10.6295339289704	-0.741332844997781	0.226637457559711	-3.27100759503739	0.00107165032303671	0.00872789687778645
ADCY10	0.310141009538209	-1.04811034930698	1.19859302299404	-0.874450567623732	0.381872929210961	0.630462813154483
ADCY10P1	26.1743857919078	-0.110247367553817	0.137168130143065	-0.803738940224888	0.421547760010835	0.664407056567685
ADCY3	88.4621890933498	0.139036925223204	0.0782100098450297	1.77773823962815	0.0754468561224313	0.22506866734454
ADCY4	7.42610739667436	0.440752013168195	0.342216069434557	1.28793488247483	0.197768631591602	0.424662593925045
ADCY5	2.66269688713969	-0.322429337589555	0.459029693138633	-0.702414990596649	0.482420399351265	0.716653672698799
ADCY6	263.454893061216	0.0467757482880968	0.0465451228878141	1.00495487788997	0.314918577631222	0.561859772098234
ADCY6-DT	0.178186920000612	0.238711281424752	1.40755626107185	0.169592710449083	0.865330455722023	0.941986316236742
ADCY7	75.674616337583	0.108355365402394	0.0805016861829367	1.34600119003919	0.178302132793749	0.39728148063534
ADCY9	151.919410557746	-0.0606567013628101	0.0589810986252472	-1.02840914761879	0.303757407332751	0.549706018383413
ADD1	758.678933514182	0.0457940987213751	0.0298049641887771	1.5364587734891	0.12442590153081	0.314866117173326
ADD2	0.458690578546536	0.278342170551871	1.21380125204688	0.229314453319678	0.81862452063785	0.922457235974051
ADD3	382.759614003435	-0.455701439387098	0.0450094853223264	-10.1245645473101	4.29887944509818e-24	6.69673660441784e-22
ADGRA2	16.0447900057783	0.156191273083768	0.166034917804144	0.940713406248751	0.346851746931548	0.595210196070051
ADGRA3	304.667317881215	0.126479988908587	0.0483625518753102	2.61524638391047	0.00891631110776945	0.0471876007919337
ADGRB1	2.94521605958536	0.231868266368094	0.398982593792064	0.581148826980998	0.561140153182834	0.773398190569268
ADGRB2	2.74110256312761	-0.53319312199738	0.455723125928202	-1.16999355894303	0.242003560907587	0.480083231403056
ADGRE2	7.51656763572874	0.496176200338071	0.247312946332659	2.006268607025	0.0448275975038136	0.156374405987766
ADGRE5	174.178316927264	-0.136382640461921	0.0651544438945812	-2.09322085048543	0.0363294443024346	0.13431199113901
ADGRF1	168.746022009666	-0.0984305572467386	0.0586121072793533	-1.67935537239098	0.0930828053308574	0.259604605738858
ADGRF2	0.742009598512995	-1.19386087772584	0.915235475895513	-1.3044302905301	0.192086913025934	0.416521205402184
ADGRF3	4.44837545994961	-0.383204512291774	0.323805901739568	-1.18343893744093	0.236635233333789	0.4736612125525
ADGRF4	194.134345518928	-0.124389296973287	0.0583488104170635	-2.13182232995294	0.0330214552136037	0.125319287528328
ADGRF5	0.596346938540338	-0.558276316014073	0.914222392614468	-0.610657013571425	0.541426669720162	0.759886806987018
ADGRG1	680.312995439191	-0.0758156883478052	0.0467679227112633	-1.62110446546616	0.104995236478722	0.281932994627994
ADGRG2	2.33451661458709	-0.0687989715980327	0.42271528166363	-0.1627548720909	0.870711441248262	0.945200948296103
ADGRG6	85.6969094776785	-0.198378564591498	0.0855859464001914	-2.31788714076841	0.0204554554980486	0.0882458868061873
ADGRL1	40.3286825664007	-0.0463795950462715	0.111211167824599	-0.417040805824652	0.676648560829976	0.846367920048056
ADGRL2	252.103627421057	-0.0846863438717698	0.0557305754268836	-1.51956701008542	0.128619834493676	0.321714864870138
ADGRL3	5.197739610398	0.350701403478661	0.359409822849519	0.975770224358881	0.329178343293772	0.577508467977762
ADGRL4	0.794152611532942	0.229415461585538	1.03597672258019	0.221448471365417	0.824743254429474	0.92511433022476
ADGRV1	1.05864176324938	-0.413416852934785	0.659915241158341	-0.626469623900669	0.531006954878614	0.751822110613342
ADH1A	1.23568860746425	0.28473009289581	0.636983982525954	0.446997256927428	0.654877040461583	0.833241145955369
ADH1C	0.152267742192391	-0.634304762104924	1.84888101443956	-0.343074950281317	0.731542075544037	0.876510903189988
ADH5	326.016664277917	0.0371245369117525	0.0437798252343602	0.847982757195103	0.39644757357228	0.64296384099187
ADH6	10.2313081504034	-0.347930237185065	0.219887357397517	-1.58231124018681	0.11357853600945	0.296752510526703
ADH7	7.47920536803711	-0.245293063430016	0.277834901976987	-0.88287346796456	0.377304640239857	0.626427398692325
ADHFE1	3.97419417479349	-0.548498206300843	0.383130121851973	-1.43162381399174	0.152251510561198	0.359177754584137
ADI1	199.749407293901	-0.109701476445764	0.0626119967551243	-1.75208397960549	0.0797593685699151	0.233636735773273
ADIPOR1	1081.88696084304	0.103089430982507	0.0332563204806657	3.09984476612319	0.00193622091248497	0.0141473498729429
ADIPOR2	297.642820950309	0.112958685639068	0.0428880575327437	2.63380279120423	0.00844345133357195	0.0451391870936495
ADIRF	155.735495186628	0.0537677722267529	0.102173494097072	0.52623992848546	0.598721514867104	0.799267148130319
ADK	145.280834587751	-0.0250049570540057	0.0667470807679047	-0.374622481857354	0.707941250611351	0.865755908687243
ADM	329.008011534441	-0.0109754361280751	0.085312846172478	-0.128649278748548	0.897635171465006	0.955615216176238
ADM2	4.37976755603419	-0.153343277273897	0.321866513660452	-0.476418859265564	0.633776001462381	0.820937301116156
ADM5	1.75312492427082	-0.354568182762897	0.522228930090093	-0.678951628937385	0.497168511141702	0.727609381459938
ADNP	375.141011756866	-0.0888702929803609	0.0395366201597454	-2.2477969189396	0.0245891424352341	0.101318301757374
ADNP-AS1	2.80600653143653	-0.708755177459027	0.420214876291104	-1.68664942020767	0.0916707831826853	0.256744143115247
ADNP2	124.86456962569	-0.0941440532123251	0.0611729239740436	-1.53898239770706	0.123808593561775	0.313711829429829
ADO	29.1075169798487	-0.389424874741198	0.13374943265778	-2.91160019899005	0.00359582557012852	0.0230163580146503
ADORA1	0.691361039244433	-0.409324640923112	0.864971022342983	-0.47322353044193	0.636053711878671	0.821815140200677
ADORA2A	0.249084747874575	0.331951843644568	1.31243432941414	0.252928345597869	0.800323584851211	0.913716245576846
ADORA2A-AS1	0.22508274932992	1.10021944183746	1.19074144310145	0.923978457465778	0.355497532006713	0.603186842792073
ADORA2B	58.387078491992	0.122921971806006	0.0910654266844496	1.34982041243756	0.177073595559742	0.395449465072324
ADPGK	195.520361172481	0.203127772922654	0.0557789079772966	3.64165919141573	0.000270886535495726	0.00285091440027423
ADPGK-AS1	0.545173804233711	0.604450845427003	0.96830795249958	0.624234102246791	0.532473853876331	0.753022636275994
ADPRH	10.9095208010316	-0.812653839208401	0.224791884898641	-3.61513868516574	0.000300186878627002	0.00311136187032726
ADPRHL1	4.11531986909264	-0.629498424187005	0.317763521233611	-1.98102797244689	0.0475881367330215	0.163542210718267
ADPRM	26.8100910470947	-0.113580518187803	0.135987186775252	-0.835229560087303	0.403588469161427	0.649084263052617
ADPRS	190.571194022041	0.20508268789577	0.0691116246281276	2.96741234197964	0.00300317903003117	0.0199784278262327
ADRA1B	7.85061921646488	-0.0909697629882412	0.261858243181354	-0.347400799314302	0.728290232926881	0.874791339557186
ADRA2C	0.943454137335848	-1.22818187324408	0.740144026206716	-1.65938226852764	0.0970387869939889	0.26667513607765
ADRB2	151.537783949837	0.665462024894777	0.0654410153914211	10.1688829385434	2.73021718198897e-24	4.39203945846408e-22
ADRM1	277.604728751181	0.232862319803761	0.0963535407249517	2.41674896481992	0.0156598129622443	0.0725757760262108
ADSL	135.262749212055	0.171336335196265	0.0711687915122033	2.40746444552014	0.0160637262721278	0.073828871716519
ADSS1	53.7922152911193	-0.345141672750013	0.0976203039378445	-3.53555212212581	0.000406923960318778	0.00400039135737627
ADSS2	101.222410807811	-0.296660752797518	0.142279742968723	-2.08505263368893	0.0370645231276534	0.136227519388175
ADTRP	27.3742645701346	-0.291299192743153	0.132284806177652	-2.20206085007188	0.0276610104566946	0.110798294508989
AEBP1	1.43830825726219	0.723592419126723	0.576551487283282	1.25503521383025	0.20946597700678	0.440975042443973
AEBP2	115.716094322955	-0.293448946307035	0.0663470496132013	-4.422938895065	9.73672861980293e-06	0.000160342997110376
AEN	88.2153193423109	0.217342346768092	0.0775352941312477	2.80314080449848	0.00506075696360076	0.0300846056287372
AFAP1	270.095776752456	0.312094405236067	0.0469039132902172	6.6539097346737	2.85407754557823e-11	1.34514817008911e-09
AFAP1-AS1	14.1768245456961	0.388284234861461	0.176502221855942	2.19988298605313	0.0278151981399153	0.111243647378971
AFAP1L1	99.3353069801834	0.392719066516208	0.0732821469296887	5.35900056111902	8.36835953003079e-08	2.2467602517524e-06
AFAP1L2	149.894915875048	-0.0997283285746639	0.0616618692188361	-1.61734196251383	0.105804486071333	0.283207414931037
AFDN	626.01363537952	0.0444618646223633	0.0313411167132141	1.41864328030204	0.15600304109351	0.365063620447844
AFDN-DT	2.25315116935495	0.0861324786451541	0.468268294263912	0.183938309939495	0.854061850533994	0.937486509928283
AFF1	689.671452517924	0.0401230388834827	0.0310433050839835	1.29248605375411	0.196188872567826	0.422388718563515
AFF1-AS1	13.2245061910616	0.332509237832076	0.185293134632976	1.79450381953278	0.0727327895190258	0.21898588522627
AFF2	0.460350254323432	1.30807208247615	1.00033152699723	1.30763856498924	0.190995929913538	0.415203906161158
AFF3	0.255938454763959	-1.10024238326583	1.31202708049766	-0.838582068632687	0.401703876465481	0.648124891918533
AFF4	782.51859097476	-0.0510439705787438	0.0280940817315083	-1.81689407280027	0.0692333344389399	0.211857703954404
AFG1L	16.4440370525439	-0.426505715174769	0.198577250523716	-2.14780753610964	0.0317290481048223	0.122128914645119
AFG3L1P	60.8793407258054	0.161612441615313	0.0853993846602639	1.89243098481611	0.0584335809492598	0.188468873765922
AFG3L2	166.515353024401	-0.00402662684648535	0.0547979049282923	-0.0734814013739126	0.941423043613709	0.97347024246943
AFMID	71.0691012052858	0.115904706388921	0.0897530810294035	1.29137300981289	0.196574364997382	0.423031510743399
AFP	2.48540574886512	-1.14921164361483	0.479738690446061	-2.39549501947881	0.0165979397331724	0.0755563369752575
AFTPH	147.162094583273	-0.122517790295923	0.0788957755506754	-1.55290685009147	0.120445390052598	0.308280015433769
AGA	62.0640240667978	-0.252252011429929	0.0984403957285075	-2.56248473569351	0.0103926155878884	0.0531369220956782
AGAP1	121.177437250129	-0.0266813865740269	0.0647839483094684	-0.411851813146241	0.680448041668042	0.84963250568147
AGAP10P	0.555265306992863	-0.885140443727737	0.844214385315326	-1.04847827651874	0.294418305823131	0.54028493334443
AGAP11	70.6248535210811	0.0532716949028069	0.0833697018690629	0.638981472987313	0.522834984531603	0.746328578955428
AGAP12P	0.530832528213863	-0.102667021451766	0.862660900007509	-0.119012025989438	0.905265828137352	0.958664227328316
AGAP2	7.44387256723537	-0.0804463598494775	0.241337560470031	-0.33333543147117	0.738881096760023	0.88024484658999
AGAP2-AS1	9.78053351992701	0.0674020816251989	0.218817476015111	0.308028786606351	0.758060428050276	0.891310554635978
AGAP3	256.446641052446	0.0842470074637005	0.0828540448927401	1.01681224583258	0.309242755456956	0.555856276136707
AGAP4	15.8297721650306	0.346629031109506	0.19615313044985	1.76713484161359	0.0772056487235284	0.228772713107548
AGAP5	5.1070563931999	0.413283995259959	0.29576654699453	1.39733177893037	0.162313823692178	0.374740668742527
AGAP6	10.8613918156191	0.243008847600657	0.204088288819691	1.19070451815759	0.23376960359224	0.470317863971364
AGAP9	0.606926285404743	0.020097736943793	0.917185382503634	0.0219124043265194	0.982517829929746	0.991476632679085
AGBL1	0.794669777463256	-0.1448787677875	0.72828179719484	-0.198932292892033	0.842315708254825	0.93395167976554
AGBL1-AS1	1.1501962552655	-0.359536133150852	0.650106821066827	-0.553041625622159	0.580234907191207	0.786126015763683
AGBL2	6.1828969491252	-0.0805767813772538	0.295968727234378	-0.272247619301498	0.785431629182531	0.906278594657158
AGBL3	2.2292956073692	1.00225936793515	0.476147037671903	2.1049366868597	0.0352968196660299	0.131700160524131
AGBL5	245.756913700658	-0.110308161292537	0.0645654283676709	-1.70847098952682	0.0875489848563353	0.248961430274444
AGFG1	284.073159634829	-0.116116429933164	0.0727682771772988	-1.5957012373709	0.110555512250291	0.291640855716034
AGFG2	31.945449802166	0.0262886360933582	0.137776440984705	0.190806468112184	0.84867722096972	0.935371234782218
AGGF1	121.14529863024	-0.0750415905388775	0.0744158293538696	-1.0084089795201	0.313258163904274	0.560232466041592
AGK	129.587756509707	0.0138923680726787	0.0669373938674301	0.207542709239511	0.835586041551274	0.930953139419355
AGL	133.091138730122	-0.243132076451593	0.0683648813389299	-3.55638848031092	0.000375987976116141	0.00373398263015341
AGMAT	4.6746846394279	-0.304685250497876	0.335930867045565	-0.906987956115831	0.364413166256182	0.612918195902237
AGMO	1.71179212634434	-0.187240957817011	0.522492187231408	-0.358361258584875	0.720072980161247	0.870332348742124
AGO1	149.014266648166	-0.0251422652456447	0.0601341985164302	-0.418102608264998	0.675872098055133	0.84608980568803
AGO2	186.93115473032	0.150014024889633	0.0602185006033632	2.49116174243061	0.0127326142198072	0.062084252452041
AGO3	68.1568331342777	-0.040728933581843	0.0904599500035919	-0.450242716033181	0.652535438786407	0.831732860808751
AGO4	100.925246224597	-0.173889895960493	0.0665017052563393	-2.61481860187213	0.00892748550312438	0.0472082329036447
AGPAT1	9.89515555020947	0.0522598231826297	0.23104641133839	0.226187556343777	0.821055548441269	0.923530563206906
AGPAT2	76.1882286099525	0.205664367456151	0.145907663470244	1.40955151062435	0.158672153384127	0.369086775070416
AGPAT3	306.70921501024	0.0185738978128416	0.0434222553435429	0.427750646895029	0.66883267200179	0.842206492464409
AGPAT4	59.7295748167352	0.114706720439322	0.0919032705346793	1.24812446577772	0.211985479894504	0.44368788883296
AGPAT4-IT1	3.26714928044939	-0.119008416420151	0.36679286755367	-0.324456735524545	0.745592272076098	0.882890471831199
AGPAT5	74.1649382249326	-0.353936918385389	0.10912617116654	-3.24337337782371	0.00118123301888726	0.00943350259159285
AGPS	185.969865952709	-0.200933992786647	0.0692578335325634	-2.90124571529042	0.00371682303887982	0.0236199674997701
AGR2	132.620296875424	-0.111024907169802	0.068393146572436	-1.6233338095099	0.104518065825437	0.281117058351821
AGRN	952.318441017024	-0.0266433709119861	0.12410186092337	-0.214689535787362	0.83000938158891	0.928379406261331
AGTPBP1	33.4069100940239	-0.16965865918299	0.115052539812626	-1.47461898241703	0.140315008564208	0.340552573778342
AGTRAP	188.458270793895	-0.00221370628494136	0.0813298766067544	-0.0272188570461635	0.978285175529773	0.989519899277023
AHCTF1	280.271207642429	0.112823029530765	0.0531362865380544	2.12327651933232	0.0337306871160998	0.127559020977178
AHCTF1P1	69.4866600859128	-0.0958366061484349	0.10261574049841	-0.933936700967621	0.35033654578262	0.598919801831961
AHCY	1634.5212907229	0.0104419603679307	0.0226153803403311	0.461719423277133	0.644282540412528	0.826204601695095
AHCYL1	614.506438081727	-0.052654926384506	0.0386851587185227	-1.36111439447952	0.173477541400074	0.390194169557712
AHCYL2	107.646419372208	0.312770016091186	0.068881045160719	4.54072692075745	5.60606045030145e-06	9.8663622662855e-05
AHDC1	190.580177227355	-0.146661139067863	0.0685008182541232	-2.14101295146259	0.0322729936390928	0.123588184147432
AHI1	21.4423285897428	-0.113229055357222	0.157501279213442	-0.718908798218562	0.472197115108754	0.709069313648995
AHNAK	13504.2070582329	-0.0737156014830692	0.021300420472662	-3.46075804361136	0.000538656712778984	0.00500475079438803
AHNAK2	5406.65060364132	-0.0999751474899581	0.0239898540990355	-4.16739289356402	3.0810319893054e-05	0.000443582009407024
AHR	524.463705156166	-0.151110084935626	0.043238565409311	-3.49479876367697	0.000474419308106417	0.0045311932445002
AHRR	2.73104799320493	-0.315223643272962	0.403509671858441	-0.78120467799728	0.434682122796508	0.676183770497404
AHSA1	804.91155319034	0.266133276884016	0.0366859920941468	7.25435681829298	4.03574932083921e-13	2.43962299783028e-11
AHSA2P	215.966140413311	-0.110056930736971	0.0647273376905949	-1.70031604363303	0.0890714942607505	0.251894467056353
AHSG	0.259006685571121	-0.874752927943165	1.44582720732392	-0.605018997783451	0.545166373797647	0.762309963379398
AIDA	24.9744403402913	-0.0429161968414054	0.135935352379519	-0.31571034385218	0.752222374716462	0.887286906063261
AIF1L	5.9363974739035	0.508909687988417	0.284402250325017	1.78940105926317	0.073550248867845	0.220730125533858
AIFM1	214.636491876004	0.165849366664322	0.061014153826338	2.71821137004329	0.00656358933208852	0.0369462887070859
AIFM2	19.9406949773384	0.320207237569219	0.152589969833592	2.09848155759139	0.0358626273797995	0.133117094192944
AIFM3	12.1136128359598	-0.275690826951924	0.196291356473247	-1.40449804772478	0.160170592618829	0.371289816044481
AIG1	177.228035163943	0.0847256707019751	0.0588292891203457	1.44019538513637	0.149812128495492	0.355621107459117
AIM2	2.10961478663441	0.77892504310707	0.48988458034914	1.59001747422205	0.111830866256993	0.293882518116966
AIMP1	176.937141871476	-0.0288634848039003	0.0586866029113577	-0.491824085430482	0.622843708243383	0.814844221507922
AIMP2	83.3906581177337	0.110905238046003	0.0782029665889406	1.41817175081037	0.15614062725713	0.365209962696472
AIP	57.6433458042579	0.144146200436684	0.0927985981197933	1.55332303889555	0.120345978865319	0.308187669860996
AJAP1	5.78063964854196	-0.632193401449054	0.321318707472217	-1.96749640387408	0.0491260100963549	0.167291425214407
AJM1	0.783840815401272	-0.101483696933651	0.791866072921918	-0.128157652416128	0.898024212121455	0.95591765460017
AJUBA	457.40752483345	0.00728771048138924	0.0379432638957463	0.192068623864649	0.847688451837246	0.935070594753031
AK1	140.362674675372	0.21661222408294	0.0624129677906796	3.47062848876877	0.000519241854360819	0.00486149239785154
AK2	457.679663393719	0.11052752986113	0.0460762522465634	2.39879600601356	0.0164490755823904	0.0750190384749835
AK3	272.971429087615	-0.0824590140352188	0.056110247458954	-1.46958920641973	0.141673045320113	0.342822703525112
AK4	264.368391024999	0.011706726794827	0.0581735889322254	0.201237829910508	0.840512612506217	0.933381750435363
AK6	49.0742331695283	-0.0188573378160331	0.0996881706861178	-0.189163244608109	0.849964874096645	0.935701172619593
AK7	1.80170941456603	0.201471256339597	0.560668238178134	0.359341304929754	0.719339778081483	0.870094125532549
AK8	1.47859548422947	0.0897568775640286	0.658758775205108	0.13625150956977	0.89162245605754	0.953403169754484
AK9	13.5797238204234	-0.59849725663972	0.18712135454864	-3.19844444309079	0.00138171153377355	0.0107194592259191
AKAP1	202.757251561787	0.0401782814805989	0.050626465395738	0.793622094027945	0.427415466226611	0.670020298792058
AKAP10	101.550965620151	-0.188167704744071	0.0801358180621667	-2.34810986265962	0.0188689548482657	0.083378934420316
AKAP11	209.172331191886	-0.256424975636137	0.0645533582059389	-3.9722949008801	7.11835182546968e-05	0.000911570515018205
AKAP12	234.79075345371	0.321712673924149	0.0593238801500873	5.42298772619436	5.86110185053866e-08	1.64626764099185e-06
AKAP13	449.314099358535	-0.0326549880792169	0.0465300077743833	-0.701804913456189	0.482800834169119	0.716840494050245
AKAP17A	1.75833333487382	-0.438823082064496	0.49480047861453	-0.886868750194474	0.375149567912235	0.62407369792425
AKAP3	12.4966516119363	-0.1169419512272	0.21752843482619	-0.537593861329619	0.590857469166228	0.793342769242072
AKAP5	0.645233662392905	-1.02928692556432	0.911898247958742	-1.12873001770576	0.259011742340426	0.500413257037856
AKAP6	22.1445010024499	-0.2285279029712	0.148112634944688	-1.54293320793694	0.122846982540957	0.312075437676981
AKAP7	2.89517998215166	-0.558209215302267	0.40194133351545	-1.38878281171053	0.164898803457779	0.37788500227286
AKAP8	150.802439363931	0.220440894872287	0.0612735461897411	3.5976519816507	0.000321102870583452	0.00328438658862242
AKAP8L	360.910782307824	0.170375525128887	0.0468176622298418	3.63912927331705	0.000273561454337971	0.00287365013960529
AKAP9	356.10693674204	-0.233603048598738	0.0612361410142979	-3.81479049347989	0.000136298518515382	0.00160790949266783
AKIP1	59.8524959149913	-0.0209760516553699	0.0989743285749669	-0.211934265757427	0.832158317542286	0.929145027973164
AKIRIN1	323.46551391066	0.0488170607861897	0.0435521967505803	1.12088630260744	0.26233626204958	0.504333366992106
AKIRIN2	88.5131026549371	-0.318018309510233	0.0906055175802726	-3.50992211074212	0.000448237974799327	0.00432785326362545
AKNA	23.6299699936223	0.0486359067193806	0.148117914615164	0.328359380738954	0.742639951333501	0.8821914412677
AKNAD1	0.971963881165747	0.198956573366389	0.823701407411637	0.241539678791592	0.809136867418711	0.918509600005379
AKR1A1	137.497869401831	0.225034148186672	0.0757340159076464	2.97137482397724	0.00296469703342762	0.0197697251646689
AKR1B1	176.31268965493	0.347738752288	0.0646250238102784	5.38086845907967	7.41273474496644e-08	2.01802631903177e-06
AKR1B10	197.026569286395	-0.313124734802048	0.0670350073799088	-4.6710628825245	2.99645183054402e-06	5.66821524601938e-05
AKR1B15	10.9799959268702	-0.468498126150848	0.24071563022471	-1.94627214574102	0.0516220576404797	0.173275280560776
AKR1C1	339.571753525572	0.00505838549350896	0.0469234866990079	0.10780071664231	0.914153774405993	0.962211310301058
AKR1C2	382.662134322894	-0.154843885628227	0.0518152129955594	-2.98838655051938	0.00280454599080225	0.0189550304551964
AKR1C3	233.352154004765	-0.0940708426848038	0.0620596956580793	-1.51581218192064	0.129566850845072	0.323278109687423
AKR1C4	0.784434779403803	0.161922926992735	0.739368338199982	0.219001705411057	0.826648719288252	0.926404359545502
AKR1C8P	0.205799897979384	-1.11520124233237	1.72035351196151	-0.64823958249188	0.516830004259329	0.742216585047233
AKR1E2	3.0646024168031	0.498514343776248	0.398284422794283	1.25165413268933	0.210695920228121	0.442498785514636
AKR7A2	94.9281010458251	-0.180748549180713	0.0691816905537622	-2.61266453210261	0.00898394375912193	0.0474480830209347
AKR7A2P1	1.37097861529021	0.365434139172857	0.616090062879901	0.593150516768023	0.553080425242977	0.767058299014493
AKR7A3	0.502063025246389	-0.91574067927002	0.919619107824633	-0.995782570716927	0.319355800551658	0.567021860598197
AKR7L	3.43949294111249	-0.414346784010682	0.422331241955408	-0.981094323243154	0.326546229589044	0.574132631103851
AKT1	584.993499357304	0.17660120115464	0.0553868318949489	3.18850519360985	0.001430104408812	0.0110420397927511
AKT1S1	335.941385152553	0.0902031368767599	0.0402290980879903	2.24223612171133	0.0249461157490711	0.102395899556017
AKT2	464.218578569583	0.0648902944797174	0.0494077156553365	1.31336358338009	0.189060462497115	0.412562993554523
AKT3	96.5145380868424	-0.208523916408208	0.0960768123721747	-2.17038753950791	0.029977499955677	0.117326229375907
AKTIP	45.7015057315256	-0.0805788139773951	0.130412315718419	-0.617877334157438	0.5366562009786	0.755697963687221
ALAD	119.877018237283	-0.276187986690292	0.0691061684334471	-3.99657502291239	6.42655211089174e-05	0.000832841789870225
ALAS1	182.910772364029	0.366454507951183	0.0563966273289341	6.49780891707995	8.1498224882308e-11	3.61358302354015e-09
ALCAM	1351.0339473302	-0.21115325772831	0.0375866838327625	-5.61776768250723	1.93440348733892e-08	6.00528929522362e-07
ALDH16A1	31.4040271927303	0.00221735446744165	0.148269417943913	0.0149549010051448	0.988068160138787	0.993940399850206
ALDH18A1	350.244899082756	0.142523468771881	0.0450817008063013	3.16144835316327	0.00156986654934199	0.0119551848133575
ALDH1A1	19.4933906303278	-0.367353417765959	0.160879709693479	-2.28340428053899	0.0224065653585277	0.0943467833732056
ALDH1A2	0.366579967110271	-1.54775470467448	1.06622421126282	-1.45162217132675	0.146606690476103	0.350534237823037
ALDH1A3	2847.63651715172	0.419323084567369	0.0275781610545594	15.2048965026275	3.28148964417113e-52	1.35902544518704e-49
ALDH1B1	169.854530251668	-0.033446396021994	0.0566523291501991	-0.590379893001742	0.554935987756512	0.768485273312501
ALDH1L1	4.62602973086029	-0.364374540262372	0.378769041318228	-0.961996627269857	0.336051298135773	0.584139385759243
ALDH1L2	27.8720691493203	-0.181326340060122	0.133693924027419	-1.35627958696863	0.175010227828956	0.39241724279353
ALDH2	295.330309873344	0.186610352322081	0.0570372599371801	3.27172715743376	0.00106892679027803	0.00871665688008457
ALDH3A1	215.630769775844	-0.619108304142901	0.0791219369275248	-7.82473645343137	5.08721509033096e-15	3.83808688888729e-13
ALDH3A2	364.014729687105	-0.322343048573035	0.0543751992539312	-5.92812629647018	3.06410799410352e-09	1.07658595857807e-07
ALDH3B1	24.8100865162536	-0.201273398031664	0.141097180295677	-1.42648774135588	0.153727602913903	0.361258938877112
ALDH3B2	19.830432868633	-0.0964399455735748	0.169875989412986	-0.567707925686421	0.570233308953611	0.779257355433885
ALDH4A1	156.738737305018	-0.0847678837311381	0.0829206699497966	-1.02227687960625	0.306649872817223	0.552925428243329
ALDH5A1	19.0791051595685	-0.0790323416346282	0.167818374268034	-0.470939740534015	0.637683767677221	0.822361413554265
ALDH6A1	39.6979884648375	-0.254277799738326	0.106710079940226	-2.3828845398744	0.0171775809983545	0.0775601053428371
ALDH7A1	404.366951789435	-0.047860226931991	0.0379836109642585	-1.26002309198633	0.207661032106916	0.43888403799795
ALDH8A1	1.42157099735218	-1.067669439408	0.575974465918649	-1.85367495016489	0.0637856775816119	0.200514892462222
ALDH9A1	199.997334603811	-0.147570741809597	0.0586230924397835	-2.51728006265071	0.0118264780718308	0.0586054978788665
ALDOA	3030.07572122842	0.268465597704285	0.0728118282110653	3.68711518856611	0.000226810705705751	0.00246090879964462
ALDOC	112.655952981613	0.074575622604285	0.0676306028492989	1.10269049013894	0.270161597997913	0.513143589483741
ALG1	52.9383199445287	0.0553137171809353	0.0948283295344526	0.583303717913105	0.559688860138133	0.772421866604394
ALG10	4.22288815812117	-0.108446306220312	0.344313387402095	-0.314963954897481	0.752789021820724	0.887740113276408
ALG10B	7.01373437287898	-0.156784209789625	0.289747494426001	-0.541106352274829	0.588434280094772	0.791560004287819
ALG11	96.7956142017615	-0.214413068036151	0.0691014430637342	-3.10287395645837	0.0019165124591853	0.0140191337910718
ALG12	58.2956806307482	0.0691491892334991	0.106653869886838	0.6483514316627	0.516757675893352	0.742216585047233
ALG13	93.0401136520865	0.126690424289237	0.0823786229872684	1.53790412724933	0.124072058022786	0.314111835132252
ALG14	25.4603158470224	0.0324941424506758	0.14484836508791	0.224332131266754	0.822498876118294	0.923988031606313
ALG14-AS1	0.113805280246145	0.360700120804053	2.73290184231904	0.131984294210134	0.894996714469496	0.954660993274365
ALG1L	0.299671364870218	-1.87109500076016	1.1580892680697	-1.61567424234826	0.106164762795381	0.283586813203252
ALG1L2	0.135066420375657	-0.634304802321063	1.90496161510776	-0.332975109467065	0.739153071858649	0.88029551582594
ALG1L9P	1.24156109078145	0.718873395918972	0.622897102174496	1.15408049485128	0.248467169261106	0.487893525064278
ALG2	147.142198576222	-0.0620749917410646	0.0586520616954378	-1.05835992711392	0.289891381490198	0.534907170414892
ALG3	211.733658325451	0.172231917718449	0.0621853512277298	2.76965417607301	0.00561158388557138	0.0325960848500886
ALG5	74.959700837248	-0.160692659520012	0.0813734985014773	-1.97475421948455	0.0482960466449108	0.165361925759576
ALG6	11.1015654254695	-0.481080030342209	0.250337911888182	-1.92172262967941	0.0546406682194094	0.180451409380862
ALG8	54.8841412816611	-0.23298676835609	0.100567694925825	-2.31671580548736	0.020519218013233	0.0883880793778839
ALG9	118.927333649363	-0.120760906915095	0.0773254849172336	-1.56172194774275	0.118353506070114	0.30462305823524
ALK	0.907707419240314	0.747465941908287	0.830203057801386	0.900341109183324	0.36793875031404	0.61646676416124
ALKAL1	0.295999228917847	-0.391172323851824	1.18190586704687	-0.33096741014512	0.740669102486059	0.880893519168563
ALKBH1	29.3273049838367	0.195041517050969	0.127090279568941	1.53466903773052	0.124865144992384	0.31555857705571
ALKBH2	38.7602635531246	-0.0549245446823667	0.115834994430778	-0.474161931394483	0.635384437887466	0.821668753885166
ALKBH3	83.4276899944359	0.0279741320820097	0.0910206234753053	0.307338392266664	0.758585816017522	0.891497488907871
ALKBH3-AS1	0.740857443693263	-0.371300892449342	0.751216407373556	-0.494266217836621	0.621118179894014	0.813723097807853
ALKBH4	18.1784389401173	0.336822158319537	0.170285797958565	1.97798150143733	0.0479307935551745	0.164458469337471
ALKBH5	412.086705751978	0.0166604239904972	0.0614565044860194	0.27109293198228	0.786319557568742	0.906575264353228
ALKBH6	53.2499446777921	0.409486209094133	0.115673006986795	3.54003254312287	0.000400077695109072	0.00394169078428131
ALKBH7	10.0100969595201	-0.550638759222592	0.211757576560576	-2.6003261284258	0.00931352021795649	0.0487332449039041
ALKBH8	51.3076764534613	-0.365557845620907	0.110521372591603	-3.30757605564411	0.000941071541222651	0.00787191987533257
ALMS1	59.1813244007806	-0.197123155705149	0.0974311655933003	-2.02320432589286	0.0430520858710186	0.151923287070228
ALMS1-IT1	0.769667267502096	1.25555126016895	0.82010339868467	1.5309670246248	0.125777542622452	0.316636445829022
ALMS1P1	0.178807196024774	-1.31942980839891	1.56868114775515	-0.841107710312624	0.400287596047501	0.646766668636558
ALOX12	7.78264129492188	0.268101397944179	0.242566993306275	1.10526743267854	0.269043725226272	0.511519448283784
ALOX12-AS1	1.05995061236645	-1.08398987654986	0.649520979367179	-1.66890664194708	0.0951358830950849	0.263529239283596
ALOX12B	1.06731878833836	0.835056281514224	0.73367410695536	1.13818420685389	0.25504357193104	0.495797775655418
ALOX12P2	15.6565762248122	0.266623389196327	0.165882153406145	1.60730605265009	0.107987247214209	0.287095495166515
ALOX15	0.961548623264641	-1.86885799421342	0.759326032284283	-2.46120627339923	0.0138470728830751	0.0660604916921371
ALOX15B	358.816805978883	0.574508158047821	0.0508768164231813	11.2921404765031	1.43498855061704e-29	2.85020940181231e-27
ALOX15P1	1.4467620001833	0.101247144439986	0.573329483260771	0.176595042459966	0.859826488427439	0.940623986806053
ALOX5	8.93699045072682	-0.146266766482372	0.247426132794361	-0.591153265948411	0.554417732727947	0.767979451804112
ALOX5AP	4.48647364320205	-0.241392342168118	0.328887544604931	-0.733966202514861	0.462969336813949	0.700059187398601
ALOXE3	17.1074612635744	-0.186735807866036	0.180932702957843	-1.03207327814887	0.302037790877996	0.54791850880151
ALPK1	60.1755403294967	-0.134847451611474	0.0869747857782539	-1.55042004880902	0.12104072954482	0.30919393708529
ALPK3	10.1914369891391	-0.0728277937338323	0.216518335501998	-0.33635855164405	0.736600501419301	0.878918593445003
ALPL	0.951459476257787	0.583378667892728	0.703688394050997	0.829029827441563	0.407087529335111	0.652338746892891
ALS2	243.581478348478	0.0428330900965558	0.0572756007590403	0.747841830184473	0.454555567699273	0.693092565542793
ALS2CL	780.246840523881	0.0176587238394448	0.0573452849515302	0.307936805168384	0.758130419195778	0.891339007589141
ALX1	2.37606499742966	-0.0803723296563524	0.448479524298658	-0.179210700381562	0.857772262053689	0.93959128198509
ALX3	13.6611553007499	-0.121012035127398	0.227686998424176	-0.53148416890259	0.595083308879316	0.796869606998892
ALX4	0.577238618139336	-0.844058641741291	0.952741972197951	-0.885925745240414	0.375657541846197	0.624608256866035
ALYREF	93.5079789917285	0.140603944378002	0.0820537107505857	1.71355985112469	0.0866095924661553	0.247011826718493
AMACR	25.7610454402577	-0.27363991391035	0.130785497267996	-2.09228025757036	0.0364134527002952	0.13452037517769
AMBRA1	136.328932959341	0.0240632576305795	0.0632168062628197	0.380646525079709	0.703465553550732	0.862841360295137
AMD1	317.716876413214	-0.146922287826623	0.0666555481534937	-2.20420192912212	0.0275101461753559	0.110363766550557
AMDHD1	1.17427397472196	-0.375475150397754	0.779737589969506	-0.481540399267448	0.630132474209405	0.81862968767844
AMDHD2	14.7488837055014	0.128152466980458	0.177110571679893	0.723573221885812	0.469327786128149	0.706259401390369
AMER1	24.9909212368038	-0.162846738527652	0.136304760717562	-1.19472524415408	0.23219439607497	0.468990756417899
AMFR	276.637300317856	0.0164780159626406	0.0491533451109454	0.335236918778317	0.737446374528944	0.879289046260698
AMH	0.420024898225036	-0.884228408439656	1.08284441380555	-0.816579369267025	0.414168848981212	0.658213312003535
AMIGO1	3.77506240945734	-0.334742377631909	0.346016218056393	-0.967418173379817	0.333335028685624	0.581499044037073
AMIGO2	252.169141217504	0.215815703848182	0.0516466774003353	4.1786948301689	2.93186774247992e-05	0.000424935261410065
AMIGO3	5.39551486330461	0.255912702103974	0.30966494622491	0.826418053524548	0.408566985773856	0.653472175685137
AMMECR1	85.6396867575803	-0.425425040529403	0.108089043097027	-3.9358757219038	8.28938643849493e-05	0.00104031532575953
AMMECR1L	239.416037856922	0.164445013647977	0.0546316444790122	3.01006889351741	0.00261188438482597	0.0179584350231853
AMN	0.274735500732668	0.92410258159525	1.33562457249294	0.691887975578656	0.489007682474086	0.72124738590987
AMN1	14.5734718330863	-0.0768085735549921	0.173967236581438	-0.4415117183231	0.65884257991991	0.835790590337659
AMOT	4.53673055316417	-0.609699533385045	0.372901677541936	-1.63501418766473	0.102046073474941	0.2763966190268
AMOTL1	1153.62346876389	-0.0133281114091318	0.0252541989136184	-0.527758233580104	0.597667149323382	0.798492113830689
AMOTL2	274.016117140745	0.180157285073085	0.0587850251656689	3.06467990045701	0.0021790307880506	0.0155479597835062
AMPD2	101.375415216154	0.151980795708803	0.0777892628545972	1.953750300898	0.0507307544097895	0.171171846482694
AMPD3	111.042664621344	0.401851237869366	0.0691198081328958	5.81383613068966	6.10571867683201e-09	2.05897000045578e-07
AMT	18.7457778731911	-0.221726686440327	0.19350643696376	-1.14583623118362	0.251862920747868	0.491578437015668
AMTN	13.8458438987214	0.724110711198972	0.198384757590861	3.65003198830599	0.000262207652927831	0.00277384345882621
AMY2B	13.5206205506248	-0.100704126601742	0.183705825988201	-0.548181452929046	0.583567315967618	0.788317331839271
AMZ1	0.335653467329912	1.38038029741205	1.16668762048758	1.18316186198596	0.236745004577781	0.473757737648453
AMZ2	330.754979410234	-0.196545954584844	0.0499444922211212	-3.93528787347899	8.3097031979129e-05	0.00104152203958387
AMZ2P1	7.68233529656133	-0.297562239211115	0.242592340769204	-1.22659370970911	0.219975334609648	0.453582615272967
ANAPC1	101.459247641251	-0.105930166665035	0.0808270726837795	-1.31057779463901	0.19000044537387	0.414149906965551
ANAPC10	37.9393453847639	-0.052040241393215	0.121137812642738	-0.429595353076855	0.667490017971246	0.841307955984138
ANAPC11	66.6058877006371	0.0216097461302876	0.110495024106919	0.195572120147032	0.844945083749717	0.934888459810522
ANAPC13	47.9249384896734	-0.459589881770547	0.105680297942065	-4.34887004219556	1.36840768339271e-05	0.000217158326988102
ANAPC15	128.319716781274	0.151761690780107	0.0641113660934526	2.36715733929128	0.017925310478838	0.0803214015816254
ANAPC16	137.258931494894	-0.130323309369353	0.0608599191953679	-2.1413651396907	0.0322446038604612	0.123527103748057
ANAPC1P1	0.538396913710515	-0.535956900341068	0.882154330974615	-0.607554575795073	0.54348293556761	0.761448408830751
ANAPC2	43.0194321491274	0.00950618483829274	0.149095454736396	0.0637590519114074	0.949162083724094	0.977019564235299
ANAPC4	40.8479136587767	-0.234816921754089	0.123790779793316	-1.89688539119104	0.0578430659445151	0.186935958593722
ANAPC5	248.784460496517	-0.0284583654486584	0.0516128846140642	-0.551381029397136	0.581372502438203	0.786736357060596
ANAPC7	181.12062961754	0.169494895602941	0.0547361221981356	3.09658208868721	0.00195765650360798	0.0142656274169272
ANG	10.5999086093073	0.025775873497986	0.202577590119599	0.127239510958582	0.89875083428387	0.956108288923906
ANGEL1	84.3695518848869	-0.263205817400109	0.0815634862676073	-3.22700548302385	0.00125093063058053	0.00990214100213498
ANGEL2	42.8846796012695	-0.237439501579246	0.100586412263146	-2.36055244676662	0.0182477378657126	0.0814279206215302
ANGPT1	0.683678160277833	-1.22615154443945	0.879311082990127	-1.39444568385272	0.16318306083926	0.375855908086167
ANGPT2	1.04123815803092	-0.103085270112609	0.722629635376662	-0.142652978878838	0.886564254218011	0.951636330007367
ANGPT4	0.39486781974129	0.642501218257757	0.963801076943165	0.666632600469324	0.505006840098585	0.733519371525666
ANGPTL2	1.20423068637915	-0.814893637802379	0.623524927849985	-1.30691428907624	0.19124182261051	0.415599743746336
ANGPTL4	1110.28535249767	0.541061289267831	0.0568947982748631	9.50985513040968	1.90928240380356e-21	2.47761213266909e-19
ANGPTL6	26.2227869373218	-0.0316243763915942	0.131936254765702	-0.239694361854929	0.810567206137602	0.919254284496503
ANGPTL7	0.205138492366741	-1.11520124102534	1.72127957114265	-0.647890824780444	0.517055565530574	0.742216585047233
ANK1	6.54592535451471	-0.114038929021851	0.324954894186674	-0.350937718009379	0.72563507396101	0.873283462016265
ANK2	5.62937323558531	-0.348644863949385	0.322668519739186	-1.08050473666039	0.279917478670026	0.523701818753562
ANK3	134.124667880203	-0.371682612639982	0.0683138795160571	-5.44080668925586	5.30398440450435e-08	1.51159672670098e-06
ANKAR	3.11328386309176	-1.6019175079148	0.498402353835781	-3.21410502094583	0.00130851804117256	0.0102795666749661
ANKDD1A	7.68599222940764	-0.143635735293893	0.265904002273721	-0.540178914441591	0.589073652551894	0.792071251935331
ANKDD1B	5.5898386455145	-0.24505165237843	0.301541226750988	-0.812663843742976	0.416410816429474	0.65993680851903
ANKEF1	85.5020274307241	-0.0343382028446492	0.0794072073781633	-0.432431815428533	0.665427598809023	0.840184174460275
ANKFN1	0.221760712876688	0.751462180546908	1.32942666218072	0.565252828098279	0.571901808887068	0.780048259406263
ANKFY1	308.099337461283	0.157705153816093	0.0457548406457992	3.44674249959543	0.00056738909829834	0.00521662014124382
ANKH	100.496437878564	-0.380253380655108	0.0718078822194049	-5.29542675403329	1.18738781793828e-07	3.08578155890102e-06
ANKHD1	362.639415551147	-0.0314587330150209	0.0363750884091435	-0.864842791890319	0.387125080589316	0.635201019444578
ANKHD1-EIF4EBP3	370.221510598507	-0.0250881277016531	0.0365999991871118	-0.685467985214807	0.49304865618671	0.72453511193374
ANKIB1	309.952871806656	-0.0448948561188183	0.0496367615584993	-0.904467872383405	0.365747362706308	0.614067566700858
ANKK1	1.95131039997796	0.203541041720052	0.52158844712611	0.390233033038862	0.696364237228155	0.859473226675982
ANKLE1	5.29994912824615	0.619327030196955	0.292523534446025	2.11718702007968	0.0342439785607913	0.128889407063467
ANKLE2	413.598154956873	0.176925011177428	0.0411369563043011	4.30087753378413	1.70123065171524e-05	0.000264492449166431
ANKMY1	19.4475172087665	-0.22956025549397	0.160070940747943	-1.43411573906752	0.15153923715502	0.358018115210883
ANKMY2	34.2762001435806	-0.150428613212781	0.122448513056468	-1.22850502188956	0.219257445371735	0.452773835578275
ANKRA2	87.1402679296303	-0.184165856755011	0.0737365677131937	-2.49761905749864	0.0125030472320961	0.0612564345262396
ANKRD1	6.46552891007878	-0.297036561948366	0.277266469985559	-1.07130358014021	0.284032950584257	0.528099921188004
ANKRD10	59.0332818085555	0.0673568651333134	0.090141357002421	0.747235978836045	0.454921129770425	0.693256655888685
ANKRD11	878.596512577381	0.151758347662317	0.0432541433313508	3.50852741435113	0.000450594792735441	0.00434414444804128
ANKRD12	132.537492577086	-0.568543558622194	0.130881930497546	-4.34394233383389	1.39948265994843e-05	0.000221651179624867
ANKRD13A	268.704970270111	-0.0387560163644323	0.0463949340988578	-0.835350175987995	0.403520573971773	0.649084263052617
ANKRD13B	45.0708278755828	0.224752011879564	0.101962200263185	2.20426796694691	0.0275055043370438	0.110363766550557
ANKRD13C	71.3303816594499	0.000673587420538634	0.0826681259898372	0.00814809108678043	0.993498835858808	0.996724813936279
ANKRD13D	93.1994720168027	0.112171313642732	0.109305302953981	1.0262202346208	0.304787785609473	0.550751415418529
ANKRD16	19.5169106276922	-0.0563978194960083	0.151380667913115	-0.372556286568758	0.709478712406192	0.866367776935473
ANKRD17	1101.26258240662	-0.00200239416578812	0.0349731392811783	-0.0572552023336882	0.954341905137039	0.97965748251727
ANKRD18A	11.026367266217	-0.447737549332019	0.215397250935884	-2.07865953435633	0.0376486547898459	0.137827922791866
ANKRD18B	21.3715107991824	-0.103964197511442	0.148638280572801	-0.699444295983508	0.484274413465237	0.717866845748472
ANKRD18CP	1.30587425641772	-1.39377338936683	0.671091125607341	-2.07687650183938	0.0378129590531766	0.138325361392611
ANKRD19P	18.4872924340573	-0.0461355057357727	0.164174764217228	-0.281014600238612	0.77869920150943	0.902977478695404
ANKRD2	5.77116378669802	-0.359203226401383	0.350388494313137	-1.02515702493464	0.305289102132919	0.551272195514171
ANKRD20A5P	1.43296224468566	0.586103850093572	0.556119918325645	1.05391630614167	0.291921236689245	0.537453432296269
ANKRD22	12.9751211347469	0.372408601986884	0.206823192216491	1.80061335479759	0.0717638427579933	0.217177114316595
ANKRD23	7.09737490104393	-0.557926168813861	0.287326070296847	-1.94178748986281	0.0521628319691417	0.174621303775982
ANKRD24	4.30480742818583	-0.0861889251656144	0.385771172212975	-0.223419818207752	0.823208781421947	0.924252115728107
ANKRD26	43.3960584632757	-0.396595080515612	0.152849156184646	-2.59468282596545	0.00946782445744049	0.0492625509393422
ANKRD27	115.755691663527	0.0842145133059684	0.0676680671657134	1.24452369977901	0.213306882413431	0.445356973965416
ANKRD28	79.6670253034126	-0.166045756128814	0.0893060466307576	-1.85928906712602	0.0629861758272443	0.198739813985623
ANKRD29	53.9048313215006	-0.269892497765387	0.111919994188412	-2.41147705307271	0.015888051605945	0.0733367143727102
ANKRD31	1.34616161871436	-0.729172438553601	0.625103336044807	-1.16648303809618	0.243419202555151	0.481764593567464
ANKRD33B	10.7098722447912	-0.325126274373253	0.203651733841198	-1.59648173988431	0.110381279399625	0.291412408653298
ANKRD34A	8.41743720546096	-0.169115766209728	0.250382549973546	-0.675429522654818	0.499402914002336	0.729412299921623
ANKRD35	7.11344021869552	-0.278727862508298	0.262789251582653	-1.06065168506571	0.288848224601618	0.534074152690458
ANKRD36	26.8708461558313	-0.0756363460372807	0.131512249749508	-0.575127763241412	0.565204892621431	0.776296236679887
ANKRD36B	14.9078307949096	-0.15194291854889	0.197238369693726	-0.770351726111046	0.441091280700513	0.682431021820565
ANKRD36BP1	3.44017472121607	-0.693769683515204	0.358878253503113	-1.93316166901483	0.0532162850752952	0.177372429621682
ANKRD36BP2	0.645614332321253	-1.37231398543724	0.913902805443291	-1.50159730035143	0.133201140986217	0.329326870666601
ANKRD36C	16.4979804922578	-0.193218366839431	0.169470578447347	-1.14012926969186	0.254232449326181	0.494912953908803
ANKRD37	8.84007584575425	-0.133513075705865	0.226277293271434	-0.590041863129885	0.555162583706123	0.768744375886724
ANKRD39	9.35388816805636	0.323848142490562	0.232464555562026	1.39310761465376	0.163587250813714	0.376404946235051
ANKRD40	113.69293104572	-0.0263813176813229	0.0667376632075173	-0.395298792516777	0.692622390434377	0.857190668222606
ANKRD40CL	0.113870364267724	0.360698600980051	2.73246292845385	0.132004938557081	0.894980385531282	0.954660993274365
ANKRD42	103.10519263088	0.204393056223168	0.0754278053599657	2.7097839483429	0.00673270484572106	0.0377128344811397
ANKRD44	5.99960773571611	0.060719758878366	0.268767836967921	0.225918992255064	0.821264425988163	0.923530563206906
ANKRD45	1.19080667276297	-1.25171384242002	0.753208491901796	-1.66184244585392	0.0965443690992436	0.265851617956463
ANKRD46	20.4796036557549	0.210430217647228	0.162747836560825	1.29298319470184	0.196016871474584	0.422205201200927
ANKRD49	42.8290148050122	-0.419245921799565	0.156825993415801	-2.67331908867937	0.00751047737448723	0.0410419545464329
ANKRD50	253.260180725864	-0.296597788740989	0.0510203710690411	-5.81332088587971	6.12454986007653e-09	2.05897000045578e-07
ANKRD52	585.916663686667	0.0880183737151291	0.0348197413740689	2.52782962313093	0.0114770032468717	0.0572820174872714
ANKRD53	0.589633769030059	0.697015461689575	1.06118170886784	0.656829509842582	0.511290547192542	0.737873019042812
ANKRD54	85.076903483386	-0.0855736764924537	0.081371701836362	-1.05163926231433	0.292965087078645	0.538536728679367
ANKRD6	93.9802769157538	-0.109681955400838	0.0821791802533433	-1.3346684046094	0.181984898849867	0.402439582372792
ANKRD61	2.5084498478857	-0.389367161049486	0.450371962314073	-0.86454573914607	0.38728816538315	0.635340956738683
ANKRD62P1-PARP4P3	0.530798721428171	1.02096599893878	0.974365268647127	1.04782675634195	0.294718432657359	0.540331006091692
ANKRD65	76.7439685762341	-0.159925939872278	0.0935017149511396	-1.71040648779383	0.08719073214985	0.248305428134138
ANKRD9	48.3279129937351	0.134792929688876	0.109128817954788	1.23517263556104	0.216766261167726	0.449785698389443
ANKS1A	188.045058429356	0.191562179602764	0.0568954453211696	3.36691590199203	0.000760138653090171	0.00662017847087256
ANKS1B	7.73873699328146	-0.185587169551103	0.246681985276299	-0.752333695317207	0.451850409306087	0.691017301786847
ANKS3	23.6463585579692	-0.0245510463231281	0.154051770731645	-0.159368803140182	0.87337831623831	0.946828678673278
ANKS4B	0.0582878722009656	0.542732111265525	2.77131720740032	0.195839043548047	0.844736149410375	0.934888459810522
ANKS6	105.758345318275	0.11558602603377	0.0740618370561017	1.5606691736017	0.118601828226933	0.305126167913991
ANKUB1	18.4709949217829	-0.116037111147857	0.171191693450435	-0.677819751701054	0.497885985959977	0.727963371979186
ANKZF1	393.384346810341	0.176129210643873	0.0425175757077022	4.1425036049731	3.43534966820372e-05	0.000488095483880185
ANLN	281.225035828687	-0.285609130555971	0.0483708896303211	-5.9045664187441	3.53575404629632e-09	1.22899022341353e-07
ANO1	31.3968996710139	0.0380207975526897	0.136621370963034	0.27829319296596	0.780787301042804	0.904117193602944
ANO10	138.714376771134	-0.000288358039675546	0.0699057491677242	-0.0041249545725301	0.99670877176608	0.998450366997659
ANO2	1.05940205421878	-2.25899518357465	0.78474059749893	-2.87865211864195	0.00399378618417278	0.0249643699662566
ANO3	0.0666839219752207	-0.63430691635552	3.00317535619469	-0.21121208092199	0.832721784184168	0.929145027973164
ANO4	25.336946518206	0.164872058179485	0.146570714737485	1.12486357506531	0.260646849225112	0.502456985554669
ANO6	644.083524540025	-0.0681786765075133	0.0416960943593352	-1.6351333993048	0.102021085970072	0.276386978205631
ANO7	4.75368154009877	0.0273580293485294	0.300992188511781	0.0908928217831758	0.927577753970812	0.968008845219915
ANO8	32.4683625411809	0.114409881893148	0.123843442757529	0.923826723043787	0.355576539477744	0.603231529417784
ANO9	163.146149038374	0.195592353196578	0.110770681629012	1.76574117194338	0.077439282025564	0.229113864311506
ANOS1	16.6192263808284	-0.00461098674017727	0.172151964209419	-0.0267843980831268	0.978631697280524	0.989767535465312
ANP32A	489.528058081426	-0.0163630388322261	0.0414703846063407	-0.394571668132642	0.69315902602713	0.857636692195403
ANP32A-IT1	0.852131675293097	-0.0584464476340461	0.740988436167611	-0.0788763289429061	0.937130991335982	0.972432312357825
ANP32AP1	3.94546052821108	-0.649442277347564	0.336393570839471	-1.93060252527086	0.0535322253465808	0.177937972399453
ANP32B	728.788119859998	0.0436913478084446	0.0457873047350684	0.954224059731158	0.33997023840619	0.588433282107104
ANP32C	23.9215616326012	-0.359242895562995	0.158018991563138	-2.27341594835742	0.0230011259635067	0.0962004548516668
ANP32D	4.06843453275009	-1.1522387360946	0.374372629322645	-3.07778572963348	0.00208544805609166	0.0150143361342926
ANP32E	219.417268408112	-0.190008476125035	0.0576796130363367	-3.29420511204425	0.00098700447093462	0.00818230069282044
ANPEP	3.56263644480644	0.13838861801661	0.382944435573423	0.36138041230286	0.717815088749935	0.869508358275742
ANTKMT	1.85186037330549	0.420863629323897	0.537430658391875	0.78310312735642	0.433566554841951	0.675183730867612
ANTXR1	206.15692319033	-0.0759753169539627	0.0645918419096052	-1.17623704027961	0.239500166838911	0.47710325140737
ANTXR2	253.664395600119	0.230534077372258	0.0592697843904375	3.8895717226441	0.000100421287192029	0.00122474959598549
ANXA1	4803.57154553259	0.359465353954791	0.038411270577872	9.35833021264005	8.10067292080399e-21	1.00432865225127e-18
ANXA10	26.4863267350864	-0.213055652021326	0.141021564003304	-1.51080193676148	0.130838921127222	0.325342309624601
ANXA11	901.567130903826	0.232935877062317	0.0394102274109128	5.91054384522067	3.40980074014609e-09	1.18733043661795e-07
ANXA2	12041.264127882	0.198181789906502	0.0365229343170467	5.42622857698492	5.75572416333235e-08	1.62369812810528e-06
ANXA2P1	12.2734701082131	-0.569202946518464	0.242979965144024	-2.34259209882212	0.019150306889396	0.0842587530746143
ANXA2P2	9179.10698512723	0.247571176346927	0.0592532201981952	4.17818939660714	2.93838925519254e-05	0.000425563592651212
ANXA2P3	20.5888047398038	-0.819514352495053	0.184730387230262	-4.43627258504876	9.15299336356762e-06	0.000152146042546408
ANXA2R	0.601298471240763	-0.583099427469336	0.862633186962649	-0.675952926785071	0.499070532568401	0.729118065322762
ANXA3	1193.08038540175	0.451966531105632	0.0509918767988479	8.8635006098823	7.75404728507192e-19	8.33881383447099e-17
ANXA4	645.687484734546	-0.0724281573016266	0.046052617726021	-1.57272617449285	0.115782236393027	0.300044168411119
ANXA5	2590.81290460969	-0.197002738647159	0.0468846299903083	-4.20186186150732	2.64728664441653e-05	0.000391561052686686
ANXA6	253.46881388229	0.327595950974727	0.0541916618233473	6.0451357266477	1.49284275478259e-09	5.54109366256861e-08
ANXA7	448.357992665962	0.0257588745857811	0.046316115931127	0.55615359940987	0.578105856287389	0.784489503675538
ANXA8	207.990804815684	0.245051755236229	0.138098214102201	1.77447446970513	0.075984701403111	0.226187828844098
ANXA8L1	99.72064704801	0.247850658012179	0.0688965716131401	3.59743093464621	0.000321375792858531	0.00328438658862242
ANXA9	55.0798278183578	0.303892708097952	0.104248863729627	2.91506974009913	0.00355609067788683	0.0228165432905972
AOC1	0.402375304461535	-1.6353230709927	0.947935991026445	-1.72514081802288	0.084502098056575	0.243117581578244
AOC2	25.5611298994109	-0.00888216809977176	0.136555795372587	-0.0650442412607764	0.948138775379301	0.976555670336744
AOC3	7.62082402530159	-0.0623880730432906	0.265865173368864	-0.234660569689332	0.814472194040916	0.919855019263501
AOC4P	0.165600665515919	0.52583026019661	1.5889177323012	0.330936114253732	0.740692742267242	0.880893519168563
AOPEP	66.1580364344443	-0.0725130992858211	0.0896312491257942	-0.809015828665419	0.418506041631788	0.661520582332264
AOX1	96.8618653139526	0.0313710556287977	0.0721826421921201	0.434606640545258	0.663847974117198	0.838860089339863
AOX3P-AOX2P	1.04191383434216	1.34023659065482	0.773126428347453	1.73352836161552	0.0830018010090558	0.240135264066776
AP1AR	57.2072498610873	-0.246227925324973	0.100716626422448	-2.44475946098699	0.0144948778553068	0.068298910058956
AP1B1	430.798080446939	0.139008431732147	0.0570252035478779	2.43766655940889	0.0147824024341329	0.069351521663147
AP1G1	433.009353544137	-0.0979852286229412	0.0481038174271912	-2.0369532786301	0.04165472423084	0.148628663061173
AP1G2	279.745057332687	0.0183182135565829	0.0531661118328849	0.34454679729377	0.730435108710683	0.876141694918652
AP1M1	113.503426295835	0.140311572370282	0.0721899703413756	1.94364357966584	0.0519384467016755	0.174097100920977
AP1M2	360.152723076657	0.128410464903836	0.0494648888527259	2.59599218520755	0.00943182104076889	0.0491146058209113
AP1S1	555.01922808623	0.0686840731807535	0.0481275756984814	1.42712513946388	0.153543827434968	0.361001401258806
AP1S2	7.98699652762276	-0.575170237230846	0.285071906890738	-2.01763212483542	0.0436295885895586	0.153404975053425
AP1S3	197.651925089595	-0.228292536743218	0.0664717066803997	-3.43443170251162	0.000593797686070971	0.00538345224004259
AP2A1	356.569325489542	-0.00429590918012715	0.0520548490246798	-0.0825265899453557	0.934227974729249	0.971407453424404
AP2A2	252.987788059256	0.0850680472508563	0.0522769462124602	1.62725739382574	0.10368244271615	0.279448732687602
AP2B1	1425.64146792523	0.0562890693913343	0.0380418463298229	1.47966186770505	0.13896350681887	0.338250265319192
AP2M1	1702.21390020303	0.046401689721346	0.0304912823429844	1.52180184484836	0.12805873910225	0.320564305180785
AP2S1	202.717329360271	0.106694286248059	0.0549872248033352	1.94034681018467	0.0523375560984578	0.174982914712553
AP3B1	384.012006472936	-0.19015805149824	0.0515440004684199	-3.68923734615334	0.000224927307874454	0.00244183494019868
AP3B2	2.18466360431649	-0.276596859267542	0.51895408433071	-0.532989078647037	0.594041140425898	0.795857305966695
AP3D1	800.942885263776	0.207521749094251	0.0339877392294884	6.10578266748032	1.02298131025522e-09	3.89673800471973e-08
AP3M1	381.239378209503	-0.116242278499139	0.043017926671559	-2.70218226430684	0.00688859890499662	0.0384214831566144
AP3M2	116.167309523798	-0.118764308395183	0.0747001713532444	-1.58987999951924	0.11186185673748	0.293924276646199
AP3S1	151.634416357288	-0.63916867684273	0.166860922342622	-3.83054742757745	0.000127858484970104	0.00151753988411163
AP3S2	116.066261748224	0.00568684685746462	0.0626535235141709	0.0907665928186524	0.927678055512485	0.968061617463707
AP4B1	31.0750617652897	0.210674974524956	0.128783816708265	1.63588081103544	0.101864534763812	0.276039700567675
AP4B1-AS1	8.91423301247322	0.342364239948325	0.219761607568273	1.55788922249289	0.119259510481761	0.30643389599812
AP4E1	103.648998542989	-0.196134901910906	0.0744327247954648	-2.63506276909611	0.00841217253652414	0.0450090539921502
AP4M1	66.3531287000382	0.0525044016826405	0.0947062229323442	0.554392309786743	0.579310387928774	0.78547483289451
AP4S1	16.533189313465	-0.143484409451648	0.164778194489715	-0.870773040668343	0.383878088163807	0.631936025595464
AP5B1	113.675695811122	0.110217382962396	0.0637807975578324	1.72806529837538	0.0839765180749774	0.242199277571408
AP5M1	73.4745070021999	-0.204895635975566	0.119887422690841	-1.70906698448209	0.0874385423420341	0.248756390921908
AP5S1	27.3762440686898	-0.165601864421873	0.129364642457248	-1.28011689497461	0.200504027622681	0.428556853186037
AP5Z1	73.1609657987673	-0.0123400085149417	0.112938390470327	-0.109263187332069	0.912993743989697	0.961865296966847
APAF1	84.5810564222615	-0.177587432175871	0.0794272917918256	-2.23584901574282	0.0253616629472614	0.103689302513851
APBA1	10.5446156382815	-0.930100811595909	0.218611154318321	-4.2545899110051	2.09432493625413e-05	0.000320261457730171
APBA2	68.9745901990953	0.114450922901521	0.082560713542	1.38626373236586	0.165666386944554	0.37924217592329
APBA3	23.0379461364788	0.102129722777588	0.155452349443316	0.65698410569747	0.511191136498512	0.737873019042812
APBB1	8.63590012155131	-0.161795450890321	0.240109964745533	-0.673838968165238	0.500413697326165	0.730121626448828
APBB2	260.202407327086	-0.0754934883330088	0.0475485082085286	-1.58771518134543	0.112350758564139	0.294652050047287
APBB3	15.1941544171573	0.00215527442644932	0.167089467224957	0.012898924523756	0.989708432661353	0.994687291281344
APC	218.197485098719	-0.213900870440884	0.0505527563700401	-4.23124050596085	2.32406007504118e-05	0.000350952904272122
APC2	10.8847115502339	-0.55442808591855	0.223220715167409	-2.4837662826353	0.013000109898495	0.0631173436733398
APCDD1	0.988987547951232	-0.291329633444328	0.674109294278342	-0.432169732589441	0.665618055971226	0.840224089460435
APCDD1L	7.95452555737831	0.107307982453758	0.241507833815533	0.44432505877106	0.656807586507711	0.834459870202506
APEH	375.911758334115	0.30006551128659	0.0617563588783785	4.85886015199717	1.18063487114175e-06	2.45262089293215e-05
APEX1	498.023017003516	0.0677266693881381	0.0517712691011339	1.30819024845297	0.190808788780327	0.414956336174653
APEX2	130.302590325243	0.0235244122097863	0.0695515319458562	0.338229964914351	0.735189896385072	0.877889168341539
APH1A	306.246495311713	0.0889447168231108	0.0529521926741068	1.67971735128173	0.0930123222030556	0.259567720671323
APH1B	37.0823343653445	-0.223595009570426	0.114263013633918	-1.95684502324428	0.0503656918370711	0.170286229097701
API5	399.408054067448	-0.0389712007173931	0.0455561129308267	-0.855454915053172	0.392299353483373	0.63957029919049
APIP	32.5641316928274	0.245246722552767	0.122870909421594	1.99597059798165	0.0459371232531591	0.159245966896303
APLF	18.4229385744127	0.00529470229820818	0.181785773714776	0.029126054201115	0.976764056362118	0.988752007753322
APLN	7.43784255738422	0.171620381249505	0.242418440547506	0.707951015862893	0.478975677182063	0.714043161242924
APLNR	0.350666679482889	0.889113800863853	1.14874075086494	0.773989953951226	0.438936732117057	0.680506221085724
APLP1	2.81773603972863	-0.255630104637763	0.407638417681321	-0.627100129795927	0.530593602063621	0.751455505250901
APLP2	4360.81285031278	-0.0112197288108663	0.0313426803392779	-0.357969665944811	0.720366014414815	0.870332348742124
APMAP	618.225228540188	-0.0161980284225103	0.044660778207228	-0.362690241252642	0.71683629041415	0.869160895323492
APOA1-AS	0.145054261034198	0.117482647931329	2.16202550974924	0.0543391589976917	0.956664951256409	0.980697455035075
APOBEC2	0.781087096453843	-1.07779975161202	0.819778582071743	-1.31474495087222	0.18859563395057	0.411825669155021
APOBEC3A	0.564525024933593	1.26914434143211	0.850823281507392	1.49166621202887	0.135786670963881	0.333050346561486
APOBEC3A_B	0.462503511990905	1.65511698066818	0.877921152799618	1.88526836993293	0.0593936142621649	0.190669293233545
APOBEC3B	9.04851225518094	0.18015315919307	0.222538355771905	0.809537567437236	0.418206002987118	0.661395184055201
APOBEC3B-AS1	0.365511754929848	1.02512191071114	0.994770116673186	1.03051136491661	0.30277002002499	0.548786520140276
APOBEC3C	595.686136475779	-0.269196506439258	0.0387341925417867	-6.94984169732846	3.65696333979156e-12	1.99951661261356e-10
APOBEC3D	5.77201651589225	-0.15489740594653	0.282948764022394	-0.547439768757113	0.584076639738736	0.788422454404611
APOBEC3F	33.1724662451375	0.0370104239938344	0.126807918215384	0.291862089644687	0.770392070147522	0.89841360603297
APOBEC3G	8.94355988886162	0.439941494937015	0.236366075707873	1.86127173123076	0.062705813106697	0.198107372636525
APOBEC3H	1.71040037799224	0.651488464725292	0.529464152250908	1.230467562262	0.218522066763634	0.451939392342636
APOBR	3.34513240968011	0.0425252833842897	0.435110293651241	0.0977344917019487	0.922143126239993	0.966222530670262
APOC1	2.68791707898129	0.00927031334543913	0.4594942184902	0.0201750380579312	0.983903740576582	0.991869059810599
APOD	23.0651305454218	-0.591186399202014	0.151103544906358	-3.91245883455869	9.13611155196611e-05	0.00113054298384628
APOE	75.6238159733153	-0.321120766159064	0.0925116531432916	-3.47113855658464	0.000518256509668623	0.00485460200226167
APOL1	261.681473089219	0.0717565065807205	0.0480066908248981	1.4947188683021	0.134987827873783	0.331893414740283
APOL2	351.341442812989	0.218418939929988	0.0473320574257753	4.61460903685639	3.9383597295742e-06	7.19138575386134e-05
APOL3	7.54801045740776	0.087769073409735	0.247778662784959	0.354223694741252	0.723171247496738	0.872043633535127
APOL4	0.357056026691557	-1.06384356952946	1.28390920644401	-0.828597196896767	0.407332374699238	0.652569931977009
APOL6	109.41303846765	0.0549552315228584	0.0764624943785328	0.718721406743531	0.472312590904675	0.709069313648995
APOLD1	5.50744891383134	-0.531136655363393	0.306544583990225	-1.73265711776637	0.0831566306451994	0.240511711071145
APOO	32.1710684570465	0.116762910277893	0.135440436648067	0.862097857682589	0.38863367018723	0.636121290800071
APOOL	40.6121886426351	-0.399592112879241	0.11174148863796	-3.57604071459895	0.000348837346420625	0.00352367355894004
APOOP5	1.33640429631659	-0.0996483245268836	0.579225275251899	-0.172037251799047	0.863408242878344	0.941315192540997
APP	7194.174877777	0.0864781675421247	0.0232355008124644	3.72181207713563	0.000197798209985968	0.00219631611943917
APPBP2	115.967978397777	-0.329852403331866	0.0677904800467089	-4.86576290807488	1.14016133982385e-06	2.3786967287965e-05
APPL1	189.95440412844	-0.261658701710102	0.10133768438048	-2.58204737269983	0.00982161021014236	0.0508045821792243
APPL2	62.5931641620762	-0.0603196414823321	0.0944406356223876	-0.638704314989098	0.523015305110037	0.746377350311616
APRT	191.478673486238	0.164924378307808	0.0690793231839385	2.38746372584835	0.0169650768630287	0.0767787075421654
APTR	16.7332387321249	-0.178756535577245	0.172699427288924	-1.03507312319101	0.300634763202176	0.546561914549612
APTX	162.957722139981	0.0298655375892956	0.0662567445165105	0.450754678746002	0.652166368945699	0.831534978256519
AQP1	0.428879923172969	0.43226322548922	0.964893363958324	0.447990670923394	0.654159929431616	0.832999020436112
AQP10	1.6327635918569	-0.181504406767782	0.528308070745421	-0.343557891348673	0.731178796887428	0.876442913380781
AQP11	0.432297381038911	-1.02089371670199	0.897060951640666	-1.13804275488176	0.25510262979686	0.495863060614728
AQP3	529.701928895505	-0.498630049584833	0.0494729593863095	-10.0788401536945	6.85302639668242e-24	1.04214186571424e-21
AQP4	0.305593681086313	-1.41860279487352	1.29488852435123	-1.0955404795052	0.273279921473981	0.516696811218168
AQP5	0.212374536126548	0.00371585971033444	1.40190417833013	0.00265058038043696	0.997885145313628	0.998845328736626
AQP6	0.164116181651888	0.76821223760587	1.45231932762605	0.528955459720822	0.596836347957362	0.798310282431753
AQP7	0.502427549755801	0.140761485651604	0.97876522682322	0.143815372465238	0.885646263598324	0.951153833805973
AQP7P1	0.937266753397341	0.565494401377335	0.818762605626429	0.690669551212198	0.489773228432805	0.72190185456948
AQR	261.938610330149	-0.0277388688187173	0.0620021111548303	-0.44738587609458	0.654596471835006	0.833241145955369
AR	0.947637544076264	-0.569086521679016	0.791658465447236	-0.718853579564161	0.472231140750306	0.709069313648995
ARAF	145.764203815488	0.057476865803733	0.0839122798510226	0.684963701448431	0.493366826687122	0.724729098291814
ARAP1	405.095367562641	0.0834123550188033	0.0623898522727055	1.33695387920152	0.181237691969276	0.401387151460002
ARAP1-AS2	3.01467857748627	-0.637617086378735	0.394318685317104	-1.61700956642715	0.105876215938493	0.283294110575342
ARAP2	106.594315265239	-0.153645259592062	0.0905854949669437	-1.69613534317089	0.0898602517056452	0.253423616263458
ARAP3	122.364606947729	0.212971585862866	0.0649244043492395	3.28030095920873	0.00103696404774515	0.00851089892089034
ARC	0.151923287000043	-0.874753056818146	2.13733935919775	-0.409271954429587	0.682340094743906	0.850577686026957
ARCN1	744.982416321974	-0.031473612244143	0.0357128185282307	-0.881297347597007	0.378156901338703	0.627206337898311
AREG	45.9753235205227	0.238089698713478	0.1069149073849	2.22690833801445	0.0259534004766958	0.105574939116048
AREL1	213.547960842778	0.145643768684764	0.0536750250055576	2.71343643844942	0.00665893414134563	0.0373533582309201
ARF1	1195.58869597397	0.168516830940477	0.0410822471403262	4.10193800657661	4.09704055957241e-05	0.000568416924391141
ARF3	1238.75185124498	0.0777830582850103	0.0268456381693722	2.8974188579265	0.00376247052451027	0.023834998339829
ARF4	458.627672891256	0.287759184260882	0.0505923616208063	5.68779900842858	1.28687153332204e-08	4.079634266468e-07
ARF4-AS1	0.850118498383823	-0.119913214232202	0.891574545256216	-0.134496004703389	0.893010370171943	0.953826354470627
ARF5	379.933347480063	0.0158562223416913	0.0404576738691189	0.391921255606202	0.695116397148382	0.858966523012522
ARF6	385.097796495336	-0.172042139736188	0.0506185615258202	-3.39879551196709	0.000676833003580399	0.00601303259456525
ARFGAP1	187.543233947935	0.264787727437464	0.0936698268941274	2.82681986523522	0.00470127655414442	0.028428191403051
ARFGAP2	194.640624462629	0.0593579519024177	0.0535108230536519	1.10927002268127	0.267313713074102	0.509324728366034
ARFGAP3	169.106311118466	-0.181454686457163	0.0797707684373894	-2.27470149795014	0.022923842577717	0.0959390659589898
ARFGEF1	396.541746123541	-0.247610266078643	0.072801160615802	-3.40118569517555	0.000670942341451562	0.00596614558079244
ARFGEF2	203.082574096533	-0.148231740093667	0.0538028185011587	-2.75509246956039	0.00586755498936891	0.0337107313660171
ARFGEF3	94.7279615386909	-0.107340910595247	0.0720648862129942	-1.48950364367455	0.136354794574355	0.33404597815806
ARFIP1	93.1550451595461	-0.0815097856395687	0.0810659867039486	-1.00547453936804	0.314668403315411	0.5616758437223
ARFIP2	278.860536120859	0.233987753150875	0.0505323717934995	4.63045261574236	3.64867276618946e-06	6.71914998996006e-05
ARFRP1	99.5278818376352	0.225610055884164	0.0721886533058318	3.12528417628672	0.00177633365258847	0.0132071560533364
ARG1	0.216031349014897	0.452117207259037	1.23084304498987	0.367323201036375	0.713377949930788	0.868955056032715
ARG2	49.6679066771695	0.125621824940235	0.0984317203360968	1.27623315442723	0.20187311188761	0.430342801762384
ARGFXP2	0.315333441619612	1.26329939966051	0.998611762858247	1.26505559682641	0.205851398647088	0.436053702760427
ARGLU1	292.286297957618	-0.139965785306398	0.0447176075376265	-3.12999270340274	0.00174810645184027	0.0130371234042417
ARHGAP1	288.96918521826	0.0455051827472041	0.0559480835496675	0.813346585979255	0.416019374455385	0.659653737989075
ARHGAP10	110.526032700933	-0.235557681718537	0.0764960391968691	-3.07934481564868	0.00207456417954872	0.0149752019541465
ARHGAP11A	28.3394560144695	-0.0384418364146715	0.154401668916776	-0.248972933287347	0.803381718377203	0.915295589593928
ARHGAP11A-SCG5	15.6677007663244	0.116034912825293	0.168235722622981	0.689716256548727	0.490372640661824	0.722293110138662
ARHGAP11B	5.85048831112078	-0.161323736621501	0.33142091162532	-0.486763903431299	0.626425653355472	0.816847765727784
ARHGAP12	106.067882170063	-0.245481464407998	0.0885815493134268	-2.77124826005712	0.00558418331261729	0.0324853939569921
ARHGAP17	205.859807294184	0.236454292133447	0.0533487532987053	4.43223650999892	9.32606366415867e-06	0.000154521463674318
ARHGAP18	53.1427890239182	0.0849950352263949	0.0928088107503487	0.915807826209814	0.359767697972475	0.608257558132501
ARHGAP19	45.1878126985832	-0.309720248828837	0.103032294797778	-3.00605018491268	0.00264665312996169	0.0181079448768732
ARHGAP19-SLIT1	7.54888419195089	-0.366400197155197	0.235914983511563	-1.55310269700287	0.120398601899776	0.308200787214512
ARHGAP20	0.683991291734753	-1.484639665237	0.877863347873721	-1.69119677775927	0.0907992262311861	0.255306811335801
ARHGAP21	1433.86201449541	-0.124567587488124	0.0458986232775867	-2.71397219770104	0.00664817454474648	0.0373252718527517
ARHGAP22	39.6584625531648	0.221941600377376	0.114488489175185	1.93854947319438	0.0525562210967487	0.175502975407139
ARHGAP23	546.188159808737	-0.0648911486026053	0.0382117766508266	-1.69819763146767	0.0894704674456011	0.252642931633608
ARHGAP24	48.5855706907098	-0.323652360517125	0.0973840215968844	-3.32346472460201	0.000889066663556036	0.007504632526504
ARHGAP25	27.4721680177392	0.532278821366908	0.130007984301789	4.09420101561857	4.23626669626634e-05	0.000586062055741466
ARHGAP26	49.9947813700982	-0.0554835316503376	0.105147588904938	-0.527672885590359	0.597726395644492	0.798492113830689
ARHGAP27	8.86248475053233	0.0430161987695221	0.233520656298149	0.184207253659826	0.85385086925813	0.937486509928283
ARHGAP27P1	34.0993980702904	-0.0471006430489081	0.111736533739412	-0.421533060608043	0.673365874984056	0.844857636947522
ARHGAP27P1-BPTFP1-KPNA2P3	56.858770586826	0.0936781884251221	0.0939856307395633	0.996728837035811	0.318896148412689	0.56646409279549
ARHGAP28	0.89563201967512	-1.23032507871018	0.769506093253402	-1.59885033984393	0.109853860584754	0.290570104128582
ARHGAP29	160.280684171188	-0.449864845238852	0.0976403430223014	-4.60736649743335	4.07800861165994e-06	7.40470500242171e-05
ARHGAP30	13.9119219842573	0.576604901608204	0.211251140018347	2.72947592878375	0.00634350800326649	0.0359674871201813
ARHGAP31	29.3484832368764	0.20907706661145	0.12490457771867	1.6738943474303	0.0941513653133014	0.261733265613169
ARHGAP31-AS1	0.694492726230318	-1.09288224480386	0.791742178151244	-1.38035117360527	0.167478545878025	0.381739069945121
ARHGAP32	414.423442309478	0.118876027264276	0.0414678752818441	2.86670166861246	0.00414773801245419	0.0256801859527914
ARHGAP33	5.40170463371907	0.239863848665389	0.306992602165339	0.781334295919628	0.434605903954274	0.676173281150183
ARHGAP35	415.293543911823	-0.110305145008429	0.0382009092737757	-2.88750050994602	0.00388315976498642	0.0244376672568577
ARHGAP39	18.0627242249306	0.0971618079852565	0.162065632492767	0.599521357432724	0.54882527225596	0.763936207412919
ARHGAP4	1.33135319905855	0.644175542213786	0.623305948574226	1.03348210246878	0.301378341906947	0.547053114362992
ARHGAP40	29.7376348446761	0.458953237801548	0.132048121626146	3.47565139245929	0.000509614261585995	0.00478747181552673
ARHGAP42	22.4846387283685	-0.252845844780586	0.160446923111054	-1.57588465941212	0.115052386983423	0.299117765811719
ARHGAP44	7.11124395459027	0.0175137505431549	0.262807548717674	0.0666409721813942	0.946867527142171	0.975896241439286
ARHGAP45	39.8994175507581	-0.0301659124492789	0.108393050915659	-0.278301165936839	0.780781181170884	0.904117193602944
ARHGAP5	257.788809467307	-0.506682521357811	0.125671814517766	-4.03179124374133	5.5353345182394e-05	0.000732961131955986
ARHGAP5-AS1	16.8673923225968	-0.376531761062412	0.175010502202595	-2.15148094727785	0.031438258068147	0.121345566784946
ARHGAP6	1.64539393612316	-0.20122689477655	0.536319987165701	-0.375199320539921	0.707512235479223	0.865656274033759
ARHGAP8	62.4522237891623	0.250515796256796	0.0985880443255519	2.5410362683487	0.0110524453906449	0.0556194026703472
ARHGDIA	731.721382038829	0.161581133004865	0.0794714268847213	2.03319783397433	0.0420325398164006	0.14940894585943
ARHGDIB	397.395281695074	0.00609317493042969	0.0722717748111136	0.0843091918851385	0.9328106043567	0.970503950708384
ARHGEF1	180.992363055908	0.093630834868751	0.0915082871258106	1.0231951423156	0.306215589250471	0.55240838227622
ARHGEF10	175.545323409353	0.0957661858516793	0.0673028402579754	1.42291447856587	0.154760948514212	0.362942393111944
ARHGEF10L	53.4268036930182	0.035528169780707	0.105501327417499	0.336755666022209	0.736301096278207	0.878730891419699
ARHGEF11	168.569464232611	-0.0211194001022115	0.0622977629903435	-0.339007358987917	0.734604186423495	0.877817288460432
ARHGEF12	563.500114867653	-0.0793827511496493	0.0336510310704548	-2.3589990744547	0.018324301469553	0.0816767868341768
ARHGEF16	69.8421557086425	0.22283175986856	0.114113732964174	1.95271641791368	0.0508532071761975	0.171467865057189
ARHGEF17	118.166215997216	0.0730656326363306	0.0762348545731836	0.958428176264039	0.33784689285582	0.58616541308838
ARHGEF18	276.994818564268	0.166935083001241	0.0528245734044497	3.16017853515083	0.00157672490222858	0.0120027181157135
ARHGEF19	22.5800066715061	-0.162442052687079	0.166242073890451	-0.977141639812097	0.328499035579019	0.576576530887791
ARHGEF2	257.68481070757	0.359845483547216	0.0454312001970318	7.92066865912837	2.36236694471063e-15	1.91597802411635e-13
ARHGEF25	2.18888314767501	0.277309785802425	0.489472655349867	0.566548065088965	0.571021268404308	0.779800982659144
ARHGEF26	9.65497687495558	0.0385860160014854	0.209259235971789	0.184393371323822	0.853704869579696	0.937486509928283
ARHGEF26-AS1	0.324864091382127	-1.46490224873655	1.31568989386376	-1.1134099726453	0.265532393859128	0.507372718839848
ARHGEF28	330.507249721972	0.196938945355476	0.0422142035112301	4.66522944826107	3.08272859053952e-06	5.7976146874253e-05
ARHGEF3	204.30096557636	0.0299734604568913	0.0505916394609664	0.592458769398393	0.553543422337235	0.767266447040824
ARHGEF33	1.12286040490876	-0.627749013569977	0.645588686580039	-0.972366812831609	0.330868096019557	0.579461138606029
ARHGEF34P	30.3499641751023	0.089631324355835	0.124019818113759	0.722717753654654	0.469853305940959	0.706777688969138
ARHGEF35	20.3741930228252	0.298418267786004	0.151099861114141	1.97497380596914	0.0482711206587309	0.165305658624595
ARHGEF35-AS1	0.0375632452280703	0.319504664786426	3.00228445443495	0.10642051732122	0.915248715045244	0.962521813083132
ARHGEF37	337.313180261242	0.153591849998643	0.0402827702894844	3.81284228703451	0.000137377780561428	0.0016186794785885
ARHGEF38	0.955839427507728	-0.666616533809596	0.745393527986478	-0.894314893785459	0.371153433358307	0.619490788914375
ARHGEF39	40.5070888242232	0.0951313125371509	0.106462128925596	0.893569511498649	0.371552265063055	0.619996985808176
ARHGEF4	330.063466272181	0.0352690182221421	0.0520063292893059	0.678167805805792	0.497665302624311	0.727802788548626
ARHGEF40	132.802839251622	0.108392202316975	0.0607960083714106	1.78288353496487	0.0746052638482052	0.223139437738985
ARHGEF5	139.496892804433	0.228884697615839	0.0672813082850168	3.40190616755308	0.000669176091564334	0.00595588140022852
ARHGEF6	12.9088387462484	-0.682303509883683	0.207291731662842	-3.29151338748736	0.000996498736255043	0.00824345427165508
ARHGEF7	227.702189660026	0.0301860882654178	0.0477443681263797	0.632243957769323	0.527227477556112	0.749228598321176
ARHGEF9	79.5553954711352	-0.0163579722310232	0.0886149146921413	-0.184596151650687	0.853545804607862	0.937452989396893
ARID1A	659.481953457842	0.0667274694040547	0.033095629177111	2.01620186904329	0.0437788710778319	0.153707742700216
ARID1B	219.679117407028	-0.00271111749979598	0.055369385597739	-0.0489641969208827	0.960947828416456	0.982314300504411
ARID2	213.944034264197	-0.0859794076808447	0.0547924134526558	-1.56918453236481	0.116604947265631	0.301367346390564
ARID3A	65.2687465714703	0.307261903846694	0.101677984181654	3.02191183587739	0.00251183695135687	0.017381054482105
ARID3B	80.2469531632232	0.157256693167508	0.0776686062028369	2.02471372740771	0.0428967682211303	0.151569205901721
ARID4A	120.40868345567	-0.236626389294088	0.0707107950321616	-3.3463969565957	0.000818691016983037	0.00701709407555033
ARID4B	272.209677694047	-0.105522773186246	0.0540062841467584	-1.95389804822519	0.0507132754516858	0.171171846482694
ARID5A	13.0231085869122	0.29398086187507	0.210891234281662	1.39399279859321	0.163319779304375	0.375992844962704
ARID5B	123.375021003812	-0.194958369511626	0.0701989173771257	-2.77722758122126	0.00548247765566382	0.0320003487865524
ARIH1	259.639655867479	-0.142788468218793	0.0672007554794185	-2.1248045085226	0.0336029284795563	0.12717888447493
ARIH2	237.475429244375	0.110870640160619	0.0545411451725931	2.03278900378372	0.0420738445635532	0.149528461644981
ARIH2OS	0.747257913002222	1.01203140637851	0.903540498822712	1.12007309876775	0.262682613176446	0.504685881165228
ARL1	360.509573633113	-0.102407413741739	0.0379899291949251	-2.69564634396367	0.00702522105293198	0.0390034021093328
ARL10	34.4706891711518	0.0108832824318	0.124373087542647	0.0875051238723023	0.930270012795328	0.969000149786539
ARL11	1.08162332181225	0.868028259001403	0.657191627700861	1.32081454238566	0.186563209574373	0.408916463631489
ARL13A	0.604048752077952	1.42987602728673	0.956656251752781	1.49466020283349	0.135003145612169	0.331893414740283
ARL13B	46.6831808477179	-0.0407768732128528	0.104826425429712	-0.388994216350478	0.697280424807142	0.8599999839176
ARL14	16.4410337940332	-0.0116798691590025	0.175262813230984	-0.0666420271572915	0.946866687260258	0.975896241439286
ARL14EP	81.8397194027114	-0.129370510901469	0.0849149285955791	-1.52353082127191	0.127625955741862	0.319804226121954
ARL15	27.8115581534451	-0.34836198644058	0.127872538219293	-2.72429085471941	0.00644397293671247	0.0364098499892912
ARL16	64.8508484336508	0.143767630672317	0.0914287411379317	1.57245554169258	0.115844941981241	0.300096060109776
ARL17A	5.32440852915053	0.0499862423834548	0.279207211351639	0.179029195347326	0.857914777452873	0.939694510332574
ARL17B	6.48668663446852	0.00076461746147261	0.264231285354046	0.00289374311012449	0.997691130271818	0.998845328736626
ARL2	64.2120558262092	0.022075042998104	0.0849544511366907	0.259845631426486	0.794982850768681	0.91142937535721
ARL2-SNX15	43.6139464766157	0.243014343624716	0.104831312425191	2.3181465346829	0.0204413585906303	0.0882418092525794
ARL2BP	154.277739052137	-0.165893203194368	0.0650629753026462	-2.5497328153639	0.0107805503774334	0.0545756601031839
ARL3	105.375574732298	-0.19500921550055	0.0680258989353388	-2.86669075385411	0.00414788104986263	0.0256801859527914
ARL4A	37.7694973586033	-0.451982083568631	0.119631833886366	-3.77810879333299	0.000158023847296062	0.00182117889046451
ARL4C	295.419627735378	-0.292580283715921	0.0561583874166534	-5.20991248458031	1.88929727248671e-07	4.70270734129845e-06
ARL4D	154.86474141015	-0.00190516474953285	0.0660779476124071	-0.0288320811764306	0.976998514430946	0.988777546434517
ARL5A	77.5088099034506	-0.355503413048161	0.13472852264169	-2.6386648207642	0.00832332290574236	0.0446564168578487
ARL5B	31.7849930813005	-0.228657090519396	0.184350426010699	-1.24033936599705	0.214849897709263	0.447285496593354
ARL6	24.0050384815849	-0.196733621654366	0.139777090224061	-1.40748116403772	0.159284758773692	0.369897140244562
ARL6IP1	469.830118795975	-0.199318672339632	0.0486883031311593	-4.09376912977838	4.24416922943697e-05	0.000586738310021241
ARL6IP4	319.199865518204	0.117201343014052	0.0514352431415664	2.27861940287666	0.0226896995280368	0.0952047857972055
ARL6IP5	690.082773935085	0.0419611053154328	0.0293361584101941	1.43035447002671	0.152615308732146	0.359687248392205
ARL6IP6	27.7694822052246	-0.187761007162866	0.138097667137509	-1.3596247572807	0.173948699597412	0.390937702074082
ARL8A	390.223796609428	0.146150844884213	0.0420077682450362	3.47913852580071	0.000503028488679494	0.00473703412295421
ARL8B	260.91365254129	-0.430622478247274	0.123809857235335	-3.47809526529666	0.000504990416527556	0.00475091273934697
ARL9	20.2542519162361	0.0446375400663235	0.176680355968904	0.252645744466237	0.800541977475947	0.913771746412321
ARMC1	62.658909064389	-0.21662029858317	0.111041871920893	-1.95079833251993	0.0510810402956862	0.171928767122909
ARMC10	60.5979830237777	-0.102728501166716	0.0858725611551987	-1.19629017447207	0.231583341713586	0.468145160084635
ARMC12	1.99484542912647	-0.472682126932488	0.553460942420284	-0.854047848192231	0.393078478283924	0.640273856049922
ARMC2	6.55081331517195	-0.477333986746556	0.261822176297637	-1.82312282899951	0.0682847897063106	0.209779582012837
ARMC5	37.1657047043342	0.159784305580975	0.1280556865921	1.24777204225175	0.212114549892719	0.443773214784957
ARMC6	45.1454094783985	0.124074241798999	0.12794157241629	0.969772681824583	0.332159812569577	0.580437270102058
ARMC7	35.9824318784033	0.00657941450645746	0.11092297498417	0.0593151644859544	0.952701082867928	0.978799038215149
ARMC8	88.77377265308	-0.151865519573274	0.0792455977244653	-1.91639061265341	0.0553153947994557	0.181754584701453
ARMC9	84.558195601607	0.204109808923069	0.0790949582058209	2.58056661958067	0.00986383225025301	0.0509958817400199
ARMCX1	31.2549901014699	-0.0144540102633265	0.134030081575616	-0.107841538954611	0.914121391692329	0.962211310301058
ARMCX2	178.500647914613	-0.0254194582339722	0.0628968485108885	-0.404145181130525	0.686105962364973	0.852813062415977
ARMCX3	421.60185540639	-0.0422957163234505	0.0495089058589287	-0.854305212156545	0.392935900006971	0.640137638741296
ARMCX4	5.73589375212253	0.248712860169174	0.278805101326638	0.892067107042603	0.372356964176952	0.620928457457369
ARMCX5	53.2732884003464	0.00219584048607146	0.101695372865122	0.0215923342843121	0.982773148462593	0.991586115220007
ARMCX5-GPRASP2	53.1842103373195	-0.0835097193622666	0.0920722558647442	-0.907001990751089	0.364405744490972	0.612918195902237
ARMCX6	54.2854384118261	0.161737520409608	0.108365281158795	1.49252157776072	0.135562464862749	0.332685797188774
ARMH1	1.86678486110279	0.188130227900358	0.527397358425768	0.356714391710093	0.721305630403119	0.870818960230523
ARMH3	142.49656162063	0.0285535276264656	0.0635829791022375	0.449075020227557	0.653377539603435	0.832438395626448
ARMH4	3.09691294642506	-0.239729702870315	0.436921859921655	-0.548678665135457	0.583225990052048	0.788221907651823
ARMS2	0.206148559151326	0.957639625252098	1.56369517217155	0.61242091316442	0.540259308714819	0.759014611630022
ARMT1	64.9024271426143	-0.12079473331154	0.0925920823565821	-1.30459030877334	0.192032390010387	0.416480275381858
ARNT	196.626933066622	0.264032993381659	0.0602575728819377	4.38173960141039	1.17735472839748e-05	0.000190817733457594
ARNT2	16.4146708239008	-0.0493165005445524	0.172204723597823	-0.286382972047439	0.774584815135082	0.900855979213494
ARNTL	131.958696035833	-0.268513928012667	0.0704606494165372	-3.81083527097958	0.000138498037230514	0.00163089189031577
ARNTL2	216.01828885706	0.335185916664226	0.0701812494717981	4.77600383559597	1.78812982913364e-06	3.56618310697605e-05
ARNTL2-AS1	1.43049494431127	0.00562161519069343	0.52445462884156	0.0107189733516333	0.991447660427545	0.995596214763209
ARPC1A	663.116987898556	0.118285586091407	0.0450047031513298	2.62829388505614	0.00858143424105518	0.0457261476874183
ARPC1B	829.381344658157	0.04182999960653	0.0489032769084664	0.855361894967168	0.392350831884595	0.63957029919049
ARPC2	2393.51417286023	0.0103589153388435	0.0329577693794907	0.314308751286117	0.753286552219733	0.888004041845755
ARPC3	940.673970564433	0.165868451717027	0.0349507296622211	4.74577936769993	2.07705019030543e-06	4.05514362630845e-05
ARPC4	238.071310968066	0.125593971456805	0.0544294881758713	2.30746192304783	0.0210290825931148	0.0898402626438367
ARPC4-TTLL3	85.0273339421849	0.17118097363026	0.0779133637184413	2.19706819806758	0.0280155759570518	0.111874799312872
ARPC5	280.487433004562	-0.0661814542584522	0.126416689427914	-0.523518330988969	0.600613597975973	0.800639890741153
ARPC5L	204.159014913017	0.0181340557670139	0.0557724709565217	0.325143488463163	0.745072476465697	0.882720791095308
ARPIN	126.088758410947	-0.35242774649312	0.0743456269084869	-4.74039645838118	2.13300434431057e-06	4.15604900520572e-05
ARPIN-AP3S2	113.35821980044	-0.0219164647268632	0.0627527637341886	-0.349250987887929	0.726900890413144	0.874158274551578
ARPP19	559.752975825957	-0.214053159786464	0.0772664153221892	-2.77032600637541	0.00560002109766494	0.0325483459737379
ARR3	2.39366888085505	0.386265253265249	0.446585682782794	0.864929773069139	0.38707733502034	0.635176220381969
ARRB1	9.51102517984218	-0.566270500488403	0.218228872420955	-2.59484684224592	0.00946330780063347	0.0492522155987515
ARRB2	34.7407165812987	0.0113791441275887	0.116382782657135	0.0977734323565002	0.922112204189494	0.966222530670262
ARRDC1	103.112115043583	0.207165630561415	0.0839419507267849	2.4679630240629	0.0135884355203557	0.0651635618141717
ARRDC1-AS1	27.8208290478571	-0.0290345731756898	0.135863345974731	-0.213704240591055	0.830777704224428	0.928924625794225
ARRDC2	55.2786573104635	0.314148455268376	0.101219980635662	3.10362097775086	0.00191168060580979	0.0139943072553921
ARRDC3	342.964743017438	-0.170947917562123	0.0590019476697428	-2.89732668689153	0.0037635762150755	0.023834998339829
ARRDC3-AS1	2.54374592243462	0.870930171455623	0.488940334798025	1.78126063544214	0.0748698820621116	0.223724632228892
ARRDC4	565.692800129934	-0.321885017299702	0.0542872347214879	-5.92929477714388	3.04238488894657e-09	1.07088647130823e-07
ARSA	126.365766259007	0.0897173737463021	0.103402956831766	0.867648048907052	0.385587033997841	0.634000245428133
ARSB	54.0259221724579	0.117711091500898	0.102540341476148	1.14794908819646	0.250989581863073	0.490673018594735
ARSD	123.030504584526	0.0775224630910231	0.0678893101661175	1.14189498908347	0.253497671761363	0.493894815686046
ARSD-AS1	27.9768410035663	0.00436778574849901	0.122606828084571	0.0356243271009853	0.971581910409149	0.986945093733122
ARSG	45.9583319305524	0.0826653417072388	0.097470595098577	0.848105437579766	0.396379253628515	0.642906605439468
ARSI	46.2180463714254	-0.0587627574402673	0.110273011524877	-0.532884308025002	0.594113668324488	0.795899694007994
ARSJ	129.009486777006	0.23843049593498	0.0694921800327434	3.43104066993777	0.000601270448247388	0.0054409685561044
ARSK	38.2243468282577	-0.384821046858678	0.116705848332433	-3.29735872158291	0.000975987614824297	0.00810823684274645
ARSL	0.841652843845752	-1.5774547336237	0.729424896082464	-2.16260062152494	0.0305719104222902	0.118921310225795
ART3	0.314511938688236	-0.633156209924917	1.30371312228409	-0.485656084227819	0.627211025134478	0.817015499179724
ART4	0.0566691577835962	0.528152130624811	2.79357343658142	0.189059690970976	0.850046033631598	0.935701172619593
ARTN	64.8083228997563	0.222923890960425	0.115568281783767	1.92893662101445	0.0537387308393819	0.178380695052621
ARV1	46.6141359884303	-0.203818298849822	0.114405766873459	-1.78153867956027	0.0748244918684128	0.223687723837546
ARVCF	16.5419232043579	-0.0989926327067239	0.217410197910925	-0.455326537843832	0.648874337003408	0.829687904471611
AS-PTPRE	0.745657530859528	-0.879144023669955	0.79483203300067	-1.10607522994637	0.268693958922539	0.511043677223007
AS3MT	4.58561404032028	-0.335645690458047	0.310039643814937	-1.08258958863465	0.278990630577885	0.522771719695661
ASAH1	450.712042112849	-0.251470198416477	0.0421971755061512	-5.95940831110413	2.53152851075503e-09	9.05812545254533e-08
ASAH2	0.462571057196589	1.46238363117833	1.20588794666145	1.21270275171669	0.225243487405931	0.460059232146532
ASAH2B	9.68276283972814	-0.0297632850092308	0.298124031310509	-0.0998352426619074	0.920475128213026	0.96535820962643
ASAP1	328.138351994723	0.0301398211373013	0.044317665739203	0.680085934910599	0.496450049730561	0.727322755608771
ASAP2	332.008045221601	-0.0115780507676106	0.0439271542481566	-0.263573886489506	0.792108282712684	0.909961480691204
ASAP3	35.5686391721193	-0.306281104054242	0.115890992467542	-2.64283787318521	0.00822143918340344	0.0442439352239281
ASB1	112.205378409785	0.232953195009206	0.0740120533107904	3.14750347529195	0.00164671148463632	0.0124045042757144
ASB12	0.27153021468186	0.183131678969288	1.46348946143174	0.125133582301392	0.900417797404612	0.956639581323952
ASB13	40.9623134687755	-0.0167274716637468	0.106727218793449	-0.156731074348708	0.875456795939862	0.947652860317831
ASB14	20.0501162322345	0.240651343390442	0.144232107926126	1.66850049445094	0.0952164138568359	0.263602260805477
ASB16	11.9355935586586	-0.251596685629405	0.192951490765294	-1.30393750590633	0.192254891030264	0.41663466133537
ASB16-AS1	35.6968928611022	-0.167411867382785	0.109370135162224	-1.53069087035935	0.125845811204452	0.316729857136624
ASB2	23.3100830843756	0.578345238633631	0.145393024445102	3.97780595624106	6.95540954535849e-05	0.000891877778658781
ASB3	30.5172419382654	-0.359551955684453	0.118766885918335	-3.02737545827112	0.00246687343212217	0.0171247116106484
ASB6	120.831118795628	0.327125233666445	0.0659392037568641	4.96101279707054	7.01265711741101e-07	1.53717759899105e-05
ASB7	74.6194006916711	-0.00638001942875422	0.0838662682020141	-0.0760737250569712	0.939360443918042	0.972968281239313
ASB8	64.7655776179326	-0.125646582721906	0.0854834218250733	-1.46983567151792	0.141606265448123	0.342746326404838
ASB9	5.25546303470478	-0.537885858513617	0.315281989376572	-1.70604689337699	0.0879993490531782	0.250022964431486
ASCC1	161.955505169218	-0.112386359705584	0.0686135062735332	-1.63796263752426	0.101429488015832	0.275282345820994
ASCC2	298.891143298742	0.272630616716165	0.0478246823463224	5.70062577189556	1.19368424587901e-08	3.8027927734918e-07
ASCC3	506.715903627445	-0.0822339641851832	0.067263316805125	-1.22256778421188	0.221492987216403	0.455553782350728
ASCL2	1.5418298083488	-0.374565136117405	0.573502813631469	-0.653118218802845	0.513680067752784	0.739992785583773
ASDURF	19.4782096428399	-0.192481728694248	0.151820409978755	-1.26782511469428	0.204860411284455	0.43454238480521
ASF1A	47.3984921421593	-0.0922063429540058	0.0996928695292194	-0.92490409183157	0.35501579799908	0.602887170115987
ASF1B	17.4792496283604	0.244696503519099	0.164645035884281	1.48620638457075	0.137224539303107	0.335435847988822
ASGR1	0.584817433139392	-0.950340020127768	0.959195345164463	-0.990767964960072	0.321798895263029	0.569883891169782
ASH1L	373.550252413069	-0.105019818248597	0.0479639319366305	-2.18955815355897	0.0285562966844971	0.113253527906222
ASH1L-AS1	1.52263112987557	-0.305955727396706	0.647019686624869	-0.472869270783245	0.636306449615588	0.821870023678781
ASH2L	170.282404500114	-0.248016264243251	0.0567676997172907	-4.36896801312012	1.24835047652752e-05	0.000200819355583538
ASIC1	36.8414648109124	-0.0285242074015098	0.117130865517825	-0.243524260453527	0.807599293561077	0.917844353895391
ASIC2	0.318277589691844	-1.47665338218394	1.07581440539059	-1.37259119675741	0.169879470160648	0.384634626809004
ASIC3	11.2975854138625	0.167754531954849	0.203826752641137	0.823025092541228	0.410493724210148	0.654885693119461
ASIC4	0.305350732562184	-1.4214353505045	1.2956994331246	-1.09704096039981	0.272623486967525	0.515856534832593
ASL	108.183851999855	0.360501716493273	0.0834559572059574	4.31966427038403	1.56266751298451e-05	0.00024490598341581
ASMT	0.380304810882536	0.640252909999903	0.96747080535139	0.661780083138901	0.508112172223855	0.735659222319636
ASMTL	2.05183668838324	1.213495526022	0.522150234739617	2.32403520152996	0.0201236074541136	0.087220222465892
ASNS	16.133230821131	-0.416194323231607	0.162190429527359	-2.56608435185999	0.0102853812466056	0.0527410289686984
ASNSD1	84.5364253940444	-0.240040624236336	0.0815486769710193	-2.94352567266838	0.00324496908480715	0.0212028611063348
ASPA	0.387869142176315	-1.5135646608439	1.04946441553903	-1.44222580435613	0.149238683279612	0.354676155750102
ASPDH	2.58752733837879	-0.287242691747734	0.400913418146871	-0.716470636167398	0.473700792587045	0.710149871203545
ASPG	0.26777553220514	-1.60087364973215	1.29981282878343	-1.231618594833	0.218091591504773	0.451563964327242
ASPH	790.003064974234	-0.130277076826143	0.0330501126913864	-3.94180431524205	8.08709447927226e-05	0.00102151391329679
ASPHD1	7.04454858303164	0.151933079829989	0.253043312396965	0.60042321763336	0.548224218260856	0.76356402191761
ASPHD2	22.1718566838323	0.214708343353179	0.164680696699323	1.3037857360125	0.192306647352946	0.416657267444913
ASPM	25.478020665028	-0.659502162874599	0.221272759621023	-2.98049413766131	0.00287783746325215	0.0193229065961377
ASPRV1	1.19999585969412	-2.15164501447312	0.71486818991367	-3.00984859143468	0.00261377950557396	0.0179651193771176
ASPSCR1	28.5137180407649	0.0909733254959553	0.138667906790844	0.656051768583862	0.511790815902075	0.7383767999191
ASRGL1	0.588393125680691	-1.14940312990393	0.858708017325649	-1.33852614242921	0.180724984233481	0.40081522451372
ASS1	312.1222415533	0.466951062218361	0.0448661927144096	10.4076373315356	2.28830330458113e-25	3.90717752839225e-23
ASTE1	21.6803020369876	0.196016964619232	0.156901007145676	1.249303418666	0.211554118014891	0.443213960516614
ASTN1	1.38246715490193	1.13514662276782	0.605956347032904	1.87331418892817	0.061025011677246	0.194442928842297
ASTN2	1.43948348823895	-0.54762843254403	0.566435266556011	-0.966797911213529	0.333645068865348	0.581827282434954
ASXL1	268.591339499168	0.095313109701749	0.0467409112424719	2.0391795360451	0.041432112502909	0.148085947460361
ASXL2	280.705791975538	-0.0568827337815593	0.0541613267794428	-1.05024631344794	0.293604881270662	0.539152737163531
ASXL3	1.88211894151172	-1.45123437605747	0.51809260477199	-2.80110999981586	0.00509271564393738	0.030206973992987
ATAD1	172.595355580012	-0.18980308268302	0.0559236726547052	-3.39396669912827	0.000688880688316685	0.0061005744304296
ATAD2	73.9752600793764	-0.318055252803581	0.090065141607347	-3.53139124779476	0.000413379808180414	0.00405158004341982
ATAD2B	76.5725815895043	-0.150305229927856	0.087338163434809	-1.7209570709607	0.0852586141458811	0.24424448660734
ATAD3A	56.6683689104085	0.200237943463376	0.109898172619338	1.82203160153494	0.0684501907951549	0.210121899357781
ATAD3B	61.2140423848892	0.247508896036316	0.121563166436543	2.03605173583166	0.0417451604678704	0.148736882960323
ATAD3C	4.04987180182978	0.162702872964437	0.348219308549711	0.467242536440825	0.640326363865381	0.823683908133737
ATAD5	4.24715174919372	-0.0274013999259332	0.31554286230192	-0.0868389154045096	0.930799554426108	0.96928773029206
ATAT1	0.967598695213718	1.38331219925502	0.737062566922378	1.87679073844581	0.0605467803295014	0.193330557597399
ATE1	45.028092311024	0.0498609340763169	0.105320316168674	0.473421803979995	0.635912277047329	0.821805369321887
ATE1-AS1	3.35462313459819	-0.68516510181045	0.371735166647978	-1.84315384521928	0.0653065515292776	0.203945455722347
ATF1	75.6177311967705	0.134696603885664	0.0857534693575548	1.57074232558496	0.116242513512508	0.300825089836114
ATF2	120.592906545608	-0.12935083073553	0.067761287857045	-1.90891930815158	0.0562725018313174	0.183844284683886
ATF3	26.6901571877299	0.301811994273242	0.159188532336244	1.89594055453532	0.0579679055457985	0.187277225136758
ATF4	909.520855302643	0.315599199914497	0.0441218086841127	7.15290712976002	8.4959086725806e-13	5.02653076935506e-11
ATF5	113.43157422569	0.140111297524464	0.065253877176456	2.1471719932531	0.0317795914904759	0.122218435386623
ATF6	334.106509735707	-0.11017434762163	0.0436034556721309	-2.52673431321747	0.0115128561474143	0.0573580099588992
ATF6B	4.27843167875268	-0.468795271931268	0.35850397334309	-1.30764316936211	0.190994367467127	0.415203906161158
ATF7	212.638848975055	0.00708068543779786	0.0479785908215395	0.147580104303919	0.88267415761215	0.950408386903633
ATF7-NPFF	46.4054654337596	0.171337879983395	0.0951180903060414	1.80131749315106	0.0716528521787317	0.217018363026234
ATF7IP	296.370233994705	-0.179888645027575	0.046035172935735	-3.90763482693328	9.32040326471778e-05	0.00114906493035628
ATF7IP2	16.0738868245028	0.0415559164348063	0.172295882844407	0.241189259712802	0.809408434733488	0.918699369996941
ATG10	17.2027722900839	-0.17136299924266	0.194645884478336	-0.880383367477427	0.378651663711344	0.627593207947999
ATG101	102.549602126692	0.252279364762857	0.0700054753749374	3.60370904435248	0.000313708217977854	0.00322915413164407
ATG12	234.301868300091	-0.1346597833521	0.0514138036483874	-2.61913676476889	0.00881525975743444	0.0467672475275174
ATG13	235.884836935775	0.0650389899684427	0.0465910703523144	1.39595397737438	0.162728354580175	0.375163735864397
ATG14	71.1202266532306	-0.214771911649684	0.100405354211325	-2.1390483937505	0.032431749252824	0.12390264950073
ATG16L1	156.656127799852	0.186534696022203	0.0755120016128937	2.47026554770006	0.0135012787784509	0.06492153938304
ATG16L2	14.7474299800981	0.628506735569954	0.211474043572012	2.97202779572299	0.00295839899446635	0.0197412534889569
ATG2A	78.1004768596488	-0.0775048510087409	0.100557247955479	-0.770753501955979	0.440853052911519	0.682382911258888
ATG2B	105.218420525889	-0.20286641861053	0.0708103884566929	-2.86492452635818	0.00417108642787314	0.0258074371641929
ATG3	166.317053063163	-0.0930761475909019	0.0630963504105753	-1.47514312611181	0.140174068112609	0.340379827666171
ATG4A	100.644165570121	0.103218249000604	0.0861008456019938	1.19880644933194	0.230603214239456	0.466988302660323
ATG4B	175.375576197489	0.216019442680584	0.0613507878847261	3.52105409121183	0.000429834925577784	0.00417918922396182
ATG4C	24.0589358568517	-0.100635721892395	0.165568892037096	-0.607817813202783	0.543308313555702	0.761448408830751
ATG4D	32.1312325627619	-0.145455892766071	0.13314991069399	-1.092422007705	0.274647654058053	0.517924490044566
ATG5	108.224890720392	-0.109054921716526	0.0661851821221941	-1.64772413128944	0.0994092938305248	0.271274898487681
ATG7	112.675115498189	0.130991048661341	0.0721108917140809	1.81652238029061	0.0692902780327692	0.211963755835951
ATG9A	283.340314711397	0.0182987148260262	0.0533408678222819	0.343052439397739	0.73155901018364	0.876510903189988
ATG9B	16.0688871298111	-1.17581487802506	0.176723990328467	-6.65339706193619	2.86404151766336e-11	1.3465837715294e-09
ATIC	367.24658477996	0.107564038971137	0.0509884220016037	2.10957771879573	0.0348947452056968	0.130720980644513
ATL1	23.8325915867849	-0.0953648762717496	0.139507961039851	-0.683580173926475	0.494240307579552	0.725410012595081
ATL2	93.2600723253484	-0.0500462499688581	0.0751834586401783	-0.665655063946649	0.505631601911101	0.734040411181629
ATL3	270.577798726836	-0.101541085957911	0.0700736741245594	-1.44906182280975	0.147320318364796	0.351549588938428
ATM	112.191094664572	-0.293036972660476	0.0749203412670405	-3.91131390627275	9.17953716411351e-05	0.00113447422793314
ATMIN	251.36541123468	0.0549827825207024	0.0454882892850612	1.20872390201667	0.226768935702968	0.46186641555491
ATN1	715.444564466827	0.109587290589287	0.0539701361151635	2.03051721706696	0.0423039928995465	0.150017712113258
ATOH7	0.0382118251110517	0.326840551954626	3.00219082817671	0.108867347434115	0.91330770564326	0.961987797096648
ATOH8	0.483267019480437	-0.0739726556021331	1.22898012597349	-0.0601902781328856	0.952004088603463	0.978651153137914
ATOX1	114.191251623562	0.108809087604797	0.0707173005248066	1.53864877190311	0.12389006495613	0.313877406530141
ATP10A	5.57959091963786	0.314471352524915	0.280062570184702	1.12286105321936	0.261496510720087	0.503265728808236
ATP10B	24.2582436846173	0.0425319243497885	0.148713360928127	0.285999348574632	0.774878620488121	0.900922408752943
ATP10D	225.144260966789	-0.196095205912876	0.0460906836932469	-4.25455190072626	2.094680713185e-05	0.000320261457730171
ATP11A	184.780259090721	0.200010392550993	0.0550234198719945	3.63500474918305	0.000277975514879211	0.00291059354336947
ATP11B	221.79797222538	-0.172207878896753	0.0641987821561823	-2.6824165990845	0.00730923743870112	0.0401894657130712
ATP11C	81.0458187651353	-0.165522892934205	0.088263426036263	-1.87532821200709	0.0607475844586954	0.193781011387824
ATP12A	11.0452374604105	1.04785243941851	0.226635859722999	4.62350680381838	3.77306359948142e-06	6.91550687042429e-05
ATP13A1	168.051321051437	0.127712309356776	0.0695477665241502	1.83632510056852	0.0663095896089117	0.205930386704988
ATP13A2	243.844057079084	0.2986636271052	0.0777465737447155	3.84150211025217	0.000122283684671582	0.00145492171279483
ATP13A3	260.457727088744	-0.0285758894404357	0.0955305772133038	-0.299128198258769	0.764842231629431	0.894852079020669
ATP13A4	12.593143093995	0.315385344159729	0.194840066727169	1.61868833991603	0.105514336917698	0.282741818296116
ATP13A5	0.236773388020854	-1.37933449378835	1.48064799035561	-0.931574893406684	0.351556263155191	0.599740811771761
ATP1A1	2426.90539481606	-0.0784731274729573	0.0338942891022959	-2.31523154936569	0.0206002635361566	0.0885649947025104
ATP1A1-AS1	263.329790754898	-0.225962744380574	0.0436231481122056	-5.17988164905849	2.22026719909053e-07	5.42933430028858e-06
ATP1A3	2.01288927255329	-1.03429515434215	0.496840456057437	-2.08174503853725	0.0373657643897785	0.13717929155923
ATP1B1	449.608482863835	0.337982943693044	0.0443546197110183	7.62001671742625	2.53642865246764e-14	1.76959081434705e-12
ATP1B3	332.432420660264	-0.110512042948192	0.0544193236971011	-2.03075002481296	0.0422803589269993	0.149961222032442
ATP23	4.53643510200165	-0.00578284593988778	0.342500109015355	-0.0168842163481721	0.986528984503158	0.993007895509048
ATP2A1	7.72486383081072	0.28260883591628	0.245907393105684	1.14924904187334	0.250453303868408	0.489957141688298
ATP2A1-AS1	1.83624077691929	0.244973426362465	0.523288929055039	0.468141809926765	0.639683181798689	0.823235248509849
ATP2A2	2278.65864316795	-0.108782950804822	0.0298225260520983	-3.64767728309749	0.000264621718384535	0.00279198044502976
ATP2A3	0.232999274471005	-1.11603799831575	1.3387196566134	-0.833660724112333	0.404472196411831	0.64975252151162
ATP2B1	119.250880111126	-0.0350812530187528	0.0635736348257528	-0.551820784117599	0.581071145929082	0.786586391080066
ATP2B1-AS1	0.227775959580992	1.23854248094998	1.32658900814281	0.933629385851695	0.350495101635949	0.59908603069556
ATP2B4	1083.07784819119	-0.100069787506386	0.0361830883780851	-2.76565080516995	0.00568093310917188	0.0328811665090784
ATP2C1	519.110524717371	-0.0492584231936144	0.0388232333210117	-1.26878724361567	0.204516956028349	0.434077259741773
ATP2C2	79.316287304578	-0.0715503551667222	0.0789867025719847	-0.905853173216272	0.365013572291251	0.613503944793127
ATP2C2-AS1	18.4737538945175	-0.00406630730476193	0.162495115616506	-0.0250241817382287	0.980035675408277	0.990518428881152
ATP5F1A	895.395039937446	0.256843816505821	0.042850807185365	5.99390847866086	2.04856692502566e-09	7.43171714497521e-08
ATP5F1B	1446.73002685074	0.216401837507126	0.0439336379916811	4.92565258420216	8.40792697884232e-07	1.81040153366334e-05
ATP5F1C	626.897023548272	-0.236084702058815	0.0483339994738986	-4.88444375860737	1.03721242157365e-06	2.18973316550228e-05
ATP5F1D	82.4356399559701	0.073132973524664	0.139896221743529	0.522765894698273	0.601137176032662	0.800944720571154
ATP5F1E	275.467053148286	-0.174230385523884	0.0467208104836341	-3.72918157284355	0.000192102694815058	0.00214654360193748
ATP5IF1	439.989382070951	-0.191363980142069	0.0540577810398971	-3.53998955304572	0.000400142871294111	0.00394169078428131
ATP5MC1	244.771157064629	0.167928411110462	0.077489109542229	2.16712273637558	0.0302254966983024	0.117998253757011
ATP5MC2	290.97001271988	0.222362790936332	0.0537325578983769	4.13832506088546	3.49850474977355e-05	0.000496706017172445
ATP5MC3	383.237050808071	0.0187183565045137	0.047900032310755	0.390779621672841	0.6959601391888	0.85938871108911
ATP5MD	306.460340823323	-0.144271163843928	0.0952256813616426	-1.51504469992736	0.129761084534158	0.323463272107939
ATP5ME	359.207173872132	-0.00503555573984072	0.0600820936358141	-0.0838112561516848	0.933206498395188	0.970760180165794
ATP5MF	1038.01864014235	0.115090563611219	0.0602282754311534	1.91090584592246	0.0560166816846162	0.183254727816131
ATP5MF-PTCD1	869.32608788161	0.153473629545196	0.0658793401417064	2.3296169818197	0.0198264038023382	0.0863620951584335
ATP5MG	518.660471886491	0.061552289909252	0.0488210919573325	1.26077249486853	0.207390826251856	0.438551051927472
ATP5MGL	0.575312190422385	0.332590963926207	0.890212799697512	0.373608382219644	0.708695696738516	0.865798138267445
ATP5MPL	668.489509735632	-0.0950514568752654	0.0784265080192895	-1.21198124557435	0.225519559761211	0.460333287620802
ATP5PB	586.413432551949	0.0247613465795922	0.0412371097169031	0.600462708215522	0.548197906790255	0.76356402191761
ATP5PD	294.743806748688	0.397412408018851	0.0723720311809172	5.49124297790385	3.99114821970984e-08	1.16999548338331e-06
ATP5PF	1061.35252252978	-0.14825119277937	0.0536445062251338	-2.76358574645451	0.00571700690270783	0.0330310297896135
ATP5PO	412.151290770514	0.145666348199294	0.0672504780400716	2.16602695541432	0.0303091271865373	0.118206203303135
ATP6AP1	259.589947937646	0.00533127114662971	0.0474949160631064	0.112249301368299	0.910625739302926	0.960978981219874
ATP6AP1L	22.6865563876588	-0.101035562437846	0.148821331719979	-0.678905109033386	0.497197988340612	0.727609381459938
ATP6AP2	305.53558532291	-0.294505942187536	0.0860050434975285	-3.4242868814548	0.00061641511559533	0.00555229996532304
ATP6V0A1	400.73928514892	-0.0620080826019861	0.037458062634666	-1.65540015261227	0.0978433550710522	0.26812908721076
ATP6V0A2	64.4825423200685	0.0588020856103188	0.092065715830102	0.638696881679953	0.523020141703079	0.746377350311616
ATP6V0A4	5.61387166397269	-0.037135978765436	0.286707747172782	-0.129525550431172	0.896941808917873	0.955190519235497
ATP6V0B	153.584653841733	0.129895793151648	0.0591502727169902	2.19603033401293	0.0280897722780384	0.112019548738377
ATP6V0C	834.622531582367	0.0553917196316343	0.0531971634158037	1.04125325628131	0.297758024740682	0.543811856647752
ATP6V0D1	272.484300603272	0.0800784892390302	0.0680664073791244	1.17647591994976	0.239404749404056	0.477020518696892
ATP6V0D2	2.3208664202805	-0.593123885035102	0.466713143996355	-1.27085318394147	0.203780884106436	0.432892601673227
ATP6V0E1	1012.90142672731	0.0322572235754107	0.0322058597501422	1.0015948596208	0.316539304657973	0.563821153474327
ATP6V0E2	46.2459594283081	-0.0369172074704979	0.122264280870093	-0.301945974799646	0.762693247592512	0.894057456452168
ATP6V0E2-AS1	1.68153279169816	0.270173066973258	0.530383076599512	0.509392322065478	0.610477257036275	0.806552623919846
ATP6V1A	215.940353748256	-0.0156151240996641	0.0596938234165744	-0.261586931543883	0.793639920400795	0.910646135970377
ATP6V1B1	2.07236339159275	-0.457106862571878	0.524123264429104	-0.872136181685766	0.383134089717554	0.631383474460384
ATP6V1B1-AS1	0.510739135550183	0.137543848808445	0.906949019767439	0.15165554602365	0.879458620647519	0.949559687758152
ATP6V1B2	414.065297644253	-0.104402353810217	0.0405142837535612	-2.57692705232731	0.00996829851677623	0.051417944800516
ATP6V1C1	159.756209126244	-0.182732049099472	0.0758686608999511	-2.40853136106413	0.0160168501220394	0.0736865959880634
ATP6V1C2	143.743827973464	-0.0183972800738086	0.0614910298593026	-0.29918640354379	0.764797822846643	0.894852079020669
ATP6V1D	212.233778803929	0.0545790446295523	0.0554261973678245	0.984715661934187	0.324763757387042	0.572791541360278
ATP6V1E1	298.937322610589	-0.0875992779637541	0.0526147808112102	-1.66491766406998	0.0959291835783957	0.264939245304908
ATP6V1E2	17.5816134267872	-0.0869720974370373	0.178891982659387	-0.486171018645555	0.626845917500569	0.816847765727784
ATP6V1F	443.722284031508	0.0834914392437285	0.0531875850629395	1.56975427902825	0.116472288073888	0.301140932607363
ATP6V1FNB	4.19035436401865	-0.00451155715149192	0.322086434418624	-0.0140072870800517	0.988824167358636	0.994392561357504
ATP6V1G1	680.37939255413	0.094050728851645	0.0470575277930523	1.99863301925374	0.0456480750366608	0.158526276643819
ATP6V1G2-DDX39B	8.30438402803535	0.514882513022559	0.240045646059809	2.14493585480102	0.0319579760074355	0.122646293963867
ATP6V1H	147.067436264832	-0.186386600975353	0.0884302674776941	-2.10772404394647	0.0350548662768538	0.13111894159857
ATP7A	51.7300433121675	-0.532940541537967	0.111398297619734	-4.78409951431392	1.71755579487117e-06	3.43246648328206e-05
ATP7B	70.2624269204287	0.0555183420417954	0.0873889273672669	0.635301790677326	0.525231605947916	0.7483941282533
ATP8A1	3.03854984727449	-0.811921167170992	0.446623702855134	-1.81790881670771	0.0690780705323649	0.211482328234112
ATP8A2	7.69338825159222	0.170306938816585	0.257364111183301	0.66173538351386	0.508140823904759	0.735659222319636
ATP8B1	229.908409405622	-0.107887244702976	0.0511798615736671	-2.10800188561834	0.0350308263288904	0.131104601901914
ATP8B2	95.7602668196675	0.143000071490277	0.0818149011419288	1.7478487353081	0.0804902237685118	0.235352592106667
ATP8B3	9.03225054475531	-0.0891691567698685	0.228094062340217	-0.390931512442734	0.69584786025531	0.85932486993209
ATP8B4	0.392111463461988	-1.26732436256331	1.01381580162549	-1.25005386632499	0.211279870726183	0.442943933930194
ATP8B5P	24.644181564403	-0.577110883752037	0.149825982086219	-3.85187452614149	0.000117217083411687	0.00140235435071203
ATP9A	262.590787679887	-0.141465862933749	0.0490976021089117	-2.88131918581156	0.00396014379548042	0.024817836116879
ATP9B	34.6255797156832	-0.188150733668904	0.120840921668195	-1.55701173966157	0.11946769818294	0.306624307111146
ATPAF1	113.386579511583	-0.207447402338664	0.0704264100812731	-2.94559103749952	0.00322338275530507	0.0211114217133288
ATPAF2	57.378617252372	0.223510659263223	0.103544422670249	2.15859679835217	0.0308814613669277	0.119814160954205
ATPSCKMT	18.8817015073675	-0.197826689368096	0.166217790555971	-1.19016555752786	0.233981327560085	0.47059790669116
ATR	148.539976224249	-0.168862620965646	0.073368310643233	-2.30157433754706	0.0213591887293547	0.0908595301998803
ATRAID	187.780392803663	0.000789654817174995	0.0607745868812911	0.0129931745766927	0.989633238300847	0.994687291281344
ATRIP	15.5234531552475	0.0483389849900618	0.16739498654717	0.288771999610875	0.772755860748771	0.899624231050232
ATRIP-TREX1	13.6462504204427	0.135028662095959	0.177023548591808	0.762772315717815	0.445599194193815	0.686240468153622
ATRN	540.091278663267	-0.134042868543844	0.0335104257070613	-4.00003478665443	6.33331733023774e-05	0.00082405094808207
ATRNL1	0.180375753935948	0.241642209583197	1.40431505965261	0.172071222851496	0.863381536135342	0.941315192540997
ATRX	398.524049740238	-0.349606783982935	0.0637829105420951	-5.48119834939492	4.22454528506165e-08	1.23469630591179e-06
ATXN1	97.371314669531	-0.0235037801065487	0.0837061249824396	-0.280789250625082	0.778872048841915	0.903124109769934
ATXN1-AS1	3.18744305917418	-0.747621373749185	0.395187698800783	-1.89181337379144	0.0585158507720377	0.188515563601078
ATXN10	343.69963226967	0.00597445465945477	0.0546647903797306	0.10929255592042	0.912970450742459	0.961865296966847
ATXN1L	328.85727343147	0.0205426235510114	0.0437236611713918	0.469828532210206	0.638477527774935	0.822684312545634
ATXN2	360.318533859538	0.0172905972964906	0.0379612672804011	0.455479980917747	0.648763966576415	0.829601275089338
ATXN2-AS	0.806329780063962	1.3463478030092	0.807595541443397	1.66710653281085	0.0954932233680922	0.264030623985783
ATXN2L	525.996510789038	0.0355765698590077	0.0336126715978018	1.05842731826572	0.289860670399572	0.534907170414892
ATXN3	82.5560734237374	0.106161008811627	0.117680465972116	0.902112410370487	0.366997156980479	0.615668332381713
ATXN7	166.75407684255	-0.0651423469988354	0.0663626690558253	-0.98161131741155	0.326291369796009	0.573943747793179
ATXN7L1	40.6306773532687	-0.218437713703367	0.107898217485766	-2.02447935464906	0.0429208541043675	0.15162512253022
ATXN7L2	9.88864527936425	0.409786996917269	0.232297312743339	1.76406258031075	0.0777214436340064	0.22956720794172
ATXN7L3	164.526107029647	0.12265524678494	0.0567012895826985	2.1631826663492	0.0305271329111474	0.118770865903555
ATXN7L3B	257.186243400173	-0.105448644000775	0.0468495319884294	-2.25079396794867	0.0243985897745218	0.100746404319276
AUH	38.4689429805039	-0.158732521516228	0.108429638081852	-1.46392189740966	0.143215289580225	0.345215623004297
AUNIP	22.5867872366197	0.233974783873712	0.165570748923538	1.41314081983022	0.157614323063627	0.367508720464004
AUP1	459.894770624521	0.140097740932908	0.0418331008304447	3.3489685954848	0.000811129890762034	0.00696455373783987
AURKA	88.5913530644757	-0.0384810141236281	0.0861396333462327	-0.446728325031942	0.655071227855115	0.833341706437476
AURKAIP1	137.286507104731	0.186980487586704	0.0806734822092905	2.31774410210312	0.0204632326407133	0.0882558531769607
AURKAP1	2.6775265811062	0.323374786156019	0.423034285671019	0.764417441113741	0.444618518399555	0.685353135194187
AURKB	19.9535324431982	0.183295375875214	0.169753357525109	1.07977467160319	0.280242532698655	0.524108464544516
AURKC	6.00014788501562	-0.177325489152216	0.308706956751284	-0.574413647876039	0.565687919584658	0.77656194631121
AUTS2	141.219185617793	-0.0657970644405669	0.0623414440436913	-1.05543054784637	0.291228457923432	0.536458969762431
AVEN	42.5963959111795	-0.15969185842813	0.114956050689569	-1.38915574665458	0.164785395131205	0.377786720907926
AVIL	7.42992724358394	-0.256540349706229	0.252076207845139	-1.01770949309041	0.308816034508079	0.555349603815572
AVL9	141.695329656958	-0.117505684295083	0.057579955869916	-2.04073939480868	0.0412767373991619	0.147611922372715
AVPI1	146.240931009109	0.0517549572376874	0.0659832989774532	0.784364498891944	0.432826263210544	0.674428691433976
AXDND1	0.292545160047118	0.83586462975323	1.3381756770531	0.624629967564463	0.532213946582101	0.752862051657335
AXIN1	138.340644286216	0.183542138984523	0.0808305041449187	2.27070387505509	0.0231649102898971	0.0967357046247524
AXIN2	0.492973971295445	-0.277333348880404	0.942384910695098	-0.294288825863993	0.768537210473043	0.897179848977916
AXL	223.610487318504	-0.0756041582358023	0.0473819397607744	-1.59563239954967	0.110570889446878	0.291640855716034
AZGP1	2.94116827426638	-0.326289972071705	0.466069403777899	-0.700088805287024	0.483871846569616	0.717769051476724
AZI2	72.9145563881618	-0.0508762006632729	0.113263098078733	-0.449186023747178	0.653297468787431	0.832390864040541
AZIN1	295.652869406112	-0.218865428301328	0.0751589096037003	-2.91203570482019	0.00359081587531708	0.0229918523069233
AZIN2	10.6244116421385	0.172507327772258	0.208819408513706	0.826107731077764	0.408742982495933	0.653610427565729
B2M	1640.9206215874	-0.0684501288858204	0.0449127160136086	-1.5240701289381	0.127491193650617	0.319580467822647
B3GALNT1	16.4044048126173	0.144378487558373	0.182105004220007	0.792830972310592	0.427876308712297	0.670407277500778
B3GALNT2	112.395303283108	-0.133151908131457	0.06889432219625	-1.93269784630677	0.0532734306716078	0.177480037719634
B3GALT5	1.33576552934356	2.58504667024304	0.717791574000684	3.60138898794119	0.000316521574905586	0.00324927120721179
B3GALT6	49.5406464005478	-0.134560287086292	0.1139909529812	-1.18044707555419	0.237822448132189	0.475043740253882
B3GAT2	26.0911371881356	-0.299890436549446	0.133545711170959	-2.24560140434267	0.0247295504587339	0.101789109680536
B3GAT3	52.3657741658374	0.125255493589134	0.119519930106751	1.04798834367841	0.294643977330184	0.54028493334443
B3GLCT	43.8457726130566	-0.283881219609599	0.101036960038154	-2.80967696872906	0.00495912468060066	0.0296739507863178
B3GNT10	10.256821124296	-0.11818994980836	0.213917199236944	-0.552503259344976	0.580603601951378	0.786414359016784
B3GNT2	133.245580043567	-0.000967665078378314	0.0627957494184947	-0.0154097225901299	0.987705306843057	0.993883571014273
B3GNT3	108.842455162976	0.170997863123564	0.0711840815511274	2.40219244805099	0.0162971321384106	0.0744481757977381
B3GNT4	65.870296093225	-0.046249755837271	0.0826864787920671	-0.559338800163155	0.575930520011188	0.782952920000339
B3GNT5	268.479823428293	-0.114903667472968	0.0962677626326025	-1.19358406522324	0.232640710261312	0.469210592191114
B3GNT6	1.68025869844206	0.634263215553736	0.624917901231506	1.01495446730493	0.310127532662199	0.556730833096902
B3GNT7	42.7709911530496	0.140837817440578	0.106910372872922	1.31734474079502	0.187723094597216	0.4102949821178
B3GNT8	13.7420625365547	-0.222640036178685	0.190518343708678	-1.16860157318565	0.242564194123195	0.48090365029619
B3GNT9	31.8880619859851	-0.110765039448153	0.122302630931012	-0.90566358716055	0.365113941208161	0.613619656848287
B3GNTL1	6.25345663741041	0.147673958400674	0.270872320982319	0.545179211612076	0.585630267637211	0.789479407130571
B4GALNT1	4.15119588705743	-0.475421814145904	0.343016621817723	-1.3860022631747	0.165746212425769	0.379291091566846
B4GALNT2	27.1937150294627	0.422018676300957	0.130120275151792	3.24329683293898	0.00118155044019026	0.00943350259159285
B4GALNT3	36.9698642867689	0.407122069705624	0.120513890864188	3.37821695728359	0.000729574951582724	0.00639202444102869
B4GALNT4	113.641669339106	0.0260709583037884	0.0730115037629029	0.357080144362608	0.721031808445723	0.870646252248839
B4GALT1	2546.27807802744	0.340440134638697	0.0252691385755831	13.4725658977412	2.26843603604637e-41	6.21902921713277e-39
B4GALT1-AS1	0.826194115656757	0.0297871669947093	0.738904736965445	0.0403125944449078	0.967843913026703	0.985622680310151
B4GALT2	231.102227595901	0.362022380864038	0.0574365931376059	6.30299189223687	2.91954169674824e-10	1.20912508781286e-08
B4GALT3	133.119250270691	0.167911925957402	0.0682273818504295	2.46106359944317	0.0138525807535429	0.0660604916921371
B4GALT4	262.960483992679	0.183507911539308	0.0626591910505072	2.92866710314517	0.00340418795518062	0.0220287628150235
B4GALT4-AS1	2.99704436408374	0.441151238677218	0.38828134021088	1.13616389198004	0.255887979216807	0.496794286400873
B4GALT5	456.158869074905	0.0981807753773626	0.0427387369060558	2.29723156286004	0.0216055634925402	0.0915836875832522
B4GALT6	19.901003914615	0.189615770847188	0.15341604767843	1.23595786566367	0.216474225858832	0.449358627091013
B4GALT7	88.9058277548088	0.153490957814555	0.0843744049503855	1.81916492216819	0.0688862726857531	0.211127585864932
B4GAT1	31.5112050510941	0.0160199339673148	0.121000371277372	0.132395742246046	0.894671282228033	0.954660993274365
B9D1	53.7373516123603	-0.00680426220037789	0.0904326103639726	-0.0752412450883829	0.940022768506676	0.973066538448333
B9D2	5.8554596812292	-0.120958438910049	0.274890692215024	-0.440023770668209	0.659919891034949	0.836325901940761
BAALC	0.572592661640713	0.120279267694901	0.857031759602005	0.140344002829903	0.888388199104778	0.952386203424271
BAALC-AS1	0.368181550896207	-0.396197653994476	1.09020073226614	-0.363417160040721	0.716293284942561	0.869160895323492
BAAT	1.00548745890208	-1.37441109793363	0.695576779480209	-1.97593010359073	0.0481626941364699	0.165020571507028
BABAM1	309.423251307238	0.110787675028058	0.0458013908632631	2.41887141285308	0.0155687426439716	0.0722397081203594
BABAM2	95.0685095319618	0.00878328975314578	0.078454782549192	0.111953528742987	0.910860253536019	0.960978981219874
BABAM2-AS1	1.42091616324708	0.708621975332165	0.600145100666281	1.18075107927308	0.237701623340625	0.474939652876746
BACE1	110.278345621304	-0.420359978908393	0.0709882577208456	-5.92154241285111	3.18936025632338e-09	1.11256088511352e-07
BACE1-AS	1.22982115063582	-0.403460637533554	0.618901270884227	-0.651898221112276	0.514466832568993	0.74051472889002
BACE2	356.58652915098	-0.0118571868367595	0.0396362439225901	-0.29915011270787	0.764825511510416	0.894852079020669
BACH1	116.328380653243	0.112183193908965	0.0784448853321417	1.43008933512966	0.152691380715928	0.359779412375687
BACH2	8.8454355313068	-0.0998552543184496	0.244824671695175	-0.407864344827048	0.683373270751482	0.851574707012169
BAD	43.9406286553942	0.101936237197365	0.128705971523857	0.792008606830414	0.428355657741722	0.670673776772997
BAG1	172.098075028373	0.0103874614648892	0.0607880424462163	0.170880012694597	0.864318113055385	0.941674245529109
BAG2	33.1446464670587	-0.219662948744162	0.126329317358181	-1.73881212483207	0.0820678151602053	0.238247579730559
BAG3	914.251349887693	-0.158761044845406	0.0292887559347948	-5.42054586404605	5.94173257546885e-08	1.66354784952972e-06
BAG4	61.5240022536078	-0.0760003926916399	0.101252469054226	-0.750602858394864	0.452891700389032	0.69212035393519
BAG5	231.946137752529	-0.0917232314873419	0.0567346552767015	-1.61670553985033	0.105941857535871	0.283302411998313
BAG6	8.5140514134583	0.593591867101042	0.289506153485967	2.0503601044522	0.0403293033333191	0.144996285442013
BAHCC1	30.7119376987031	-0.0642906004045614	0.135540715674894	-0.474326847725724	0.635266849176242	0.821625861741897
BAHD1	123.039440153199	-0.0362716569591994	0.0638267002745983	-0.568283442558517	0.569842520007522	0.779220180884042
BAIAP2	222.944437047225	-0.12847508531634	0.081478382740191	-1.57679964912911	0.114841632423681	0.298809300244213
BAIAP2-DT	61.2225769264108	-0.0966199719793841	0.0951109024057425	-1.01586642052037	0.30969300128633	0.556309917869917
BAIAP2L1	446.847379592611	0.0347307421743337	0.0453840526065977	0.765263130540366	0.444114873987327	0.684728397795115
BAIAP2L2	1.06013945752511	-0.221758220103792	0.763407690194847	-0.290484655777036	0.771445487878895	0.898662688271119
BAIAP3	56.9775425145358	-0.0685303030235154	0.0891741109317494	-0.768499986234413	0.442190198839655	0.682734371413808
BAK1	228.396800071747	0.104315104619551	0.0553614485190424	1.88425533308924	0.0595304461412783	0.190993923543758
BAMBI	23.9639853363823	-0.0670871997917358	0.140079144304945	-0.47892354086409	0.631993023145101	0.819624504998293
BANF1	222.187927302363	0.14074854412546	0.077403998744732	1.81836269970534	0.0690087154590113	0.211339521174257
BANK1	6.45550333735492	-0.396480103967133	0.264160095692677	-1.50090839014685	0.133379257793332	0.329666382728374
BANP	29.3747512046618	0.235000246446996	0.140616156093358	1.67121796652566	0.0946786327484305	0.262711273905659
BAP1	297.818708135575	0.101368121241674	0.0700559845216277	1.44695877067261	0.147908471240572	0.352564094133937
BARD1	8.76457391977672	-0.0236641426099041	0.224701805462276	-0.10531354014366	0.916127019241842	0.963032466684253
BARX1	0.208628623713317	-0.370505680168357	1.51495363036076	-0.244565690159195	0.806792732670149	0.917356185608064
BARX2	36.5039281155859	-0.0458180532275503	0.119904284675205	-0.382121901245327	0.702370947425429	0.862564699787758
BASP1	532.714793805694	-0.145116056911303	0.066545058094758	-2.18071876509091	0.029204224224344	0.115132208789497
BASP1-AS1	0.745826765328288	-1.01712901923226	0.784171423291393	-1.29707483468739	0.194605439308711	0.419955086047014
BASP1P1	0.293687516414582	-0.85966384272072	1.29995434039019	-0.661303105817304	0.508417950101204	0.735788505481036
BATF	6.81908754269027	-0.0252609822452086	0.264872197574802	-0.095370455927428	0.924020581845874	0.966755710524497
BATF2	2.71268615922689	0.389703204158515	0.418706064083122	0.930732171295112	0.351992123749505	0.600127450509185
BATF3	0.12022195326384	-0.154054342437382	1.95966434345377	-0.0786126169780033	0.937340751701791	0.972432312357825
BAX	257.552667454117	0.100381853375899	0.0472985415074784	2.12230335601422	0.0338122718487126	0.127772446425003
BAZ1A	813.240504765988	0.0218258824778102	0.0344948542876351	0.632728646882091	0.526910859283483	0.749128615583448
BAZ1B	561.107460368339	0.0512178956923493	0.0384428299369397	1.33231335404718	0.182757240760149	0.403329896983707
BAZ2A	1070.24275906899	0.0394756038017257	0.03110589567634	1.26907143946194	0.204415585600247	0.433986626219252
BAZ2B	288.521895726599	-0.060099895167123	0.0458644880002438	-1.31037972487131	0.190067409074397	0.414203103183289
BBC3	11.6255790895701	0.0985507694520054	0.207373448820048	0.475233305000027	0.634620690917165	0.821179856206049
BBIP1	48.233478492325	0.0196470435154185	0.0983094331728876	0.199849016328546	0.841598665027474	0.933803683221785
BBOF1	15.2805156887182	-0.221350605240795	0.177707732733772	-1.24558792032087	0.212915719311752	0.444869523014519
BBOX1	8.36846265762868	-1.08886744725216	0.236561278087363	-4.60289805692559	4.16652200163243e-06	7.54431169876979e-05
BBS1	49.9161042843593	-0.0474874227421311	0.0960098720294048	-0.494609791038855	0.620875589507355	0.813718243318116
BBS10	31.1607660066944	-0.453705000547173	0.196983108778	-2.30326855618112	0.0212637376524075	0.0905884555491601
BBS12	18.7678344958663	-0.0634115100369206	0.155500933149474	-0.407788614207008	0.683428873353501	0.851574707012169
BBS2	185.327836079533	-0.0830523294802631	0.0660080219871573	-1.2582156983347	0.208313759136298	0.439595329747186
BBS4	44.5137376784892	-0.0877242622555284	0.111055476718027	-0.789913877712332	0.429578066105239	0.671679416558637
BBS5	11.4595490116272	-0.0036325564356516	0.200996701296345	-0.0180727166775531	0.985580843333735	0.992543525144181
BBS7	108.298056419849	-0.111784084172275	0.0667639857370391	-1.67431711780293	0.0940682920560384	0.261601717099557
BBS9	35.9196334884823	0.0719287687268714	0.130666699149147	0.550475134026073	0.581993527577347	0.787258445535282
BBX	491.039289103092	-0.232137396419597	0.0472574596477631	-4.91218525392287	9.006689277443e-07	1.9265407339058e-05
BCAM	178.766066247124	-0.404678339351782	0.110953228819886	-3.64728763332078	0.000265023194558844	0.00279451597079518
BCAN	0.766843087369297	-0.451396012090942	0.746141583623496	-0.604973669874854	0.545196491746214	0.762309963379398
BCAP29	84.5875085788113	-0.118440795204443	0.0941135980123071	-1.2584875905919	0.208215472301123	0.439483210620404
BCAP31	850.8961368365	0.159307751805594	0.0436054238547264	3.65339303514937	0.000258797626354077	0.00274522931715646
BCAR1	191.350019088615	0.0390728016904072	0.0900515325295328	0.433893800503541	0.664365561855297	0.839296187792923
BCAR3	294.434409013567	0.23062004615569	0.0494117194747808	4.66731473033226	3.05161702925437e-06	5.7510931392716e-05
BCAR3-AS1	6.0029600382801	0.0860020948331838	0.270395427278705	0.318060463147325	0.750439073341282	0.885820133902343
BCAS1	46.3571657279567	-0.170815838361218	0.107644639191328	-1.58684946732563	0.11254674211452	0.295007047570582
BCAS2	107.979910103047	-0.279880313238812	0.0825014897904549	-3.39242738464092	0.000692762915716589	0.00612937734291973
BCAS3	72.5794730789724	-0.199066739253849	0.0896793888001896	-2.21976021376974	0.0264350490027817	0.107043525866267
BCAS4	26.2775631332996	-0.301543396263235	0.149170145127476	-2.02147283563709	0.0432308415768703	0.152333151935876
BCAT1	30.1039459461311	-0.243668267885442	0.125761819522304	-1.9375377106581	0.0526796482904046	0.175884966376111
BCAT2	91.6360288849235	0.127310714038744	0.076292208826879	1.66872497200383	0.095171897791651	0.263553989260846
BCCIP	291.013344149428	0.00326013067733734	0.0546741072455494	0.0596284208664921	0.952451582058691	0.978799038215149
BCDIN3D	12.6717978392384	-0.275826986832831	0.191589829893243	-1.43967447012467	0.149959519546365	0.355679741709557
BCDIN3D-AS1	5.08105709665337	-0.072169435057051	0.300299825834256	-0.240324598446099	0.810078626908484	0.91901525247366
BCHE	3.14049606013029	-0.577055297277781	0.413425740298159	-1.39578947566645	0.162777900537154	0.375233518943119
BCKDHA	110.038893375342	0.096144421347191	0.0788113880672481	1.21993056720626	0.22249119703248	0.456786325307164
BCKDHB	32.9555696878486	-0.10379100731745	0.118892551373452	-0.87298157974113	0.382673117982916	0.630820819913402
BCKDK	139.817674604437	0.154608346440855	0.078660344611733	1.96551829519691	0.0493542802907712	0.167745951782759
BCL10	76.1519919305689	-0.0358752535375198	0.0906069157473672	-0.395943877369673	0.692146431120553	0.856765041765441
BCL11A	27.0107311385229	-0.137380396620179	0.143147397595566	-0.959712847929795	0.337199755240201	0.585346400302542
BCL11B	32.5780555903532	-0.405773941616753	0.125672055528206	-3.22883189831873	0.00124296934183625	0.00985515203211511
BCL2	3.2548655649214	-0.714759407650386	0.423978927863394	-1.68583710339652	0.0918271791361265	0.257052784910584
BCL2A1	16.6082102306314	2.21719295097732	0.214935573722774	10.3156165011431	5.98956565431207e-25	9.79721810598189e-23
BCL2L1	608.75582729705	0.131954080948661	0.0398647203828955	3.31004656952964	0.000932804501551954	0.00780612193581633
BCL2L10	1.79785063886759	0.0840218439040056	0.515316576211623	0.163048983445665	0.870479867456385	0.945002265479004
BCL2L11	33.562780671073	-0.57385762746177	0.136841927251695	-4.19358042514459	2.74585661289474e-05	0.000403686548111753
BCL2L12	78.0289043767283	-0.13745683953072	0.0843817253442628	-1.62898825509813	0.103315505303207	0.278807196828909
BCL2L13	264.388453567926	-0.0662678266841176	0.0443243877270667	-1.49506468294995	0.134897561873067	0.331838965410767
BCL2L14	0.730659313576906	-0.38313778907393	0.885212512505667	-0.432820123598826	0.665145452629086	0.840063342552891
BCL2L15	3.37935443201726	-0.0079300737201841	0.405150823529105	-0.0195731398275547	0.98438389104039	0.991925891137401
BCL2L2	376.139900923438	0.0183043805817251	0.0472071899958696	0.387745607889957	0.698204300911524	0.860161184635621
BCL2L2-PABPN1	386.679895005967	-0.0407795724296592	0.0474326510923016	-0.859736310127473	0.389934414465464	0.637308759480072
BCL3	93.8704761420776	0.728428484371772	0.0923865814310914	7.88457017337616	3.15620005901524e-15	2.45741736594926e-13
BCL6	151.282061072692	-0.055057390388101	0.0750642224952291	-0.7334704677931	0.463271533563385	0.700394594237771
BCL7A	92.8779804482283	0.0823167006495474	0.075727284643182	1.08701508363087	0.277030143653604	0.52060163605111
BCL7B	124.123253241306	0.299547571839773	0.0647336034529367	4.62738911263534	3.70304382890977e-06	6.79997623865365e-05
BCL7C	38.9427510191567	-0.0528315034794498	0.123132834534901	-0.429061051660231	0.66787879555474	0.841495291311607
BCL9	133.046106477423	-0.0496720629006217	0.0646419427762263	-0.768418472083576	0.442238609521511	0.682754959893418
BCL9L	1047.83699627128	0.169889618245813	0.0548876895543617	3.09522261959216	0.00196665226173014	0.0143136441706006
BCLAF1	813.760512696422	-0.0635627396132073	0.0383093230059403	-1.65919767371904	0.0970759662229828	0.266739650272496
BCLAF3	46.405898510774	-0.246361696756921	0.107139556500468	-2.2994466731421	0.0214795882194746	0.0913281312127726
BCO1	0.191324564600246	-0.634304692107368	1.74698245160488	-0.363085897929117	0.716540718662197	0.869160895323492
BCO2	9.85716533955886	-0.169060771064938	0.21186466071166	-0.79796588301729	0.42489028879748	0.667733884477962
BCOR	126.527116553259	-0.144435076229025	0.0668529036182078	-2.16049069542116	0.0307347031391203	0.119407751544619
BCORL1	133.55481183007	0.066551054534374	0.0631461738467301	1.05392061751688	0.291919262626923	0.537453432296269
BCR	307.215920086389	0.0864384078723978	0.0601844661172369	1.43622455176423	0.150938454917272	0.357075477025364
BCRP2	0.122819880092075	0.0545925645053699	1.70786191416442	0.0319654440751901	0.974499608439679	0.987641095401351
BCRP3	1.26737883068671	-0.391989847240813	0.634382962724901	-0.617907274112591	0.536636463741125	0.755697963687221
BCS1L	98.905578869285	0.0968487547807208	0.0839213399390698	1.15404204521802	0.248482931688543	0.487893525064278
BCYRN1	11.9025358639827	-0.33325128917683	0.466898398510143	-0.713755477080717	0.475378395106662	0.711295292547558
BDH1	36.8594288039133	0.464118201751026	0.125789200449302	3.68965062257539	0.000224562240387932	0.00243923214796378
BDH2	71.926887381356	-0.0870042122573096	0.0844540417119686	-1.03019595621058	0.302918027620281	0.548799274723452
BDKRB1	6.2975935421241	0.21858674189839	0.288774919156326	0.756945037114045	0.449082791766029	0.688949247329018
BDKRB2	49.0893103136817	0.130691792846118	0.101305781495065	1.29007240176598	0.197025521054892	0.423609907956646
BDNF	9.08688006590508	0.0548741728735058	0.233023214260528	0.23548800941418	0.813829984316341	0.919734099226029
BDNF-AS	9.91855102715127	0.139020835424132	0.21471941948944	0.647453480242708	0.517338492932514	0.742216585047233
BDP1	251.298547097075	-0.0361869279399521	0.0617800510346278	-0.585738071334213	0.55805154574816	0.77098966129519
BEAN1	2.35705738892469	0.503118592579815	0.473729286252272	1.06203818759031	0.288218349337417	0.533333507970863
BEAN1-AS1	0.17058195750933	0.71082797004951	2.99784519178765	0.237112967673169	0.812569152453519	0.919629480353963
BECN1	371.590935482666	0.0701559337512326	0.0450651622680636	1.55676647371023	0.119525939786849	0.306733344489258
BEGAIN	0.47177337391183	1.06597821125339	0.933594957887986	1.14179945194315	0.25353739022608	0.493905654598743
BEND3	29.8373369735333	-0.0168622685400301	0.132699626129829	-0.127070957408219	0.898884237724505	0.956108288923906
BEND3P3	21.3545114071278	0.133182197446901	0.144000271909549	0.924874624754574	0.355031127391993	0.602887170115987
BEND6	1.68775128417361	-0.493999366885307	0.519029137130089	-0.951775789730841	0.341210702835148	0.589374951698124
BEND7	23.1261149688751	-0.140079807086748	0.151175105975529	-0.926606309833994	0.354130977612741	0.602072726613907
BEST1	4800.54000961911	0.20858757650102	0.0372985640239837	5.59237552327469	2.23983726232901e-08	6.87672433931139e-07
BEST2	0.149456395613825	-1.11520104112791	1.85748413928643	-0.60038253761689	0.548251322870626	0.76356402191761
BEST4	0.733270083363572	0.519552260762891	0.782970967074059	0.663565167306833	0.5069686574711	0.734838403282073
BET1	36.9224764695551	0.0823725093456938	0.115556629764334	0.712832396667192	0.475949475996077	0.711781262647734
BET1L	199.374480772511	0.090651034599821	0.0520915388928842	1.7402256974252	0.081819395044529	0.237811604612977
BEX1	0.14736629767408	0.341396719815135	1.85747292426334	0.183796337139358	0.854173229727936	0.937548320551161
BEX2	13.5745905159212	-0.347565215196039	0.216877635747473	-1.60258670285734	0.109025931400238	0.288969193178871
BEX3	269.937619173544	0.0802831204883065	0.0523362539901332	1.53398675616795	0.125032910974867	0.315705854098936
BEX4	86.7326908761379	-0.0377448642288544	0.0952209484063367	-0.396392441585286	0.691815541156617	0.856573341938397
BEX5	0.743522179755421	-0.345340391476299	0.814217378505192	-0.424137829273926	0.671465298266202	0.843895326159412
BFAR	326.507206688562	0.040786993757664	0.0481854426979113	0.846458836403551	0.397296828017767	0.643545223435533
BFSP1	18.3479178422342	-0.164755992330389	0.167016430742109	-0.98646577224962	0.323904603360349	0.572279486648742
BGLAP	0.689064077505948	-0.236630384184518	0.787467377127871	-0.300495475822224	0.76379924684205	0.894542966915546
BGN	0.307881883502718	-1.72471418373453	1.4769905698743	-1.16772186560494	0.242918973923213	0.481090640457925
BHLHA15	0.115602077886814	-0.393857853547186	2.29976364256064	-0.171260144415819	0.864019217564621	0.941605764841967
BHLHB9	12.3157108192635	-0.389437373981036	0.182475917960271	-2.13418503841051	0.0328276369361077	0.124900303549909
BHLHE40	2158.71093448886	0.19293378765481	0.0233526216551189	8.26176137755048	1.43538431554058e-16	1.31172561981208e-14
BHLHE40-AS1	15.0131392911419	0.176005586655907	0.171564818919818	1.0258839065261	0.304946309352071	0.550986717862996
BHLHE41	55.3641856853188	-0.185211143621843	0.112367846424143	-1.64825748215149	0.099299845638671	0.271098033264603
BHMT2	0.258662766997908	0.821748391999595	2.98943083320927	0.274884564269184	0.783404926427547	0.905406981014395
BICC1	34.4471851917902	0.238437763744011	0.121545103722546	1.96172249182739	0.0497948017658986	0.16885989832286
BICD1	74.1187067111249	-0.114593200196994	0.0830114887896495	-1.38044988552576	0.167448169612907	0.381739069945121
BICD2	705.618239182169	-0.116969408320427	0.0367975072507734	-3.17873185059209	0.00147920865032865	0.0113670731854114
BICDL1	27.7645638282027	0.107393686408519	0.129112637192516	0.831782920275938	0.405531486237283	0.650837570461624
BICDL2	16.7685684117892	0.193672503741599	0.220780324843179	0.877218130189658	0.380368170346543	0.629099025898161
BICRA	32.4716255004958	-0.154174971290534	0.133508832131853	-1.15479229972045	0.248175491168847	0.487561222490213
BICRAL	46.413472726132	-0.315301091793295	0.112657062615193	-2.79876897616512	0.00512978250031597	0.0304053643022687
BID	92.1156391609255	0.496958707728923	0.0758281877578406	6.55374633659944	5.61112501193067e-11	2.53411945144387e-09
BIK	24.1054574325294	0.578319019311538	0.148821341424117	3.88599520591218	0.000101911517479739	0.00123905376252964
BIN1	22.2832674986367	0.0116544070784645	0.14557831566909	0.0800559274566396	0.936192774984843	0.972204031427655
BIN3	86.2160233616663	0.0463759648823207	0.0755927318509368	0.613497670302095	0.539547322732578	0.758561837269024
BIN3-IT1	0.68342042796794	0.133746247938693	0.892995532650277	0.149772583454874	0.88094404057139	0.949779747793239
BIRC2	109.738902433919	-0.180756664794034	0.132690326804216	-1.36224447665081	0.173120743727649	0.389661803498923
BIRC3	68.7044838400958	1.63007222842726	0.0958987100237346	16.9978535480177	8.51822822933954e-65	4.73735178525983e-62
BIRC5	40.3614519482817	-0.0123673946189918	0.112963447328177	-0.109481384567369	0.912820685972161	0.961787087390285
BIRC6	437.220816844087	-0.0449111755423262	0.0498147342389851	-0.901564089991242	0.367288474055843	0.615891639171002
BIRC7	0.155089204412823	-0.386227508061979	1.86642919924035	-0.206933918639494	0.836061466550609	0.931109763497403
BISPR	1.27762487642789	0.973954401690965	0.757120902401142	1.28639217145129	0.198306229174189	0.425485000187992
BIVM	69.0684525281543	-0.295067409727159	0.0837748380882202	-3.52214837367318	0.000428064489766962	0.00416822175753573
BIVM-ERCC5	296.115668782753	-0.0209056396637123	0.0626534535070331	-0.333670986889262	0.738627845132085	0.88005086646851
BLACAT1	17.690342107734	0.542393615987092	0.175505204351952	3.09047026833116	0.00199839810899141	0.0145036611452341
BLCAP	369.881508531241	0.0549188903220601	0.0416652985745347	1.31809664639307	0.18747129701159	0.41001447149782
BLID	0.220445415069572	-1.07645738781486	1.35443928095665	-0.794762380971816	0.426751737722068	0.669357177659956
BLM	9.8985117550268	-0.0796564379368529	0.222025655365056	-0.358771322196444	0.71976616789597	0.870309880612192
BLMH	114.756668465216	-0.244238410117796	0.0748013600154673	-3.26516001938057	0.00109402252021819	0.00886241770182007
BLNK	39.8833457424897	-0.591688055140953	0.108213824101397	-5.4677677279618	4.5573853623576e-08	1.32600158562467e-06
BLOC1S1	42.7642790368315	-0.187115472070469	0.108890254035101	-1.71838585306406	0.0857262590112921	0.245257358966695
BLOC1S1-RDH5	27.4588049683813	-0.249657300193995	0.130860080418789	-1.90781863647814	0.0564146611794116	0.184215967095663
BLOC1S2	151.145371193954	-0.217439238871882	0.0630012093513923	-3.45135023772486	0.00055778922182655	0.00514567166012028
BLOC1S3	43.5820409218371	0.223571109332332	0.120824062813741	1.85038562787765	0.0642579889646716	0.201479019844931
BLOC1S4	22.4940249345889	0.262027912753743	0.164990848858932	1.58813603642816	0.112255581085796	0.294442108318962
BLOC1S5	14.0974823733438	-0.231338898803591	0.175156267369336	-1.32075718601486	0.186582339519628	0.408916463631489
BLOC1S5-TXNDC5	266.464524099594	-0.00598650655555008	0.0442053834101034	-0.135424830501116	0.892275993069498	0.953403169754484
BLOC1S6	137.884923112423	-0.207167298629587	0.0709528104060088	-2.91978989195955	0.00350267450802577	0.0225610719055995
BLVRA	116.887619959031	0.0744354565284453	0.0782377168230018	0.951401185400663	0.341400758817246	0.589456346013169
BLVRB	261.329054969738	0.0492747899069477	0.0670884797549712	0.734474683088887	0.462659484485132	0.69984641068059
BLZF1	155.137836337738	0.0114547180082668	0.0663530635571485	0.172632843069876	0.862940034432747	0.941121009089725
BMERB1	58.7497319862507	-0.0431496775569647	0.101218148847389	-0.426303761216019	0.669886517547742	0.842899303504701
BMF	9.23974041730719	-0.115078910710345	0.29088679372467	-0.395614078029508	0.692389749929236	0.857011731042387
BMI1	42.5005053041691	-0.205176979266672	0.106662156446699	-1.92361551746052	0.0544027945492275	0.179848912347268
BMP1	519.572363567344	0.0273899458638449	0.0514447747751892	0.532414535461326	0.594438920110325	0.796211115799386
BMP2	60.8827782685723	0.750731245172216	0.0963433884517754	7.79224456640316	6.58291570746532e-15	4.89070436052719e-13
BMP2K	122.863434738376	-0.111667098824681	0.0641801562365328	-1.73990070097582	0.0818764555922588	0.237880034751606
BMP3	1.62787558381381	-1.13391114410134	0.575532196768802	-1.97019584736951	0.0488159292973583	0.166628194806642
BMP4	9.08311653728359	-0.691729568882543	0.228489577042545	-3.02740097747978	0.00246666515788381	0.0171247116106484
BMP6	10.8679431839378	-0.16245822161606	0.197671614851539	-0.821859131054674	0.411157075335854	0.65556468448266
BMP7	3.65278891080614	-1.00747997446441	0.414725425181869	-2.42926985733416	0.0151292667361191	0.0706044538524475
BMP8A	3.10192276757357	-0.156191590382155	0.397497122462602	-0.3929376630817	0.69436552321178	0.858692815077338
BMP8B	2.72933179300642	-1.10969494352899	0.475042040020172	-2.33599313332746	0.0194915994173134	0.0852976579716739
BMPER	2.13257968207054	0.503685053707993	0.484521335187607	1.03955185691248	0.298548153775217	0.544465193201501
BMPR1A	50.6679820240143	-0.0979267781585129	0.119986473338821	-0.81614848268758	0.414415217513514	0.658443572679826
BMPR1B	24.6991627323977	-0.418880711301056	0.139453933407579	-3.00372102145589	0.0026669975397094	0.0182087362716392
BMPR2	362.367023236021	-0.0432705341903674	0.0427693068759452	-1.01171932282831	0.311672273903614	0.558473792831984
BMS1	441.421444870597	0.126380587332387	0.0562370405858527	2.24728374778989	0.0246218988669629	0.101431801364113
BMS1P1	1.61170334471418	0.489911834359457	0.599924771059004	0.816622113293722	0.414144413903252	0.658213312003535
BMS1P14	23.0700250599548	-0.0179852559599635	0.155397347549122	-0.11573721330268	0.907860812468643	0.959990803710459
BMS1P2-AGAP9	0.79557724912304	-0.312551026565312	0.785896266217334	-0.397700103691393	0.690851260985802	0.855760455332101
BMS1P20	82.2645824452736	0.180597384032841	0.0913089284829318	1.97787212086932	0.047943134772528	0.164471822056267
BMS1P21	1.52841001028315	0.118234677181967	0.574366095418808	0.205852466092649	0.836906156716926	0.931410997169523
BMS1P4	8.35327973526598	0.239141815112301	0.227617788914075	1.05062884695087	0.293429086835248	0.538989023068052
BMS1P4-AGAP5	14.6928347581831	0.221899620604789	0.177243482691775	1.25194798271184	0.210588818917467	0.442334235483814
BMT2	18.2874753095975	-0.553211200898887	0.174552076185973	-3.16931893900523	0.0015279662532818	0.0116932649622014
BMX	0.414358541238888	0.304957191593313	0.994296792223111	0.306706401930022	0.759066856466476	0.891901265309667
BNC1	720.219126195368	0.102447624092998	0.0457080511421638	2.24134745483591	0.0250035772983435	0.102569996230191
BNC2	1.19860292920815	-0.421804101129057	0.749830797361452	-0.562532377455455	0.573753350409326	0.781878527469322
BNC2-AS1	0.164166766133485	0.710827970049511	2.99784519178765	0.237112967673169	0.812569152453519	0.919629480353963
BNIP1	26.1194563952558	0.149024667988459	0.136102342337955	1.09494565213592	0.273540447090273	0.51688814703545
BNIP2	353.648248255054	-0.121760966819527	0.056361838433952	-2.16034413004844	0.0307460390825393	0.119407751544619
BNIP3	385.8197387604	0.0489562302980727	0.0497311845672386	0.984417136331871	0.324910455797409	0.572791541360278
BNIP3L	342.378910727471	-0.227870737269515	0.0876765947477577	-2.598991645662	0.00934980487435052	0.0488688959198869
BNIP5	0.511911005253294	-0.32134104983042	0.88870896752925	-0.361581869398481	0.717664515335012	0.869508358275742
BNIPL	24.0405779767867	-0.00664566018151275	0.135492663675178	-0.0490481181877467	0.96088094929013	0.982314300504411
BOC	10.4288507376018	-0.0218165699095266	0.249611799364988	-0.0874019976821123	0.93035198153656	0.969033675118211
BOD1	128.695764090036	0.0678226264447735	0.0629750401485537	1.07697631132564	0.281490848745675	0.525721910752198
BOD1L1	484.159569495687	-0.0297306723935449	0.0434284250303353	-0.684590158928804	0.49360257877112	0.724930251106702
BOK	91.8141197269518	0.302176756667026	0.0997650770415442	3.02888310847686	0.0024545963595394	0.0170516481578995
BOLA1	7.8863800800368	0.326149358593873	0.266875178821625	1.22210450606149	0.221668109318415	0.455633579714423
BOLA2	10.5068546998827	1.25098419200288	0.428598460181135	2.91877901631794	0.0035140523788332	0.0226193880800225
BOLA2B	10.4876243079311	1.24687095132108	0.430330501334953	2.89747286667593	0.00376182276874183	0.023834998339829
BOLA3	59.1049397320697	-0.0187898381086039	0.0915126889838589	-0.205324948018062	0.837318253572225	0.931568405806531
BOLA3-AS1	5.24073455600028	0.340793322161339	0.289620529136618	1.17668910825234	0.239319616699703	0.476899707110946
BOP1	23.7975743454004	0.338138771712763	0.148178470993532	2.28196963732689	0.0224911329062881	0.0945860965445327
BORA	21.1574427179459	-0.397140231325018	0.150343622793363	-2.64155022970851	0.00825275688307246	0.044397085929232
BORCS5	16.1894896826415	0.0784849410683508	0.167555457635111	0.468411725741988	0.639490184306641	0.82309571100501
BORCS6	17.8634934021661	0.0320604238573675	0.166706112599331	0.192317026397365	0.847493882196324	0.934972314749127
BORCS7	15.9812447101517	-0.225158606043289	0.166299692603692	-1.35393278555159	0.175757822563283	0.393685387364132
BORCS7-ASMT	13.8676331583614	-0.139324780591318	0.177237852554236	-0.786089306451529	0.431815168677575	0.673239786895392
BORCS8	36.0628515521718	0.130439997769086	0.111864109789779	1.16605762128904	0.243591149302445	0.482006884331817
BORCS8-MEF2B	15.7387231075231	0.25431845589279	0.167040265644913	1.52249791336784	0.12788436785177	0.320328042753147
BPGM	208.971255791641	0.946760631700984	0.0591079310275127	16.0174889434093	9.64680117717764e-58	4.47083297413721e-55
BPHL	43.903388525332	0.0647951597412	0.107759488385836	0.601294240644487	0.547644024907017	0.76336813803835
BPIFA1	8.16135228042771	0.749179454254275	0.236810280568762	3.16362723972509	0.00155816224057273	0.0118969284697129
BPIFA2	0.775876327277783	1.06728049867612	0.785906078359018	1.35802550465651	0.174455591392297	0.391701594206868
BPIFB1	0.761828320327831	-0.0153666076692983	0.894377965429376	-0.0171813352556388	0.986291952300886	0.992891612089182
BPIFB4	0.210521413671897	-0.634305832032712	3.00317535619469	-0.211211719863218	0.832722065912759	0.929145027973164
BPNT1	173.385384665862	0.155183878500595	0.0635364156670084	2.44243992789751	0.0145883572671917	0.0686396843620708
BPTF	519.284714218338	-0.0578623717577862	0.0322878932785148	-1.79207640643093	0.0731207276531854	0.219810186614951
BRAF	93.0500072072566	-0.134686497164831	0.0729347685306742	-1.84667066034748	0.0647948864127702	0.202672740482817
BRAP	148.238919157865	0.0605538440164465	0.0715365702873554	0.846473961125164	0.397288393887816	0.643545223435533
BRAT1	37.1718550947168	-0.0708858364835128	0.138717113523985	-0.511010031010025	0.609344032815036	0.805821156243269
BRCA1	53.8849014862161	-0.259620761721806	0.118216861557582	-2.19613985941715	0.0280819343830841	0.112019548738377
BRCA2	14.8459664691295	-0.386269743144786	0.201705693607418	-1.91501655821668	0.0554903919751547	0.182145106205124
BRCC3	176.25438084979	-0.0985944015172112	0.073681398804306	-1.33811793908898	0.180857993811874	0.400819862182412
BRD1	108.982367822291	-0.0209242783609394	0.0926436275013444	-0.225857718715038	0.821312083676876	0.923530563206906
BRD2	43.3109507811261	0.0874537998485076	0.116343464433175	0.751686399185223	0.452239671436626	0.691395319236092
BRD3	90.6776219851229	-0.039962332075004	0.0898950622682544	-0.444544239323769	0.656649151668635	0.834420625141375
BRD3OS	76.360643622441	0.0237098079876923	0.0759452119338546	0.31219621861537	0.754891405704331	0.889195837339473
BRD4	230.933164846628	-0.0522318734205702	0.0485915849845355	-1.07491602583437	0.282412326316144	0.526396239753303
BRD7	295.667323589322	0.152102179436937	0.058218185414971	2.61262315808668	0.00898503128770436	0.0474480830209347
BRD7P3	3.19706407860138	0.208508302544534	0.3777419641882	0.551986070683559	0.580957896731288	0.786586391080066
BRD8	190.973497389205	-0.108890770935836	0.0564931165644754	-1.92750511138042	0.0539167116750209	0.178910465863328
BRD9	162.976697370915	0.157787004614745	0.059641228906702	2.64560284063856	0.0081545495464882	0.0439203948318741
BRF1	63.4334627266653	0.00243064940782995	0.105676060926251	0.0230009463498667	0.981649518071816	0.991108509200199
BRF2	31.3143587123029	0.0039699064470808	0.126052091273366	0.0314941736148698	0.974875438623528	0.987816263030035
BRI3	206.813985974757	-0.104509231243177	0.0494749273601247	-2.11236755301248	0.0346549357949526	0.130047874541884
BRI3BP	77.8169304639094	0.0402537619209782	0.0853363526796498	0.471707082116453	0.637135881368192	0.822272265591848
BRICD5	5.58426313907911	0.0975580723585076	0.279560326642097	0.348969660789547	0.727112086638374	0.874246818266657
BRINP1	22.0832348902036	-0.195943110864425	0.152814052757787	-1.28223227725658	0.199761176664451	0.427487862184568
BRIP1	9.03307253311678	-0.193964514438085	0.224433702026593	-0.864239696117933	0.387456229737576	0.635348706958958
BRIX1	144.687228087337	-0.0622094606389346	0.0811707732384491	-0.766402217904056	0.443437013534376	0.684062566844716
BRK1	393.021531632406	-0.0680629575757289	0.0449295220065037	-1.5148827438199	0.129802101117898	0.323508053554402
BRMS1	163.052969662284	-0.111996266649295	0.0623930246930778	-1.79501261880193	0.072651689457944	0.218877129747544
BRMS1L	69.1083150606749	-0.313337112870814	0.11051519075936	-2.8352402119369	0.00457912407258115	0.0278365553006846
BROX	108.678466665717	-0.296471503122673	0.0767629690386653	-3.86216826727144	0.000112385113580507	0.00135202486764189
BRPF1	108.838733124453	0.0948572249252944	0.0660793072423354	1.43550574126664	0.151143033479657	0.357472557312458
BRPF3	117.528254744255	-8.82234049652101e-05	0.0698277107405863	-0.00126344404004543	0.998991917775208	0.999412456170512
BRSK1	1.98739247757652	-0.166468084166262	0.558274739663935	-0.298183085028118	0.76556343110086	0.895211593558707
BRSK2	0.496758221120414	0.301047759034922	0.896616013109427	0.335759962607517	0.737051884328559	0.879135356316855
BRWD1	199.76171829923	-0.102040915331732	0.104857441467952	-0.973139473014131	0.330483988062679	0.579068397483127
BRWD1-AS2	0.590747038976923	-1.9619164041605	0.912292520656955	-2.15053435135881	0.0315129718174391	0.121609832757029
BRWD3	146.48642499597	0.00296444373096282	0.0722662816676538	0.0410211188752734	0.967279059603117	0.985622680310151
BSCL2	65.4524013397292	0.0944255711099944	0.0910923130481765	1.03659208939019	0.299926001539226	0.545817092367337
BSDC1	412.720341478619	0.0881932134798418	0.0425177648462187	2.0742673985527	0.0380544838143037	0.138947763542566
BSG	1571.54132379176	0.239916095055756	0.143690784824222	1.66966932047345	0.0949848069287327	0.263177211352521
BSN	1.74153868208384	-0.474822568502006	0.606949649699492	-0.782309650787502	0.434032616529557	0.675605348320498
BSN-DT	0.0714047354139269	0.0956230727241048	2.62134345808286	0.0364786508342709	0.970900701543947	0.986768074120349
BSPRY	28.9616000811951	0.282607789389516	0.136945023199598	2.0636587061482	0.0390500871862536	0.141679393677619
BST1	1.64020894423793	-0.467244988119056	0.520707943295632	-0.897326407509357	0.369544769224037	0.617717919438483
BST2	14.0779473277417	1.28459002040151	0.195687030861038	6.5645128077687	5.22032574906007e-11	2.36861633346047e-09
BTAF1	218.856150468786	-0.14938918210688	0.0595709706156113	-2.50775135209449	0.0121502132532074	0.0598744053097931
BTBD1	152.540353065854	-0.201504473660449	0.066591430292831	-3.02598206367317	0.00247827003539171	0.0171854386315995
BTBD10	355.000221345197	-0.036397871843255	0.0429315139578733	-0.847812445630743	0.396542430806819	0.643010531127519
BTBD11	184.238767596072	-0.219658425985832	0.0540458381865855	-4.06429862790717	4.81771118030163e-05	0.000651679973068598
BTBD16	0.556480767754482	-0.816438256410481	0.823296826880322	-0.991669383087714	0.32135883105769	0.569591116967577
BTBD18	0.34359841684915	0.142443806886014	1.17103721517396	0.121639009452705	0.903184917790669	0.957804109223393
BTBD19	11.0551574725351	0.445041260722525	0.220822567873884	2.0153794288666	0.0438649081702077	0.153864838859108
BTBD2	140.383126370418	0.060822195211355	0.155101571412776	0.392144287497174	0.69495160605538	0.858926472275571
BTBD3	55.6223716734499	-0.25112060074497	0.0958117160195015	-2.62098009698372	0.0087677380509094	0.0465531972615798
BTBD6	89.4803868611131	0.108007924759849	0.0784109163226069	1.37746030559661	0.168369979097905	0.383158799759494
BTBD7	229.996309841213	-0.00450969932846041	0.0579032220432958	-0.0778833917927467	0.937920810706515	0.972597752517822
BTBD8	26.9553196165479	-0.334596603781555	0.129525982285521	-2.58323926889036	0.0097877416729466	0.0506832646086474
BTBD9	95.6913719874826	0.0587059480977369	0.0727478438474379	0.806978530124566	0.419678852773212	0.66250233986486
BTC	2.46171121155774	-0.20793694628025	0.423954486695884	-0.490469974503207	0.623801371550826	0.815451465553314
BTD	56.7722488790281	-0.136770972328222	0.0984711310905085	-1.38894486956294	0.164849514964606	0.377816532295544
BTF3	1219.80217954146	0.0092049477824535	0.0288232025520351	0.319358952768542	0.749454333305343	0.88521315526642
BTF3L4	38.4941411833252	-0.162647251569688	0.136188928555022	-1.19427660747016	0.232369784978302	0.469019980855756
BTG1	357.245266006059	0.287702522786565	0.0451501623838072	6.37212598131757	1.8642564536839e-10	7.92308992815656e-09
BTG2	635.535204130269	-0.130649795231191	0.0441564225789149	-2.95879483890928	0.00308844640701515	0.0204339256670802
BTG3	82.5547172478003	0.388883057955815	0.0760026448789714	5.11670427489836	3.10920523053175e-07	7.34474269566754e-06
BTG3-AS1	3.78913425199046	-0.560402558601235	0.336744423792141	-1.66417769384401	0.0960769243434112	0.265117285560604
BTG4	1.09233995307285	-0.251653897743395	0.721069544316009	-0.349000869232536	0.727088656996757	0.874246818266657
BTK	0.162315202561828	0.51585358061213	1.85407117912518	0.278227495481337	0.780837729461368	0.904117193602944
BTN1A1	0.160831921051417	-0.393859911524532	3.00317535619469	-0.131147823490264	0.895658370163837	0.954660993274365
BTN2A1	159.850570553636	0.207221664813482	0.057818208835418	3.58402082989716	0.000338345085028067	0.00343193698805176
BTN2A2	69.8495508574717	0.20926284453694	0.0869731056492895	2.40606383978942	0.0161254465362426	0.0740335721534143
BTN2A3P	9.77163427271084	0.00558588295856429	0.224621616318254	0.0248679670733468	0.980160277900919	0.990559418314641
BTN3A1	72.9496300898056	0.146837957332592	0.0817390775723019	1.79642298021662	0.0724272717917293	0.218403849020296
BTN3A2	79.7987084449619	-0.128294658608259	0.0781284387584843	-1.64209935136233	0.100569416095987	0.273357967240195
BTN3A3	52.9905407882199	-0.00326156068334146	0.0963808984117817	-0.0338403224818121	0.973004481655523	0.987371900814739
BTNL9	0.687862645049122	-0.501463634520783	0.916729366999812	-0.547013821714829	0.584369236401773	0.788678582445058
BTRC	211.456213107673	-0.0945921458120778	0.0631591826216998	-1.49767843543274	0.134216817218579	0.330700043944257
BUB1	45.5103329302694	0.00800103863132127	0.102703293944791	0.0779044013488241	0.937904098284046	0.972597752517822
BUB1B	46.949994211976	-0.0969780775874965	0.101905489077363	-0.951647241630669	0.341275914241486	0.589418244278074
BUB1B-PAK6	28.5783847258685	-0.144445388770058	0.128484020416089	-1.12422843169352	0.260916130792395	0.502695485090959
BUB3	169.522292945341	0.0445251672758193	0.0696295123744814	0.63945826643671	0.522524854707323	0.746102849660127
BUD13	68.4337665232768	0.00457019681305616	0.0812463079248771	0.0562511322641505	0.95514174795649	0.979985751529367
BUD23	164.425757847056	0.158865690100684	0.05517652489255	2.87922609135057	0.00398652425578672	0.0249349918505425
BUD31	209.948043750298	0.0711488425893081	0.0571570708171639	1.24479511584667	0.213207071944508	0.445304685864905
BVES	32.9326625611308	-0.125683652170948	0.119409309697937	-1.05254483497881	0.292549651592766	0.538230526299924
BVES-AS1	0.215366676682628	0.519994223169347	1.57259879314011	0.330659177304238	0.740901941060625	0.880969933989656
BYSL	86.3131022428044	0.265103799085067	0.080442138108631	3.29558369926797	0.000982174408671625	0.00815267584852587
BZW1	630.420958931691	0.0227098022093734	0.0504439869910388	0.450198399531896	0.652567390201451	0.831732860808751
BZW1-AS1	42.8461991778741	-0.511242444113829	0.152591932559201	-3.35038973253375	0.000806979315984016	0.00693197369180445
BZW2	157.868720398811	0.054375288194039	0.0700389328256592	0.7763580340293	0.437537615951666	0.679012553795648
C10orf105	0.368145384305777	-0.20310489751022	0.986275917799383	-0.205931113033151	0.836844721596767	0.931410997169523
C10orf143	2.99549161939236	-0.336827031211742	0.440639276828356	-0.764405374019684	0.444625707230012	0.685353135194187
C10orf55	378.311311631643	0.602077843242867	0.0532265428070661	11.3116090486143	1.14961704522342e-29	2.30693770982204e-27
C10orf67	0.222639311843975	-0.636533000318591	1.35338425604032	-0.470326884236805	0.638121492852976	0.822482802722174
C10orf88	28.5148417710277	0.0127951393249965	0.151052963756112	0.0847063109973493	0.932494878552952	0.970290530304393
C10orf95	16.1885729747279	0.348490893739641	0.173658607270597	2.00675854319514	0.0447753790772623	0.156220246233897
C10orf99	1.06895335698176	-0.712122306824581	0.677752443866942	-1.05071152936246	0.293391099165475	0.538989023068052
C11orf1	82.4780429810299	-0.0800939039135052	0.0822744920159307	-0.973496182729354	0.330306756493412	0.57888030898758
C11orf16	0.271638586264536	-0.628955910900531	1.29938463960104	-0.484041362143273	0.62835651489049	0.817543260478265
C11orf24	255.781044876423	0.294890506089967	0.058880711492435	5.00827008735882	5.49214295127429e-07	1.23303993709982e-05
C11orf42	0.309598326894717	-1.32311988580084	1.27693539712028	-1.03616822650912	0.300123667144606	0.546125753105522
C11orf45	44.8131057891977	-0.299048931484263	0.105188931860061	-2.84296956149442	0.00446953387451409	0.0273068037876386
C11orf49	96.8538996933992	-0.0484105257162966	0.0732018286993675	-0.661329458245009	0.508401053720513	0.735788505481036
C11orf52	8.00584039797002	-0.311432730490959	0.23148586432466	-1.34536392275847	0.178507739890513	0.397537692181796
C11orf54	25.4704427027296	-0.152004549152502	0.146083441556983	-1.04053236651883	0.298092634835207	0.544057490582963
C11orf58	539.251128157511	0.0547923693592095	0.0441388067885633	1.24136498799525	0.214470946999408	0.446915704937323
C11orf65	11.328100631202	-0.405084332141444	0.20340332647456	-1.99153248455898	0.046422377583109	0.160642058605372
C11orf68	72.1554572628704	0.27067429809806	0.0891125643141274	3.03744258939644	0.00238594849175883	0.0167119422065799
C11orf71	5.97328678550855	0.210081166111847	0.268353807514945	0.782851445475195	0.43371435304416	0.675325964483207
C11orf80	56.6178603171485	0.1440394280764	0.0938762077511717	1.53435499288799	0.124942343557994	0.315598587770095
C11orf88	0.592642791663266	-1.4707800075327	0.997085754901949	-1.47507874854489	0.140191373151795	0.340379827666171
C11orf91	7.7375148300393	0.546438897305787	0.251569051625244	2.17212289737373	0.0298463943123978	0.116893373297952
C11orf94	0.762325175039375	2.06724641077661	0.846616379630281	2.44177464612648	0.0146152666601165	0.0687330672962472
C11orf95	42.813708721971	-0.219119138149181	0.108276471065667	-2.02370040316785	0.0430009870893789	0.15177048299089
C11orf96	0.82200109703678	0.372991712417067	0.78808008343043	0.473291636547231	0.636005128127441	0.821815140200677
C11orf98	71.6585807153347	0.260172974679317	0.0842665209267403	3.08750108368075	0.0020184703576519	0.0146159980676288
C12orf10	41.5916257724684	0.0152923707343015	0.117603493579752	0.130033303168251	0.896540078252263	0.954971687817681
C12orf29	65.4076560271729	0.0643713440024425	0.124853320479005	0.515575747248685	0.606150752781572	0.803727820360579
C12orf4	72.7320549744702	-0.20089159208414	0.0834606689739988	-2.40702111010787	0.0160832401600421	0.0738872479856548
C12orf42	0.0570919853527588	0.531978403245304	2.78767782757464	0.190832096156585	0.848657141660669	0.935371234782218
C12orf43	40.8691344393861	0.175417804854076	0.105756283490053	1.65869865189217	0.0971765311941715	0.266821417773207
C12orf45	44.1554136645147	-0.163483032712046	0.10969752413089	-1.49030740672852	0.136143425883233	0.333596939028467
C12orf49	151.811016528713	-0.0157438500826955	0.0575221526056732	-0.27370064174446	0.784314684541576	0.905778685720011
C12orf54	11.9373797692605	0.254876452333104	0.197869211654871	1.28810566434998	0.19770918384644	0.424581781064756
C12orf56	0.377942407899601	0.198269801987616	1.01912677244564	0.194548713024014	0.845746256809837	0.934888459810522
C12orf57	52.1266279962612	0.0981532433099327	0.1359715072475	0.721866259313214	0.4703767073155	0.707291047346173
C12orf60	2.92499903269008	-0.191003848762615	0.380075177063788	-0.502542287129049	0.61528611433739	0.809849324770178
C12orf65	42.8919858627905	-0.220861964067996	0.102930761997614	-2.14573330442377	0.0318942624624396	0.122474219536671
C12orf66	21.1696509979044	-0.244482149207112	0.151411678214978	-1.61468489147838	0.106378951031702	0.284042013968736
C12orf71	0.252006681539028	0.405533675337716	1.34031646999972	0.302565613729868	0.762220923074254	0.893942301813436
C12orf73	26.6003216045867	-0.224501175241422	0.140425571544136	-1.59872003918361	0.109882822918782	0.290607221211155
C12orf74	0.863934308292415	0.473649905298858	0.745567579527044	0.635287689949342	0.52524080072275	0.7483941282533
C12orf75	59.6260088895266	-0.00987936026352891	0.10124158328867	-0.0975820403298106	0.922264186174795	0.966245351412476
C12orf76	7.91713037820067	0.0785174986321445	0.248956748009247	0.315386103248859	0.752468516849525	0.887523461217718
C14orf119	263.382715953008	0.0527796400353882	0.0459629540448068	1.14830826547694	0.250841328161822	0.490469759183311
C14orf132	8.80633412792803	-0.187528736717446	0.229464798414783	-0.817244030513415	0.413788984794494	0.657824451896833
C14orf28	5.92390377333722	-0.0255492592939402	0.2729200214827	-0.0936144558216656	0.925415425960659	0.967256149187791
C14orf39	2.06875724676885	-0.0393260410044684	0.506530048126322	-0.0776381206799819	0.938115917966531	0.972633755644531
C14orf93	27.4697353093873	-0.287244886194645	0.138341909202325	-2.07634033570081	0.0378624852370887	0.138454494672164
C15orf39	80.7303794159373	0.266387248616196	0.108243780147262	2.46099358553244	0.0138552843197767	0.0660604916921371
C15orf40	51.0277487526615	-0.137141661125561	0.0972958752002649	-1.40953211884143	0.158677883031561	0.369086775070416
C15orf41	28.5057389207548	0.0123127122243692	0.127748323989948	0.0963825734836103	0.923216732028544	0.966512871085373
C15orf48	195.586050541673	1.23026543357454	0.0617755968975857	19.9150715712894	3.01221746388351e-88	2.3453125173797e-85
C15orf56	0.224933685454454	-0.00152048646728837	1.36759167855103	-0.00111179856614756	0.999112913272102	0.999412456170512
C15orf61	1.71194151260334	-0.170585742208873	0.587308704968524	-0.290453284219609	0.771469484768066	0.898662688271119
C15orf62	6.83892742282333	0.436004460834907	0.268798046664622	1.62205219213853	0.104792173390431	0.281581951276193
C15orf65	9.56630459337049	-0.0466922605274695	0.221464287713377	-0.210834265919657	0.833016599147268	0.92922478906889
C16orf46	11.3926059585931	0.17838461948662	0.207788791033441	0.85849009756215	0.390621896133745	0.638034338192778
C16orf58	235.565854389235	0.0573197091656687	0.085703121429914	0.6688170536769	0.503612186784785	0.732482344449364
C16orf70	73.9697234467031	-0.259578203998822	0.0793458674853757	-3.27147729586125	0.00106987178603869	0.00872070951224589
C16orf71	0.498497509521737	0.103068328550993	0.926886591463368	0.111198424381421	0.911459001046919	0.961172389287301
C16orf72	171.028193806344	-0.179359230747071	0.0551993295080392	-3.24930089451447	0.00115689034725294	0.00928613221001171
C16orf74	56.5939816943194	0.182401627890929	0.0980612554108715	1.86007844919663	0.0628744277171675	0.198451554323766
C16orf86	0.626785401862678	0.46686455215235	0.815876546696941	0.572224503869417	0.567169888771115	0.777595267079247
C16orf87	31.8276927349654	0.0726757386778416	0.122996103405692	0.590878382855161	0.554601911096947	0.768116363043585
C16orf91	21.567882000746	0.262640798399743	0.15476624603435	1.69701601692561	0.0896936324282186	0.25306371288814
C16orf95	1.3807670005356	-0.350962397081132	0.686254756905612	-0.51141707004503	0.609059044526924	0.805609282827249
C17orf100	8.68703876170939	-0.0170397476724327	0.224054940154775	-0.0760516490315359	0.939378007157997	0.972968281239313
C17orf107	1.26977231104478	-0.105183091484328	0.60382411544056	-0.174194916689581	0.861712280359141	0.94071614241394
C17orf113	0.755779220811693	-1.26568392455065	0.910871245477695	-1.38953110094817	0.164671310398571	0.377719426927667
C17orf49	19.3323025987612	0.26011956058746	0.157148796832196	1.6552437297068	0.097875068066772	0.268178237601312
C17orf50	0.293250483366196	-0.626494061030294	1.11260013553182	-0.563090045581227	0.57337356953596	0.781508054829315
C17orf58	18.9915121843103	0.278567163573338	0.165391437466184	1.6842901170763	0.0921256144344357	0.257684305929917
C17orf67	4.06482324321358	1.22734605147494	0.421674661552408	2.91064691190225	0.00360681358209756	0.0230639377054957
C17orf75	51.2943667487132	-0.142789110306776	0.0993229909102705	-1.43762394787098	0.150540782277141	0.356564696709881
C17orf78	0.0763223773043475	0.706111722601455	2.19191632619005	0.322143557290257	0.7473439416814	0.883942992333259
C17orf80	72.2437466671674	0.00957981246734259	0.0837219868643544	0.114424093671639	0.908901615438843	0.960407838738921
C17orf97	13.0943390683394	0.225859883801639	0.185513537903493	1.2174846448087	0.223419875193933	0.458113122369104
C17orf98	0.133672762348948	0.93151654004678	1.93170406083217	0.482225284366532	0.629645917149468	0.81838075179117
C17orf99	1.29320268837561	-0.397322758228813	0.56793797881215	-0.699588287896892	0.484184458940088	0.717866845748472
C18orf21	44.1130206342001	-0.209307253913242	0.121655389878664	-1.72049305930464	0.08534285423812	0.244401744555687
C18orf25	174.852039247444	-0.0039140309458816	0.059730953821676	-0.0655276819715077	0.94775386666846	0.976292814071845
C18orf32	57.8440152931239	-0.309966506230042	0.120707690599207	-2.56791016952883	0.0102313666045534	0.0525055499492836
C18orf54	16.5932230340477	-0.460777109595938	0.168948821572986	-2.72731768890665	0.00638515309939108	0.036161479511099
C19orf12	30.0935283492481	0.118869077430699	0.128535752014501	0.924793884718462	0.355073132196747	0.602887170115987
C19orf18	6.64661854558277	-0.201435178146343	0.310419225023767	-0.648913346558739	0.516394387475063	0.741981010718396
C19orf25	59.2618915305922	0.0265501567243533	0.103667947612945	0.256107672001774	0.797867698103446	0.912538618225723
C19orf33	232.862334508768	-0.00196435869054151	0.0755154126443127	-0.0260126856459606	0.979247220193149	0.990081401467881
C19orf38	1.93062687291062	-0.383864445908757	0.48775672787459	-0.786999797176462	0.431281984890759	0.673128167431823
C19orf44	25.2143184735163	0.109114819928254	0.130268190146806	0.837616764348128	0.402245974408756	0.648316460368173
C19orf47	41.3835968511162	0.092991797509202	0.107940229623962	0.861511948169491	0.388956143428978	0.636435048070364
C19orf48	68.3409236222047	0.279482418682879	0.104127157251726	2.68404925342613	0.00727363898265415	0.0400513105508806
C19orf53	207.512387291269	0.00545234829534006	0.064844522807728	0.0840834053402929	0.932990118535982	0.970586962605039
C19orf54	40.4598229101576	-0.00615677041485156	0.106703773788991	-0.0576996501269647	0.953987872391812	0.979604027015542
C19orf57	1.58798943959344	0.375666700683845	0.524619428136021	0.716074702034183	0.473945223631673	0.710352181257451
C19orf71	6.11983737373806	-0.0837506543166628	0.272136614082709	-0.307752246418443	0.758270860882387	0.891415184175349
C19orf73	1.28502689728696	1.03008172930857	0.636774122595805	1.61765639142095	0.105736668938454	0.283064813765233
C1D	15.729218921679	-0.441396801244438	0.193986507498094	-2.27539949523951	0.0228819756345174	0.0958669082492209
C1GALT1	114.71147662955	-0.106198607230083	0.089069237246895	-1.1923152203011	0.233137668753621	0.4695832906805
C1GALT1C1	58.7118640037135	-0.172926857309177	0.0938835345762671	-1.84192955761267	0.0654854544371196	0.204393074538595
C1GALT1C1L	1.02729655249581	-0.886665207012068	0.669225116286241	-1.32491322491373	0.185199933975565	0.40704830733936
C1QBP	524.728886788704	0.0395731118193946	0.0492194101863364	0.804014344535569	0.421388690694858	0.66426391839775
C1QL1	0.216709615712856	-1.3571113491044	1.50065070670357	-0.904348588943477	0.365810589871169	0.614101175665572
C1QL3	1.94137820133312	-1.41902094162395	0.541151408506488	-2.62222535009246	0.00873576470244814	0.0464214195831704
C1QTNF1	28.2697820340833	1.83537957820719	0.161251355852556	11.3821032294787	5.13462558353638e-30	1.04109882274516e-27
C1QTNF12	0.682815929500124	0.233867478592208	0.828981796341575	0.282114130399849	0.777855998626799	0.902659266597806
C1QTNF2	0.402010620828549	0.784595764218221	0.997363527561391	0.786669797457504	0.431475188760117	0.673161081490882
C1QTNF3	1.11414210525296	-1.06074366258006	0.673673017917156	-1.5745675340533	0.115356301664866	0.299507858064107
C1QTNF3-AMACR	22.3855078406368	-0.300242386967754	0.13797541360928	-2.17605716202441	0.0295509865664804	0.116046026625675
C1QTNF6	84.0750816659273	-0.0939812649921765	0.078480371600056	-1.19751299689449	0.231106664815821	0.467618631043654
C1R	26.6419427788955	0.918990493222817	0.175718433177394	5.22990375343867	1.69598312701306e-07	4.25965310545926e-06
C1RL	121.172520630346	0.100798598033459	0.0636298192808867	1.5841408819424	0.113161662874831	0.295941390280611
C1RL-AS1	28.64060954583	0.539820952582414	0.135004758003745	3.99853279665475	6.37363504698994e-05	0.000828189627434307
C1S	40.1796079161691	0.814365657091653	0.147576858126323	5.51824769432731	3.42396607721122e-08	1.01596798312372e-06
C1orf109	67.8841466838666	-0.0534576449713533	0.092094680341615	-0.580463983077612	0.561601768329644	0.77353371218062
C1orf112	21.0738540956726	-0.0714790788857619	0.155668055452841	-0.459176281722207	0.646107581448055	0.827644501819415
C1orf115	22.4765688619768	0.294426052179782	0.146045520075374	2.01598824823815	0.0438012046609516	0.153708451227092
C1orf116	1954.66930531987	-0.0160145148275728	0.0229633650186736	-0.697394080290495	0.485556205184962	0.718515397135874
C1orf122	51.6144146592912	-0.0461996446318712	0.10334284231546	-0.447052196327678	0.654837373292977	0.833241145955369
C1orf127	0.302460776305784	1.45483546686031	1.33063547467586	1.09333885541771	0.274245048941227	0.517466060259887
C1orf131	60.3696509622257	-0.00596707602654997	0.109652373466503	-0.0544181200817581	0.95660204250707	0.980697455035075
C1orf159	19.3394146792383	0.10747386521551	0.213077598387995	0.504388382582618	0.613988480199243	0.809035425376036
C1orf162	1.87204865842028	-0.105377510699117	0.469733159323228	-0.224334834804809	0.822496772608674	0.923988031606313
C1orf167	6.68141381209212	0.196161388164075	0.255205885490126	0.768639750558041	0.442107200846623	0.682660373193679
C1orf174	46.6790459507812	0.113547295435094	0.0972326389038282	1.16778991823315	0.242891515771606	0.481090640457925
C1orf198	55.1915057930088	-0.0203774779444252	0.0905265370710562	-0.225099496829647	0.821901872408591	0.923530563206906
C1orf21	130.140126719796	-0.349610311758549	0.0645260867554235	-5.41812357355088	6.02277846307464e-08	1.67715855198495e-06
C1orf210	21.6049536180916	-0.51543950716882	0.149943496385408	-3.43755827757915	0.000586984391961136	0.00533908934089884
C1orf216	37.7560392002636	-0.169770261374234	0.10709810139825	-1.58518460325393	0.112924397675066	0.295678423560016
C1orf226	12.5747789502269	-0.1370333217489	0.197013331495033	-0.695553548122984	0.486708465424358	0.719564049786201
C1orf35	51.4074760570969	-0.0782666915996698	0.13944859214535	-0.561258384868388	0.574621406565725	0.782098454749457
C1orf43	396.284517900629	-0.0595625596868994	0.043910637853342	-1.35644942999538	0.174956215034824	0.39234132784019
C1orf50	39.174863859429	0.0851109241435996	0.121290771297565	0.701709810508134	0.482860153599705	0.716840494050245
C1orf52	50.8621958774536	-0.0152910737966679	0.105286666246337	-0.145232766330465	0.884527096393867	0.951033010234885
C1orf53	0.413605801156397	-1.17016967000293	1.08284719887826	-1.08064154500758	0.279856594664085	0.523638240424533
C1orf54	3.62732586333221	-0.224024852974889	0.360233168963908	-0.621888466348678	0.534015209589131	0.753778539133606
C1orf56	20.5158841724688	-0.083064643119997	0.147951557538067	-0.561431352952298	0.574503515419749	0.782098454749457
C1orf74	231.705276056545	0.313779688064569	0.0562345867384468	5.57983451579351	2.40747520443514e-08	7.32211013348905e-07
C2	0.202121095062698	0.590240708144723	1.52306217079651	0.387535531682233	0.698359785466058	0.860243844076498
C20orf144	0.11485849235689	0.992683579669859	1.76876465950651	0.561229881168486	0.574640835143414	0.782098454749457
C20orf194	144.231097737274	0.0819594808014386	0.0696178960244253	1.17727603794121	0.239085347777332	0.476579916360448
C20orf197	4.50706700940328	1.15293708395663	0.376066074983306	3.06578327760038	0.00217100614160083	0.0154989392897595
C20orf204	0.576769653851037	0.46428825703716	0.884351817860099	0.525004017248041	0.599580398283962	0.799974806538989
C20orf27	22.7895591255309	0.0228083187207939	0.1612626788434	0.141435816919194	0.88752566084315	0.952038299807777
C20orf96	13.0285191988816	-0.526039627189948	0.185476186026161	-2.83615723646459	0.00456599604458286	0.0277740978149392
C21orf58	6.86674847007878	-0.687078336780662	0.258075985321598	-2.6623102336487	0.00776063150132817	0.0421251233054526
C21orf62-AS1	0.649977153062148	-0.609940808473191	0.898018579755678	-0.679207337379519	0.497006498872012	0.727603469070265
C21orf91	60.6220760805055	-0.529160791023418	0.112230632267071	-4.71494083508496	2.41780994347688e-06	4.65506137979995e-05
C22orf15	7.26521260347607	-0.216522404272481	0.275179333834119	-0.786841080162665	0.431374902166359	0.673137122869022
C22orf23	345.565535298534	-0.0655582139584961	0.048616606530663	-1.3484736726153	0.177506082375638	0.396072226986667
C22orf24	0.241594125434675	0.6563081424518	1.4911758575755	0.440127929323433	0.659844454588128	0.836325901940761
C22orf39	28.2130840416359	-0.138473457085364	0.126583605862676	-1.09392883969182	0.273986189028872	0.517139523136944
C22orf46	126.557955703531	-0.0910868546147924	0.0698067540819987	-1.30484300283891	0.191946312738488	0.41643678586122
C2CD2	81.7697868925336	0.0276753498614814	0.0813579728061249	0.340167643156884	0.733730283769456	0.877397617764223
C2CD2L	33.7437634842713	0.17343270639241	0.126866235989631	1.36705172215076	0.171609094106319	0.387424149475701
C2CD3	109.545490937246	-0.113745941495655	0.0761919175196405	-1.49288724051779	0.135466705643547	0.332558888302641
C2CD4A	1.24132247619214	0.671687073353817	0.62422618847344	1.07603155035268	0.281913146335027	0.525928175671169
C2CD4C	1.38743765337283	-1.53105352152405	0.70005614393146	-2.18704390325864	0.0287393191479787	0.11379390708206
C2CD4D	0.533951777398625	0.141364466673557	0.888849366950791	0.159042096366125	0.873635707799185	0.9468639221157
C2CD4D-AS1	6.22766310061468	0.0220495394169706	0.26972209738011	0.0817491026176358	0.934846230756109	0.971635085522622
C2CD5	52.1242772482832	-0.166159369684974	0.1048325693524	-1.58499758912157	0.112966882032427	0.295710107418127
C2CD6	0.490517269559001	-1.78975639302199	1.05982364315819	-1.68873038884909	0.0912711092160995	0.255919351900227
C2orf15	2.30334022420669	-0.125686750588548	0.492010527345681	-0.255455409189328	0.798371379591332	0.912887547054753
C2orf16	3.50784044119571	-0.169261801673202	0.374176519557431	-0.452358159387986	0.65101098393619	0.83089166627224
C2orf27A	21.5192162224942	-0.108415399845716	0.147999680652468	-0.732538066080671	0.463840217465053	0.700873298630434
C2orf42	50.8427877877995	-0.0428247353718555	0.0981446498257115	-0.436343045167567	0.662587855266309	0.837811654070334
C2orf49	118.046491571098	-0.0815519077046475	0.0629447024822256	-1.29561193378706	0.195109215590674	0.420622536435094
C2orf50	0.111391413161425	0.758492947367111	1.99010521664276	0.381132083381331	0.703105241784433	0.862841360295137
C2orf66	5.94573282889295	0.0569127882974009	0.269904000600766	0.210863077874806	0.832994115899766	0.92922478906889
C2orf68	44.6646971776692	-0.0292709144465377	0.0978970523392871	-0.298996892624426	0.764942416495101	0.894861718677633
C2orf69	14.7638742674599	-0.510618087911834	0.216339693902185	-2.36026074874037	0.0182620938678289	0.0814554668050618
C2orf72	1.73815435419331	-0.020917846958859	0.526871826899408	-0.0397019652425877	0.968330734876862	0.985751673781608
C2orf73	0.167341289986315	-0.874752850336697	1.5962111639016	-0.548018251043019	0.58367937097877	0.788342481170784
C2orf74	57.0513303416805	0.000338084024249627	0.114868988633059	0.00294321407607769	0.997651658319982	0.998845328736626
C2orf76	24.5363392417598	-0.268494701393537	0.140713680730156	-1.9080923759533	0.0563792779351467	0.184131316276448
C2orf81	5.94542167241317	-0.848544242349363	0.287646869304179	-2.94995125238804	0.0031782407137104	0.0209001538825584
C2orf88	0.701536154448884	-1.96545983954941	0.820250755896283	-2.39616949502444	0.0165674271837888	0.0754772236880111
C2orf92	2.16273271179666	0.454761872513617	0.456247455934821	0.996743908591973	0.318888830857961	0.56646409279549
C3	1609.10366814824	1.50401725971997	0.0549729800333778	27.359209175249	8.39134594728858e-165	1.1666967775998e-161
C3AR1	0.723106784415883	-0.17323340972595	0.811347119528467	-0.213513310833751	0.830926607939423	0.928952181008608
C3orf14	16.7004800111637	-0.361011381369325	0.167289142075346	-2.15800844508323	0.030927175209898	0.119957524304502
C3orf18	16.9412476705792	-0.318731993082712	0.160420927841547	-1.98684795912373	0.0469392480919729	0.161883852606352
C3orf20	0.634081182650007	0.639288564402881	0.938063629810594	0.681498081885939	0.495556380046265	0.726355793494016
C3orf33	2.31576388895077	-0.457226545777307	0.482007670202039	-0.948587696925351	0.342830350775602	0.590780745331434
C3orf35	1.73988510815291	0.0275364309004379	0.545906227705376	0.0504416866907391	0.959770417473511	0.981925802123179
C3orf38	94.2436627770179	-0.221121245819974	0.082789685629573	-2.6708791576929	0.00756528768597091	0.0412603880099254
C3orf49	0.396453466233253	-0.55911988708168	1.10889006804405	-0.504215794869461	0.61410974225301	0.809100184984083
C3orf52	63.8132289556391	0.112659346055468	0.105395122640453	1.06892371518743	0.285104044862353	0.529475629255587
C3orf62	25.4921489513229	0.124300919821515	0.141433886264158	0.878862365341195	0.37947590649654	0.628445097006954
C3orf67	62.542825546212	-0.164084993964851	0.0860634367843695	-1.90655869781221	0.0565777578076897	0.184439835272909
C3orf70	0.0581633928049028	0.5416192514129	2.77299896980251	0.195318951543453	0.84514326159779	0.934888459810522
C3orf86	0.496132707031936	1.37439323704159	0.966072859890504	1.42266002296904	0.154834734824595	0.363071691767346
C4orf19	22.2619159235206	0.138573773529434	0.148073415545062	0.935845053748106	0.34935297079332	0.597894169574471
C4orf3	510.460222383379	-0.0953042009338793	0.0458333549017822	-2.07936340549606	0.0375839613586565	0.137714759433554
C4orf33	35.1936517382823	-0.250530089890702	0.14615599356251	-1.71412806128646	0.0865052091898771	0.246967424007181
C4orf36	6.8478083967356	-0.515468182453008	0.291550601757142	-1.76802304418629	0.0770570512846869	0.228506322860517
C4orf46	14.6214502651242	-0.38447507636778	0.203726192987882	-1.88721474999853	0.0591314471876295	0.189968402343274
C4orf47	8.80772176488118	-0.234263557667429	0.224875574755514	-1.04174745488531	0.297528781271798	0.543640075796071
C4orf48	1.30770189433399	-0.18792229324925	0.582295818126353	-0.322726503264141	0.746902378563072	0.883708296894873
C5	1.75379989069479	0.214931373630598	0.509182704258543	0.422110515210006	0.672944353117713	0.84456765899371
C5AR1	7.97705714333944	-0.464681843171204	0.25531872568796	-1.82000690281965	0.0687579536918121	0.21076789001954
C5AR2	0.65490249800527	-1.77925562816195	0.92449458731438	-1.92457116848095	0.0542830292534609	0.179636036113332
C5orf15	251.530902521294	0.157681229694636	0.0659563443634132	2.39069086100084	0.0168167059057144	0.0763201633142294
C5orf17	0.307468415781034	-1.40893744534685	1.30818300161803	-1.07701861559446	0.281471949256803	0.525721910752198
C5orf22	72.8469273320259	-0.125351156790853	0.0840296878064111	-1.49174845299484	0.135765101754369	0.333039408399344
C5orf24	136.562796613359	-0.139093526837905	0.100465895593675	-1.3844850137051	0.16620999376139	0.379950385034111
C5orf34	4.59911959614559	0.132417481572547	0.364215006216468	0.363569538081706	0.716179477322	0.869160895323492
C5orf38	39.3232969621691	-0.0833174403914373	0.123999059989761	-0.671919935508521	0.501634668296448	0.731135815678798
C5orf46	0.363765731980082	1.0219904881609	1.00976835191268	1.01210390108293	0.311488377351337	0.558298459037181
C5orf51	55.61252263296	-0.175225596596772	0.152151722883753	-1.15165042679568	0.249464750796646	0.488858489304009
C5orf60	0.181041810380919	-1.32563068945629	1.56404024544987	-0.847568144945654	0.396678521157833	0.643177627183442
C5orf63	23.1412631078534	-0.212221932915916	0.144338712974473	-1.47030501064152	0.141479164601487	0.342651728128399
C5orf66	80.1344785461196	0.0200722575196202	0.0833368132573472	0.240857032265397	0.809665925118971	0.918699369996941
C5orf66-AS1	0.167593612007989	-0.874752850636054	1.59565830664353	-0.548208126385213	0.583549002828195	0.788317331839271
C6orf120	59.0272210805871	-0.206451798801861	0.094716263689622	-2.17968689599485	0.0292806785655608	0.115327154477662
C6orf132	438.388192744245	0.150420373436361	0.0430937295174018	3.49053969384616	0.000482045998635399	0.0045837935336776
C6orf141	33.8713215104101	-0.0760979231814011	0.128319150296786	-0.593036370685097	0.553156811881142	0.767058299014493
C6orf163	2.4980539207786	0.71884785511609	0.423454089389027	1.69758156345418	0.0895867649386622	0.252872154804388
C6orf201	34.9657381877289	0.00394628193655479	0.117300088718466	0.0336426168101742	0.973162138187763	0.987371900814739
C6orf223	13.5617940346708	1.57864825787468	0.225955840946958	6.98653440981533	2.81759323654184e-12	1.56252000995119e-10
C6orf226	2.66924118857176	0.435499284971763	0.423511414056686	1.02830589806364	0.303805957516201	0.549719401389403
C6orf47	0.484085248032614	-0.900934193109311	0.970776129069193	-0.928055569282644	0.353378745242462	0.601468676383677
C6orf52	4.01942866783294	-0.490006502955754	0.3403020643144	-1.43991634004031	0.14989106956437	0.355679741709557
C6orf62	116.700878233527	-0.105242874106587	0.111845309218506	-0.940968153621711	0.346721179433395	0.595038596162144
C6orf89	454.953478882392	0.0363090459471953	0.0410034301326723	0.885512402979759	0.375880333149749	0.624903196974215
C6orf99	0.528794830244062	-0.442339304443215	0.877639447728159	-0.504010280745979	0.614254152534819	0.809180906814445
C7orf25	62.582836465841	-0.164199752678981	0.095180829110472	-1.72513471687037	0.0845031973154235	0.243117581578244
C7orf26	27.4196559236624	0.0606073009365531	0.132681277268043	0.456788645575925	0.64782296775567	0.828615722655022
C7orf31	10.8651934429611	-0.115005344243956	0.206805782319193	-0.556103136741368	0.578140350897795	0.784489503675538
C7orf50	90.3517058793725	0.0656880915997866	0.101767746544066	0.645470631221485	0.518622244453857	0.743055034094912
C7orf57	0.333134765400118	-0.433920660884366	1.04109391731034	-0.416793003656575	0.676829820294598	0.846417761132949
C7orf61	1.82253679196986	-0.319146929631326	0.502202874233057	-0.635494032404162	0.525106257559539	0.748356082919599
C7orf69	0.148585366381716	-0.874753054122972	2.15006011062134	-0.406850510737665	0.684117785845146	0.851783889024652
C8B	1.62058132526285	-1.23435723260734	0.573300137703716	-2.15307332307892	0.031312916445296	0.121053807072033
C8G	0.554506341542994	0.433703405576229	0.923840939351455	0.469456794024189	0.638743160954488	0.822787084109531
C8orf31	0.0390574802493769	0.336298727915179	3.00207074366912	0.112022252848098	0.910805762401668	0.960978981219874
C8orf33	139.616713859548	-0.0261775329836465	0.0622996539757662	-0.420187453911529	0.674348519254403	0.845120304527737
C8orf34	0.784943981819867	-1.06784637828782	0.853426915419716	-1.25124525485893	0.210845011978606	0.442633537334293
C8orf34-AS1	0.375015525397709	0.34782035504336	0.971975899307029	0.357848744286087	0.720456510087563	0.870376703357304
C8orf37	14.7121074236764	-0.674629031292523	0.174112853530817	-3.87466529674169	0.000106771348844187	0.00129231842607666
C8orf44	9.33687471680902	-0.288074860823185	0.239872134363831	-1.20095175534746	0.229769916267757	0.465688402764671
C8orf44-SGK3	11.0874075099258	0.026351101454144	0.209681976669075	0.125671752397355	0.899991762876589	0.956558277440096
C8orf48	13.7155640294395	-0.194993880975193	0.188400028383719	-1.03499921230396	0.300669279059518	0.546561914549612
C8orf58	41.4096890440861	0.144445969925068	0.115040762538751	1.25560685393068	0.209258545166641	0.440776710493309
C8orf76	26.5690534738183	-0.176423914879541	0.137152487738542	-1.28633404897374	0.198326504326003	0.425485000187992
C8orf82	23.4096368554729	0.0240508404271909	0.142807977025956	0.168413844436852	0.866257717377308	0.942406411410372
C8orf88	0.824404124771607	0.00249584503730785	0.84350891872332	0.00295888399269731	0.997639155589884	0.998845328736626
C9	1.36864882593732	0.199364091724612	0.599635023758414	0.332475729111068	0.739530063711846	0.88029551582594
C9orf116	4.06108668071572	0.122395347871051	0.352628132585231	0.347094677255983	0.728520192161831	0.874916432652396
C9orf131	0.60038811617632	-0.876562895639547	0.851586268533294	-1.02932953246096	0.303324850172846	0.549280696680105
C9orf147	5.28600423975939	0.332455858592872	0.284028176218564	1.17050309240109	0.241798570415415	0.479727772208343
C9orf152	1.00549416827638	1.4113910659825	0.788414561233526	1.79016362124804	0.0734276114616241	0.220498064964596
C9orf153	0.556550965480986	-1.096100120749	0.903416063911115	-1.21328385063655	0.225021315089719	0.459933401174976
C9orf16	33.7001253156227	0.023767554684883	0.168935505177692	0.140690109280957	0.88811475902512	0.952210414430826
C9orf163	0.894604917170739	0.375138769131676	0.719529382030222	0.521366852418431	0.602111238205912	0.801449099377466
C9orf24	0.618804414696684	-0.276720945654109	0.924918418080169	-0.29918416613272	0.764799529905896	0.894852079020669
C9orf40	16.86422643512	-0.0190761961551545	0.166274350218863	-0.114727233214534	0.908661327466372	0.960367743885157
C9orf43	2.78005737775408	-0.44441233474224	0.43474841427922	-1.02222876529416	0.306672639266118	0.552925428243329
C9orf47	0.677261038154612	1.0730814695398	0.900165303092594	1.1920937919437	0.233224470952173	0.469658010250781
C9orf64	31.9680774980767	-0.0497570725739344	0.123212299715466	-0.403832025608144	0.686336244490942	0.852990358767474
C9orf72	28.2916825127781	-0.282580131356941	0.151818714344373	-1.86129972564489	0.0627018618986739	0.198107372636525
C9orf78	410.519447858973	-0.00170552055869316	0.054310767026619	-0.0314029915625615	0.974948155407435	0.987838521940852
C9orf85	42.8664876451353	-0.449166809507919	0.131350133270276	-3.41961441777663	0.000627099540142166	0.00562770518619975
CA1	0.0901355981672694	0.290456610126764	2.10345337410832	0.138085594718681	0.890172770458437	0.952962427773993
CA10	0.287413942682651	0.428488750879468	1.12250363081604	0.381725937552614	0.702664658993162	0.862669706900827
CA11	75.5042300041595	-0.157054164075696	0.0809868012061009	-1.93925629530685	0.0524701377880808	0.175305738421729
CA12	1364.46404493028	0.203922179935784	0.0373498353839441	5.45978791712281	4.76703685698734e-08	1.38286695113649e-06
CA13	9.8458616900224	-0.105504544093181	0.234835649412242	-0.449269709932213	0.653237105583101	0.832368438084254
CA14	1.4523419633058	-0.574666841840539	0.542692995948883	-1.05891700488183	0.289637579144516	0.53489520664592
CA2	81.9176034032167	0.264853320370357	0.0770641934682066	3.43678832478308	0.000588655451655077	0.00535178812072213
CA3	0.464871935278785	-0.00545203980932393	0.97201433719699	-0.00560901171997735	0.995524679613632	0.99767738705037
CA3-AS1	0.794462346701771	0.464371405153012	0.790377489015853	0.587531162775434	0.55684702753383	0.770309671732358
CA4	3.63513821816799	-0.566314950365839	0.34231188072493	-1.65438298304612	0.0980497217921328	0.268543384646667
CA5B	10.4274637382941	-0.290511179426156	0.200697784294099	-1.44750566354259	0.147755351375121	0.352333985064962
CA5BP1	25.5895820445521	0.0703723093073866	0.135933669554266	0.517695943456405	0.604670428982641	0.803093414462451
CA5BP1-CA5B	15.1470289313182	-0.198268260532943	0.168081522768713	-1.1795958131922	0.238161008946393	0.475418320084252
CA9	97.2211306232059	-0.0899978224416351	0.078641953458263	-1.14439963001935	0.252457941591776	0.492344838501545
CAAP1	65.2263607612981	-0.178549019359103	0.101983538283901	-1.75076313651778	0.0799867188863897	0.234196973995724
CAB39	577.931788660908	0.00450967897664946	0.0329925356864898	0.136687856292784	0.891277528707253	0.953403169754484
CAB39L	46.2581766980164	-0.00105894859164963	0.117727146579732	-0.00899493976040985	0.99282317321819	0.996270618716764
CABCOCO1	0.141981534537527	0.0584923878547512	1.65119787616249	0.035424214565181	0.971741476395804	0.98695698151012
CABIN1	240.335343792459	0.12296866910954	0.0480055574269188	2.56155069747375	0.0104206031112732	0.0531961813692453
CABLES1	5.09799374663617	0.353227524603736	0.296269684259534	1.19224997821345	0.233163241943336	0.4695832906805
CABLES2	22.1365714026328	-0.434574212217676	0.153188588932735	-2.83685759654394	0.00455599273265173	0.0277479344621608
CABP1	0.76081242938996	1.01717680242454	0.781054563285561	1.3023120921869	0.192809719644122	0.417329166337465
CABP7	3.63831424052054	0.316834239020699	0.351152985489912	0.902268390452857	0.366914312658328	0.615582407851607
CABYR	110.991678481756	0.032740341137927	0.0732418437683413	0.447016888890486	0.654862865743062	0.833241145955369
CACFD1	14.3863586379619	0.164032449886926	0.200855400393182	0.816669353006325	0.414117409810764	0.658213312003535
CACHD1	40.7997770522354	0.107065378369603	0.107538732800598	0.995598288926528	0.319445366480302	0.567129155284484
CACNA1A	0.320223948809135	0.143561115775409	1.18475504726232	0.121173668858507	0.903553479621073	0.958142758815874
CACNA1B	0.396597630506901	0.389925691926873	1.09549090513377	0.35593695036588	0.721887783131457	0.871188070114562
CACNA1C	0.153949644400315	1.06880505685529	1.87020940958874	0.571489508808707	0.56766786990544	0.777878217835944
CACNA1D	0.518021391913837	-1.04266919120292	0.899595495947644	-1.15904225387941	0.246438962146578	0.485667145710555
CACNA1F	0.151757899437285	0.827525928090564	1.84475377299474	0.44858340457392	0.653732207563409	0.832835749736354
CACNA1G	0.812703411701704	-0.795570876364755	0.830655637853052	-0.957762567435311	0.338182498713501	0.58659083384943
CACNA1G-AS1	0.111715703102915	0.76104948141894	1.98860327586739	0.382705535415043	0.701938109706759	0.862386328511226
CACNA1H	0.210553936350288	1.27101774819675	2.91124098281447	0.4365896728233	0.662408953486942	0.837639854454838
CACNA2D1	7.40060996232166	0.0661648062494136	0.254189921978433	0.260296732987815	0.794634892472125	0.911374611755251
CACNA2D2	2.28205695182542	-0.547973908986519	0.489624228993436	-1.11917237043812	0.263066610204537	0.505138755808555
CACNA2D4	0.531128435365961	-0.165835117904107	0.991743304307672	-0.16721576761224	0.867200278330148	0.942861722487646
CACNB1	33.799591318806	0.160000873163242	0.126763764070108	1.26219724017307	0.206877821552866	0.437751581316071
CACNB2	3.18114034449377	-0.169805882373053	0.371048675869786	-0.457637753254358	0.647212715334528	0.828325038068682
CACNB3	140.526038410836	0.0299904293761674	0.0634511331163206	0.472653960665888	0.636460077949362	0.821877959722045
CACNB4	2.88259263372573	-1.42167461135685	0.435581166448516	-3.26385693612142	0.00109906647272899	0.00889535504851136
CACNG4	2.18150893906983	-0.931773627926505	0.531767612825361	-1.75221958888367	0.0797360565638935	0.233603603404002
CACNG8	0.600056926626365	0.68757561260683	0.892731486217444	0.770193079578864	0.441185368418681	0.682431021820565
CACTIN	102.229303309647	0.0070685068067805	0.0765484112966776	0.0923403462860279	0.926427633585733	0.967852383944372
CACTIN-AS1	13.8643150363454	-0.0570766981269801	0.175408661598359	-0.325392700718914	0.744883879186374	0.882696012928453
CACUL1	189.330659378057	-0.213023878578478	0.0550266532662788	-3.87128538505943	0.000108262951536363	0.00130809332815351
CACYBP	145.486314241349	0.0109263131695425	0.065020413992344	0.168044349438148	0.866548389333298	0.942574149112749
CAD	170.382080667606	0.247400114682315	0.0700854164363881	3.52997994820883	0.000415591163189571	0.00406915593133048
CADM1	3.74733042509369	-0.429673837954594	0.356022971913379	-1.20687110622495	0.2274817866325	0.462834010327335
CADM2	0.608883854626459	-1.17075104382817	0.860291010717423	-1.36087792298544	0.173552271357298	0.390272061225718
CADM4	35.8582626702976	0.0392524766855667	0.114738974551793	0.342102383596327	0.732273843716151	0.876723636213961
CADPS2	7.77555993853125	0.00664237724472694	0.240206970699456	0.0276527247539282	0.977939129449897	0.989272692794005
CAGE1	0.389004233242998	1.27612931263799	0.941934115130715	1.35479678688663	0.175482310614141	0.393179456503177
CAHM	0.781865900973388	-0.326160666985893	0.920368031930308	-0.354380699535847	0.723053596808303	0.871979659020483
CALB1	0.884780624417787	0.912982408693823	0.731382242483203	1.24829720447416	0.211922237585021	0.443603221270292
CALB2	0.519534838923481	0.611939304394488	0.894136120863196	0.684391660414886	0.49372788071271	0.724975290307682
CALCOCO1	494.635612525298	-0.0130934225467283	0.0443790614810309	-0.295036039739706	0.767966348696081	0.89667476320372
CALCOCO2	222.042929778625	0.00626904415883831	0.0538148266871779	0.116492880210873	0.907261928450657	0.959801985504894
CALCRL	4.05192206336175	-0.843878279663697	0.344368954535159	-2.45050626239753	0.0142655481097092	0.0675124954912446
CALD1	1707.60028207898	-0.0554965801983638	0.0225989473124171	-2.45571527873207	0.0140604508288127	0.066785425910893
CALHM2	8.50843055039586	-0.0890416810540791	0.260074034054728	-0.342370515294663	0.732072074606413	0.876693917325817
CALHM4	0.306386630156595	-0.973262331281406	1.23732793121639	-0.786583982085178	0.431525439027624	0.673161081490882
CALHM5	15.0136029945656	0.088845703057599	0.187929230473845	0.472761490235359	0.636383351366952	0.821870023678781
CALHM6	0.43727012128205	0.846417067282733	0.961709753576198	0.880116962664942	0.378795950870332	0.627778900271692
CALM1	914.426258882301	0.0110889140892674	0.0328627627456639	0.337430975450491	0.735792037404563	0.87833877150005
CALM2	761.868442105752	-0.150635954400828	0.0472245815303997	-3.18977849076036	0.00142381880808354	0.0109978702775183
CALM3	1510.15982993727	0.105274061246651	0.0311216883931326	3.38265906132138	0.000717876925944654	0.00631141570167692
CALML3	151.37357197761	-0.825870189076427	0.161207344320975	-5.12303079338658	3.00663224028643e-07	7.12839178528324e-06
CALML3-AS1	45.7189282166834	-0.747791333797428	0.102412125504183	-7.30178511690866	2.83974548300751e-13	1.74922929831459e-11
CALML4	51.3705328502453	0.165995487063248	0.0953432299451538	1.74103066529985	0.0816782034437606	0.237478750579265
CALML5	0.811985899584022	-0.422313077417377	0.822351148314997	-0.513543488426689	0.607571198367521	0.80446047045941
CALML6	1.51094014874366	0.583464074150969	0.623584677846992	0.935661338193003	0.349447582412288	0.597894169574471
CALR	7225.34763523877	0.113796379808835	0.0310435871744524	3.66569685292313	0.000246665984187474	0.00263988403620791
CALU	1661.62784493208	0.0684170370749756	0.04348089493996	1.57349652461037	0.115603892417134	0.299750867976489
CALY	0.0980492081354751	-0.874752996863386	2.4044631400114	-0.3638038705219	0.716004472167521	0.869160895323492
CAMK1	6.67737820905726	0.355664964446442	0.261838832074203	1.35833543721906	0.174357270524783	0.391539486705688
CAMK1D	29.7892941165752	-0.158360832848226	0.130680493398211	-1.21181691873222	0.225582470466186	0.460365148629096
CAMK1G	0.931799436288205	1.17720560085917	0.797572714723737	1.47598529780063	0.139947839124107	0.340041173025158
CAMK2A	0.799119635836868	0.935775178854001	0.846387083095412	1.10561136570241	0.268894768258671	0.511286183858066
CAMK2B	0.318815903947906	-0.325471495425941	1.19843525744839	-0.271580373994427	0.785944691736045	0.906518277387146
CAMK2D	101.699055469575	-0.404380028540656	0.0789009551707963	-5.12516011580973	2.97284998160286e-07	7.06550975481071e-06
CAMK2G	202.226399930393	0.0445597948356913	0.0533702347795862	0.834918471311189	0.403763613892264	0.649203596928211
CAMK2N1	515.341954967303	-0.246711040732961	0.0409419934575547	-6.02586781683532	1.68204615403016e-09	6.22453011182454e-08
CAMK2N2	0.602221029000874	1.51970952938353	0.863769403934598	1.75939263704066	0.07851084167233	0.23126184307362
CAMK4	3.0768504481899	-0.18803752563847	0.386015378484995	-0.4871244414574	0.626170146622254	0.816698063790014
CAMKK1	10.2841946356366	-0.148859992943769	0.228613575032946	-0.651142404480207	0.51495456554279	0.740677610947751
CAMKK2	251.726093821821	0.0520693513214431	0.0461222636754981	1.12894179886284	0.258922386477451	0.500339943689425
CAMKMT	36.1398470954825	0.112309367654473	0.111723792392148	1.00524127627417	0.314780684169782	0.5617167232641
CAMLG	60.6578355761372	-0.358829325162897	0.106572751580857	-3.366989402452	0.000759936086127493	0.00662017847087256
CAMP	0.321264202270488	-1.35481745388713	1.1649965225408	-1.16293690811398	0.244855101415214	0.483622988234108
CAMSAP1	207.598571764519	-0.0842528985240657	0.0515849306145341	-1.63328509935666	0.102409049173456	0.277052417256612
CAMSAP2	640.750362993001	-0.106480197558303	0.0469790992270942	-2.26654404426921	0.0234180936520718	0.0973938067193373
CAMSAP3	49.3632349109435	-0.144752032116696	0.11037770998656	-1.31142449081723	0.18971438908731	0.413665350463145
CAMTA1	67.1055133801394	0.00821616963670086	0.0870824551048501	0.0943493109697967	0.924831680092844	0.966956867149218
CAMTA2	226.928253034819	0.154235489411907	0.0634145481813287	2.43217832240771	0.015008316240867	0.0701914645911763
CAND1	399.986367960556	-0.244731218430608	0.0803330441602761	-3.04645766868156	0.00231555081707584	0.0163305060341961
CAND2	1.84467080752393	-0.0948975429477851	0.529453154152211	-0.17923690170425	0.857751689497666	0.93959128198509
CANT1	271.786419934578	0.213510471099145	0.0486531513769966	4.3884201753906	1.14177026555838e-05	0.000185979566686978
CANX	2614.29607198414	0.0142740260748817	0.0290872819613651	0.490730831909323	0.623616836727738	0.815389381803279
CAP1	3713.47614230153	0.108526740170705	0.0496907180088778	2.18404451614716	0.0289589770987722	0.114494293437972
CAP2	47.2502150231304	-0.0370132379854609	0.102797389092078	-0.360060097949641	0.718802191528749	0.870094125532549
CAPG	781.332711294869	0.190665066623948	0.0485761399647048	3.9250765244518	8.67021711770195e-05	0.00107975544591215
CAPN1	1912.43531948313	0.105341039594922	0.0574691974387932	1.83300001199971	0.0668025693004511	0.206992445559535
CAPN10	27.3664217720884	0.304646283524489	0.174092441481607	1.7499110296335	0.0801336671721873	0.234521400016031
CAPN10-DT	3.45970188615834	0.321132615771011	0.360423949771296	0.890985784864692	0.372936796373624	0.621571217871536
CAPN12	67.4212559502606	0.0831746468007159	0.0839120766178444	0.991211875014285	0.321582133236951	0.569779375883602
CAPN13	4.32554255587671	-0.843158498141888	0.345974808047178	-2.4370517116579	0.0148075616338903	0.0694360846070041
CAPN14	85.5236558656801	0.32554982892607	0.0930304827217727	3.49938879603253	0.000466326074098842	0.00446265340822712
CAPN15	44.1032412403372	-0.0339557896817746	0.117612110500991	-0.288709976694862	0.772803327376878	0.899624231050232
CAPN2	2582.30706435192	0.0408918742561884	0.0203563184779749	2.00880499587548	0.0445578182378863	0.155704297572862
CAPN3	59.0197255113898	0.029422190028986	0.0943633444667023	0.311796812578725	0.755194946574309	0.889338110900171
CAPN5	28.0282871000082	-0.351797167182194	0.144548035913707	-2.43377341627949	0.0149423455051319	0.0699669846661999
CAPN6	0.780186618070951	-1.46200212073401	0.820365584064079	-1.78213487880766	0.074727239197684	0.223469920261625
CAPN7	97.3979312124387	-0.458318312333496	0.0989208803942412	-4.63318068447132	3.6008999517832e-06	6.64374574042274e-05
CAPN8	2.40772936767284	-0.636357874197856	0.460504567149025	-1.38187092939715	0.167011335425439	0.38124494477028
CAPN9	1.16488552416428	-1.70744985586666	0.788584063640462	-2.16520968986401	0.0303716306182974	0.118307742642617
CAPNS1	1779.79401320079	-0.0508630408655053	0.0284904150180326	-1.78526851340397	0.0742177735166112	0.222219498769549
CAPNS2	185.905117348871	-0.0558501764295123	0.0745487157703456	-0.749176908715156	0.453750584931895	0.692777401674147
CAPRIN1	1569.67270955944	-0.0842413369324959	0.0344274323999976	-2.44692476492966	0.0144080911175047	0.0679722476011218
CAPRIN2	208.976810017229	0.144880444420744	0.0517785022819125	2.798081018874	0.00514072160886087	0.0304609272805105
CAPS	12.1386333100213	-0.750188228192068	0.217978500395086	-3.4415698191902	0.00057834919625115	0.00528772527244182
CAPS2	3.4832243434212	-0.210432268322505	0.408027691225106	-0.515730360580873	0.606042746760123	0.803727820360579
CAPZA1	516.11877935306	-0.140974165712801	0.0492296972664748	-2.86360009385644	0.00418856453767423	0.0258890881848722
CAPZA2	164.244472505998	-0.414444346273217	0.115648137556186	-3.58366641288855	0.000338804737472019	0.00343480948692336
CAPZA3	0.100517109698412	-0.634306608591557	2.83377814076152	-0.22383778019443	0.822883531392493	0.924058597414912
CAPZB	918.580482645108	0.12215716923293	0.0432984858507685	2.82128039428339	0.00478323745191895	0.0288342263863742
CARD10	157.848413209366	0.0910440279609138	0.0898527164560217	1.01325849180615	0.310936708337448	0.557515017298123
CARD11	127.614912917006	0.109655144273386	0.0772868239894767	1.41880774255023	0.155955074794532	0.364995254403699
CARD14	13.5669309690778	-0.192750011216152	0.19049188200053	-1.01185420182691	0.311607769693741	0.558409614904131
CARD16	22.959896835789	-0.359918492630042	0.146225322749983	-2.46139646581895	0.0138397335884783	0.066059444408958
CARD17	2.89205566004493	-0.534516052772276	0.44787937150896	-1.19343753424371	0.232698062478513	0.469232161373788
CARD18	1.56673870504549	0.192226118358231	0.577186532712149	0.333039853606731	0.739104199848392	0.88029551582594
CARD19	52.3462238751414	-0.138366650591314	0.117543524468179	-1.17715247366751	0.239134654153223	0.476579916360448
CARD6	157.582411515283	0.0406682104887722	0.0606634569972098	0.670390586059788	0.502608834207298	0.731828181058121
CARD8	36.1515664753299	0.257001192163096	0.116343586210123	2.20898461646985	0.0271757109303955	0.109292399433915
CARD8-AS1	2.08809897422232	0.0336471525878653	0.483730740943375	0.0695576066186044	0.944545780188747	0.975117384892802
CARD9	1.90249359864463	1.01244021767344	0.559992628953494	1.80795275745945	0.070613853623191	0.214698322520371
CARF	19.9290581768829	-0.664508578124841	0.168351618784028	-3.9471469471126	7.90880191577794e-05	0.000999641748640373
CARHSP1	97.7835313920243	0.292157066563873	0.0707846233250111	4.1274086495088	3.66874097326501e-05	0.000516356059613908
[truncated: 17,466 more rows]
