# Supplementary material for: Identification and characterization of endogenous retroviruses upon SARS-CoV-2 infection
Source: Front Immunol. 2024 Apr 5;15:1294020. doi: 10.3389/fimmu.2024.1294020 (PMC11026653; doi:10.3389/fimmu.2024.1294020)
Supplement: Supplementary Table 9 — Expression matrix of coding genes and transposable elements from primary human bronchial epithelial cells with or without SARS-CoV-2 infection (GSE147507). [file DataSheet_2.zip › supplementaryTable2/TableS12.txt]

gene/TE	RAW_LPS_24h_1.bam.T	RAW_LPS_24H_2.bam.T	RAW_LPS_24h_3.bam.T	RAW_DMSO_1.bam.C	RAW_DMSO_2.bam.C	RAW_DMSO_3_mock.bam.C
0610005C13Rik	3	3	4	3	6	9
0610009B22Rik	215	246	216	405	360	361
0610009E02Rik	11	12	8	6	15	14
0610009L18Rik	0	4	3	7	8	27
0610010F05Rik	1461	958	479	911	1000	431
0610010K14Rik	427	502	729	410	311	1128
0610012G03Rik	111	204	482	251	172	609
0610030E20Rik	546	1296	536	991	1203	647
0610031O16Rik	0	0	0	0	0	0
0610038B21Rik	11	13	22	21	19	5
0610039H22Rik	1	1	0	0	0	1
0610039K10Rik	183	322	47	422	329	18
0610040B10Rik	7	9	4	12	12	32
0610040F04Rik	20	82	47	52	71	8
0610040J01Rik	0	2	0	1	0	0
0610043K17Rik	0	0	0	0	0	0
1110002E22Rik	1	0	0	0	0	0
1110002J07Rik	12	47	43	27	52	41
1110002L01Rik	297	454	142	460	642	304
1110004F10Rik	2668	2260	2921	2426	1850	1675
1110006O24Rik	7	5	14	17	16	29
1110008P14Rik	179	159	392	173	181	355
1110012L19Rik	117	152	164	177	198	258
1110015O18Rik	0	0	0	0	0	0
1110017D15Rik	4	0	3	0	0	2
1110019D14Rik	74	123	35	150	208	141
1110020A21Rik	11	17	6	7	14	29
1110025L11Rik	0	0	0	0	0	0
1110028F11Rik	0	0	0	0	0	0
1110028F18Rik	0	0	0	0	0	0
1110032A03Rik	106	235	64	223	321	344
1110032F04Rik	0	0	0	0	0	0
1110036E04Rik	0	0	0	0	0	0
1110038B12Rik	448	596	645	836	435	1477
1110038F14Rik	220	268	294	257	213	518
1110046J04Rik	9	11	40	16	40	40
1110051M20Rik	541	448	599	465	604	595
1110058D11Rik	3	2	0	0	0	0
1110059E24Rik	628	774	673	1020	825	973
1110059G10Rik	280	287	338	393	373	430
1110065P20Rik	43	54	88	54	47	123
1190005I06Rik	0	5	1	2	7	22
1190007I07Rik	59	65	50	70	55	151
1190028D05Rik	0	0	0	0	0	0
1300002E11Rik	64	98	28	63	97	93
1300017J02Rik	1	0	6	0	0	4
1500004A13Rik	20	14	4	8	13	9
1500009C09Rik	0	0	0	0	0	0
1500009L16Rik	0	0	0	0	0	0
1500011B03Rik	111	146	144	164	140	263
1500012K07Rik	0	0	0	0	0	1
1500015A07Rik	42	142	73	123	127	160
1500015L24Rik	0	0	0	0	0	0
1500026H17Rik	0	1	0	1	0	6
1600002D24Rik	0	7	10	0	0	3
1600010M07Rik	2	10	20	22	18	43
1600012H06Rik	325	515	601	457	578	708
1600012P17Rik	0	0	0	0	0	0
1600014C10Rik	357	317	165	559	707	356
1600014C23Rik	0	7	1	1	4	6
1600019K03Rik	0	0	0	0	0	0
1600020E01Rik	139	86	55	83	124	152
1600023N17Rik	4	8	3	12	10	30
1600025M17Rik	0	0	0	0	0	0
1600027J07Rik	0	0	0	0	0	0
1600029I14Rik	0	0	0	0	0	0
1600029O15Rik	5	1	0	0	0	0
1700001C19Rik	5	4	3	4	6	5
1700001D01Rik	0	0	0	0	0	0
1700001F09Rik	0	0	2	0	0	1
1700001G01Rik	0	0	0	0	0	0
1700001G11Rik	18	30	12	21	22	22
1700001G17Rik	1	4	3	10	2	0
1700001J03Rik	0	0	0	0	0	1
1700001J11Rik	0	0	0	0	0	0
1700001K19Rik	1	6	0	6	15	10
1700001K23Rik	2	2	1	5	5	31
1700001L05Rik	50	34	35	38	67	25
1700001L19Rik	7	1	0	0	1	2
1700001O22Rik	0	7	17	4	2	5
1700001P01Rik	16	7	7	7	6	9
1700003C15Rik	0	0	0	0	0	0
1700003D09Rik	0	0	0	0	0	0
1700003E16Rik	0	4	0	5	4	7
1700003E24Rik	0	0	0	0	0	0
1700003F12Rik	3	20	110	36	48	109
1700003G18Rik	1	1	0	1	1	1
1700003H04Rik	0	0	0	0	0	0
1700003I22Rik	0	0	0	0	0	0
1700003L19Rik	0	0	0	0	0	0
1700003M07Rik	0	0	0	0	2	0
1700003P14Rik	0	0	0	0	0	0
1700006A11Rik	0	0	0	0	0	0
1700006F04Rik	0	0	0	0	0	0
1700006H21Rik	0	0	0	0	0	0
1700007F19Rik	1	0	0	0	0	0
1700007J10Rik	12	12	0	8	18	2
1700007K13Rik	0	0	0	0	0	1
1700007L15Rik	36	26	19	24	27	42
1700007P06Rik	0	0	0	0	0	0
1700008C04Rik	0	0	0	0	0	0
1700008J07Rik	37	52	23	64	71	62
1700008K24Rik	0	0	0	0	0	0
1700008O03Rik	0	3	2	6	0	6
1700008P02Rik	0	0	0	0	0	0
1700009C05Rik	0	0	0	0	0	0
1700009J07Rik	0	0	0	0	0	0
1700009N14Rik	0	0	0	0	0	0
1700010B08Rik	0	0	0	0	0	0
1700010D01Rik	0	0	0	0	0	0
1700010I02Rik	0	0	0	0	0	0
1700010I14Rik	8	33	7	28	27	13
1700010J16Rik	0	0	0	0	0	0
1700010K23Rik	0	0	0	0	0	0
1700010N08Rik	0	0	0	0	0	0
1700011B04Rik	0	0	0	0	0	0
1700011C11Rik	0	0	0	0	0	0
1700011L22Rik	3	12	2	1	3	2
1700011M02Rik	0	0	0	0	0	0
1700012A03Rik	0	0	0	0	0	0
1700012B07Rik	0	0	0	1	0	0
1700012B09Rik	0	2	0	0	0	0
1700012C14Rik	0	0	0	0	0	0
1700012D01Rik	17	20	7	18	27	37
1700012D14Rik	27	13	6	12	22	3
1700012D16Rik	0	0	0	0	0	0
1700012H19Rik	0	0	0	0	0	0
1700012I11Rik	0	0	0	0	0	0
1700012P22Rik	0	0	0	0	0	0
1700013D24Rik	0	0	0	0	0	0
1700013F07Rik	0	0	0	0	0	4
1700013G24Rik	0	0	0	0	0	0
1700013H16Rik	0	0	0	0	0	2
1700015F17Rik	0	0	0	0	0	0
1700015G11Rik	0	0	0	0	0	0
1700016A09Rik	2	1	0	2	2	4
1700016C15Rik	2	1	1	1	2	5
1700016D06Rik	3	1	0	1	2	0
1700016G22Rik	0	0	0	0	0	0
1700016H13Rik	0	0	0	0	0	0
1700016K05Rik	0	0	0	0	0	1
1700016K19Rik	0	0	0	0	0	0
1700016L04Rik	0	1	0	0	1	0
1700016L21Rik	0	0	0	0	0	0
1700016P04Rik	0	0	0	0	0	0
1700017B05Rik	1324	2826	897	3033	2971	1732
1700017G19Rik	1	4	0	0	1	3
1700017J07Rik	0	0	0	0	0	0
1700017L05Rik	0	0	0	0	0	0
1700017N19Rik	0	0	0	0	0	0
1700018A04Rik	0	0	0	0	0	0
1700018B08Rik	2	0	0	2	0	0
1700018B24Rik	0	0	0	0	0	0
1700018F24Rik	0	0	0	0	0	0
1700018G05Rik	0	0	0	0	0	0
1700018L02Rik	11	10	13	14	10	7
1700019A02Rik	4	1	0	0	0	0
1700019C18Rik	0	0	0	0	0	0
1700019D03Rik	4	26	2	23	62	21
1700019E08Rik	0	0	0	0	0	0
1700019G24Rik	0	0	0	0	0	0
1700019M22Rik	0	0	0	0	0	0
1700019N19Rik	0	0	0	0	0	0
1700019P21Rik	0	0	0	0	0	0
1700020A23Rik	1	1	0	0	0	1
1700020D05Rik	6	20	5	4	30	19
1700020D14Rik	0	0	0	0	0	0
1700020G17Rik	0	0	0	0	0	0
1700020L24Rik	0	3	10	6	5	25
1700020M21Rik	0	0	0	0	0	0
1700020N01Rik	0	0	0	0	0	0
1700020N15Rik	0	0	0	0	0	0
1700020N18Rik	0	0	0	0	0	0
1700021F02Rik	0	0	0	0	0	0
1700021F07Rik	0	0	0	0	0	0
1700021N21Rik	0	0	0	0	0	1
1700022A21Rik	0	0	0	0	0	0
1700022A22Rik	0	0	0	0	0	0
1700022E09Rik	0	0	0	0	0	0
1700022H01Rik	2	0	1	2	1	1
1700022H16Rik	0	0	0	0	0	0
1700022I11Rik	1	2	0	1	0	0
1700023C21Rik	0	0	0	0	0	0
1700023D09Rik	84	91	99	130	95	172
1700023F02Rik	0	0	0	0	0	0
1700024B18Rik	0	0	0	0	0	0
1700024F13Rik	14	3	0	9	4	6
1700024G13Rik	0	0	0	0	0	0
1700024I08Rik	0	0	0	0	0	0
1700024N05Rik	0	0	0	0	0	0
1700025B11Rik	0	0	0	0	0	0
1700025C18Rik	0	0	0	0	0	0
1700025F24Rik	0	0	0	0	0	0
1700025G04Rik	1186	1756	598	3477	3045	1742
1700025J12Rik	1	0	0	0	0	0
1700025K24Rik	0	0	0	0	0	0
1700025M24Rik	0	0	0	0	0	0
1700025N23Rik	2	1	0	0	0	0
1700026D11Rik	0	0	0	0	0	0
1700026F02Rik	0	1	0	0	0	0
1700026J14Rik	0	1	0	1	2	0
1700027A15Rik	0	1	0	0	0	0
1700027F06Rik	0	0	0	0	0	0
1700027F09Rik	0	0	0	0	0	0
1700027H10Rik	0	0	0	0	0	0
1700027I24Rik	13	0	2	0	0	0
1700027J07Rik	0	0	0	4	2	0
1700028B04Rik	2	0	1	0	0	0
1700028D13Rik	0	0	0	0	1	0
1700028E10Rik	12	3	3	5	21	3
1700028I16Rik	1	0	0	0	0	0
1700028J19Rik	16	8	17	5	14	8
1700028K03Rik	69	87	105	64	70	196
1700028M03Rik	0	0	0	0	0	0
1700028P14Rik	0	0	0	0	0	0
1700028P15Rik	0	0	0	0	0	0
1700029B22Rik	0	0	0	0	0	0
1700029F12Rik	0	0	0	0	0	0
1700029H14Rik	3	0	1	2	2	2
1700029I15Rik	0	2	1	0	5	3
1700029J03Rik	0	0	0	0	0	0
1700029J07Rik	11	24	14	11	31	69
1700029M20Rik	0	0	0	0	0	0
1700029N11Rik	0	0	0	0	0	0
1700029P11Rik	0	0	0	0	0	0
1700030A11Rik	0	0	0	0	0	0
1700030C10Rik	0	2	1	0	2	2
1700030C14Rik	0	0	0	0	0	0
1700030F04Rik	0	0	0	0	0	0
1700030J22Rik	13	18	11	20	36	15
1700030K09Rik	184	273	119	239	233	198
1700030L20Rik	0	0	0	0	0	0
1700030M09Rik	2	0	0	0	0	0
1700030N03Rik	0	0	0	0	0	0
1700030O20Rik	0	0	0	0	0	0
1700031A10Rik	0	0	0	0	0	0
1700031F05Rik	0	0	0	0	0	0
1700031L13Rik	0	0	0	0	0	0
1700031M16Rik	0	0	0	0	0	0
1700031P21Rik	0	0	0	0	0	0
1700034E13Rik	0	0	0	0	0	0
1700034G24Rik	0	0	0	0	0	0
1700034H15Rik	18	20	20	11	28	26
1700034I23Rik	1	3	0	1	1	1
1700034J05Rik	0	1	0	1	0	0
1700034K08Rik	0	0	0	0	0	0
1700034P13Rik	74	102	26	99	106	8
1700036G14Rik	0	0	0	0	0	0
1700037C18Rik	17	25	43	20	24	57
1700037H04Rik	270	222	506	284	271	523
1700039E22Rik	0	0	0	0	0	0
1700039M10Rik	23	0	0	0	2	0
1700040D17Rik	19	53	5	49	41	30
1700041A01Rik	0	0	0	0	0	0
1700041C23Rik	3	0	0	0	0	0
1700041M19Rik	0	0	0	0	0	0
1700042G07Rik	0	0	0	0	0	0
1700042G15Rik	0	0	0	0	0	0
1700042O10Rik	0	1	0	0	0	4
1700044C05Rik	0	0	0	0	0	0
1700044K03Rik	0	0	0	0	0	0
1700045H11Rik	0	0	0	0	0	0
1700046C09Rik	0	0	0	0	0	0
1700047A11Rik	18	21	8	15	32	0
1700047E10Rik	0	0	0	0	0	0
1700047G03Rik	0	0	0	0	0	0
1700047L14Rik	0	0	0	0	0	0
1700047M11Rik	0	0	0	0	0	0
1700048M11Rik	4	7	1	4	10	4
1700048O20Rik	0	0	0	0	0	0
1700049E15Rik	0	0	0	0	0	0
1700049E17Rik1	0	0	0	0	0	0
1700049E17Rik2	0	0	0	0	0	0
1700049E22Rik	0	0	0	0	0	0
1700049L16Rik	0	0	0	1	0	0
1700051A21Rik	0	0	0	0	0	0
1700052I22Rik	0	0	0	0	0	0
1700052K11Rik	19	19	6	29	34	33
1700054A03Rik	0	0	0	0	0	0
1700054K19Rik	0	0	0	0	0	0
1700054M17Rik	0	1	0	0	0	0
1700055C04Rik	0	0	0	0	0	0
1700055D16Rik	16	14	13	13	17	0
1700056E22Rik	1	3	2	0	0	10
1700057G04Rik	0	0	0	0	0	0
1700057H15Rik	0	0	0	0	0	0
1700057H21Rik	0	0	0	0	0	0
1700060C16Rik	0	0	0	0	0	0
1700060C20Rik	0	0	0	0	0	0
1700061F12Rik	0	0	0	0	0	0
1700061I17Rik	0	0	0	0	0	0
1700061J23Rik	0	0	0	0	0	0
1700061N14Rik	0	0	0	0	0	0
1700063A18Rik	0	0	0	0	0	0
1700063D05Rik	0	0	0	0	0	1
1700063H04Rik	0	0	0	0	0	0
1700063O14Rik	0	0	0	0	0	0
1700064J06Rik	0	0	0	0	0	0
1700064M15Rik	0	0	0	0	0	2
1700065D16Rik	22	9	2	5	10	0
1700065I16Rik	0	0	0	0	0	0
1700065J11Rik	0	0	0	0	0	0
1700065J18Rik	0	0	0	0	0	0
1700065L07Rik	0	0	0	0	0	0
1700065O20Rik	0	0	0	0	0	0
1700066B17Rik	0	0	0	0	0	0
1700066B19Rik	1	3	0	5	5	11
1700066C05Rik	0	0	0	0	0	0
1700066J03Rik	2	0	0	0	0	0
1700066M21Rik	156	201	79	251	334	216
1700066N21Rik	0	0	0	0	0	0
1700066O22Rik	0	0	0	0	0	0
1700067G17Rik	0	0	0	0	0	0
1700067K01Rik	11	8	1	15	15	6
1700067P10Rik	0	0	0	0	0	0
1700069L16Rik	0	0	0	0	0	0
1700069P05Rik	0	0	0	0	0	0
1700071K01Rik	1	0	1	0	0	0
1700071M16Rik	0	0	0	0	0	0
1700072B07Rik	0	0	0	0	0	0
1700072I22Rik	0	0	0	0	0	0
1700072O05Rik	0	0	0	0	0	1
1700073E17Rik	0	0	0	0	0	0
1700074H08Rik	0	0	0	0	0	0
1700074P13Rik	0	0	0	0	0	0
1700080N15Rik	0	0	0	0	0	1
1700080O16Rik	0	0	0	0	0	0
1700081H04Rik	0	0	0	0	0	0
1700083H02Rik	0	0	0	0	0	0
1700084D21Rik	0	0	0	0	0	0
1700084E18Rik	2	8	1	7	2	16
1700084F23Rik	0	0	0	0	0	0
1700084J12Rik	5	5	3	0	1	0
1700084M14Rik	0	0	0	0	0	0
1700085C21Rik	0	0	0	0	0	0
1700086L19Rik	0	0	0	0	0	0
1700086O06Rik	77	83	54	87	90	89
1700088E04Rik	88	112	162	97	129	63
1700091H14Rik	0	0	0	0	0	0
1700092C02Rik	0	0	0	2	0	0
1700092C10Rik	0	0	0	0	0	0
1700092E19Rik	0	0	0	0	0	0
1700092K14Rik	0	0	0	0	0	0
1700092M07Rik	1	1	1	2	3	0
1700093K21Rik	6	1	0	0	0	0
1700094D03Rik	240	106	83	104	173	269
1700094J05Rik	117	51	22	89	91	12
1700094M24Rik	0	0	0	0	0	0
1700095A21Rik	0	0	0	0	0	0
1700095B10Rik	0	0	0	0	0	0
1700095J03Rik	0	0	0	0	0	0
1700095J12Rik	2	0	0	0	1	1
1700096J18Rik	2	0	0	0	6	3
1700096K18Rik	5	47	10	42	54	63
1700096P03Rik	0	0	0	0	0	0
1700097N02Rik	0	0	0	0	0	0
1700099I09Rik	3	10	9	16	33	4
1700100I10Rik	0	0	0	0	0	0
1700100L14Rik	0	0	0	0	0	0
1700101I11Rik	41	78	81	43	55	31
1700101O22Rik	0	0	0	0	0	0
1700102H20Rik	15	9	10	13	14	1
1700102P08Rik	15	2	3	5	2	0
1700104L18Rik	0	0	0	0	0	0
1700105P06Rik	3	4	2	1	4	2
1700108F19Rik	0	0	0	0	0	0
1700108J01Rik	0	0	0	0	0	0
1700109G14Rik	1	0	0	0	0	0
1700109G15Rik	0	0	0	0	0	0
1700109H08Rik	180	135	148	74	79	117
1700109I08Rik	0	0	0	0	0	0
1700109K24Rik	6	9	3	10	8	1
1700110C19Rik	25	17	5	11	14	7
1700110I01Rik	0	0	0	0	0	0
1700110I07Rik	0	0	0	0	0	0
1700110K17Rik	52	72	30	41	71	10
1700111N16Rik	0	0	0	0	0	0
1700112H15Rik	0	0	0	0	0	0
1700112J05Rik	6	1	0	0	1	0
1700112J16Rik	2	0	0	0	0	1
1700113A16Rik	89	158	122	137	154	339
1700113B09Rik	0	0	0	0	0	0
1700113H08Rik	0	0	0	0	0	0
1700116B05Rik	0	0	0	0	0	0
1700119H24Rik	0	0	0	0	0	0
1700120C14Rik	9	4	3	8	3	2
1700120E14Rik	0	0	0	0	0	0
1700120G07Rik	0	0	0	0	0	1
1700120K04Rik	15	1	6	3	12	3
1700121L16Rik	0	0	0	0	0	0
1700121N20Rik	0	0	0	0	0	0
1700122C19Rik	0	0	0	0	0	0
1700122H20Rik	0	0	0	0	0	0
1700122O11Rik	0	0	0	0	0	0
1700123J17Rik	6	0	0	1	0	2
1700123K08Rik	6	1	0	0	0	0
1700123L14Rik	0	0	0	0	0	0
1700123M08Rik	15	40	10	51	35	61
1700123O12Rik	0	0	0	0	0	0
1700123O20Rik	441	348	347	415	399	377
1700123O21Rik	0	0	0	0	0	0
1700124L16Rik	3	1	7	1	6	11
1700125G02Rik	0	0	0	0	0	0
1700125G22Rik	0	0	0	0	0	2
1700125H03Rik	0	0	0	0	0	0
1700125H20Rik	1	0	0	0	1	0
1700126H18Rik	0	0	0	0	0	0
1700128A07Rik	0	0	0	0	0	0
1700128F08Rik	0	0	0	0	0	0
1700129C05Rik	0	0	0	0	0	0
1810006J02Rik	0	2	0	0	1	0
1810007C17Rik	0	0	0	0	0	0
1810007D17Rik	0	0	0	0	0	0
1810008I18Rik	0	0	1	0	0	0
1810009A15Rik	339	225	337	294	188	419
1810009J06Rik	0	0	0	0	0	0
1810010H24Rik	7	20	17	4	12	51
1810012K16Rik	4	4	0	7	7	4
1810013A23Rik	1	0	0	0	0	1
1810013L24Rik	742	1153	1452	1051	1232	756
1810014B01Rik	144	130	16	156	170	293
1810018F18Rik	0	0	0	0	0	0
1810019D21Rik	1	0	1	3	1	2
1810020O05Rik	0	0	0	1	3	0
1810021B22Rik	35	30	19	33	47	65
1810024B03Rik	7	9	11	19	6	5
1810026B05Rik	395	495	202	474	437	800
1810030O07Rik	1156	829	695	829	1091	606
1810034E14Rik	4	7	5	7	16	9
1810037I17Rik	1042	676	1473	838	719	1560
1810041H14Rik	2	10	0	8	11	18
1810044D09Rik	9	11	13	9	13	57
1810046K07Rik	0	0	1	0	0	0
1810053B23Rik	0	0	0	0	0	0
1810055G02Rik	301	223	291	217	181	180
1810058I24Rik	440	467	547	658	748	1260
1810062G17Rik	4	34	40	19	19	55
1810062O18Rik	35	28	16	17	37	7
1810063I02Rik	0	0	0	0	0	0
1810064F22Rik	0	0	0	0	0	0
1810065E05Rik	0	0	0	0	0	0
2010001A14Rik	34	57	17	52	87	198
2010003K11Rik	0	0	1	0	0	0
2010009K17Rik	8	2	4	5	4	0
2010010A06Rik	0	0	0	0	1	2
2010016I18Rik	37	219	45	125	224	110
2010106C02Rik	0	0	0	0	0	0
2010106E10Rik	0	0	0	0	0	0
2010109A12Rik	0	1	0	1	1	0
2010204K13Rik	44	37	84	39	27	101
2010300C02Rik	1	1	0	4	2	1
2010308F09Rik	0	0	0	0	0	0
2010310C07Rik	0	0	1	0	0	0
2010315B03Rik	210	485	117	376	608	360
2010320M18Rik	78	44	49	55	86	108
2200002D01Rik	8	5	4	3	5	12
2200002J24Rik	0	10	13	17	14	16
2210010C04Rik	0	0	0	0	0	0
2210016F16Rik	744	428	634	389	431	544
2210016L21Rik	522	474	335	738	675	881
2210039B01Rik	0	0	1	0	0	0
2210404E10Rik	1	0	0	0	0	0
2210406O10Rik	2	0	0	1	3	1
2210407C18Rik	0	0	0	0	0	0
2210408F21Rik	138	166	40	807	602	423
2210408I21Rik	100	45	50	54	48	36
2210409D07Rik	0	0	0	0	0	0
2210409E12Rik	0	0	0	0	0	0
2210414B05Rik	0	0	0	0	0	0
2210416O15Rik	0	11	7	2	3	2
2210417A02Rik	24	19	19	24	29	43
2210418O10Rik	91	76	19	114	168	39
2210420H20Rik	0	0	0	0	0	0
2300002M23Rik	0	0	0	0	0	0
2300003K06Rik	0	0	0	0	0	0
2300009A05Rik	74	119	197	128	104	383
2310001H17Rik	1	0	6	0	0	0
2310001K24Rik	3	5	2	9	8	4
2310002D06Rik	0	0	0	0	0	0
2310002F09Rik	0	0	0	0	0	0
2310002L09Rik	0	0	1	0	0	0
2310003N18Rik	0	0	0	0	0	0
2310005A03Rik	0	0	0	0	0	0
2310005E17Rik	0	0	0	0	0	0
2310008N11Rik	0	0	0	0	0	0
2310009B15Rik	60	90	124	71	74	257
2310010J17Rik	13	30	8	36	29	101
2310011J03Rik	359	346	577	425	391	533
2310015A10Rik	53	122	28	82	119	55
2310015D24Rik	0	0	0	0	0	0
2310016D03Rik	0	0	0	0	0	0
2310016G11Rik	0	0	0	0	0	0
2310020H05Rik	0	0	3	0	0	0
2310022A10Rik	656	724	1012	645	570	412
2310022B05Rik	392	294	212	353	537	411
2310030A07Rik	0	0	0	0	0	1
2310030G06Rik	0	0	0	0	0	0
2310033P09Rik	501	179	394	348	283	253
2310034C09Rik	0	0	0	0	0	0
2310034G01Rik	8	12	8	8	11	27
2310034O05Rik	0	5	5	5	5	9
2310039H08Rik	46	104	146	106	46	201
2310039L15Rik	0	0	0	1	0	2
2310040G24Rik	35	7	22	33	29	19
2310043L19Rik	25	22	10	7	23	19
2310043M15Rik	13	9	18	4	10	7
2310043O21Rik	0	0	0	0	0	0
2310050C09Rik	0	0	0	0	0	0
2310057J18Rik	0	0	0	0	0	0
2310057M21Rik	405	362	172	373	309	182
2310057N15Rik	0	0	0	0	0	0
2310061I04Rik	241	243	361	348	300	349
2310061N02Rik	0	0	0	0	0	0
2310065F04Rik	0	0	0	0	0	0
2310068J16Rik	42	24	12	48	34	4
2310069B03Rik	0	0	0	0	0	0
2310069G16Rik	0	0	0	0	0	0
2310075C17Rik	0	0	0	0	0	0
2310079G19Rik	0	0	0	0	0	0
2310081J21Rik	0	0	0	0	0	2
2400006E01Rik	0	0	0	0	0	0
2410002F23Rik	685	1002	694	775	771	779
2410003L11Rik	0	2	0	0	0	0
2410004B18Rik	279	216	266	220	244	288
2410004I01Rik	0	0	0	0	0	0
2410004P03Rik	3	0	2	0	0	0
2410006H16Rik	252	1188	461	1073	503	3112
2410012E07Rik	0	0	0	0	0	0
2410017I17Rik	3	11	12	8	1	3
2410018L13Rik	0	0	0	0	0	0
2410021H03Rik	0	0	0	0	0	0
2410022M11Rik	6	42	5	24	29	66
2410124H12Rik	0	0	0	0	0	0
2410131K14Rik	220	284	290	238	289	205
2410137M14Rik	0	0	0	0	0	0
2410141K09Rik	0	0	0	0	0	0
2500002B13Rik	60	101	253	72	103	223
2500004C02Rik	25	17	8	26	64	19
2510002D24Rik	172	253	163	251	216	468
2510003B16Rik	7	9	3	8	14	67
2510009E07Rik	2228	5715	1659	7514	8272	1880
2510039O18Rik	926	1070	985	1272	1175	1182
2610001J05Rik	854	1018	979	1077	920	1340
2610002M06Rik	519	745	424	649	743	461
2610005L07Rik	400	496	170	302	391	48
2610008E11Rik	294	301	73	311	449	139
2610016A17Rik	9	7	3	5	5	10
2610020C07Rik	988	478	512	510	494	272
2610024D14Rik	0	3	1	1	0	1
2610027K06Rik	6	15	9	9	16	10
2610028E06Rik	0	0	0	0	0	0
2610028H24Rik	7	1	1	7	16	10
2610035D17Rik	0	0	0	0	0	0
2610035F20Rik	7	3	2	9	8	5
2610037D02Rik	0	7	3	0	0	5
2610042L04Rik	0	0	0	0	0	0
2610044O15Rik8	78	79	36	99	130	86
2610203C22Rik	373	254	405	372	507	260
2610206C17Rik	22	28	31	42	47	7
2610301B20Rik	598	834	518	975	967	761
2610306M01Rik	34	41	38	50	62	118
2610307P16Rik	0	0	0	0	0	0
2610316D01Rik	0	0	0	0	0	0
2610318M16Rik	0	0	0	0	0	0
2610318N02Rik	428	291	203	252	226	595
2610507B11Rik	12088	7941	4673	10636	11352	5138
2610507I01Rik	22	51	5	27	76	36
2610524H06Rik	95	127	98	140	129	291
2610528A11Rik	80	172	70	171	145	257
2610528J11Rik	0	0	0	0	0	0
2700012I20Rik	11	9	2	6	13	15
2700038G22Rik	317	129	44	92	120	100
2700046A07Rik	0	0	0	0	0	0
2700046G09Rik	5	18	9	3	19	16
2700049A03Rik	914	638	152	812	928	278
2700054A10Rik	8	15	31	33	27	22
2700062C07Rik	144	145	154	167	166	245
2700069I18Rik	7	25	1	51	20	38
2700070H01Rik	0	0	0	0	0	0
2700081O15Rik	2	4	34	1	2	12
2700089I24Rik	0	0	0	0	0	0
2700097O09Rik	152	92	84	112	138	170
2700099C18Rik	244	533	144	416	355	1236
2810001G20Rik	29	38	14	40	58	75
2810002D19Rik	23	59	16	61	63	40
2810004N23Rik	618	496	201	484	426	167
2810006K23Rik	283	210	95	275	266	326
2810013P06Rik	54	152	35	255	256	181
2810021J22Rik	139	71	73	92	156	58
2810025M15Rik	606	564	1611	741	545	1644
2810029C07Rik	3	10	3	15	31	14
2810032G03Rik	0	0	0	0	0	0
2810047C21Rik1	17	8	5	19	17	27
2810049E08Rik	0	0	0	0	0	0
2810403D21Rik	31	38	18	50	57	67
2810404M03Rik	0	0	0	0	0	0
2810405F15Rik	4	7	2	4	2	9
2810408A11Rik	0	9	0	5	5	18
2810408I11Rik	33	44	38	67	40	226
2810410L24Rik	3	3	1	7	4	3
2810414N06Rik	13	55	5	31	43	99
2810425M01Rik	2	4	5	1	4	0
2810429I04Rik	27	23	4	31	27	7
2810433D01Rik	0	0	0	0	0	0
2810442N19Rik	0	0	0	0	3	0
2810454H06Rik	10	15	2	17	18	9
2810459M11Rik	0	0	0	0	0	0
2810471M01Rik	0	0	0	0	0	0
2900005J15Rik	18	59	8	13	45	42
2900009J06Rik	1	3	1	2	0	8
2900026A02Rik	511	440	243	637	580	257
2900040C04Rik	0	0	0	0	0	0
2900041M22Rik	0	0	4	6	1	18
2900052L18Rik	60	154	26	148	162	134
2900052N01Rik	0	0	0	0	0	0
2900057B20Rik	0	0	0	0	0	0
2900060B14Rik	0	0	0	0	0	0
2900076A07Rik	42	130	34	90	113	209
2900079G21Rik	0	0	0	0	0	0
2900092C05Rik	0	0	0	0	0	0
2900092D14Rik	0	0	0	0	0	0
2900093K20Rik	6	16	20	28	16	88
2900097C17Rik	2295	3276	1791	4178	4769	1616
3000002C10Rik	62	75	25	78	78	77
3010001F23Rik	0	0	0	0	0	0
3010003L21Rik	11	11	4	11	18	11
3100003L05Rik	0	0	0	0	0	0
3110009E18Rik	35	25	23	33	29	93
3110009F21Rik	0	0	0	0	0	0
3110015C05Rik	0	0	0	0	0	0
3110021A11Rik	8	3	2	4	3	0
3110039M20Rik	0	0	0	0	0	0
3110040M04Rik	0	0	0	0	0	0
3110040N11Rik	191	205	303	182	188	393
3110045C21Rik	20	8	6	23	12	12
3110056K07Rik	77	91	20	102	149	67
3110070M22Rik	6	4	6	15	5	21
3110082I17Rik	614	494	625	932	540	691
3110082J24Rik	0	0	0	0	0	0
3110099E03Rik	1	0	0	0	0	0
3200001D21Rik	3	5	3	3	4	3
3300002I08Rik	16	25	2	23	22	25
3300002P13Rik	4	2	1	1	5	5
3300005D01Rik	205	530	486	591	793	1094
3425401B19Rik	1	14	6	16	25	11
3632454L22Rik	3	9	1	2	10	0
3830403N18Rik	76	49	151	59	66	168
3830406C13Rik	515	699	313	630	823	735
3830408C21Rik	11	9	10	36	22	16
3830417A13Rik	0	0	0	0	0	0
3830432H09Rik	5	2	0	0	0	0
3930402G23Rik	0	0	0	0	0	0
4430402I18Rik	8	9	3	10	25	13
4631405J19Rik	0	0	0	0	0	0
4632404H12Rik	138	480	189	453	471	324
4632415L05Rik	364	2669	451	2932	1957	995
4632427E13Rik	4	15	7	10	12	7
4632428C04Rik	1	0	0	0	0	0
4732414G09Rik	0	0	0	0	0	0
4732416N19Rik	9	1	0	6	4	4
4732471J01Rik	146	130	52	129	144	63
4732490B19Rik	1	0	0	0	0	0
4732491K20Rik	19	32	7	43	36	51
4831407H17Rik	0	0	0	0	5	2
4831440E17Rik	19	44	7	16	67	40
4833411C07Rik	0	0	0	0	0	0
4833412C05Rik	0	0	0	0	0	0
4833415N18Rik	1	0	42	0	0	2
4833417C18Rik	114	62	2	51	78	16
4833418N02Rik	3	26	3	7	27	16
4833419F23Rik	7	26	34	21	26	23
4833420G17Rik	728	765	486	937	1336	1152
4833422C13Rik	0	0	0	0	0	0
4833422M21Rik	0	0	0	0	0	0
4833427F10Rik	0	14	42	6	5	2
4833427G06Rik	0	0	2	0	0	0
4833428L15Rik	1	1	0	1	4	0
4833438C02Rik	97	80	70	97	138	121
4833439L19Rik	1932	1195	1704	1402	1324	931
4921504A21Rik	0	0	0	0	0	0
4921504E06Rik	0	0	0	0	0	0
4921507G05Rik	2	2	0	6	13	2
4921507P07Rik	2	5	0	3	2	1
4921508D12Rik	0	0	0	0	0	0
4921509C19Rik	0	0	0	0	0	0
4921509O07Rik	0	0	0	0	0	0
4921511C10Rik	0	7	1	3	6	10
4921511C20Rik	0	0	0	0	0	0
4921511I17Rik	6	6	0	5	13	3
4921513H07Rik	0	0	0	0	0	0
4921513I03Rik	1	1	2	1	0	0
4921515E04Rik	0	0	0	0	0	0
4921517D22Rik	0	0	0	0	0	0
4921518K17Rik	0	0	0	0	0	0
4921524J17Rik	232	331	284	341	314	354
4921524L21Rik	0	0	0	0	0	0
4921525O09Rik	0	0	0	0	0	0
4921529L05Rik	0	0	0	0	0	0
4921531C22Rik	21	23	5	14	25	17
4921531P14Rik	0	0	0	0	0	1
4921533I20Rik	1	0	0	0	0	0
4921534H16Rik	0	0	0	0	0	0
4921536K21Rik	66	123	36	123	94	87
4921539E11Rik	0	0	0	0	0	0
4922502B01Rik	0	0	0	0	0	0
4922502H24Rik	0	0	0	0	0	0
4922502N22Rik	0	0	0	0	0	0
4930401C15Rik	0	0	0	0	0	0
4930401G09Rik	8	9	0	9	8	4
4930401O10Rik	0	0	0	0	0	0
4930401O12Rik	0	0	0	0	0	0
4930402F06Rik	0	1	0	0	0	1
4930402F11Rik	0	0	0	0	0	0
4930402H24Rik	787	1561	682	2173	1830	470
4930402K13Rik	0	0	0	0	0	0
4930404A05Rik	0	0	0	0	0	0
4930404H11Rik	0	0	0	0	0	0
4930404I05Rik	12	68	38	25	34	45
4930404N11Rik	137	451	417	444	538	519
4930405A10Rik	0	0	0	0	0	0
4930405A21Rik	1	4	5	5	1	3
4930405D11Rik	0	0	0	0	0	0
4930405J17Rik	0	0	0	0	0	0
4930405L22Rik	0	0	0	0	0	0
4930405O22Rik	0	1	1	0	0	2
4930406D18Rik	0	0	0	0	0	0
4930407G08Rik	0	0	0	0	0	0
4930407I10Rik	0	0	0	0	0	0
4930407I19Rik	0	0	0	0	0	0
4930412B13Rik	0	0	0	0	0	0
4930412C18Rik	0	0	0	0	0	0
4930412M03Rik	7	9	1	8	10	9
4930412O13Rik	4	16	2	6	35	11
4930413E15Rik	0	0	0	0	0	0
4930413F20Rik	0	0	0	0	0	0
4930413G21Rik	183	194	103	182	194	121
4930413M19Rik	0	0	0	0	0	0
4930414N06Rik	48	37	15	51	66	4
4930415L06Rik	0	0	0	0	0	0
4930415O20Rik	0	0	0	3	1	2
4930417O13Rik	0	5	0	2	1	2
4930417O22Rik	0	0	0	0	0	0
4930419G24Rik	0	0	0	0	0	0
4930422M22Rik	14	26	28	20	35	33
4930423M02Rik	0	0	0	0	0	0
4930425K10Rik	0	1	0	0	1	0
4930425L21Rik	0	0	0	0	0	0
4930425O10Rik	0	0	0	0	0	0
4930426D05Rik	0	0	0	0	0	0
4930426L09Rik	7	30	10	20	34	23
4930428D20Rik	0	0	0	0	0	0
4930428E07Rik	0	0	0	0	0	0
4930428G15Rik	0	0	0	0	0	0
4930428O21Rik	1	0	0	0	0	0
4930429B21Rik	8	12	15	7	6	5
4930429D17Rik	0	0	0	0	0	0
4930429F11Rik	0	0	0	0	0	0
4930429F24Rik	1	0	0	1	0	0
4930429H19Rik	0	0	0	0	0	0
4930430F08Rik	454	391	295	448	486	305
4930430F21Rik	0	0	0	0	0	0
4930430J02Rik	6	0	0	3	9	4
4930431F12Rik	0	0	0	0	0	0
4930431P03Rik	0	0	0	0	0	0
4930431P22Rik	1	1	3	0	0	0
4930432J09Rik	0	0	0	0	0	0
4930432K21Rik	233	364	73	414	314	355
4930432L08Rik	0	0	0	0	0	0
4930432M17Rik	0	0	0	0	0	0
4930432O09Rik	0	0	0	0	0	0
4930433B08Rik	0	0	0	0	0	0
4930433I11Rik	0	0	0	0	0	0
4930433N12Rik	0	0	0	0	0	0
4930434J06Rik	0	0	0	0	0	0
4930435F18Rik	0	0	0	0	0	0
4930438A08Rik	0	0	1	0	0	0
4930438E09Rik	0	0	0	0	0	0
4930440C22Rik	0	0	0	0	0	1
4930440I19Rik	35	142	70	78	73	131
4930441H08Rik	0	0	0	0	0	0
4930441J16Rik	0	0	0	0	0	0
4930442J19Rik	0	0	0	0	0	0
4930442L01Rik	1	0	0	0	0	0
4930443O20Rik	0	0	0	0	3	0
4930444F02Rik	0	0	0	1	2	2
4930444G20Rik	12	0	0	0	0	0
4930444M15Rik	0	0	0	0	0	0
4930444P10Rik	1	0	0	0	0	0
4930445N18Rik	2	0	1	7	7	2
4930447A16Rik	0	0	0	0	0	0
4930447C04Rik	0	0	0	0	0	0
4930447F24Rik	1	2	64	4	2	13
4930447J18Rik	0	0	0	0	0	0
4930447K03Rik	0	0	2	0	1	0
4930447M23Rik	0	0	0	0	4	0
4930447N08Rik	0	0	0	0	0	0
4930448C13Rik	0	0	0	0	0	0
4930448F12Rik	0	0	0	0	0	0
4930448H16Rik	0	0	0	0	0	0
4930448I06Rik	0	0	0	0	0	0
4930448I18Rik	0	0	0	0	0	0
4930448K20Rik	0	0	0	0	0	0
4930449E01Rik	0	0	0	0	0	0
4930449E18Rik	0	0	0	0	0	0
4930449I24Rik	0	0	0	0	0	0
4930451G09Rik	16	5	4	22	33	17
4930451I11Rik	0	0	0	0	0	0
4930452A19Rik	0	0	0	0	0	0
4930452B06Rik	0	0	0	0	0	0
4930452G13Rik	0	0	0	0	0	1
4930452N14Rik	0	0	0	0	0	0
4930453H23Rik	0	0	0	0	0	0
4930453L07Rik	0	0	0	0	0	0
4930453N24Rik	519	478	399	557	634	623
4930455B14Rik	0	0	0	0	0	0
4930455C13Rik	160	161	82	133	140	22
4930455D15Rik	4	3	2	2	3	0
4930455F16Rik	0	0	0	0	0	0
4930455G09Rik	26	80	80	85	77	184
4930455H04Rik	0	0	0	0	0	0
4930455J16Rik	0	0	0	0	0	0
4930456L15Rik	0	0	0	0	0	0
4930459C07Rik	2	3	6	3	1	3
4930459L07Rik	0	0	0	0	0	0
4930461G14Rik	0	0	1	1	0	4
4930463O16Rik	0	1	0	0	0	1
4930465K10Rik	1	0	0	1	0	0
4930465M20Rik	0	0	0	0	0	0
4930467D21Rik	0	0	0	0	0	0
4930467E23Rik	1	0	0	0	0	0
4930467J12Rik	0	0	0	0	0	0
4930467K11Rik	0	0	0	0	0	0
4930469K13Rik	24	85	86	30	41	16
4930470G03Rik	158	182	51	184	255	10
4930470H14Rik	0	0	0	0	0	0
4930470O06Rik	0	0	0	0	0	0
4930470P17Rik	0	0	0	0	0	0
4930471C04Rik	0	0	0	0	0	0
4930471G03Rik	0	0	0	0	0	0
4930471G24Rik	0	0	0	0	0	0
4930471M09Rik	4	0	0	0	1	0
4930473A02Rik	516	837	1262	980	910	875
4930473O22Rik	0	0	0	0	0	0
4930474G06Rik	0	0	0	0	0	0
4930474H20Rik	0	0	0	0	0	0
4930474M22Rik	0	0	0	0	0	0
4930474N05Rik	0	0	0	0	0	0
4930474N09Rik	0	0	0	0	0	0
4930477N07Rik	0	0	0	0	0	0
4930478L05Rik	0	3	0	2	0	0
4930478P22Rik	0	0	0	0	0	0
4930479D17Rik	0	0	1	1	1	0
4930480E11Rik	0	0	0	0	0	0
4930480G23Rik	0	0	0	0	0	0
4930480K15Rik	0	0	0	0	0	0
4930480K23Rik	17	44	7	30	53	21
4930480M12Rik	0	0	0	0	0	0
4930481A15Rik	47	37	53	30	35	85
4930482G09Rik	0	0	0	0	0	0
4930483J18Rik	0	2	0	1	1	9
4930483K19Rik	61	30	106	43	50	21
4930483O08Rik	0	1	0	0	1	0
4930484H19Rik	0	0	0	0	0	2
4930486F22Rik	0	0	0	0	0	0
4930486I03Rik	0	0	0	0	0	0
4930486L24Rik	3	2	0	3	4	4
4930487D11Rik	1	0	1	1	1	0
4930487H11Rik	6	50	11	22	43	3
4930488B22Rik	0	0	0	0	0	0
4930488L21Rik	0	0	0	0	0	0
4930500F04Rik	0	0	0	0	0	0
4930500G05Rik	0	1	2	1	3	2
4930500L23Rik	0	0	0	0	0	0
4930502A04Rik	0	0	0	0	0	0
4930502E09Rik	4	1	0	1	2	0
4930503B20Rik	0	0	1	0	0	0
4930503E14Rik	1	0	0	1	4	0
4930503E24Rik	5	2	7	1	4	0
4930503F20Rik	0	0	0	0	0	0
4930503H13Rik	0	0	0	0	0	0
4930503L19Rik	357	415	378	293	404	64
4930503O07Rik	0	0	0	0	0	0
4930504C09Rik	0	0	0	0	0	0
4930505A04Rik	0	0	0	0	0	0
4930505G20Rik	0	0	0	0	0	0
4930505K13Rik	0	0	0	0	0	0
4930505K14Rik	4	3	0	0	3	1
4930505N22Rik	7	12	8	3	2	3
4930506A18Rik	2	0	0	0	0	0
4930506C21Rik	39	36	22	31	27	28
4930507D05Rik	24	6	16	8	5	1
4930507D10Rik	0	0	0	0	0	0
4930509E16Rik	13	11	5	10	6	16
4930509G22Rik	10	1	0	1	4	6
4930509J09Rik	0	0	0	0	0	0
4930509K18Rik	0	0	0	0	0	0
4930511A02Rik	0	0	0	0	0	0
4930511A08Rik	0	0	0	2	0	1
4930511E03Rik	0	0	0	0	0	0
4930511M06Rik	0	0	0	0	0	0
4930512B01Rik	53	21	13	20	37	0
4930512J16Rik	0	0	0	0	0	0
4930512M02Rik	1	0	2	0	0	0
4930513D17Rik	0	0	0	0	0	0
4930513N10Rik	80	70	14	82	79	13
4930513O06Rik	0	0	0	0	0	0
4930515B02Rik	0	0	0	0	0	0
4930515G01Rik	11	7	3	9	7	1
4930515G16Rik	0	0	0	0	0	0
4930515L03Rik	0	0	0	0	0	0
4930515L19Rik	0	0	0	0	0	0
4930517E11Rik	0	0	0	0	0	0
4930517M08Rik	0	0	0	0	0	0
4930518J21Rik	0	0	0	0	0	0
4930518P08Rik	0	0	0	0	0	0
4930519D14Rik	0	0	0	0	0	0
4930519F16Rik	0	0	0	0	0	0
4930519F24Rik	0	0	0	0	0	0
4930519G04Rik	0	0	0	0	0	0
4930519H02Rik	0	0	0	0	0	0
4930519K11Rik	0	0	0	0	0	0
4930519L02Rik	0	0	0	0	0	0
4930520O04Rik	65	81	11	46	78	103
4930520P13Rik	0	0	0	0	0	0
4930521E06Rik	0	0	0	0	0	0
4930521O11Rik	0	0	0	1	0	0
4930521O17Rik	0	0	0	0	0	0
4930522H14Rik	0	0	0	0	0	0
4930522O17Rik	0	0	0	0	0	0
4930522P08Rik	28	14	5	16	14	17
4930523C07Rik	0	0	0	0	0	0
4930523O13Rik	0	0	0	0	0	0
4930524B15Rik	0	0	1	0	0	0
4930524B17Rik	0	0	0	0	0	0
4930524C18Rik	0	0	0	0	0	0
4930524O05Rik	0	0	0	0	0	0
4930524O08Rik	2	0	0	0	7	1
4930525C09Rik	0	0	0	0	0	0
4930525D18Rik	3	0	1	2	0	1
4930525G20Rik	0	0	0	0	0	0
4930526H09Rik	0	1	0	0	0	0
4930526I15Rik	65	73	125	57	80	54
4930526L06Rik	0	0	0	0	0	0
4930527F14Rik	0	0	0	0	0	0
4930527G23Rik	0	0	0	0	0	0
4930528A17Rik	10	25	3	22	36	0
4930528D03Rik	0	0	0	0	0	0
4930528G23Rik	0	0	0	0	0	0
4930528H21Rik	0	0	0	0	0	0
4930528P14Rik	0	0	0	0	0	0
4930529C04Rik	0	2	0	0	0	0
4930529K09Rik	0	0	0	0	0	0
4930529L06Rik	0	0	0	0	0	0
4930529N20Rik	0	0	0	0	0	0
4930532I03Rik	0	0	0	0	0	0
4930532M18Rik	0	0	0	0	0	0
4930533B01Rik	7	12	0	1	9	2
4930533N22Rik	0	0	0	0	0	0
4930533P14Rik	0	0	0	0	0	0
4930534H03Rik	0	0	0	0	0	0
4930539C22Rik	0	0	0	0	0	0
4930539J05Rik	104	47	99	61	48	24
4930539M17Rik	0	0	0	0	0	0
4930539N22Rik	0	0	0	0	0	0
4930540M03Rik	0	0	0	0	0	0
4930542C21Rik	0	0	0	0	0	0
4930542D17Rik	19	19	11	9	13	13
4930542M03Rik	0	0	0	0	0	0
4930543E12Rik	0	3	0	1	0	0
4930543N07Rik	0	0	0	0	0	0
4930544D05Rik	0	0	0	0	0	0
4930544G11Rik	0	0	0	0	1	0
4930544M13Rik	0	0	0	0	0	0
4930545E07Rik	0	0	0	0	0	0
4930545H06Rik	0	0	0	0	0	0
4930545L23Rik	0	0	0	0	0	0
4930546C10Rik	0	0	0	0	0	0
4930546K05Rik	0	0	1	1	0	0
4930547E08Rik	5	3	0	1	2	3
4930547E14Rik	0	0	0	0	0	0
4930548G14Rik	0	0	0	0	0	0
4930548H24Rik	16	1	1	0	1	4
4930548J01Rik	0	0	0	0	0	0
4930548K13Rik	0	0	0	0	0	0
4930549C15Rik	0	0	0	0	0	0
4930549G23Rik	214	227	98	222	191	86
4930550C14Rik	26	1	1	0	3	3
4930550C17Rik	0	0	0	0	0	0
4930550L24Rik	2	2	29	6	1	11
4930552N02Rik	0	0	0	0	0	0
4930552P12Rik	4	0	0	3	14	2
4930553C11Rik	0	0	0	0	0	0
4930553E22Rik	0	0	0	0	0	0
4930553J12Rik	0	0	0	0	0	0
4930553P18Rik	0	0	0	3	0	1
4930554C24Rik	0	0	0	0	0	0
4930554G24Rik	0	0	0	0	0	0
4930554H23Rik	0	0	0	0	0	0
4930554I06Rik	0	0	0	0	0	0
4930555B11Rik	0	0	0	0	0	0
4930555B12Rik	0	0	0	0	0	0
4930555G01Rik	0	0	0	0	0	0
4930555G21Rik	0	0	0	0	0	0
4930555K05Rik	0	0	0	0	0	0
4930555K19Rik	1	0	1	0	0	0
4930556C24Rik	0	0	0	0	0	0
4930556G01Rik	0	0	0	0	0	0
4930556J02Rik	0	0	1	0	0	0
4930556L07Rik	0	0	0	0	0	0
4930556M19Rik	4	3	8	2	17	2
4930556N09Rik	0	0	0	0	0	0
4930556N13Rik	2	0	0	1	3	1
4930557F10Rik	1	0	0	0	0	0
4930557J02Rik	0	0	0	0	0	4
4930557K07Rik	21	15	6	10	21	19
4930558C23Rik	0	0	0	0	0	0
4930558F17Rik	0	0	0	0	0	1
4930558G05Rik	0	0	0	0	0	0
4930558J18Rik	42	47	11	42	65	82
4930558K02Rik	2	0	0	0	0	0
4930559C10Rik	0	0	0	0	0	0
4930562C15Rik	8	9	3	8	14	15
4930562F07Rik	0	0	0	0	0	0
4930563E18Rik	0	0	0	0	1	0
4930563E22Rik	10	30	7	40	23	14
4930563F08Rik	0	0	0	0	0	0
4930563H07Rik	0	0	0	0	0	0
4930563J15Rik	0	0	0	0	0	0
4930563M20Rik	0	0	0	0	0	0
4930563M21Rik	0	0	0	1	3	0
4930564C03Rik	0	0	0	0	0	0
4930564D02Rik	2	4	0	6	8	6
4930565D16Rik	0	0	0	0	0	0
4930565N06Rik	45	93	4	52	88	12
4930567H12Rik	0	0	0	0	1	0
4930567H17Rik	0	0	0	0	0	0
4930567J20Rik	0	0	0	0	0	0
4930567K12Rik	0	0	0	0	0	0
4930567K20Rik	0	0	0	0	0	0
4930568D16Rik	2	3	0	0	0	2
4930568E12Rik	0	0	0	0	0	0
4930568G15Rik	0	0	0	0	0	0
4930570G19Rik	0	0	0	0	0	0
4930571K23Rik	0	0	0	0	0	0
4930571O06Rik	0	0	0	0	0	0
4930572K03Rik	0	0	0	0	0	0
4930572O03Rik	0	0	0	0	0	0
4930572O13Rik	0	0	0	0	0	0
4930573H18Rik	0	0	0	0	0	0
4930573O16Rik	0	0	0	0	0	0
4930577N17Rik	33	34	17	38	47	20
4930578E11Rik	0	0	0	0	0	0
4930578G10Rik	0	0	0	0	0	0
4930578I06Rik	0	0	0	0	0	0
4930578L24Rik	8	23	6	12	13	11
4930578M01Rik	0	2	0	0	2	1
4930578N18Rik	0	0	0	0	0	0
4930579D09Rik	0	0	0	0	0	0
4930579F01Rik	0	0	0	0	0	0
4930579G18Rik	399	203	66	245	263	32
4930579G24Rik	591	416	317	731	508	575
4930579H20Rik	0	0	0	0	0	0
4930579J19Rik	0	0	0	0	0	0
4930579K19Rik	1	1	6	9	3	13
4930579P08Rik	0	0	0	0	0	0
4930581F22Rik	63	97	34	70	129	43
4930583I09Rik	0	0	0	0	0	0
4930583K01Rik	1	1	0	0	2	1
4930583P06Rik	0	0	0	0	0	0
4930584F24Rik	0	0	0	0	0	0
4930586N03Rik	11	20	9	21	24	15
4930587E11Rik	0	0	0	0	0	0
4930589L23Rik	3	19	29	25	45	22
4930590A17Rik	0	0	0	0	0	0
4930590J08Rik	0	3	1	0	1	2
4930590L20Rik	0	0	0	0	0	0
4930591A17Rik	0	0	0	0	0	0
4930591E09Rik	0	0	0	0	0	0
4930592A05Rik	13	15	2	11	30	33
4930592C13Rik	0	0	0	1	1	4
4930592I03Rik	2	3	0	1	3	0
4930593A02Rik	0	1	0	2	0	2
4930593C16Rik	0	0	0	0	0	0
4930594C11Rik	12	16	5	8	7	2
4930594M22Rik	21	13	2	13	19	2
4930594O21Rik	0	0	0	0	0	0
4930595D18Rik	2	2	0	1	0	2
4930595M18Rik	0	0	0	0	0	0
4930596D02Rik	0	0	0	0	0	0
4930596I21Rik	3	0	1	2	3	2
4930597A21Rik	4	0	0	0	0	0
4930597G03Rik	0	0	0	0	0	0
4930598F16Rik	0	0	0	0	0	0
4930599N23Rik	111	127	40	95	131	6
4931400O07Rik	0	0	0	0	0	0
4931402G19Rik	22	26	13	33	60	35
4931403E22Rik	20	18	8	9	26	4
4931403G20Rik	19	10	5	9	19	2
4931406B18Rik	5	0	0	0	0	0
4931406C07Rik	666	749	341	962	1052	806
4931406H21Rik	0	6	1	2	3	16
4931406P16Rik	982	1302	614	1348	1579	445
4931408C20Rik	0	0	0	0	0	0
4931408D14Rik	0	1	0	0	0	0
4931414P19Rik	121	140	54	190	191	166
4931417E11Rik	0	0	0	0	0	0
4931419H13Rik	0	0	0	0	0	0
4931420L22Rik	0	0	0	0	0	0
4931422A03Rik	15	18	13	8	21	1
4931428F04Rik	67	122	39	50	69	77
4931428L18Rik	0	0	0	0	0	0
4931429L15Rik	0	0	0	1	0	1
4931429P17Rik	0	0	0	0	0	0
4931430N09Rik	0	0	0	0	0	0
4931431B13Rik	1	0	0	0	0	1
4931431C16Rik	21	51	36	80	92	10
4931440F15Rik	1	1	0	2	4	0
4931440J10Rik	4	3	3	0	5	0
4931440P22Rik	15	41	42	58	52	34
4932411N23Rik	0	0	0	0	0	0
4932412D23Rik	0	0	0	0	0	0
4932413F04Rik	0	0	0	0	0	0
4932414J04Rik	0	0	0	0	0	0
4932414N04Rik	0	0	0	0	0	0
4932415M13Rik	0	0	0	0	0	0
4932429P05Rik	0	0	0	0	0	0
4932435O22Rik	0	0	0	0	0	0
4932438A13Rik	3812	3560	1068	3847	5580	669
4932438H23Rik	0	0	1	0	0	0
4932441J04Rik	8	9	4	8	12	5
4932702P03Rik	16	17	12	14	34	19
4933400A11Rik	0	0	0	0	0	0
4933400B14Rik	0	0	0	0	0	0
4933400C23Rik	0	0	0	0	0	0
4933400F21Rik	1	4	2	0	0	7
4933400L20Rik	0	0	0	0	0	0
4933401B06Rik	0	0	0	0	0	0
4933401D09Rik	0	0	0	0	0	0
4933401H06Rik	0	0	0	0	0	0
4933402C06Rik	0	0	0	0	0	0
4933402D24Rik	3	2	1	0	5	0
4933402E13Rik	0	0	0	0	0	0
4933402J07Rik	0	0	0	0	0	0
4933402J10Rik	0	0	0	0	0	0
4933402J15Rik	0	0	0	0	0	0
4933402N03Rik	0	0	0	0	0	0
4933402N22Rik	0	0	0	0	0	0
4933403O08Rik	0	0	0	0	0	0
4933404G15Rik	0	0	0	0	0	0
4933404K08Rik	2	0	0	0	0	0
4933404K13Rik	3	0	1	0	2	1
4933404O12Rik	1141	938	254	1048	706	569
4933405D12Rik	1	0	0	1	2	0
4933405E24Rik	0	0	0	0	0	0
4933405L10Rik	3	1	1	4	1	3
4933405O20Rik	0	0	0	0	0	0
4933406C10Rik	3	3	1	5	4	10
4933406D12Rik	0	0	0	0	0	0
4933406F09Rik	0	0	0	0	0	0
4933406G16Rik	0	0	0	0	0	0
4933406I18Rik	0	0	0	1	0	0
4933406J09Rik	0	0	0	0	0	1
4933406J10Rik	0	2	0	0	0	0
4933406K04Rik	0	0	0	0	0	0
4933407E24Rik	0	0	0	0	0	0
4933407G14Rik	0	0	0	0	0	0
4933407I05Rik	0	0	0	0	0	0
4933407K13Rik	79	65	21	64	81	29
4933407L21Rik	2	0	0	0	1	0
4933408J17Rik	19	15	38	21	21	40
4933408N05Rik	0	0	0	0	0	0
4933409F18Rik	0	0	0	0	0	0
4933409G03Rik	0	0	0	0	0	0
4933409K07Rik	0	0	0	0	0	0
4933411E08Rik	0	0	0	0	0	0
4933411G06Rik	0	0	0	0	0	0
4933411K16Rik	2	1	3	7	8	5
4933412E12Rik	49	46	90	22	46	66
4933412E24Rik	0	0	0	0	0	0
4933412O06Rik	0	0	0	0	0	0
4933413J09Rik	21	1	5	2	1	2
4933413L06Rik	0	0	0	0	0	0
4933416E03Rik	0	0	0	0	0	0
4933416E14Rik	0	0	0	0	0	0
4933416I08Rik	0	0	0	0	0	0
4933416M06Rik	0	0	0	0	0	0
4933416M07Rik	36	69	137	26	31	7
4933416O17Rik	0	0	0	0	0	0
4933417A18Rik	0	0	0	0	0	0
4933417D19Rik	7	1	2	3	4	3
4933417E11Rik	0	0	0	0	0	0
4933417G07Rik	1	1	0	0	0	1
4933417O13Rik	0	0	0	0	0	0
4933421I07Rik	0	0	0	0	0	0
4933421O10Rik	83	111	7	112	133	104
4933422A05Rik	11	0	2	0	0	0
4933424G05Rik	2	0	0	0	0	3
4933424G06Rik	1	0	3	2	0	2
4933424L21Rik	0	0	0	1	0	0
4933425B07Rik	0	0	0	0	0	0
4933427D06Rik	0	0	0	1	0	0
4933427D14Rik	413	359	217	399	427	271
4933427E11Rik	0	1	1	1	3	1
4933427E13Rik	0	0	0	0	0	0
4933427I22Rik	0	0	0	0	0	0
4933428C19Rik	0	0	0	0	0	0
4933428G20Rik	7	15	22	7	11	9
4933428M09Rik	0	0	0	0	0	0
4933429K18Rik	0	0	0	0	0	0
4933429O19Rik	0	0	0	0	0	0
4933430H16Rik	0	0	0	0	0	0
4933430I17Rik	4	4	96	6	14	7
4933430M04Rik	0	0	0	0	0	0
4933430N04Rik	0	0	0	0	0	0
4933431E20Rik	0	0	0	0	0	0
4933431G14Rik	11	24	1	9	17	4
4933432G23Rik	0	0	0	0	0	0
4933432I03Rik	24	30	17	32	71	81
4933432I09Rik	0	0	0	0	0	0
4933432K03Rik	0	0	0	0	0	0
4933433F19Rik	0	0	0	0	0	0
4933433G08Rik	0	0	0	0	0	0
4933433G15Rik	11	48	2	17	27	4
4933433G19Rik	194	103	91	150	128	71
4933433H22Rik	0	1	1	0	0	2
4933434E20Rik	1011	933	737	1005	1091	995
4933436E23Rik	0	0	0	0	0	0
4933436H12Rik	0	0	0	0	0	0
4933436I01Rik	0	0	0	0	0	0
4933438B17Rik	0	0	0	0	0	0
4933438K21Rik	0	0	0	0	0	0
4933439C10Rik	75	158	76	79	107	383
4933439K11Rik	5	0	0	2	3	9
4933440J02Rik	0	0	1	0	0	0
4933440M02Rik	0	0	0	0	0	0
5031410I06Rik	0	0	0	0	0	0
5031425E22Rik	118	242	83	289	357	189
5031425F14Rik	0	3	0	6	11	19
5031426D15Rik	0	0	0	0	0	0
5031434C07Rik	0	0	0	0	0	0
5031434O11Rik	15	45	23	38	71	112
5031439G07Rik	3562	1488	1634	2502	3285	1681
5033403F01Rik	1	3	0	3	4	2
5033403H07Rik	0	0	0	0	0	0
5033404E19Rik	0	0	0	0	0	0
5033406O09Rik	22	13	22	27	26	40
5033417F24Rik	4	4	1	10	12	14
5033428I22Rik	1	1	0	1	1	0
5330411J11Rik	0	0	0	0	0	0
5330413P13Rik	0	0	0	0	0	0
5330416C01Rik	0	0	0	0	0	0
5330417C22Rik	0	4	0	1	0	1
5330434G04Rik	0	0	0	0	0	0
5330439B14Rik	0	0	0	0	0	0
5430401F13Rik	0	0	0	0	0	0
5430402E10Rik	0	0	0	0	0	0
5430402O13Rik	2	2	0	4	10	7
5430403N17Rik	0	0	0	0	0	0
5430405H02Rik	81	99	53	110	117	106
5430416N02Rik	188	219	129	116	91	584
5430421F17Rik	0	0	0	0	0	0
5430425K12Rik	7	18	2	9	52	35
5430427M07Rik	0	0	0	0	0	0
5430427O19Rik	271	751	366	525	498	397
5430428K19Rik	0	0	0	0	0	0
5430431A17Rik	10	21	3	6	21	13
5430434I15Rik	0	0	0	0	0	0
5430437J10Rik	21	60	20	14	11	24
5430440P10Rik	0	0	0	0	0	0
5530400C23Rik	0	0	0	0	0	0
5530401A14Rik	0	0	0	0	0	0
5530601H04Rik	197	186	45	211	225	91
5730403I07Rik	0	0	0	0	2	0
5730405O15Rik	8	19	3	16	24	12
5730408K05Rik	15	12	21	5	6	19
5730409E04Rik	92	196	47	322	329	248
5730412P04Rik	0	0	0	0	0	0
5730416F02Rik	2	3	8	1	1	1
5730420D15Rik	0	0	0	0	0	0
5730435O14Rik	0	0	0	0	0	0
5730455P16Rik	1016	1302	483	1120	1280	758
5730460C07Rik	0	0	0	0	2	0
5730480H06Rik	50	21	28	11	29	37
5730488B01Rik	0	0	0	0	0	0
5730507C01Rik	0	0	0	0	0	0
5730522E02Rik	0	0	0	0	0	0
5730596B20Rik	3	12	2	4	7	3
5830408C22Rik	49	88	49	98	147	56
5830411N06Rik	0	0	0	0	0	0
5830416I19Rik	0	0	0	0	4	2
5830417I10Rik	179	108	29	105	127	29
5830418P13Rik	2	0	0	0	1	0
5830428M24Rik	44	196	47	131	243	368
5830432E09Rik	32	52	147	55	94	36
5830444B04Rik	1	11	7	6	15	16
5830454E08Rik	9	17	8	23	23	63
5930403L14Rik	0	0	0	0	0	0
5930430L01Rik	0	0	0	0	0	0
5930438M14Rik	0	0	0	0	0	0
6030407O03Rik	0	0	0	0	0	0
6030440G07Rik	0	0	0	0	2	0
6030443J06Rik	25	19	0	11	43	1
6030458C11Rik	636	879	252	771	1064	380
6030466F02Rik	0	0	0	0	0	0
6030468B19Rik	1	0	0	1	3	2
6030469F06Rik	0	0	0	0	0	0
6030471H07Rik	0	0	0	0	0	0
6030498E09Rik	0	0	0	0	0	0
6230400D17Rik	101	83	182	96	73	140
6330403K07Rik	1	2	2	0	1	0
6330407A03Rik	1	2	0	1	1	3
6330409D20Rik	0	1	4	3	10	3
6330410L21Rik	0	0	0	0	0	0
6330415B21Rik	0	0	0	0	0	0
6330415G19Rik	4	5	0	6	16	1
6330418K02Rik	19	14	10	34	31	40
6330549D23Rik	494	273	189	303	262	104
6430411K18Rik	0	0	0	0	0	0
6430503K07Rik	0	0	0	0	0	0
6430548M08Rik	801	774	301	1568	1417	529
6430550D23Rik	7	14	4	14	32	11
6430553K19Rik	0	0	0	0	0	0
6430562O15Rik	121	72	76	84	81	54
6430571L13Rik	3	1	18	1	7	8
6430584L05Rik	0	0	0	0	0	0
6430628N08Rik	0	0	0	0	0	0
6430706D22Rik	1652	2091	705	2189	2382	1690
6430710C18Rik	4	0	0	0	0	0
6530402F18Rik	46	52	8	42	77	1
6530403H02Rik	0	0	0	0	0	0
6530411M01Rik	0	0	0	0	0	0
6720468P15Rik	9	3	0	2	4	1
6720483E21Rik	0	0	0	0	0	0
6720489N17Rik	0	2	0	3	3	10
6820408C15Rik	0	0	0	0	0	0
6820426E19Rik	0	0	0	0	0	0
6820431F20Rik	490	652	364	413	586	124
7420426K07Rik	0	0	0	0	0	0
7420700N18Rik	0	0	0	0	0	0
7420701I03Rik	0	0	0	0	0	0
7530416G11Rik	0	0	0	0	0	0
7630403G23Rik	0	0	0	0	0	0
8030423F21Rik	0	0	0	0	0	0
8030423J24Rik	0	0	0	0	0	0
8030442B05Rik	0	0	0	0	0	0
8030443G20Rik	0	0	0	0	0	0
8030451O07Rik	0	0	0	0	0	0
8030455M16Rik	2	0	0	0	0	0
8030462N17Rik	970	1094	796	1077	1255	408
8030474K03Rik	0	0	0	0	0	0
8430422H06Rik	0	0	0	0	0	0
8430423G03Rik	0	0	0	0	0	0
8430426J06Rik	0	0	0	0	0	0
8430429K09Rik	105	90	107	79	142	144
8430430B14Rik	0	0	0	0	0	0
8430431K14Rik	0	0	0	0	0	0
8430436N08Rik	0	0	0	0	0	0
8430437L04Rik	1	0	0	0	0	0
9030025P20Rik	89	164	26	112	126	119
9030204H09Rik	0	0	0	0	0	0
9030404E10Rik	0	0	0	0	0	0
9030612E09Rik	0	0	0	0	0	0
9030616G12Rik	0	0	0	0	0	0
9030619P08Rik	0	0	1	0	0	0
9030624G23Rik	0	0	0	0	0	0
9030625G05Rik	0	0	0	0	0	0
9130008F23Rik	124	200	204	502	269	161
9130015A21Rik	0	0	0	0	0	0
9130015G15Rik	0	0	0	0	0	0
9130015L21Rik	0	0	0	0	0	0
9130019O22Rik	134	89	37	114	126	38
9130019P16Rik	0	0	0	0	0	0
9130023H24Rik	69	103	28	125	234	52
9130024F11Rik	74	93	38	101	92	46
9130209A04Rik	0	0	0	0	0	0
9130221F21Rik	1	0	0	0	0	0
9130221H12Rik	678	491	588	607	487	536
9130227L01Rik	0	0	0	1	0	0
9130230L23Rik	6	20	48	5	7	4
9130401M01Rik	442	378	570	357	239	544
9130409I23Rik	1	0	2	0	1	0
9230009I02Rik	0	0	0	0	0	0
9230019H11Rik	0	0	0	0	0	0
9230020A06Rik	0	0	0	0	0	0
9230102K24Rik	0	0	0	0	0	0
9230102O04Rik	10	10	7	19	23	20
9230105E05Rik	3	6	2	0	4	1
9230112D13Rik	14	5	3	3	28	28
9230112J17Rik	0	0	0	0	0	0
9230114K14Rik	29	40	2	50	42	9
9230116L04Rik	8	12	2	16	21	3
9230116N13Rik	13	21	7	33	38	46
9230117E06Rik	0	0	0	0	0	1
9330020H09Rik	80	59	15	106	73	59
9330102E08Rik	4	11	0	2	14	6
9330104G04Rik	7	15	5	20	39	56
9330111N05Rik	61	123	69	53	93	68
9330117O12Rik	0	0	0	0	0	0
9330133O14Rik	38	149	61	139	180	87
9330136K24Rik	61	33	43	23	51	4
9330151L19Rik	65	157	89	130	151	193
9330158H04Rik	0	0	0	0	0	0
9330159F19Rik	0	0	0	0	0	0
9330159M07Rik	35	78	14	34	56	63
9330162012Rik	2	0	2	0	4	2
9330162B11Rik	0	0	0	0	0	0
9330175E14Rik	5	29	12	10	21	6
9330175M20Rik	0	0	0	0	0	0
9330178D15Rik	0	0	0	0	0	0
9330179D12Rik	0	0	2	0	1	0
9330182L06Rik	14	0	0	0	4	0
9330182O14Rik	0	0	0	0	0	0
9330188P03Rik	0	0	0	0	0	0
9330198I05Rik	12	1	2	2	1	2
9330199G10Rik	0	0	0	0	0	0
9430014N10Rik	0	0	0	0	0	0
9430015G10Rik	605	774	339	752	686	1180
9430018G01Rik	0	5	0	2	1	1
9430019J16Rik	0	0	0	0	0	0
9430021M05Rik	0	0	0	0	0	0
9430037G07Rik	31	26	2	26	44	19
9430038I01Rik	90	119	257	174	185	251
9430041J12Rik	0	0	0	0	0	0
9430060I03Rik	11	12	6	13	16	2
9430065F17Rik	1	3	0	0	4	4
9430069I07Rik	0	0	0	0	0	0
9430078K24Rik	0	0	0	0	0	0
9430083A17Rik	0	8	2	8	14	10
9430091E24Rik	122	84	32	151	188	67
9530002B09Rik	0	0	0	0	0	0
9530003J23Rik	0	0	0	1	3	0
9530014B07Rik	0	0	0	0	0	0
9530020I12Rik	0	0	0	0	0	0
9530026F06Rik	0	0	0	0	0	0
9530026P05Rik	0	0	0	0	0	0
9530027J09Rik	368	283	201	348	302	298
9530036O11Rik	0	0	0	0	0	0
9530051G07Rik	0	0	0	0	0	0
9530052C20Rik	5	9	1	3	18	3
9530052E02Rik	0	0	0	0	0	0
9530053A07Rik	1	1	4	0	2	3
9530059O14Rik	0	0	0	0	0	0
9530062K07Rik	10	18	6	13	22	42
9530068E07Rik	4876	3214	3445	3751	3870	2623
9530077C05Rik	12	25	3	23	21	35
9530080O11Rik	0	0	0	0	0	0
9530082P21Rik	143	280	127	267	324	228
9530091C08Rik	0	0	0	0	0	0
9630001P10Rik	0	0	0	0	0	0
9630013A20Rik	0	0	0	0	0	0
9630013K17Rik	40	35	35	38	31	9
9630028B13Rik	1	0	0	0	0	3
9630028H03Rik	0	2	0	0	0	0
9630028I04Rik	0	2	0	12	29	11
9830107B12Rik	0	0	0	0	0	0
9830132P13Rik	0	0	4	0	0	0
9830166K06Rik	2	0	0	0	0	0
9930012K11Rik	40	55	19	69	89	79
9930014A18Rik	265	386	116	403	240	137
9930021J03Rik	847	948	477	1077	1431	137
9930104L06Rik	217	249	178	255	247	144
9930111H07Rik	0	0	2	0	5	1
9930111J21Rik1	164	177	66	129	325	32
9930111J21Rik2	5	16	1	12	37	1
A030001D20Rik	12	12	2	4	7	7
A130010J15Rik	144	338	147	313	313	203
A130030D18Rik	0	0	0	0	0	0
A130077B15Rik	0	0	0	0	1	0
A1bg	0	0	0	0	0	0
A1cf	1	0	4	0	0	1
A230001M10Rik	0	0	0	0	0	0
A230009B12Rik	0	2	0	0	0	0
A230020J21Rik	19	14	31	10	15	2
A230028O05Rik	29	83	204	24	46	30
A230051N06Rik	0	0	0	0	0	0
A230056J06Rik	0	0	0	0	0	0
A230056P14Rik	69	91	22	100	127	47
A230057D06Rik	0	0	0	0	0	0
A230070E04Rik	0	0	0	0	0	0
A230072C01Rik	43	49	28	60	66	61
A230072E10Rik	3	2	0	1	6	0
A230077H06Rik	0	0	0	0	0	0
A230083G16Rik	7	6	3	3	13	3
A230103J11Rik	194	179	131	169	175	62
A230107N01Rik	4	5	0	11	24	7
A230108P19Rik	2	1	1	4	2	1
A26c3	0	0	0	0	0	0
A2m	0	0	0	0	0	0
A2ml1	0	0	0	0	0	0
A330008L17Rik	0	0	0	0	0	0
A330009N23Rik	1	3	4	1	4	4
A330015K06Rik	0	0	0	0	2	1
A330023F24Rik	26	37	15	27	39	41
A330032B11Rik	1	3	0	5	2	3
A330033J07Rik	0	0	0	0	0	0
A330035P11Rik	14	18	3	13	29	9
A330040F15Rik	157	51	17	28	37	5
A330041J22Rik	0	0	3	0	0	0
A330048O09Rik	0	0	0	0	0	0
A330049N07Rik	0	0	0	0	0	0
A330069E16Rik	5	17	14	16	10	52
A330070K13Rik	0	0	0	0	0	0
A330074K22Rik	0	0	2	0	0	0
A330076C08Rik	0	0	0	0	0	0
A330076H08Rik	0	0	0	0	0	0
A330093E20Rik	0	0	0	0	0	0
A330094K24Rik	0	0	0	0	0	0
A330102I10Rik	0	0	0	0	0	0
A3galt2	4	0	0	0	1	0
A430005L14Rik	613	527	355	742	480	1237
A430033K04Rik	205	312	119	203	269	127
A430035B10Rik	3	3	1	6	29	7
A430046D13Rik	66	88	52	96	109	139
A430057M04Rik	125	111	171	144	102	235
A430078I02Rik	9	4	4	10	16	23
A430085M09Rik	0	0	0	0	0	0
A430088P11Rik	0	0	0	0	0	0
A430089I19Rik	0	0	0	0	0	0
A430090L17Rik	0	2	0	0	2	1
A430093F15Rik	0	10	165	1	0	18
A4galt	0	0	1	0	0	0
A4gnt	1	0	0	1	0	0
A530006G24Rik	0	0	0	0	0	0
A530010L16Rik	0	5	0	1	3	2
A530013C23Rik	2	19	11	9	5	19
A530016L24Rik	0	0	0	0	0	0
A530021J07Rik	0	0	0	0	0	0
A530032D15Rik	2	3	27	4	7	16
A530040E14Rik	5	4	63	9	11	36
A530046M15Rik	0	0	0	0	0	0
A530053G22Rik	0	0	0	0	0	0
A530058N18Rik	0	0	0	0	0	0
A530064D06Rik	0	0	0	0	0	0
A530065N20Rik	0	0	0	0	0	0
A530072M11Rik	10	13	8	17	13	14
A530088E08Rik	21	23	9	22	20	5
A630001G21Rik	590	800	779	643	881	673
A630001O12Rik	7	9	3	7	7	5
A630010A05Rik	0	0	0	0	0	0
A630012P03Rik	0	0	0	0	0	0
A630019I02Rik	2	0	0	0	0	0
A630023A22Rik	0	0	0	0	0	1
A630023P12Rik	0	0	0	0	0	0
A630066F11Rik	4	21	3	21	23	15
A630072M18Rik	161	123	21	136	200	48
A630073D07Rik	0	0	0	0	0	0
A630075F10Rik	0	0	0	0	0	0
A630076J17Rik	0	0	0	0	1	0
A630077J23Rik	3	1	0	0	0	0
A630089N07Rik	179	64	12	68	98	13
A630095N17Rik	2	1	0	0	1	0
A730004F24Rik	0	0	0	0	0	0
A730006G06Rik	0	0	0	0	0	0
A730008H23Rik	836	1053	244	1080	1181	210
A730013G03Rik	0	0	0	0	0	0
A730017L22Rik	1	17	4	12	24	43
A730018C14Rik	0	0	0	0	0	0
A730020E08Rik	0	0	0	0	0	0
A730020M07Rik	0	0	0	0	0	0
A730035I17Rik	0	0	0	0	0	0
A730036I17Rik	0	0	0	0	0	0
A730043L09Rik	0	0	0	0	0	0
A730046J19Rik	0	0	0	0	0	0
A730056A06Rik	0	0	0	0	0	0
A730063M14Rik	12	36	14	51	30	174
A730081D07Rik	8	10	14	13	8	3
A730082K24Rik	0	0	0	0	0	0
A730085K08Rik	0	1	2	0	0	1
A730090N16Rik	4	5	7	0	0	3
A730098A19Rik	0	0	0	0	0	0
A830009L08Rik	0	0	0	0	0	0
A830010M20Rik	207	382	167	315	313	196
A830011K09Rik	0	0	0	0	0	2
A830018L16Rik	0	0	0	0	0	0
A830019L24Rik	0	0	0	0	0	0
A830019P07Rik	0	0	0	0	0	0
A830029E22Rik	0	0	0	0	0	0
A830035O19Rik	85	40	22	36	47	10
A830036E02Rik	0	0	0	0	0	0
A830052D11Rik	1	0	1	3	0	1
A830082K12Rik	2	0	0	0	0	0
A830082N09Rik	10	22	3	15	32	12
A930001A20Rik	0	2	0	0	1	3
A930001C03Rik	0	0	2	2	2	0
A930002C04Rik	0	0	1	0	0	1
A930003A15Rik	0	0	0	0	0	0
A930003O13Rik	2	0	0	0	2	1
A930004D18Rik	16	14	4	24	27	34
A930005H10Rik	67	174	85	184	124	598
A930006I01Rik	0	0	0	0	0	0
A930006K02Rik	12	28	2	30	17	38
A930007A09Rik	5	9	8	7	15	3
A930007I19Rik	11	17	2	11	13	8
A930009A15Rik	0	0	0	0	0	0
A930011G23Rik	1	6	2	6	5	1
A930012L18Rik	0	0	2	0	0	2
A930013F10Rik	33	49	9	31	62	51
A930015D03Rik	50	39	61	47	52	58
A930016O22Rik	11	11	1	10	19	27
A930017K11Rik	0	0	0	0	3	0
A930017M01Rik	0	0	0	0	0	0
A930018P22Rik	0	0	0	0	0	1
A930019D19Rik	7	9	7	1	6	1
A930024E05Rik	27	67	26	65	106	65
A930031H19Rik	0	0	0	0	0	0
A930033H14Rik	1	0	2	0	1	0
A930037H05Rik	125	140	57	114	159	10
A930041C12Rik	0	2	1	2	2	3
AA387883	0	0	0	0	0	0
AA388235	1	0	1	1	0	0
AA413626	3	7	1	4	5	1
AA414768	92	75	541	68	73	77
AA465934	14	28	10	25	21	47
AA467197	0	0	0	0	0	1
AA536875	0	0	0	0	0	0
AA543186	5	19	0	11	14	10
AA543401	0	0	0	0	0	0
AA545190	0	0	0	0	0	0
AA619741	0	0	0	0	0	0
AA623943	0	0	0	0	0	0
AA792892	0	0	0	0	0	0
AA986860	53	13	13	18	19	15
AAdacl4fm3	0	0	0	0	0	0
AB124611	1074	2717	1042	3859	3431	4057
AF067061	0	0	0	0	0	0
AF067063	0	0	0	0	0	0
AF357355	0	0	0	0	0	0
AF357359	0	0	0	0	0	0
AF357399	27	22	24	23	5	18
AF357425	0	0	0	0	0	0
AF357426	0	0	0	0	0	0
AF366264	0	0	0	4	0	0
AI115009	0	0	0	0	0	0
AI182371	7	13	14	11	33	11
AI197445	0	0	0	0	0	0
AI314278	0	0	0	0	0	0
AI413582	106	381	598	471	293	619
AI427809	0	0	0	0	0	0
AI429214	7	23	7	36	68	27
AI450353	51	42	13	40	37	47
AI463170	0	0	0	0	0	0
AI467606	311	700	562	779	722	609
AI504432	48	82	3	68	141	65
AI506816	1260	713	200	815	836	267
AI507597	1	0	0	1	1	0
AI593442	0	0	0	0	0	0
AI597479	671	1118	631	1003	1131	340
AI606473	0	0	1	0	0	0
AI646519	0	0	0	0	0	0
AI661453	18	57	3	29	32	23
AI662270	3151	3694	1731	3926	3193	2902
AI837181	132	230	336	353	277	401
AI839979	40	162	82	115	154	144
AI847159	6	8	0	11	5	2
AI854703	2	0	0	0	0	0
AI987944	557	563	301	529	878	323
AU015228	0	1	1	0	1	0
AU015791	0	0	0	0	0	0
AU015836	0	0	0	0	0	0
AU016765	0	0	0	0	0	0
AU018091	0	0	0	0	0	1
AU019990	0	0	0	3	14	1
AU021063	1	2	2	0	4	2
AU021092	0	0	0	1	0	0
AU022252	154	139	79	160	165	94
AU022751	0	0	0	0	0	0
AU022754	0	0	0	0	0	0
AU022793	5	19	405	24	14	35
AU023762	0	0	0	0	0	0
AU040320	806	1070	508	948	1049	508
AU040972	6	17	5	8	4	36
AU041133	2	0	0	0	0	0
AV039307	151	100	37	81	122	17
AV051173	6	4	6	6	7	1
AV064505	0	0	0	0	0	1
AV205837	0	0	0	0	0	0
AV320801	0	0	0	0	0	1
AW011738	5	1	1	2	9	8
AW046200	82	140	52	88	198	78
AW112010	0	0	0	0	0	0
AW146154	159	221	23	242	438	150
AW209491	229	402	238	429	358	242
AW495222	0	0	0	0	0	0
AW549542	0	0	0	0	0	0
AW549877	841	2773	1067	2485	3640	1048
AW551984	2	0	0	0	0	0
AW554918	332	468	212	579	584	245
AW822252	0	0	0	0	0	0
AY074887	9	11	8	15	4	11
AY358078	144	100	46	101	80	21
AY512915	0	0	0	0	0	0
AY512931	0	0	0	0	0	0
AY702102	0	0	0	0	0	0
AY702103	0	0	0	0	0	0
AY761185	0	0	0	0	0	0
Aaas	1236	622	1081	858	662	775
Aacs	528	374	695	598	569	245
Aadac	0	0	3	0	0	0
Aadacl2	0	0	0	0	0	0
Aadacl2fm1	0	0	0	0	0	0
Aadacl2fm2	0	0	0	0	0	0
Aadacl2fm3	0	0	0	0	0	0
Aadacl3	0	0	0	0	0	0
Aadacl4	0	0	0	0	0	0
Aadacl4fm1	0	0	0	0	0	0
Aadacl4fm2	0	0	0	0	0	0
Aadacl4fm4	0	0	0	0	0	0
Aadacl4fm5	0	0	0	0	0	0
Aadat	0	0	2	0	0	0
Aagab	1413	1610	513	3640	2787	2646
Aak1	1198	1250	714	1525	1696	512
Aamdc	58	32	27	57	76	126
Aamp	1981	1710	2113	2088	1814	2219
Aanat	0	0	0	0	1	0
Aar2	455	348	473	839	690	391
Aard	0	0	0	0	0	0
Aars	5454	9121	4770	5770	3770	6323
Aars2	283	218	175	299	239	136
Aarsd1	1126	1019	976	1431	872	3076
Aasdh	273	460	103	340	490	206
Aasdhppt	1296	1432	539	1560	1432	1156
Aass	0	0	1	0	0	0
Aatf	1531	949	802	1083	917	1037
Aatk	17	71	62	196	369	151
Abat	14	4	3	4	12	5
Abca1	300	376	33	424	1576	99
Abca12	0	0	0	0	0	0
Abca13	2	7	3	2	5	1
Abca14	0	0	0	0	0	0
Abca15	0	0	0	0	0	0
Abca16	0	0	0	0	0	0
Abca17	10	12	4	8	18	0
Abca2	1235	1021	696	1146	1523	566
Abca3	1510	1316	697	1527	2011	742
Abca4	0	1	0	0	0	0
Abca5	13	19	49	17	46	5
Abca6	0	0	1	0	1	0
Abca7	998	987	567	985	1489	942
Abca8a	0	0	0	0	0	0
Abca8b	0	0	1	3	0	0
Abca9	2	0	0	3	19	1
Abcb10	164	86	67	136	188	92
Abcb11	1	1	7	0	2	0
Abcb1a	34	45	19	38	39	22
Abcb1b	2498	3048	1306	3305	3197	1336
Abcb4	1149	1148	1022	1001	1052	814
Abcb5	0	0	0	0	0	0
Abcb6	511	241	218	468	375	204
Abcb7	3348	2133	1316	2443	2678	831
Abcb8	591	527	579	746	712	478
Abcb9	6	1	3	1	15	13
Abcc1	5255	5175	7052	3414	3616	1770
Abcc10	52	52	13	40	69	76
Abcc12	4	0	0	0	0	1
Abcc2	3	3	3	0	2	1
Abcc3	94	48	79	53	236	79
Abcc4	1837	964	729	1178	1630	421
Abcc5	578	788	778	1521	1904	565
Abcc6	0	0	4	0	0	1
Abcc8	0	0	0	1	0	0
Abcc9	0	2	0	4	9	2
Abcd1	1248	636	730	956	1283	610
Abcd2	77	353	47	432	564	210
Abcd3	1990	1212	1147	1447	2077	864
Abcd4	343	431	924	473	462	670
Abce1	11352	8724	6257	7543	7597	3165
Abcf1	4626	2835	2774	3340	3160	2321
Abcf2	5449	2858	3120	3720	2978	1577
Abcf3	849	859	761	1006	825	713
Abcg1	997	2274	850	6100	5585	1294
Abcg2	25	17	17	19	22	8
Abcg3	0	0	0	0	2	0
Abcg4	27	1	3	1	12	3
Abcg5	3	1	3	0	0	0
Abcg8	2	0	2	0	0	0
Abhd1	94	137	203	127	111	152
Abhd10	147	260	289	259	232	301
Abhd11	386	386	487	507	432	675
Abhd11os	21	17	15	25	27	35
Abhd12	944	1020	1886	1505	1526	1644
Abhd12b	0	0	0	0	0	0
Abhd13	623	841	532	1025	1138	368
Abhd14a	88	54	136	60	144	130
Abhd14b	5	13	22	10	54	29
Abhd15	65	36	2	74	85	15
Abhd16a	639	520	515	626	573	642
Abhd16b	0	3	0	0	1	0
Abhd17a	519	283	677	351	320	646
Abhd17b	472	490	695	658	741	347
Abhd17c	694	772	1451	765	760	582
Abhd18	225	185	59	188	382	58
Abhd2	471	513	242	540	566	39
Abhd3	20	2	4	0	19	4
Abhd4	400	556	775	663	863	412
Abhd5	539	433	1346	437	494	408
Abhd6	271	331	239	931	683	735
Abhd8	261	149	220	284	179	395
Abi1	2744	3673	4108	2611	3331	1447
Abi2	1431	1528	1083	1397	1539	679
Abi3	272	294	319	386	528	527
Abi3bp	4	9	3	2	5	2
Abitram	1086	1015	558	1074	1156	351
Abl1	1371	1419	780	1780	2320	732
Abl2	1913	3149	1560	2579	2656	874
Ablim1	2	0	2	0	4	1
Ablim2	0	15	4	5	11	24
Ablim3	0	0	0	0	0	0
Abo	0	0	0	0	0	0
Abr	3529	9320	10478	6969	5952	2238
Abra	0	0	0	0	0	0
Abracl	937	726	1161	733	669	1264
Abraxas1	595	780	190	601	587	561
Abraxas2	1526	1932	1546	2327	2261	1075
Abt1	399	280	298	334	303	292
Abtb1	85	139	156	237	277	478
Abtb2	36	28	244	5	9	19
Acaa1a	1374	1356	1227	3552	2572	2869
Acaa1b	135	195	199	441	270	379
Acaa2	617	688	466	1046	948	1196
Acaca	1244	1014	601	1064	1061	679
Acacb	63	53	9	72	116	60
Acad10	108	138	139	89	183	131
Acad11	424	453	327	626	664	468
Acad12	39	29	21	39	80	44
Acad8	722	447	250	678	610	644
Acad9	1343	1317	688	1293	1137	836
Acadl	2526	2409	2643	2568	2157	2421
Acadm	1519	1146	984	1553	1717	1599
Acads	631	464	652	738	681	956
Acadsb	1020	1135	1048	1213	1471	637
Acadvl	1526	1285	1138	1372	1337	1725
Acan	0	0	0	0	0	0
Acap1	104	62	688	52	76	265
Acap2	3952	5202	4405	5715	6402	1683
Acap3	574	330	241	536	466	269
Acat1	7587	6530	2763	7361	6120	6158
Acat2	793	287	1235	521	416	362
Acat3	1124	766	1282	956	720	1850
Acbd3	1217	1355	1563	1499	1408	561
Acbd4	219	431	454	389	393	590
Acbd5	1292	1597	1095	1775	2401	856
Acbd6	538	751	1108	758	587	1577
Acbd7	3	2	0	4	0	2
Accs	168	205	72	228	286	353
Accsl	5	0	5	12	13	1
Acd	320	385	478	456	372	440
Ace	0	1	0	0	0	1
Ace2	0	0	0	0	0	0
Ace3	0	0	0	0	0	0
Acer1	0	0	0	0	0	0
Acer2	3	9	2	8	11	10
Acer3	885	1183	839	1174	1519	1317
Ache	16	27	16	31	55	42
Acin1	6240	2377	1682	3654	3599	1954
Ackr1	0	0	0	0	0	0
Ackr2	0	0	0	0	1	2
Ackr3	0	0	0	0	0	0
Ackr4	11	11	20	23	23	14
Acly	7361	5049	6889	6101	6235	2744
Acmsd	5	3	1	2	1	3
Acnat1	2	1	7	0	0	0
Acnat2	0	0	0	0	0	1
Aco1	1152	709	1068	1272	1281	557
Aco2	7976	5157	6359	5793	5151	3261
Acod1	130	1166	33391	96	59	51
Acot1	15	10	0	25	23	20
Acot10	173	240	307	206	172	165
Acot11	45	75	62	105	107	40
Acot12	0	0	2	0	0	0
Acot13	220	477	682	594	521	1221
Acot2	81	241	87	128	162	178
Acot3	0	0	1	0	0	0
Acot4	0	0	2	0	0	0
Acot5	1	0	0	0	0	0
Acot6	34	47	4	30	52	12
Acot7	2083	1778	3534	1830	1228	2331
Acot8	150	126	200	165	140	278
Acot9	845	1045	1177	792	685	779
Acox1	1342	1174	920	1499	1734	651
Acox2	0	1	2	0	0	0
Acox3	250	861	957	1157	1328	963
Acoxl	4	4	1	0	8	2
Acp1	102	83	120	67	58	98
Acp2	577	844	521	837	832	585
Acp4	35	0	1	0	0	3
Acp5	21	81	178	136	206	162
Acp6	898	942	772	944	1047	1661
Acp7	0	0	0	0	0	0
Acpp	2	1	1	0	3	0
Acr	0	0	0	0	0	0
Acrbp	45	30	12	27	55	143
Acrv1	8	0	0	0	2	0
Acsbg1	139	272	30	148	103	153
Acsbg2	0	0	0	0	0	0
Acsbg3	33	61	25	50	64	146
Acsf2	14	25	90	58	66	77
Acsf3	205	224	147	288	294	340
Acsl1	1442	865	1706	1043	1186	452
Acsl3	1230	1378	1182	1566	1508	673
Acsl4	3822	3352	5543	2399	3138	1183
Acsl5	6980	5399	4120	6479	5313	4188
Acsl6	0	0	0	0	0	0
Acsm1	0	0	7	0	0	0
Acsm2	0	0	0	0	0	0
Acsm3	88	144	26	98	124	112
Acsm4	1	0	0	1	0	0
Acsm5	0	0	1	0	0	0
Acss1	33	118	5	271	250	153
Acss2	136	142	1533	213	263	278
Acss2os	9	8	64	8	15	3
Acss3	2	0	0	0	0	0
Acta1	6	3	5	2	5	1
Acta2	7	9	8	7	6	14
Actb	58884	45516	75002	33612	29245	26416
Actbl2	0	0	0	0	0	0
Actc1	2	0	0	0	0	0
Acte1	0	0	0	0	0	0
Actg1	5658	5569	7554	2631	2494	2891
Actg2	4	1	5	0	0	0
Actl10	2	1	0	4	3	0
Actl11	0	0	0	0	0	0
Actl6a	2251	1471	1767	1786	1380	968
Actl6b	0	0	0	0	1	0
Actl7a	10	1	0	0	0	0
Actl7b	4	0	0	0	0	0
Actl9	0	0	0	0	0	0
Actn1	848	520	4224	739	863	334
Actn2	0	2	9	1	2	0
Actn3	3	2	3	9	10	4
Actn4	8249	4625	6348	5428	3862	2511
Actr10	1697	1474	1758	1590	1382	1997
Actr1a	3335	2395	3194	3482	2890	2808
Actr1b	1587	1049	1939	1381	1323	817
Actr2	19307	14953	12198	14591	14472	7025
Actr3	7969	8641	9335	5619	5644	4408
Actr3b	161	165	21	227	217	317
Actr5	275	190	231	219	225	307
Actr6	733	397	363	518	562	451
Actr8	695	730	759	846	767	752
Actrt1	0	0	0	0	0	0
Actrt2	0	0	0	0	0	0
Actrt3	0	0	0	0	0	0
Acvr1	584	507	355	539	698	231
Acvr1b	320	320	291	386	506	174
Acvr1c	0	2	0	0	0	0
Acvr2a	750	365	338	393	532	150
Acvr2b	325	650	108	690	923	352
Acvrl1	136	303	647	285	315	356
Acy1	704	272	544	242	543	340
Acy3	6	3	8	1	17	9
Acyp1	132	191	174	189	201	686
Acyp2	0	0	0	0	0	0
Ada	181	95	88	163	178	253
Adad1	0	0	0	0	0	0
Adad2	0	0	0	0	0	0
Adal	464	340	89	396	624	184
Adam10	7724	7430	2683	20763	15408	4224
Adam11	3	0	0	0	2	0
Adam12	0	0	0	0	0	0
Adam15	3534	2850	4296	3075	3209	2770
Adam17	5941	11301	6226	4301	5244	2141
Adam18	11	0	0	1	0	0
Adam19	1	0	0	0	0	0
Adam1a	20	9	0	7	18	11
Adam1b	2	0	0	0	3	1
Adam2	2	0	0	0	0	0
Adam20	0	0	0	0	0	0
Adam21	2	6	0	3	0	0
Adam22	59	7	7	3	8	5
Adam23	1	0	0	0	0	0
Adam24	0	0	0	0	0	0
Adam25	0	0	0	0	0	0
Adam26a	0	0	0	0	0	0
Adam26b	0	0	0	0	0	0
Adam28	0	0	0	0	0	0
Adam29	0	0	0	0	0	0
Adam3	73	39	19	35	30	17
Adam30	13	0	1	0	0	0
Adam32	6	2	3	3	5	2
Adam33	1	0	0	2	1	0
Adam34	0	0	0	0	0	0
Adam34l	0	0	0	0	0	0
Adam39	0	0	0	0	0	0
Adam4	26	14	2	5	10	3
Adam5	0	0	0	0	0	0
Adam6a	0	0	0	0	0	0
Adam6b	2	1	0	1	0	2
Adam7	0	0	0	0	0	0
Adam8	2178	2983	10317	2489	1589	776
Adam9	3951	3871	3063	3404	3598	1439
Adamdec1	0	0	0	0	0	0
Adamts1	16	23	38	21	22	7
Adamts10	215	394	189	533	681	594
Adamts12	0	0	0	0	0	0
Adamts13	22	91	12	73	192	40
Adamts14	2	1	7	0	0	0
Adamts15	0	1	0	1	1	0
Adamts16	0	0	0	0	0	0
Adamts17	0	0	0	0	0	0
[truncated: 24,386 more rows]
