# Supplementary material for: Identification and characterization of endogenous retroviruses upon SARS-CoV-2 infection
Source: Front Immunol. 2024 Apr 5;15:1294020. doi: 10.3389/fimmu.2024.1294020 (PMC11026653; doi:10.3389/fimmu.2024.1294020)
Supplement: Supplementary Table 9 — Expression matrix of coding genes and transposable elements from primary human bronchial epithelial cells with or without SARS-CoV-2 infection (GSE147507). [file DataSheet_2.zip › supplementaryTable2/TableS9.txt]

gene/TE	SARS_10.bam.T	SARS_11.bam.T	SARS_12.bam.T	SARS_1.bam.T	SARS_2.bam.T	SARS_3.bam.T	SARS_4.bam.T	SARS_5.bam.T	SARS_6.bam.T	SARS_7.bam.T	SARS_8.bam.T	SARS_9.bam.T	control_10.bam.C	control_11.bam.C	control_12.bam.C	control_1.bam.C	control_2.bam.C	control_3.bam.C	control_4.bam.C	control_5.bam.C	control_6.bam.C	control_7.bam.C	control_8.bam.C	control_9.bam.C
A1BG	5	5	13	1	2	5	1	0	1	4	1	2	3	1	3	1	3	2	2	4	2	2	2	3
A1BG-AS1	15	10	12	4	4	3	7	2	2	6	2	10	3	5	7	4	2	5	3	4	7	4	5	6
A1CF	0	0	0	0	0	0	0	0	0	0	0	0	0	2	3	0	0	0	0	1	0	0	0	1
A2M	3	4	5	0	0	0	1	0	0	0	0	6	0	0	0	0	1	0	1	1	0	0	1	0
A2M-AS1	1	3	3	0	0	1	0	0	0	0	0	1	0	0	0	1	0	2	0	1	2	0	0	0
A2ML1	1299	1328	1271	323	294	336	312	311	308	318	325	1345	482	558	526	356	375	387	378	313	300	364	334	552
A2MP1	0	0	0	0	0	0	0	0	0	0	0	0	0	0	0	0	0	0	0	0	1	0	1	0
A3GALT2	0	0	1	0	0	0	0	0	0	0	0	2	0	0	0	0	0	0	0	0	0	0	0	0
A4GALT	586	602	585	262	295	288	273	203	189	214	199	552	384	359	368	221	253	244	263	282	266	264	284	392
A4GNT	0	0	0	0	0	0	0	0	0	0	0	0	0	0	0	0	0	0	0	0	0	0	0	0
AA06	0	0	0	0	0	0	0	0	0	0	0	0	0	0	0	0	0	0	0	0	0	0	0	0
AAAS	297	312	308	103	105	116	121	94	91	85	100	308	129	131	136	93	111	116	105	125	104	91	113	134
AACS	349	372	379	112	123	123	103	130	125	141	104	360	181	190	189	124	119	136	127	107	114	119	116	209
AACSP1	0	4	4	0	1	0	0	0	1	0	1	1	2	3	3	0	0	0	1	1	0	0	0	2
AADAC	2	0	2	0	0	1	2	0	3	1	0	0	0	4	0	1	0	0	0	0	0	0	0	0
AADACL2	0	0	0	0	0	0	0	0	0	0	0	0	1	0	0	0	0	0	0	1	0	1	1	0
AADACL2-AS1	0	0	0	0	0	0	0	0	0	0	0	0	0	0	0	0	0	0	0	0	0	0	0	0
AADACL3	0	0	0	0	0	0	0	0	0	0	0	0	0	0	0	0	0	0	0	0	0	0	0	0
AADACL4	0	0	0	0	0	0	0	0	0	0	0	0	0	0	0	0	0	0	0	0	0	0	0	0
AADACP1	0	0	0	0	0	0	0	0	0	0	0	0	0	0	0	0	0	0	0	0	0	0	0	0
AADAT	45	41	47	13	12	16	12	11	10	16	12	43	19	19	17	13	14	16	23	13	16	19	15	20
AAGAB	789	809	804	266	253	269	252	286	287	282	275	835	519	526	551	344	309	339	346	311	312	338	294	564
AAK1	595	678	607	176	211	215	192	193	221	199	226	572	448	501	464	257	246	238	260	298	269	287	286	471
AAMDC	78	86	95	29	18	22	24	26	28	27	25	98	62	51	54	45	31	46	35	33	25	34	34	53
AAMP	706	723	690	263	276	292	320	214	243	253	252	728	388	376	429	242	258	281	280	226	235	262	238	429
AANAT	3	2	2	4	1	0	1	1	0	0	1	2	2	3	1	1	1	1	0	1	0	0	2	0
AAR2	186	199	189	74	51	70	60	76	62	56	57	172	142	114	128	80	76	83	98	66	63	71	65	109
AARD	0	0	0	0	0	0	0	0	0	0	0	0	0	0	0	0	0	0	0	0	0	0	0	0
AARS1	830	816	901	278	264	309	279	325	304	309	282	810	455	487	464	334	336	365	344	278	274	308	283	452
AARS2	289	301	281	124	107	124	129	118	98	113	98	312	154	158	192	116	112	124	129	116	132	105	138	168
AARSD1	86	104	98	37	28	37	40	33	41	36	41	96	54	51	56	32	35	38	40	38	33	29	37	50
AASDH	110	97	96	35	34	35	40	33	45	36	40	99	85	82	84	32	41	35	34	43	50	40	52	78
AASDHPPT	170	192	138	58	62	68	60	52	46	52	51	174	130	148	160	78	85	90	61	64	80	83	79	176
AASS	138	149	153	62	48	50	52	64	72	49	66	135	100	98	89	55	56	56	62	60	59	63	68	106
AATBC	101	105	108	46	51	45	39	34	33	35	33	94	57	72	62	28	39	53	49	45	54	53	54	55
AATF	671	713	674	215	238	222	242	239	200	245	210	664	299	299	306	255	248	232	267	198	193	192	212	316
AATK	3	6	10	1	0	4	4	2	2	2	0	7	5	6	4	2	2	3	2	3	3	2	2	5
ABALON	205	211	215	80	77	73	70	63	55	81	74	198	99	105	92	67	70	69	76	61	58	71	65	106
ABAT	280	312	280	103	85	91	77	85	107	80	99	302	155	137	135	141	97	129	136	82	77	85	96	169
ABCA1	567	586	591	179	182	197	201	190	163	205	205	528	377	380	366	258	189	242	223	239	184	199	177	365
ABCA10	16	17	14	6	5	8	6	5	5	8	10	19	5	14	12	3	4	6	3	8	9	3	4	10
ABCA11P	35	36	39	5	6	6	9	7	4	11	9	26	6	8	5	6	7	6	6	6	9	8	6	9
ABCA12	463	512	484	146	154	151	143	152	156	133	170	436	265	256	254	155	163	184	148	174	181	175	193	271
ABCA13	13	23	17	8	6	6	6	5	9	4	5	13	15	16	10	7	10	7	11	13	16	4	17	5
ABCA17P	0	0	0	0	0	0	0	0	0	0	0	0	0	0	0	0	0	0	0	0	0	0	0	0
ABCA2	174	185	179	97	106	102	94	65	67	68	54	182	127	108	115	88	85	77	66	93	88	114	96	112
ABCA3	13	9	3	7	6	6	6	1	4	4	2	12	5	2	5	7	7	5	6	4	0	3	3	3
ABCA4	3	8	8	3	1	5	1	0	2	6	2	11	1	2	8	0	0	1	2	3	2	6	1	9
ABCA5	58	57	47	23	14	17	19	18	19	23	15	44	49	52	47	19	11	20	20	28	27	25	26	53
ABCA6	3	2	1	2	2	0	1	0	0	1	2	2	1	2	0	1	0	1	0	2	0	0	1	1
ABCA7	278	276	308	120	140	126	138	94	70	71	85	291	148	136	144	105	103	125	114	114	118	127	110	137
ABCA8	1	2	0	0	0	1	0	0	0	0	0	1	0	0	0	0	1	0	0	0	0	0	0	0
ABCA9	11	11	7	2	1	1	2	0	1	0	2	8	8	6	5	1	3	1	2	3	4	2	1	6
ABCA9-AS1	0	0	0	0	0	0	0	0	0	0	0	0	0	0	1	0	0	0	0	0	0	0	0	0
ABCB1	0	0	0	0	0	0	0	0	0	0	0	0	0	0	1	0	0	0	0	0	0	0	0	0
ABCB10	98	97	89	35	25	31	45	35	48	53	47	91	56	60	57	35	34	38	36	31	33	51	36	57
ABCB11	16	13	16	4	9	2	5	9	7	8	8	15	11	13	14	6	8	9	5	9	8	13	8	12
ABCB4	1	2	0	1	0	0	0	2	0	0	1	2	1	1	2	2	0	1	1	0	0	0	0	0
ABCB5	0	0	0	0	0	0	0	0	0	0	0	0	0	0	0	0	0	0	0	0	0	0	0	0
ABCB6	166	176	192	72	74	69	64	58	51	71	73	167	125	136	112	79	72	95	73	80	103	91	70	126
ABCB7	164	177	149	51	47	46	51	52	58	49	54	158	108	89	84	50	65	62	75	44	44	73	57	111
ABCB8	169	181	192	81	101	95	98	48	52	43	55	196	94	106	98	60	49	45	59	64	61	68	69	112
ABCB9	24	26	31	9	11	15	18	8	10	7	11	39	14	21	17	12	12	15	17	15	14	13	11	18
ABCC1	1109	1135	1111	405	413	383	389	388	378	379	352	1081	547	617	613	410	433	496	447	411	405	424	431	582
ABCC10	266	274	276	116	113	96	113	73	101	84	87	256	145	126	162	87	89	92	89	112	99	127	95	132
ABCC11	7	10	9	3	3	4	4	6	1	2	1	10	10	14	11	5	3	5	5	4	5	3	8	14
ABCC12	0	0	0	0	0	0	0	0	0	0	0	0	0	0	0	0	0	0	0	0	0	0	0	0
ABCC13	0	0	0	0	0	0	0	0	0	0	0	0	0	0	0	0	0	0	0	0	0	0	0	0
ABCC2	12	9	5	2	4	5	3	2	3	5	5	9	4	6	8	9	3	3	4	7	4	8	4	8
ABCC3	214	218	194	69	75	81	68	60	62	74	77	226	84	97	96	65	49	63	74	76	85	77	70	91
ABCC4	82	68	83	21	27	24	28	28	24	31	24	75	55	56	59	28	38	32	29	38	20	36	30	68
ABCC5	700	732	710	248	238	238	238	259	273	299	245	728	385	439	385	277	273	297	285	265	280	288	269	395
ABCC5-AS1	0	0	0	0	0	0	0	0	0	0	0	0	0	0	0	0	0	0	0	1	0	1	1	0
ABCC6	7	7	1	0	1	1	0	1	1	2	0	4	0	1	0	1	1	1	0	1	1	2	2	1
ABCC6P1	0	0	0	0	0	0	0	0	0	0	0	0	0	0	0	0	0	0	0	0	0	0	0	0
ABCC6P2	0	0	0	0	0	0	0	0	0	0	0	0	0	0	0	0	0	0	0	0	0	0	0	0
ABCC8	0	0	0	0	0	0	0	0	0	0	0	0	0	0	0	0	0	0	0	0	0	0	0	0
ABCC9	31	30	30	3	7	5	8	9	8	5	8	29	21	14	23	12	5	9	13	5	10	9	13	23
ABCD1	37	49	37	14	16	11	11	10	11	12	14	45	23	27	26	16	14	18	14	16	22	16	18	24
ABCD2	0	2	0	0	1	0	0	0	0	0	0	0	0	0	0	1	0	0	0	0	0	0	0	0
ABCD3	226	240	198	77	99	90	102	76	78	72	88	228	214	233	212	94	99	84	74	99	116	101	92	211
ABCD4	118	162	154	52	54	57	60	55	37	50	49	139	80	91	89	68	53	54	46	80	62	71	61	87
ABCE1	429	443	488	167	147	170	157	144	131	180	154	443	459	447	448	144	127	140	137	152	200	206	189	447
ABCF1	23	27	20	2	7	8	3	7	6	4	4	21	5	6	11	7	8	8	9	10	7	11	3	8
ABCF2	443	506	472	157	152	175	123	154	158	170	134	450	225	222	228	161	149	187	160	152	117	138	149	237
ABCF3	356	373	357	146	98	129	127	119	119	122	98	354	196	200	189	121	141	149	124	120	128	121	132	200
ABCG1	162	183	183	72	80	71	64	76	57	55	64	170	89	91	89	50	60	62	57	60	60	67	57	89
ABCG2	23	18	13	9	6	5	8	7	6	6	12	15	13	15	10	9	5	10	6	4	7	6	6	8
ABCG4	5	0	1	1	0	0	2	0	4	0	2	1	2	1	1	0	0	1	3	4	1	3	5	2
ABCG5	0	0	0	0	0	0	0	0	0	0	0	0	0	0	0	0	0	0	0	0	0	0	0	0
ABCG8	0	0	0	0	0	0	0	0	0	0	0	0	0	0	0	1	0	0	0	0	0	0	0	0
ABHD1	22	18	27	8	7	8	12	8	15	7	14	28	5	7	12	14	13	9	11	9	10	9	9	7
ABHD10	74	77	80	26	36	19	22	23	28	22	33	92	77	77	58	40	47	55	55	33	35	32	29	57
ABHD11	32	35	36	9	15	10	20	9	11	12	17	37	22	15	20	15	14	18	13	17	8	20	10	19
ABHD11-AS1	2	0	4	1	1	0	0	1	0	0	0	0	0	0	0	1	0	0	1	1	1	3	0	2
ABHD12	163	187	185	68	72	77	83	43	55	57	54	176	107	116	99	78	76	79	83	67	88	76	70	86
ABHD12B	4	5	4	1	3	4	2	1	3	2	4	1	1	7	4	2	3	1	6	2	0	1	3	3
ABHD13	46	57	61	28	25	20	22	18	28	23	18	59	77	57	68	31	23	30	27	30	42	25	33	82
ABHD14A	20	23	12	4	8	8	9	3	5	4	6	21	11	14	13	7	10	9	9	9	11	4	8	10
ABHD14A-ACY1	102	106	96	37	35	42	32	33	26	29	24	120	59	53	56	38	32	42	32	29	41	31	32	38
ABHD14B	294	355	345	115	116	106	131	122	111	111	120	318	172	175	195	175	161	174	181	134	137	122	133	154
ABHD15	90	80	86	37	40	33	39	17	26	20	42	92	47	43	41	39	29	35	39	27	40	33	35	57
ABHD16A	9	10	10	2	7	4	5	4	3	2	1	14	1	3	3	2	1	2	4	2	2	3	3	1
ABHD16B	12	9	9	5	5	5	1	1	3	1	2	12	3	2	3	4	2	4	2	1	2	1	0	5
ABHD17A	29	35	35	20	20	22	17	4	6	7	13	38	25	14	28	21	15	12	19	23	19	18	14	24
ABHD17B	46	37	37	25	23	20	18	14	16	25	16	44	48	37	37	19	15	13	17	36	22	29	20	49
ABHD17C	105	109	124	40	44	36	49	42	43	42	39	99	97	134	88	64	42	53	52	60	67	62	61	109
ABHD18	58	53	62	14	16	19	13	22	14	8	16	55	38	50	31	25	28	17	20	32	12	27	27	35
ABHD2	715	771	761	267	245	264	247	278	268	272	303	736	556	555	512	347	333	359	345	356	339	347	370	534
ABHD3	56	50	50	15	19	15	19	16	15	18	17	54	32	35	24	29	23	16	26	25	26	23	27	42
ABHD4	427	461	460	148	161	195	187	154	141	168	141	437	282	307	280	198	160	205	210	183	187	215	209	276
ABHD5	230	229	252	63	63	80	65	88	103	95	107	235	171	165	203	110	115	111	97	100	108	83	112	148
ABHD6	36	53	47	19	18	19	13	13	23	18	20	29	31	30	41	27	23	18	23	26	22	28	24	34
ABHD8	29	31	36	23	14	32	23	9	8	12	7	22	19	20	25	8	10	14	13	15	19	16	19	24
ABI1	1320	1405	1360	402	414	435	417	454	475	522	473	1377	734	719	786	497	496	507	475	470	441	487	461	733
ABI2	209	170	203	51	61	50	49	81	64	60	78	212	118	157	127	76	69	79	67	86	90	85	85	138
ABI3	0	0	0	0	0	0	0	0	0	0	0	0	0	0	0	0	0	0	0	0	0	0	0	0
ABI3BP	13	18	9	1	3	4	4	7	4	3	4	5	8	6	5	6	10	7	4	8	7	8	3	9
ABITRAM	168	201	170	60	56	71	62	73	58	74	68	161	137	151	138	83	74	78	64	73	69	84	61	127
ABL1	627	672	637	242	262	290	241	218	212	184	183	670	307	340	291	205	218	238	208	198	212	227	190	312
ABL2	543	575	575	178	185	199	191	188	168	211	198	568	340	328	356	206	192	206	222	200	187	203	180	376
ABLIM1	917	930	970	269	312	305	313	322	332	334	363	907	673	721	644	441	441	441	456	436	407	412	420	685
ABLIM2	10	6	11	1	1	1	0	1	3	2	2	2	4	6	1	1	1	1	2	5	3	1	5	3
ABLIM3	1159	1222	1235	383	336	390	369	365	367	384	403	1115	534	600	586	397	384	465	442	338	388	384	366	604
ABO	160	182	180	44	49	66	56	55	54	54	64	177	82	86	91	51	78	77	75	88	80	77	91	90
ABR	888	877	862	301	346	340	358	307	278	291	286	904	379	390	422	298	329	337	335	258	278	293	265	387
ABRA	0	0	0	0	0	0	0	0	0	0	0	0	0	0	0	0	0	0	0	0	0	0	0	0
ABRACL	237	217	214	92	69	89	82	76	80	71	67	203	178	179	157	88	68	99	97	73	85	88	105	152
ABRAXAS1	45	32	39	17	13	11	13	14	9	13	14	55	31	35	35	15	16	17	25	18	23	11	20	31
ABRAXAS2	230	232	219	74	72	69	62	89	82	73	83	224	147	147	126	72	74	82	78	73	80	98	79	161
ABT1	183	171	172	63	55	78	55	61	53	49	52	173	107	103	126	65	70	62	85	50	69	74	55	98
ABTB1	29	27	24	9	11	12	19	15	8	8	6	32	19	18	23	7	9	20	21	17	10	17	23	17
ABTB2	112	97	114	38	37	39	30	38	35	37	44	120	56	53	63	39	37	44	43	33	24	38	35	55
ACAA1	479	477	538	192	199	195	171	189	162	162	168	480	238	276	243	169	169	211	179	161	149	183	172	292
ACAA2	85	77	73	15	11	16	25	31	35	27	34	76	38	52	45	52	39	28	40	28	28	32	31	46
ACACA	2191	2212	2198	650	640	696	708	724	739	731	734	2192	1098	1119	1097	750	795	828	812	699	631	709	689	1072
ACACB	6	5	8	1	4	6	6	6	3	4	4	9	10	12	11	5	4	7	6	5	7	4	8	12
ACAD10	112	130	105	48	44	46	36	44	43	52	37	101	54	69	70	42	56	45	42	62	55	48	57	69
ACAD11	96	106	96	29	30	30	38	31	25	37	31	112	66	49	63	37	40	42	43	38	38	26	44	68
ACAD8	158	175	169	56	47	64	60	47	40	55	56	164	72	97	65	52	64	55	62	42	41	47	39	75
ACAD9	452	512	435	159	167	136	152	160	138	162	150	495	233	241	208	191	168	185	181	158	152	167	148	258
ACADL	7	3	4	0	1	1	0	3	0	4	1	3	3	5	6	1	2	3	0	2	0	2	3	5
ACADM	256	301	289	110	88	108	111	97	84	85	106	265	196	207	234	132	119	112	97	106	103	120	106	200
ACADS	9	11	10	8	6	6	12	6	4	2	7	12	13	11	15	3	3	12	7	18	7	4	7	13
ACADSB	93	95	95	28	34	37	36	36	42	35	36	79	74	90	70	49	51	42	42	43	39	40	39	83
ACADVL	2588	2624	2663	945	939	932	956	968	962	957	1003	2557	1324	1409	1335	1048	1011	1080	1007	996	1061	1075	1000	1307
ACAN	0	0	0	0	0	0	0	0	0	1	0	0	0	0	0	0	0	0	0	0	0	0	0	0
ACAP1	7	6	10	3	4	5	3	5	3	3	3	7	3	4	0	7	3	4	3	9	2	7	2	4
ACAP2	279	314	324	94	96	115	91	100	95	104	114	293	190	192	215	122	155	138	153	133	111	124	140	190
ACAP3	187	179	180	85	91	86	93	55	64	57	66	177	129	100	119	57	71	84	77	93	88	90	70	113
ACAT1	342	321	367	110	94	86	109	98	91	95	115	329	184	198	203	133	124	131	112	108	120	109	126	187
ACAT2	726	815	758	194	203	244	208	230	254	249	232	768	322	324	333	221	226	247	255	217	206	196	206	338
ACBD3	1082	1090	1078	309	327	314	309	341	313	347	347	1062	569	527	553	431	400	416	407	342	328	361	320	563
ACBD3-AS1	60	50	65	16	15	22	17	17	14	19	16	65	33	27	28	18	27	26	25	20	17	20	18	31
ACBD4	44	39	42	20	18	22	19	16	11	18	14	45	23	23	20	11	12	20	24	29	24	28	29	30
ACBD5	262	279	265	73	82	88	82	93	102	80	93	260	157	137	151	108	89	117	113	81	94	96	81	152
ACBD6	265	265	274	108	106	110	87	91	105	81	94	293	184	196	179	122	100	112	133	111	147	134	124	200
ACBD7	1	0	0	1	1	0	2	0	0	3	0	0	2	1	3	4	0	1	1	2	0	3	3	1
ACBD7-DCLRE1CP1	0	0	0	0	0	0	0	0	0	0	0	1	0	0	0	1	0	0	1	0	0	0	0	0
ACCS	38	23	26	11	9	13	10	11	7	5	6	35	14	17	28	10	8	15	13	12	6	12	15	17
ACCSL	0	0	0	0	0	0	0	0	0	0	0	0	0	0	0	0	0	0	0	0	0	0	0	0
ACD	102	110	87	47	55	47	46	29	40	44	29	97	57	47	53	38	47	48	35	41	43	51	41	47
ACE	4	6	4	3	0	0	0	0	2	1	0	2	2	1	0	4	0	0	2	1	1	0	2	0
ACE2	33	46	34	11	8	13	9	7	14	8	7	37	14	13	15	13	10	10	9	7	6	16	14	14
ACER1	0	0	0	0	2	0	0	0	0	0	0	0	0	0	0	0	0	0	0	0	0	0	0	0
ACER2	51	68	76	36	21	23	26	35	30	32	33	74	49	58	60	43	44	53	44	44	47	45	49	62
ACER3	153	152	165	43	42	56	65	63	64	58	53	169	111	121	115	58	59	45	66	47	50	59	46	125
ACHE	4	6	5	4	3	2	2	3	7	3	2	4	6	9	1	1	1	4	1	8	4	2	4	5
ACIN1	2262	2426	2342	756	714	796	808	830	807	856	783	2286	1170	1236	1255	816	864	957	882	936	856	893	857	1216
ACKR1	0	0	0	0	0	0	0	0	0	0	0	0	0	0	0	0	0	0	0	0	0	0	0	0
ACKR2	14	13	25	2	2	2	5	9	6	3	4	15	6	3	4	3	5	4	5	7	2	1	4	11
ACKR3	764	767	808	296	330	327	311	283	236	274	276	738	456	421	456	305	295	331	353	337	349	332	367	489
ACKR4	1	2	4	0	1	0	0	1	1	0	1	1	0	0	0	0	0	0	0	0	1	0	1	1
ACLY	4860	5003	4777	1501	1463	1633	1476	1476	1452	1470	1517	4824	2065	2067	2138	1511	1451	1557	1594	1335	1360	1363	1299	2066
ACMSD	2	4	4	3	0	0	1	1	1	2	3	5	1	1	1	2	1	1	3	2	0	0	1	2
ACO1	607	677	627	242	229	225	234	231	235	265	223	641	374	361	362	258	223	236	247	208	199	226	210	391
ACO2	819	887	821	324	321	349	369	281	260	274	288	892	447	493	449	332	332	326	325	313	276	320	304	461
ACOD1	0	0	0	0	0	0	0	0	0	0	0	0	0	0	0	0	0	0	0	0	0	0	0	0
ACOT1	4	2	7	4	2	4	1	1	0	2	2	8	3	4	11	0	1	1	4	0	1	3	2	3
ACOT11	30	45	42	20	16	16	21	22	10	13	15	49	31	33	35	18	13	14	18	10	22	14	11	32
ACOT12	0	0	0	0	0	0	0	0	0	0	0	0	0	0	0	0	0	0	0	0	0	0	0	0
ACOT13	418	426	382	118	106	96	143	134	128	145	141	392	234	243	195	161	137	147	169	133	131	165	147	184
ACOT2	35	30	32	8	19	10	10	14	10	8	11	38	20	27	18	14	10	11	13	11	14	10	12	21
ACOT4	0	4	1	0	2	0	0	1	0	1	2	0	0	3	0	1	0	1	1	1	0	0	0	2
ACOT6	0	0	0	0	0	0	0	0	0	0	0	1	0	0	0	0	0	0	0	0	0	0	0	0
ACOT7	504	548	498	213	214	189	192	120	124	138	121	529	235	241	233	171	158	191	154	162	156	151	154	252
ACOT8	72	64	75	33	19	29	36	33	29	15	19	66	47	37	45	18	39	24	27	28	28	20	30	34
ACOT9	598	675	624	171	173	231	160	231	195	214	224	626	323	315	325	218	192	213	230	201	182	176	190	332
ACOX1	455	459	477	147	168	164	163	170	178	196	161	473	283	270	253	187	169	190	182	164	158	188	170	280
ACOX2	1	0	1	0	0	1	0	0	0	0	0	0	0	1	0	0	0	0	0	0	0	0	0	0
ACOX3	109	93	108	37	42	31	33	18	33	24	25	100	44	44	48	27	30	35	42	31	35	34	23	64
ACOXL	1	0	0	1	1	1	0	0	0	2	1	3	0	0	0	1	1	1	0	0	0	0	1	5
ACOXL-AS1	0	2	0	0	0	0	0	1	0	0	0	2	0	0	0	0	1	0	0	0	0	0	0	0
ACP1	569	568	595	167	180	195	194	185	152	183	184	556	346	317	341	194	206	214	212	179	182	169	170	328
ACP2	165	180	192	90	90	83	77	71	64	63	79	179	73	76	59	79	76	59	96	67	75	71	68	83
ACP3	9	8	9	3	0	2	2	4	3	5	0	10	4	5	5	3	5	3	4	3	4	1	6	2
ACP4	0	0	0	0	0	0	0	0	0	0	0	0	1	0	0	0	0	0	0	0	0	0	0	0
ACP5	292	273	289	114	91	116	107	94	93	93	95	296	158	190	163	139	126	142	133	110	125	117	134	186
ACP6	149	230	199	71	54	65	64	59	59	62	55	211	105	112	115	53	58	69	66	79	70	79	70	128
ACP7	23	16	24	9	5	5	7	9	6	2	4	14	1	8	4	3	10	2	8	5	5	9	7	11
ACR	0	0	0	0	0	0	0	0	0	0	0	0	0	0	0	0	0	0	0	0	0	0	0	0
ACRBP	4	11	2	0	1	2	2	0	2	1	1	5	5	4	0	0	3	3	2	4	3	4	5	2
ACRV1	1	2	0	0	0	0	0	0	0	0	0	1	0	0	0	0	0	0	0	0	1	1	0	0
ACSBG1	55	69	53	18	13	13	18	19	21	13	17	58	26	33	44	21	21	18	16	19	19	21	16	34
ACSBG2	1	1	0	0	0	0	0	1	0	0	0	0	1	1	0	1	0	0	1	0	0	0	0	0
ACSF2	686	729	688	256	236	244	243	284	273	238	235	730	402	419	415	304	290	293	291	310	321	301	332	428
ACSF3	98	118	102	38	44	40	45	35	24	37	40	96	47	49	60	41	39	47	41	35	41	40	43	36
ACSL1	709	663	646	210	233	235	233	204	237	262	205	680	473	487	487	336	314	318	354	345	299	322	305	462
ACSL3	2573	2619	2477	742	712	801	815	889	871	965	930	2486	1583	1670	1726	1046	995	1052	997	945	887	979	893	1762
ACSL4	995	1034	1050	346	362	351	356	374	345	373	371	1052	738	775	740	396	370	396	390	355	357	392	375	745
ACSL5	5	6	8	1	5	2	3	5	3	1	3	4	0	2	5	1	2	1	2	5	1	2	2	4
ACSL6	0	0	0	0	1	0	1	3	0	0	0	0	0	1	2	1	1	0	0	0	0	1	1	1
ACSM1	4	1	3	0	1	2	2	0	0	2	1	0	0	3	0	1	2	2	0	0	0	0	1	3
ACSM2A	0	0	0	0	0	0	0	0	0	0	0	0	0	0	0	0	0	0	0	0	0	0	0	0
ACSM2B	0	0	0	0	0	0	0	0	0	0	0	0	0	0	0	0	0	0	0	0	0	0	0	0
ACSM3	3	5	4	3	2	2	1	0	2	0	1	4	5	7	4	1	4	2	2	3	5	1	4	3
ACSM4	0	0	0	0	0	0	0	0	0	0	0	0	0	0	0	0	0	0	0	0	0	0	0	0
ACSM5	0	0	0	0	0	0	0	0	0	0	0	0	0	0	0	0	0	0	0	0	0	0	0	0
ACSM6	0	0	0	0	0	0	0	0	0	0	0	0	0	0	0	0	0	0	0	0	0	0	0	1
ACSS1	14	9	6	3	4	4	4	4	3	0	4	9	6	11	4	7	8	7	6	7	10	5	4	8
ACSS2	550	516	568	160	182	158	147	189	176	217	188	512	212	260	240	205	207	213	184	178	176	177	168	233
ACSS3	1	2	0	1	2	1	0	0	0	0	1	6	0	0	2	1	1	0	1	0	0	0	0	2
ACTA1	0	0	2	0	0	0	0	0	0	0	0	1	0	1	1	0	1	0	0	1	0	1	1	1
ACTA2	101	108	111	44	41	44	44	42	43	37	34	119	72	68	80	54	56	62	63	44	44	42	47	66
ACTA2-AS1	21	27	25	8	7	6	10	3	4	7	7	28	12	10	13	11	11	17	14	8	7	8	7	8
ACTB	30053	30972	30853	10743	10586	11199	11100	9331	8781	9216	9331	30496	14131	14450	14308	10277	10127	10770	10926	9883	9584	10071	9764	14203
ACTBL2	12	17	14	5	4	2	4	3	4	3	2	19	4	3	2	3	3	6	5	5	0	2	2	2
ACTC1	0	0	0	0	0	0	0	0	0	0	0	0	0	0	0	0	0	0	0	0	0	0	0	0
ACTG1	15450	16172	15951	6848	6928	7063	7304	4827	4966	5240	5121	15430	8032	8377	8344	5666	5651	6046	5762	5687	5597	5784	5742	8077
ACTG1P17	5	3	4	1	0	1	2	1	1	1	1	4	1	0	2	0	0	1	0	0	2	2	1	0
ACTG1P20	21	27	23	9	6	9	4	10	7	3	7	28	18	20	23	9	6	6	12	11	3	7	5	28
ACTG1P4	0	0	0	1	0	0	0	0	0	0	0	2	0	0	0	0	1	2	0	0	0	0	0	1
ACTG2	1	0	0	0	0	0	0	0	0	0	0	0	0	0	0	1	0	0	0	0	0	0	0	0
ACTL10	2	2	5	1	1	0	0	1	0	2	2	3	0	0	1	1	2	0	1	0	0	0	1	0
ACTL6A	387	442	415	177	151	187	166	176	162	174	153	415	254	236	230	192	191	177	185	168	151	168	161	243
ACTL6B	0	0	0	0	0	0	0	0	0	0	0	0	0	0	0	0	0	0	0	0	0	0	0	0
ACTL7A	0	0	0	0	0	0	0	0	0	0	0	0	0	0	0	0	0	0	0	0	0	0	0	0
ACTL7B	0	0	0	0	0	0	0	0	0	0	0	0	0	0	0	0	0	0	0	0	0	0	0	0
ACTL8	0	0	0	0	0	0	0	0	0	0	0	0	0	0	0	0	0	0	0	0	0	0	0	0
ACTL9	0	0	0	0	0	0	0	0	0	0	0	0	0	0	0	0	0	0	0	0	0	0	0	0
ACTN1	6282	6551	6387	2522	2522	2579	2481	2216	2173	2282	2265	6374	2394	2502	2492	2266	2180	2388	2334	1755	1719	1826	1699	2482
ACTN1-AS1	0	0	0	0	0	0	0	0	0	0	0	1	0	0	0	0	0	1	0	0	0	0	0	0
ACTN2	1	1	1	0	0	0	0	0	0	0	0	1	0	0	0	0	0	0	0	0	0	0	0	0
ACTN3	0	0	0	0	0	0	0	0	0	0	0	0	0	0	0	1	0	1	0	0	0	0	0	1
ACTN4	7350	7380	7452	3334	3183	3348	3299	2399	2210	2415	2344	7402	3972	4008	3950	3149	2971	3125	3118	3068	3026	3108	3183	4102
ACTR10	408	387	382	149	115	115	126	115	115	140	138	386	196	230	221	141	160	169	145	130	133	161	152	239
ACTR1A	2438	2422	2347	726	740	737	803	819	751	800	835	2422	1104	1103	1114	885	907	915	913	750	746	753	764	1096
ACTR1B	204	251	242	83	88	81	95	72	73	58	74	224	115	122	131	91	92	82	90	76	66	63	92	132
ACTR2	1891	2080	2010	612	599	646	600	688	680	677	692	1907	1345	1416	1376	807	743	820	790	700	638	703	708	1433
ACTR3	1772	1745	1764	546	536	594	530	544	614	599	588	1742	992	1027	947	638	603	605	637	579	534	557	542	978
ACTR3-AS1	3	0	5	0	0	3	2	1	1	0	1	1	1	2	1	2	0	1	2	0	0	1	2	0
ACTR3B	26	18	15	7	8	6	8	3	7	8	4	15	9	14	18	4	9	5	7	7	11	3	8	22
ACTR3BP2	0	0	0	0	0	0	0	0	0	0	0	0	0	0	0	0	0	0	0	0	0	0	0	0
ACTR3BP5	0	0	0	0	0	0	0	0	0	0	0	0	0	0	0	0	0	0	0	0	0	0	0	0
ACTR3C	22	20	18	5	4	4	7	11	6	5	5	17	4	10	11	12	4	7	4	16	5	5	6	9
ACTR5	50	46	57	13	17	23	16	16	16	20	23	43	31	25	28	16	22	13	29	17	17	20	24	22
ACTR6	67	55	50	20	28	27	33	15	25	12	20	54	69	73	64	14	11	14	14	26	25	27	23	74
ACTR8	180	211	199	73	75	71	66	68	73	68	72	211	107	120	117	61	79	79	77	70	63	60	63	124
ACTRT1	0	0	0	0	0	0	0	0	0	0	0	0	0	0	0	0	0	0	0	0	0	0	0	0
ACTRT2	0	0	0	0	0	0	0	0	0	0	0	0	0	0	0	0	0	0	0	0	0	0	0	0
ACTRT3	33	26	25	10	9	11	13	10	9	13	6	34	16	16	9	7	6	8	4	13	5	6	6	11
ACVR1	175	188	163	57	47	57	44	49	52	63	62	167	98	121	129	85	70	90	82	74	81	77	79	125
ACVR1B	290	292	283	108	90	111	114	98	91	98	98	277	159	156	134	109	120	118	112	98	116	104	101	164
ACVR1C	2	0	1	1	1	1	2	0	0	0	0	0	3	6	2	0	2	2	0	4	2	1	3	4
ACVR2A	53	54	62	17	11	21	28	13	20	24	20	67	43	33	43	25	24	29	26	24	25	24	29	43
ACVR2B	43	42	37	13	19	27	10	20	16	14	12	42	55	32	33	23	19	25	23	18	19	18	15	42
ACVR2B-AS1	3	1	4	1	0	3	0	2	0	2	0	0	3	0	1	1	1	0	0	0	2	0	0	1
ACVRL1	0	0	1	0	0	0	0	0	0	0	0	0	0	0	0	0	0	0	0	0	0	0	0	0
ACY1	101	108	92	36	36	39	32	33	26	28	23	119	59	47	54	39	31	44	33	29	39	29	31	36
ACY3	0	0	0	0	0	0	0	0	0	0	0	0	1	0	1	0	0	0	0	0	0	0	0	1
ACYP1	46	34	48	7	9	11	10	13	11	13	18	38	23	21	29	15	16	8	12	18	14	10	12	25
ACYP2	34	23	27	9	4	12	6	4	8	8	7	24	19	24	24	9	12	16	14	16	17	12	7	23
ADA	172	170	165	58	44	65	61	51	51	61	65	157	83	77	81	52	75	56	57	54	60	55	68	68
ADA2	21	25	28	5	9	14	6	9	8	13	5	17	18	18	21	8	10	11	7	6	8	11	15	17
ADAD1	0	0	0	0	0	0	0	0	0	0	0	0	0	0	0	0	0	0	0	0	0	0	0	0
ADAD2	2	2	0	1	1	2	0	0	0	0	0	3	0	3	1	0	1	0	0	0	0	2	0	0
ADAL	50	51	41	14	17	15	17	15	15	11	11	36	29	31	34	18	18	17	22	11	14	18	13	28
ADAM10	989	999	1097	395	378	383	363	453	403	463	438	972	825	805	811	520	478	498	490	452	477	478	489	791
ADAM11	0	0	0	0	0	0	1	0	0	0	0	0	1	0	0	0	1	0	0	1	0	0	1	0
ADAM12	21	29	29	9	12	11	13	6	10	13	8	38	22	10	14	6	12	13	16	5	12	11	10	10
ADAM15	2005	2092	1994	908	908	943	858	667	661	720	675	2000	1179	1226	1248	841	765	832	863	867	863	902	883	1171
ADAM17	561	552	566	182	203	195	178	184	178	191	165	605	321	335	317	187	213	216	225	190	202	211	210	333
ADAM18	0	0	0	0	0	0	0	0	0	0	0	0	0	0	0	0	0	0	0	0	0	0	0	0
ADAM19	659	657	667	177	208	218	212	203	203	212	202	651	286	290	254	203	197	214	224	188	182	195	178	266
ADAM2	0	0	0	0	0	0	0	0	0	0	0	0	0	0	0	0	0	0	0	0	0	0	0	0
ADAM20	0	0	0	0	0	0	0	0	0	1	3	0	0	1	1	0	0	0	1	0	0	0	1	0
ADAM20P1	3	10	5	1	1	1	1	4	2	4	1	2	1	0	3	5	0	1	4	3	0	4	3	2
ADAM21	18	20	14	5	5	1	4	4	2	4	6	13	4	9	8	11	4	6	4	3	5	5	5	7
ADAM21P1	4	3	1	2	0	1	1	0	1	1	0	0	1	0	1	0	0	0	1	1	0	1	0	0
ADAM22	0	1	2	1	1	0	0	1	0	0	0	0	1	0	0	1	0	1	3	1	2	0	1	2
ADAM23	15	16	19	11	6	9	4	12	7	7	7	19	17	14	23	14	20	22	20	18	19	17	12	19
ADAM28	334	294	315	131	106	106	113	136	122	124	141	319	151	147	138	83	104	93	105	103	92	108	94	159
ADAM29	0	0	0	0	0	0	0	0	0	0	0	0	0	1	0	0	0	1	0	0	0	0	0	0
ADAM30	0	0	0	0	0	0	0	0	0	0	0	0	0	0	0	0	0	0	0	0	0	0	0	0
ADAM32	0	0	2	1	0	2	0	0	1	0	1	2	4	2	7	4	2	3	0	4	2	0	5	3
ADAM33	0	0	0	0	0	0	0	0	0	0	0	0	0	0	0	0	0	0	0	0	0	0	0	0
ADAM3A	0	0	0	0	0	0	0	0	0	0	0	0	0	0	0	0	0	0	0	0	0	0	0	0
ADAM3B	0	0	0	0	0	0	0	0	0	0	0	0	0	0	0	0	0	0	0	0	0	0	0	0
ADAM5	0	0	0	0	0	0	0	0	0	0	0	0	0	0	0	0	0	0	0	0	0	0	0	0
ADAM6	0	0	0	0	0	0	0	0	0	0	0	0	0	0	0	0	0	0	0	0	0	0	0	0
ADAM7	0	0	0	0	0	0	0	0	0	0	0	0	0	0	0	0	0	0	0	0	0	0	0	0
ADAM8	139	163	147	56	69	54	62	38	30	49	38	133	26	32	36	27	36	26	22	27	31	26	35	52
ADAM9	7293	7524	7590	2194	2299	2317	2438	2592	2632	2628	2625	7251	4492	4560	4416	3043	2958	3070	3137	2676	2727	2808	2698	4407
ADAMDEC1	0	0	0	0	0	0	0	0	0	0	0	0	0	0	0	0	0	0	0	0	0	0	0	0
ADAMTS1	1838	1877	1884	509	541	570	565	601	575	583	573	1865	929	1001	926	606	627	617	649	572	546	561	543	972
ADAMTS10	0	0	0	0	0	0	0	1	1	2	0	0	0	0	0	1	0	0	0	3	0	0	0	1
ADAMTS12	0	0	0	0	1	0	0	0	0	0	0	0	0	0	0	0	1	2	0	0	0	0	0	1
ADAMTS13	10	17	22	13	3	10	8	4	4	2	3	14	12	11	18	7	12	11	9	4	8	6	2	15
ADAMTS14	13	5	11	2	2	4	4	1	2	1	2	7	4	2	5	4	4	3	1	2	0	2	2	4
ADAMTS15	34	41	40	17	11	17	21	25	13	17	20	60	36	38	29	30	26	28	27	28	21	24	35	29
ADAMTS16	0	0	0	0	0	0	0	0	0	0	0	0	0	0	0	0	0	0	0	0	0	0	0	0
ADAMTS17	0	2	1	1	1	0	1	0	0	0	0	2	0	0	0	1	0	0	0	0	1	1	0	3
ADAMTS18	0	1	1	0	0	0	0	0	0	0	0	1	0	0	0	0	0	0	0	0	0	0	0	0
ADAMTS19	7	8	8	4	2	1	2	3	5	4	4	4	3	5	2	1	2	2	4	3	6	2	4	5
ADAMTS19-AS1	0	0	0	0	0	0	0	0	0	0	0	0	0	0	0	0	0	0	1	0	0	0	0	0
ADAMTS2	2	1	0	0	0	0	0	0	0	0	0	1	0	0	0	0	0	0	0	0	0	0	0	0
ADAMTS20	0	0	0	0	0	0	0	0	0	0	0	0	0	0	0	0	0	0	0	0	0	0	0	0
ADAMTS3	1	2	0	1	0	0	1	0	0	0	0	1	2	2	2	2	1	3	1	0	1	0	1	1
ADAMTS4	0	0	1	0	1	1	0	0	0	1	1	0	0	0	0	0	0	0	0	0	1	0	0	0
ADAMTS5	0	0	0	0	0	0	1	0	0	0	0	0	0	0	0	0	0	0	1	0	0	0	0	0
ADAMTS6	22	30	35	10	5	11	11	16	6	10	8	32	8	15	10	6	7	8	10	3	0	4	8	15
ADAMTS7	38	37	41	17	20	15	23	10	7	10	18	36	21	27	16	17	23	16	19	22	16	14	14	27
ADAMTS7P1	0	0	0	0	0	0	0	0	0	0	0	0	0	0	0	0	0	0	0	0	0	0	0	1
ADAMTS8	0	0	0	0	0	0	0	0	0	0	0	0	0	0	0	0	0	0	1	0	0	0	0	0
ADAMTS9	15	17	24	4	6	7	6	3	4	12	11	9	8	6	8	3	9	3	6	3	3	7	4	6
ADAMTS9-AS1	0	1	1	0	0	1	0	0	0	0	0	0	0	0	0	0	0	0	0	0	0	0	0	0
ADAMTS9-AS2	2	1	1	0	0	1	0	0	0	0	0	0	2	0	1	0	1	0	0	0	1	0	0	1
ADAMTSL1	0	0	0	0	0	0	0	0	0	0	0	0	0	0	0	0	0	0	0	0	1	0	0	0
ADAMTSL2	0	0	0	0	0	0	0	0	0	0	0	0	0	0	0	0	0	0	0	0	0	0	0	0
ADAMTSL3	2	4	1	2	1	3	0	0	1	0	2	6	3	2	4	1	2	4	1	1	2	1	0	6
ADAMTSL4	270	278	278	93	78	85	77	80	86	57	95	289	101	127	125	65	73	61	72	92	78	87	86	113
ADAMTSL4-AS1	0	2	3	0	0	0	0	0	0	0	1	3	3	0	1	0	0	0	0	1	1	0	1	3
ADAMTSL5	82	91	85	20	23	22	25	21	24	20	31	72	54	53	50	32	24	21	33	29	28	31	36	55
ADAP1	56	58	69	22	26	23	25	22	13	14	16	43	22	29	28	16	19	21	14	10	18	19	14	30
ADAP2	25	29	35	4	5	6	9	2	2	6	6	33	11	12	3	7	5	3	6	3	4	6	2	10
ADAR	2857	2889	2737	844	794	823	830	907	846	920	909	2876	1229	1244	1250	898	911	878	929	769	812	834	789	1268
ADARB1	123	110	128	32	60	44	52	24	38	45	43	127	77	69	57	51	44	53	49	49	36	37	37	68
ADARB2	0	0	0	1	0	0	0	0	0	0	0	0	0	0	1	0	2	0	0	1	1	1	0	1
ADARB2-AS1	0	0	0	0	0	0	0	0	0	0	0	0	0	0	0	0	0	0	0	0	0	0	0	0
ADAT1	173	210	171	60	51	53	58	65	63	57	64	176	122	88	77	61	70	62	81	51	60	58	52	99
ADAT2	71	76	75	38	41	33	35	31	28	25	29	79	54	76	54	22	40	35	41	24	22	29	40	77
ADAT3	1	1	2	0	1	1	0	2	1	0	1	2	0	0	0	1	1	1	1	0	1	0	2	2
ADCK1	43	33	47	16	18	12	15	17	13	19	7	38	18	27	28	17	22	16	15	21	15	17	27	23
ADCK2	76	96	112	31	32	34	38	27	43	40	27	101	48	44	45	30	40	47	41	43	38	38	30	47
ADCK5	40	39	34	21	18	12	17	17	20	13	17	43	19	18	21	10	13	16	26	14	18	19	19	27
ADCY1	15	15	17	6	7	9	7	2	3	5	4	29	14	17	22	8	16	15	12	13	11	14	6	7
ADCY10	0	0	1	1	0	0	0	0	0	0	0	0	0	0	3	0	1	0	0	0	1	0	0	1
ADCY10P1	47	55	58	27	15	19	23	25	10	14	22	47	36	34	29	20	15	24	24	15	22	26	32	38
ADCY2	0	0	0	0	0	0	0	0	0	0	0	0	0	0	0	0	0	0	0	0	0	0	0	0
ADCY3	178	216	222	63	75	75	90	54	71	53	58	207	93	110	102	67	83	75	81	66	62	65	75	102
ADCY4	19	12	9	17	6	10	9	5	6	2	5	9	7	1	8	5	10	11	6	4	5	0	7	5
ADCY5	2	7	5	0	0	1	1	2	2	4	2	10	2	2	4	1	4	10	1	1	2	2	3	2
ADCY6	569	552	556	202	192	223	210	196	186	206	206	561	330	316	296	198	206	220	196	239	217	242	213	329
ADCY6-DT	1	1	2	0	0	0	0	0	0	0	0	0	0	0	0	0	0	0	0	0	0	1	1	0
ADCY7	153	186	179	60	78	65	48	57	57	51	54	153	83	109	87	59	62	65	65	60	50	66	55	87
ADCY8	0	0	0	0	0	0	0	0	0	0	0	0	0	0	0	0	0	0	0	0	0	0	0	0
ADCY9	298	333	292	114	99	135	124	111	111	117	104	294	186	176	199	120	116	138	125	128	129	145	129	202
ADCYAP1	0	0	0	0	0	0	0	0	0	0	0	0	0	0	0	0	0	0	0	0	0	0	0	0
ADCYAP1R1	0	0	0	0	0	0	0	0	1	0	0	0	0	0	0	0	0	0	0	0	0	0	0	0
ADD1	1667	1672	1647	553	582	610	569	579	553	582	533	1685	893	946	928	656	629	704	607	605	601	643	593	871
ADD2	0	0	0	2	0	1	2	0	0	0	0	0	0	0	1	1	0	2	0	0	0	0	0	0
ADD3	709	766	711	230	227	228	215	228	239	263	249	710	591	612	649	337	365	357	347	357	345	345	334	600
ADD3-AS1	0	0	0	0	0	0	0	1	0	0	1	0	1	1	1	1	1	0	0	0	0	0	1	1
ADGB	0	0	0	0	0	0	0	0	0	0	0	0	0	0	0	0	0	0	0	0	0	0	0	0
ADGRA1	0	0	0	0	0	0	0	0	0	0	0	0	0	0	0	0	0	0	0	0	0	0	0	0
ADGRA1-AS1	0	0	0	0	0	0	0	0	0	0	0	0	0	0	0	0	0	0	0	0	0	0	0	0
ADGRA2	39	32	35	17	12	14	11	15	14	12	8	35	21	17	20	12	6	12	10	11	14	21	13	19
ADGRA3	649	690	717	239	213	212	213	250	240	248	268	691	380	353	358	236	247	284	273	242	244	219	226	320
ADGRB1	6	4	7	2	1	2	3	3	3	5	1	9	1	6	5	0	2	0	3	3	1	1	5	5
ADGRB2	4	3	5	1	5	1	2	1	0	3	0	7	2	5	2	1	1	2	3	8	1	4	6	1
ADGRB3	0	0	0	0	0	0	0	1	0	0	0	1	0	0	1	0	0	0	0	0	0	0	0	0
ADGRD1	0	0	1	0	0	0	0	0	0	0	0	0	0	0	0	0	0	0	0	0	0	0	0	0
ADGRD1-AS1	0	0	0	0	0	0	0	0	0	0	0	0	0	0	0	0	0	0	0	0	0	0	0	0
ADGRE1	0	0	0	0	0	0	0	0	0	0	0	1	0	0	0	0	0	0	0	0	0	0	0	0
ADGRE2	23	22	16	6	4	10	7	3	4	6	9	25	10	7	9	6	3	4	5	5	4	2	6	15
ADGRE3	0	0	0	0	0	0	0	0	0	0	1	0	0	0	0	0	0	0	0	0	0	0	0	0
ADGRE4P	0	0	0	0	0	0	0	0	0	0	0	0	0	0	0	0	0	0	0	0	0	0	0	0
ADGRE5	361	363	401	112	119	130	117	122	112	125	116	365	190	196	208	152	171	180	187	162	155	136	161	201
ADGRF1	349	367	332	97	120	119	128	121	124	138	110	387	211	220	252	142	125	135	142	127	143	172	155	220
ADGRF2	0	0	0	0	0	1	2	0	1	1	0	0	1	3	0	0	0	1	1	2	0	0	0	4
ADGRF3	8	11	8	1	0	5	4	3	2	4	1	12	3	10	7	2	4	4	1	5	9	4	5	6
ADGRF4	407	438	388	122	124	126	113	148	155	153	150	394	229	295	261	181	152	189	172	168	167	160	169	216
ADGRF5	0	0	0	2	0	1	0	0	1	0	0	2	2	0	2	1	1	1	0	0	0	1	0	0
ADGRF5-AS1	0	0	0	0	0	0	0	0	0	0	0	0	0	0	0	1	0	0	0	0	0	0	0	0
ADGRG1	1404	1425	1397	543	561	548	566	419	437	445	443	1407	810	806	846	560	569	626	590	580	590	617	626	853
ADGRG2	4	4	7	1	3	1	1	3	2	2	1	5	5	5	4	0	2	3	3	0	1	1	2	3
ADGRG3	0	0	0	0	0	0	0	0	0	0	0	0	0	0	0	0	0	0	0	0	0	0	0	0
ADGRG4	0	0	0	0	0	0	0	0	0	0	0	0	0	0	0	0	0	0	0	0	0	0	0	0
ADGRG5	0	0	1	0	0	0	0	0	0	0	1	1	0	0	0	0	0	0	0	0	0	0	0	0
ADGRG6	166	211	172	53	50	61	49	53	64	62	55	208	124	125	134	63	61	84	74	52	82	81	78	134
ADGRG7	0	0	0	0	0	0	0	0	0	0	0	0	0	0	0	0	0	0	0	0	0	0	0	0
ADGRL1	87	78	86	31	33	28	35	23	25	31	27	91	37	43	54	30	34	36	41	46	45	26	34	45
ADGRL2	577	564	569	158	199	162	174	148	175	192	180	570	369	379	339	197	186	215	209	217	216	223	187	338
ADGRL3	5	14	5	4	7	8	4	4	7	4	5	5	2	8	5	3	4	2	3	7	6	3	6	0
ADGRL3-AS1	0	0	0	0	0	0	0	0	0	0	0	0	0	0	0	0	0	0	0	0	0	0	0	0
ADGRL4	0	1	0	2	0	0	0	3	1	0	1	1	0	0	0	1	3	0	0	3	0	0	0	0
ADGRV1	1	5	2	2	1	0	0	0	0	0	1	2	1	1	2	1	1	0	0	3	1	2	2	0
ADH1A	3	1	1	2	1	0	3	0	1	0	2	4	2	0	1	1	2	2	0	0	1	1	2	0
ADH1B	0	0	0	0	0	0	0	0	0	0	0	0	0	0	0	0	0	0	0	0	0	0	0	0
ADH1C	0	0	0	0	0	1	0	0	0	0	0	0	0	2	0	0	0	0	0	0	0	0	0	1
ADH4	1	0	0	0	0	0	0	0	0	1	0	0	1	0	0	0	1	0	0	0	0	0	0	0
ADH5	718	728	754	240	233	245	218	241	275	258	228	713	428	432	409	273	301	282	278	244	239	239	235	416
ADH6	14	25	14	7	8	5	2	8	6	8	12	19	12	16	14	10	6	14	12	8	4	14	12	9
ADH7	18	22	18	3	6	5	2	4	5	3	4	19	10	5	9	4	3	5	7	9	18	5	5	17
ADHFE1	1	8	4	0	3	2	2	4	4	1	7	8	3	9	9	1	1	6	6	5	3	3	2	7
ADI1	402	429	444	138	116	149	146	157	148	141	131	428	262	244	306	172	161	215	208	135	156	163	136	280
ADIG	0	0	0	0	0	0	0	0	0	0	0	0	0	0	0	0	0	0	0	0	0	0	0	0
ADIPOQ	1	0	1	0	0	0	0	1	1	1	0	1	0	0	0	0	0	0	0	0	0	0	0	0
ADIPOQ-AS1	1	0	1	0	0	0	0	0	0	0	0	1	0	0	0	0	0	0	0	0	0	0	0	0
ADIPOR1	2466	2553	2544	737	793	826	786	841	793	895	836	2523	1391	1425	1412	835	777	859	832	834	811	901	837	1379
ADIPOR2	687	686	681	222	195	250	243	254	213	219	228	647	333	373	371	236	247	245	265	210	215	232	246	367
ADIRF	321	351	337	161	159	147	143	88	78	88	86	336	170	176	160	120	114	141	119	147	136	147	149	173
ADK	291	337	333	128	89	107	113	117	99	95	113	286	205	223	189	119	125	123	110	112	107	121	90	208
ADM	574	646	574	286	309	326	306	216	189	238	250	565	423	407	411	222	240	283	265	303	287	307	288	391
ADM2	11	14	8	2	3	3	2	3	6	3	2	4	10	3	5	3	2	2	3	4	5	6	5	6
ADM5	4	1	3	1	0	4	3	1	0	0	1	4	1	5	2	0	1	2	2	3	1	0	3	3
ADNP	765	809	820	269	252	272	250	280	271	264	282	809	520	534	527	350	314	321	320	302	293	297	282	488
ADNP-AS1	5	1	3	0	2	1	3	1	3	1	2	8	6	3	1	7	3	3	2	3	3	2	3	3
ADNP2	256	237	246	89	84	94	98	92	86	101	86	278	152	164	158	116	102	101	103	105	108	117	102	168
ADO	50	43	59	18	23	15	12	22	21	20	27	54	54	55	39	25	20	20	28	27	25	21	27	49
ADORA1	0	1	1	2	0	0	0	1	0	2	0	0	0	0	1	1	2	0	0	0	1	1	1	1
ADORA2A	0	2	0	1	0	1	0	0	0	0	0	0	0	0	0	0	0	0	1	1	0	0	0	0
ADORA2A-AS1	1	2	2	0	0	0	0	0	1	0	0	2	1	0	0	0	0	0	0	0	0	0	0	0
ADORA2B	115	143	142	48	44	48	52	31	42	52	48	118	73	71	70	41	41	45	64	44	41	47	52	60
ADORA3	0	0	0	0	0	0	0	0	0	0	0	0	0	0	0	0	0	0	0	0	0	0	0	0
ADPGK	432	417	450	154	165	173	147	140	165	154	181	426	231	253	240	154	166	153	157	142	148	132	140	194
ADPGK-AS1	0	0	0	2	1	0	0	0	1	1	1	1	1	0	0	0	0	0	1	1	1	0	0	0
ADPRH	22	13	9	6	7	6	8	4	8	11	6	8	12	21	20	6	10	15	9	12	12	15	10	16
ADPRHL1	6	6	8	3	3	2	2	3	3	1	2	8	5	6	6	4	4	4	6	2	6	4	4	7
ADPRM	69	64	59	17	16	16	17	15	17	19	21	62	35	45	33	23	22	32	33	30	16	18	13	32
ADPRS	387	444	437	160	164	174	159	129	155	158	143	402	199	185	196	157	164	164	155	122	149	182	165	184
ADRA1A	0	0	0	0	0	0	0	0	0	0	0	0	0	0	0	0	0	0	0	0	0	0	0	0
ADRA1B	19	24	12	7	4	6	5	3	4	3	4	29	16	6	7	10	5	6	9	7	10	10	3	7
ADRA1D	0	0	0	0	0	0	0	0	0	0	0	0	0	0	0	0	1	0	0	0	0	0	0	0
ADRA2A	0	0	0	0	0	0	0	0	0	0	0	0	0	0	0	0	0	0	0	1	0	0	0	0
ADRA2B	0	0	0	0	0	0	0	0	0	1	0	0	0	0	0	0	0	0	0	0	0	0	0	0
ADRA2C	1	1	0	0	1	0	2	0	1	1	0	0	1	1	3	0	2	1	0	2	1	1	2	0
ADRB1	0	0	0	0	0	0	0	0	0	0	0	0	1	0	0	0	0	0	0	0	1	0	0	0
ADRB2	385	394	359	138	117	154	121	135	148	155	171	385	138	178	144	91	91	102	92	89	105	101	89	142
ADRB3	0	0	0	0	0	0	0	0	0	0	0	0	0	0	0	0	0	0	0	0	0	0	0	0
ADRM1	555	551	595	291	268	324	307	156	182	178	187	584	290	323	305	204	194	221	209	212	200	255	227	313
ADSL	319	340	329	85	114	105	108	91	119	118	80	315	158	149	162	126	116	123	128	86	107	96	93	138
ADSS1	107	101	76	37	37	37	34	31	29	43	49	99	80	86	78	42	50	42	53	55	39	51	45	81
ADSS2	169	180	157	89	74	78	63	60	75	80	68	163	192	189	216	62	57	73	75	56	90	75	84	207
ADTRP	49	60	42	19	14	22	10	29	14	23	23	49	43	42	38	25	27	25	26	20	24	17	25	39
AEBP1	3	7	3	0	1	2	2	3	1	0	0	6	3	0	2	1	2	2	0	1	1	1	0	0
AEBP2	209	218	240	72	80	67	82	82	86	83	75	220	176	176	155	87	95	98	97	108	107	98	115	182
AEN	206	237	228	64	61	72	73	49	79	70	80	189	108	105	112	59	75	59	65	61	61	70	69	120
AFAP1	687	675	617	244	226	206	236	210	208	233	206	616	268	298	322	197	201	226	217	209	169	198	203	297
AFAP1-AS1	34	37	33	10	11	11	14	13	11	11	13	37	12	16	21	8	14	11	16	9	12	5	9	10
AFAP1L1	232	296	244	81	70	92	77	86	88	87	88	209	109	106	116	61	66	72	82	66	64	81	65	118
AFAP1L2	350	359	319	107	91	109	111	100	88	99	104	325	193	188	186	110	144	128	141	135	124	129	147	192
AFDN	1369	1419	1422	455	455	486	450	461	439	477	511	1379	744	797	833	519	555	529	507	475	506	480	486	779
AFDN-DT	2	5	4	2	0	3	0	2	2	5	2	4	3	1	3	1	0	4	1	1	2	4	3	1
AFF1	1405	1544	1470	524	553	542	515	507	503	548	517	1510	899	897	837	562	537	574	549	572	572	541	507	895
AFF1-AS1	42	35	27	10	7	8	7	11	11	14	12	40	10	16	17	8	10	11	14	9	8	7	10	20
AFF2	0	0	2	0	1	0	1	0	1	1	1	2	0	0	0	2	0	0	0	0	0	0	0	0
AFF3	0	0	0	0	0	0	1	0	0	0	0	0	0	0	1	1	0	0	0	0	0	0	1	2
AFF4	1626	1688	1695	584	574	600	568	517	536	584	593	1682	1013	1061	1090	660	628	672	636	648	638	651	615	1025
AFG1L	19	29	34	15	15	9	14	12	12	7	7	23	25	28	8	11	14	19	18	19	17	7	18	33
AFG3L1P	137	146	142	57	49	43	42	55	44	47	45	130	67	88	73	44	46	48	50	48	44	55	45	62
AFG3L2	331	366	366	114	114	139	131	125	117	135	125	355	207	223	195	141	142	157	134	129	136	134	110	239
AFM	0	0	0	0	0	0	0	0	0	0	0	0	0	0	0	0	0	0	0	0	0	0	0	0
AFMID	153	158	175	51	59	55	46	54	62	47	55	165	69	79	81	71	66	66	77	65	48	42	51	72
AFP	1	5	4	0	2	0	2	0	0	3	2	4	6	4	3	1	0	1	0	6	4	4	4	8
AFTPH	294	318	307	100	85	132	103	115	101	118	99	277	244	258	202	100	122	104	118	119	118	124	109	210
AGA	129	96	126	34	34	36	53	59	55	35	36	121	80	83	74	52	61	50	54	59	61	55	68	80
AGAP1	252	259	282	108	90	103	92	77	80	92	76	234	161	154	146	95	109	120	117	87	94	96	97	147
AGAP1-IT1	0	0	0	0	1	0	0	0	0	0	0	0	1	0	1	0	0	0	0	0	0	0	0	0
AGAP10P	2	0	2	0	0	0	0	0	1	0	0	1	1	1	1	1	0	0	2	1	1	1	0	0
AGAP11	161	162	162	56	64	51	62	46	37	46	47	170	85	88	74	55	50	63	53	62	65	72	57	86
AGAP12P	3	1	3	0	0	0	0	0	0	0	1	2	2	1	1	0	0	0	0	1	1	0	0	2
AGAP2	12	17	15	7	9	3	6	6	5	5	5	12	12	9	9	9	7	7	6	5	4	6	8	5
AGAP2-AS1	20	21	17	10	13	9	8	7	7	5	8	13	14	11	9	11	8	11	10	7	3	7	6	11
AGAP3	490	566	519	270	261	242	215	164	161	175	161	487	304	287	327	213	168	191	197	205	224	237	212	326
AGAP4	32	47	39	11	11	18	12	9	18	12	10	40	10	13	18	15	23	18	7	7	15	13	11	8
AGAP5	12	10	10	5	4	5	6	4	4	6	3	12	4	1	6	3	5	3	3	4	5	6	3	6
AGAP6	26	28	25	11	6	6	11	8	10	8	6	28	12	10	11	9	12	3	6	10	10	15	8	9
AGAP7P	0	0	0	0	0	0	0	0	0	0	0	0	1	0	0	0	0	0	0	0	0	0	0	0
AGAP9	2	0	0	0	0	1	1	0	1	1	1	0	0	1	0	0	0	1	0	2	1	0	1	0
AGBL1	1	1	3	0	0	2	0	1	1	1	0	1	2	1	2	0	1	0	1	1	0	1	0	1
AGBL1-AS1	0	1	5	2	0	0	1	0	2	1	1	1	2	1	2	1	0	1	0	0	3	1	1	3
AGBL2	23	14	19	3	1	4	3	6	1	6	7	6	9	9	8	3	8	4	1	6	4	9	7	8
AGBL3	5	5	5	3	6	2	0	1	2	3	3	6	3	1	3	1	0	1	3	0	1	1	1	2
AGBL4	0	0	0	0	0	0	0	0	0	0	0	0	0	0	0	0	0	0	0	0	0	0	0	0
AGBL4-AS1	0	0	0	0	0	0	0	0	0	0	0	0	0	0	0	0	0	0	0	0	0	0	0	0
AGBL4-IT1	0	0	0	0	0	0	0	0	0	0	0	0	0	0	0	0	0	0	0	0	0	0	0	0
AGBL5	509	561	551	149	168	165	145	181	194	176	160	567	296	315	274	251	234	261	233	211	216	200	178	283
AGBL5-AS1	0	0	0	0	0	0	0	0	0	0	0	0	0	0	0	0	0	0	0	0	0	0	0	0
AGER	0	1	1	0	0	0	0	0	0	0	0	1	0	0	0	0	0	0	0	0	0	0	0	0
AGFG1	621	620	572	210	211	181	206	176	218	227	184	577	433	463	462	203	204	223	207	212	237	239	215	450
AGFG2	73	72	78	18	30	30	27	15	28	13	23	69	34	39	37	41	19	30	44	25	22	23	21	32
AGGF1	283	235	246	80	80	69	100	96	88	82	106	263	163	176	173	90	107	99	81	102	98	85	109	185
AGK	264	310	256	90	91	83	91	99	84	117	110	307	150	159	168	118	130	107	117	101	108	93	102	145
AGL	253	266	282	76	91	119	73	90	95	99	72	282	215	192	204	112	96	123	108	113	113	123	123	182
AGMAT	11	14	12	1	1	6	1	1	0	8	1	11	7	3	8	6	4	4	9	3	2	6	4	6
AGMO	3	2	2	2	3	2	2	2	0	1	0	2	2	2	2	1	4	3	1	0	1	2	0	2
AGO1	339	337	340	107	120	99	102	104	110	102	102	317	197	178	159	125	114	147	125	126	143	137	114	187
AGO2	391	441	442	158	156	143	150	137	160	124	144	434	238	270	253	154	117	157	153	132	124	121	138	239
AGO3	134	156	156	54	50	49	35	54	51	53	50	150	105	94	109	49	48	50	44	47	65	70	48	91
AGO4	212	213	212	72	70	66	56	63	70	81	71	212	137	136	143	98	94	102	92	79	80	82	80	133
AGPAT1	31	13	29	7	7	11	11	6	6	4	4	20	12	8	8	10	8	11	3	14	8	8	10	12
AGPAT2	138	131	140	88	76	98	89	52	53	46	43	130	76	79	63	54	55	53	50	73	68	73	80	74
AGPAT3	606	694	697	234	212	253	266	224	191	237	218	664	367	374	393	261	263	252	283	247	249	253	230	374
AGPAT4	106	144	146	45	44	48	42	50	39	43	57	140	71	70	70	34	50	55	54	44	54	60	38	66
AGPAT4-IT1	9	8	8	2	1	1	5	1	1	5	2	5	6	6	6	2	3	4	0	2	4	1	1	7
AGPAT5	140	135	116	44	63	52	54	43	44	52	57	127	124	106	144	52	59	61	75	41	76	84	49	116
AGPS	383	403	348	120	132	133	135	135	121	118	126	398	265	312	312	133	142	151	143	149	143	153	182	289
AGR2	280	289	270	83	90	98	100	104	98	85	97	250	151	136	158	119	114	133	120	125	118	134	120	150
AGR3	0	0	0	0	0	0	0	0	0	0	0	0	0	0	0	1	0	0	0	0	0	0	0	0
AGRN	1802	1802	1836	958	915	973	924	554	522	511	541	1870	1031	1066	1033	779	686	769	730	1009	904	974	906	1092
AGRP	0	0	0	0	0	0	0	0	0	0	0	0	0	0	0	0	0	0	0	0	0	0	0	0
AGT	0	0	0	0	0	0	0	0	0	0	0	0	0	0	0	0	0	0	0	0	0	0	0	0
AGTPBP1	61	68	61	24	23	25	26	23	30	21	25	64	39	50	51	29	20	32	27	34	22	27	34	45
AGTR1	0	0	0	0	0	0	0	0	0	0	0	0	0	0	0	0	0	0	0	0	0	0	0	0
AGTR2	0	0	0	0	0	0	0	0	0	0	0	0	0	0	0	0	0	0	0	0	0	0	0	0
AGTRAP	363	405	391	187	168	165	158	117	116	112	118	403	213	190	240	162	149	142	133	173	179	176	177	238
AGXT	0	0	0	0	0	0	0	0	0	0	0	0	0	0	0	0	0	0	0	0	0	0	0	0
AGXT2	0	0	0	0	0	0	0	0	0	0	0	0	0	0	0	0	0	0	0	0	0	0	0	0
AHCTF1	613	628	652	215	184	188	229	239	217	218	251	612	357	406	384	214	202	236	218	187	207	210	217	337
AHCTF1P1	140	143	119	61	43	52	51	58	59	45	49	146	101	131	100	62	47	56	52	52	50	60	36	109
AHCY	3449	3626	3449	1166	1165	1268	1252	1176	1173	1284	1289	3548	2036	2002	1990	1397	1349	1427	1405	1275	1288	1375	1362	2037
AHCYL1	1300	1342	1405	424	389	436	414	457	462	476	464	1325	799	791	889	520	544	503	547	464	504	480	482	831
AHCYL2	268	250	234	84	81	102	81	91	96	94	85	271	131	124	120	64	89	78	83	70	84	88	61	131
AHDC1	375	362	380	168	174	145	149	138	102	111	124	354	245	241	229	159	151	173	145	180	173	173	182	267
AHI1	45	50	45	17	11	12	12	10	17	20	21	38	26	26	11	22	20	14	20	26	22	19	21	27
AHNAK	29110	30131	29620	9545	9146	9808	9409	9570	9683	9802	9550	29268	16855	17558	17148	12008	11555	12443	12489	11110	10863	11285	11021	16801
AHNAK2	10737	11206	11242	4090	3889	4078	4136	3787	3672	3792	3777	11185	6575	6813	6758	4663	4762	4912	4806	4701	4625	4755	4671	6746
AHR	1028	1063	1028	395	350	358	411	374	352	357	435	988	728	728	752	474	426	419	437	474	416	434	469	699
AHRR	3	4	7	2	4	3	0	3	1	2	0	6	4	4	4	1	2	1	5	3	1	2	5	3
AHSA1	1943	2003	2017	656	592	678	665	640	591	613	649	1968	866	923	933	615	672	706	675	578	530	568	570	890
AHSA2P	382	418	389	183	163	170	157	160	149	181	159	388	252	294	280	164	173	205	166	195	198	214	181	261
AHSG	0	0	0	0	0	0	0	0	1	0	0	0	0	0	0	2	0	0	1	1	0	0	0	0
AHSP	0	0	0	0	0	0	0	0	0	0	0	0	0	0	0	0	0	0	0	0	0	0	0	0
AICDA	0	0	0	0	0	0	0	0	0	0	0	0	0	0	0	0	0	0	0	0	0	0	0	0
AIDA	55	63	46	20	14	18	23	14	14	22	17	62	36	39	39	17	17	15	24	21	13	19	27	36
AIF1	0	0	0	0	0	0	0	0	0	0	0	0	0	0	0	0	0	0	0	0	0	0	0	0
AIF1L	17	10	17	6	7	3	2	4	4	3	8	25	7	3	6	5	4	5	5	2	2	6	6	7
AIFM1	535	566	502	160	137	181	167	176	154	159	157	497	274	271	229	169	197	203	191	144	129	163	154	250
AIFM2	46	42	48	26	16	20	10	15	18	15	13	53	25	26	21	10	10	20	18	15	19	11	12	20
AIFM3	19	16	20	9	8	6	14	7	13	10	5	26	13	18	18	10	12	7	10	14	13	8	12	16
AIG1	447	422	392	138	108	125	121	159	139	129	130	381	209	211	208	160	155	158	150	149	129	140	138	196
AIM2	4	13	3	4	0	2	0	3	2	2	2	6	2	2	2	1	0	1	1	1	3	0	1	5
AIMP1	376	399	428	130	113	130	125	130	127	122	139	384	243	250	275	137	138	156	131	131	146	136	131	249
AIMP2	200	196	191	62	67	61	76	62	47	58	59	208	93	114	91	74	57	87	77	61	71	59	56	102
AIP	138	118	141	50	44	47	53	41	49	36	34	129	57	70	61	39	47	44	51	52	55	45	53	58
AIPL1	0	0	0	0	0	0	0	0	0	0	0	0	0	0	0	0	0	0	0	0	0	0	0	0
AIRE	0	0	0	0	0	0	0	0	0	0	0	0	0	0	0	0	0	0	0	0	0	0	0	0
AIRN	0	0	0	0	0	0	0	0	0	0	0	0	0	1	1	0	0	0	0	0	0	0	0	0
AJAP1	8	11	6	2	3	5	7	3	2	3	1	16	8	5	15	3	8	3	1	7	4	14	7	7
AJM1	1	4	1	2	1	0	0	0	1	0	0	1	0	0	0	1	0	0	0	1	2	2	1	2
AJUBA	944	952	973	311	348	363	339	360	328	359	330	1052	548	595	554	367	365	428	379	352	415	357	376	571
AK1	324	311	299	118	118	142	129	119	99	93	106	313	177	153	171	109	103	112	104	97	113	100	101	170
AK2	1062	1051	1093	320	335	395	305	327	348	390	328	1079	515	516	579	363	413	398	392	347	373	320	334	590
AK3	521	570	576	203	193	195	188	192	185	222	227	572	391	390	425	189	215	229	239	236	208	194	226	375
AK4	593	618	611	164	202	185	161	172	206	201	224	618	317	343	317	223	238	260	259	197	180	199	200	352
AK5	0	1	0	0	0	0	1	0	0	0	0	0	1	0	0	0	0	0	0	0	0	0	0	0
AK6	118	109	122	34	29	30	35	33	28	35	46	116	57	70	79	43	35	40	39	35	50	34	42	64
AK7	2	4	9	0	0	1	2	0	2	5	2	1	1	1	3	1	1	1	0	2	3	0	1	6
AK8	3	2	0	2	5	0	1	1	0	2	1	1	2	1	1	1	3	4	0	1	2	0	0	0
AK9	20	23	20	5	5	6	11	13	11	8	10	23	23	20	26	16	12	9	9	7	16	19	11	23
AKAIN1	0	0	0	0	0	0	0	0	0	0	0	0	0	0	0	0	0	0	0	0	0	0	0	0
AKAP1	413	444	432	147	149	166	148	146	157	158	171	430	238	243	250	169	159	171	162	168	171	168	189	220
AKAP10	200	192	209	81	80	74	75	62	55	69	85	196	157	163	153	64	80	82	88	88	72	86	86	164
AKAP11	399	448	408	150	133	163	144	132	148	114	145	418	330	333	302	153	160	187	169	172	186	202	163	350
AKAP12	543	566	566	141	203	199	182	200	206	206	194	611	226	266	261	189	186	204	177	173	169	133	190	249
AKAP13	897	891	883	328	291	319	368	331	366	384	344	945	573	593	581	351	388	380	391	334	353	370	355	643
AKAP14	0	0	0	0	0	0	0	0	0	0	0	0	0	0	0	0	1	0	0	0	0	0	0	0
AKAP17A	2	4	1	0	2	2	1	2	1	1	0	6	3	2	3	1	2	2	1	3	2	0	1	4
AKAP3	36	36	34	8	3	11	8	5	5	8	10	26	13	17	12	22	12	13	15	6	5	7	13	20
AKAP4	0	0	0	0	0	0	0	0	0	0	0	0	0	0	0	0	0	0	0	0	0	0	0	0
AKAP5	1	0	0	3	0	0	1	0	0	0	0	0	1	1	1	0	0	0	0	0	1	2	1	3
AKAP6	37	41	39	15	6	17	19	17	19	16	18	49	32	31	38	24	14	17	12	19	24	15	25	27
AKAP7	6	4	4	1	2	2	2	2	2	4	0	5	5	8	6	1	1	1	3	4	1	1	7	3
AKAP8	360	351	373	130	124	122	126	122	102	107	111	348	167	164	159	112	143	116	135	100	116	129	120	153
AKAP8L	811	862	799	269	263	294	269	293	297	297	295	789	417	386	398	306	297	317	308	315	237	299	260	383
AKAP9	698	691	639	263	251	261	230	232	257	259	243	688	528	561	569	268	263	302	286	294	297	302	308	605
AKIP1	142	130	132	52	41	49	37	45	37	45	32	148	65	102	80	53	59	43	62	45	41	36	41	90
AKIRIN1	693	771	693	249	231	228	212	265	249	254	261	711	434	436	432	266	260	243	257	243	244	256	260	405
AKIRIN2	183	162	186	49	57	72	63	49	57	59	63	159	146	127	157	67	59	69	66	81	82	72	88	158
AKNA	56	53	37	16	17	29	27	18	17	15	16	35	29	28	24	16	15	24	22	21	20	21	17	28
AKNAD1	4	3	4	1	0	0	2	1	1	0	0	0	0	2	0	0	1	0	0	0	4	0	3	0
AKR1A1	250	311	316	121	114	131	140	103	88	122	111	288	160	192	173	112	93	100	113	102	98	97	106	127
AKR1B1	386	438	453	180	154	164	166	133	130	142	123	382	181	193	190	112	146	140	160	105	117	120	134	205
AKR1B10	300	365	372	126	129	134	116	154	149	162	138	332	265	303	296	213	160	172	192	171	159	175	176	255
AKR1B15	18	12	5	8	8	6	10	14	8	4	9	19	17	12	20	10	11	9	13	10	10	14	4	14
AKR1C1	759	727	768	224	264	278	242	275	221	254	240	721	406	387	385	303	296	328	326	263	259	273	274	431
AKR1C2	745	759	759	240	269	288	254	308	262	286	283	746	439	495	423	339	377	394	353	314	352	337	329	484
AKR1C3	526	487	466	132	159	150	133	178	182	189	192	518	295	271	283	206	224	214	222	187	173	223	206	287
AKR1C4	3	1	3	1	0	0	1	2	0	0	0	2	1	1	0	1	2	0	1	0	1	0	0	2
AKR1C6P	0	0	0	0	0	0	0	0	0	0	0	0	0	0	0	0	0	0	0	0	0	0	0	0
AKR1C8P	0	0	0	0	0	0	0	0	0	0	0	0	0	0	0	0	0	0	0	0	2	1	1	0
AKR1D1	0	0	0	0	0	0	0	0	0	1	1	0	0	0	0	0	0	0	0	0	0	1	0	0
AKR1E2	5	11	8	5	2	1	2	0	7	3	1	8	2	3	5	1	3	2	5	0	2	2	1	4
AKR7A2	199	193	203	70	57	66	66	62	61	65	61	206	113	124	111	83	85	90	100	88	80	85	90	126
AKR7A2P1	2	0	3	2	0	1	2	1	1	2	2	4	0	0	1	2	0	3	1	0	1	2	0	3
AKR7A3	1	0	2	0	0	0	1	0	0	0	0	1	0	0	2	2	1	1	0	0	1	0	1	0
AKR7L	4	0	2	3	1	4	2	2	7	3	2	6	4	7	5	2	4	1	7	3	2	3	3	2
AKT1	1288	1315	1313	486	494	510	589	416	421	426	404	1270	664	608	641	523	509	523	481	415	421	456	452	641
AKT1S1	692	775	786	284	236	275	265	247	228	259	255	750	393	407	396	298	280	272	281	261	245	283	272	397
AKT2	1036	1043	1013	388	383	436	392	307	293	332	292	999	556	565	572	367	369	418	371	365	368	430	342	560
AKT3	172	202	194	65	66	59	89	74	56	68	73	178	158	163	164	75	66	80	92	79	70	70	60	166
AKTIP	103	113	71	31	29	39	33	22	29	47	28	110	71	50	59	52	59	32	52	32	28	30	33	49
ALAD	227	260	267	76	82	65	80	67	76	83	86	247	169	161	180	96	107	111	130	111	76	125	107	175
ALAS1	439	470	466	141	141	156	145	133	174	137	159	478	183	189	200	148	150	150	155	130	117	125	125	190
ALAS2	0	0	0	0	0	0	0	0	0	0	0	0	0	0	0	0	0	0	0	0	0	0	0	0
ALB	1	0	1	0	0	0	0	0	0	0	0	0	0	0	0	0	0	0	0	0	0	0	0	0
ALCAM	2718	2744	2762	891	812	819	884	1020	950	991	1028	2697	1901	1952	1900	1187	1149	1183	1120	1160	1142	1202	1229	1891
ALDH16A1	58	55	54	30	37	27	37	21	12	20	21	63	43	37	33	24	17	20	23	24	39	26	29	46
ALDH18A1	753	797	831	258	252	267	260	265	304	272	273	864	414	443	403	303	290	300	320	244	272	244	243	413
ALDH1A1	38	31	31	11	18	16	15	13	12	13	14	30	30	40	29	15	19	27	12	12	11	14	17	32
ALDH1A2	0	0	0	0	0	0	0	0	0	0	0	2	1	2	3	1	0	1	0	0	0	0	0	1
ALDH1A3	6962	7185	7113	2567	2463	2565	2570	2296	2220	2374	2275	6989	3166	3357	3179	1991	1953	2052	2063	1828	1821	1959	1960	3342
ALDH1B1	317	385	363	134	136	136	124	129	110	127	122	340	206	193	235	163	141	144	162	129	129	129	145	217
ALDH1L1	10	10	12	3	0	1	4	5	0	6	1	14	13	15	11	5	0	3	2	2	2	5	5	4
ALDH1L1-AS1	0	0	0	0	0	0	0	0	0	0	0	0	1	1	0	0	0	0	0	0	0	0	0	0
ALDH1L1-AS2	1	0	1	0	0	0	0	0	0	0	0	0	0	0	0	0	0	0	0	0	0	0	0	0
ALDH1L2	47	70	49	13	19	24	18	15	18	24	27	55	33	40	41	28	15	28	38	22	22	25	18	35
ALDH2	539	625	611	250	256	259	250	240	238	265	238	620	344	347	363	218	211	226	254	225	198	251	218	349
ALDH3A1	335	319	325	164	160	160	147	98	110	123	120	306	291	309	304	213	210	226	216	236	226	247	233	277
ALDH3A2	698	729	651	215	242	212	236	259	265	254	230	752	541	584	584	352	325	328	294	311	297	337	275	564
ALDH3B1	37	42	42	22	18	26	23	15	13	19	17	44	27	29	27	25	26	19	22	20	25	25	22	31
ALDH3B2	39	46	25	16	12	24	15	7	10	22	15	38	28	16	24	14	22	20	19	16	17	16	22	18
ALDH4A1	307	315	309	137	134	142	152	86	90	74	108	330	193	185	189	134	127	146	156	125	148	127	144	186
ALDH5A1	27	35	35	12	8	14	16	19	22	12	20	36	20	30	19	17	19	22	22	13	10	15	12	24
ALDH6A1	65	79	81	31	25	28	31	26	24	28	23	90	69	53	65	34	41	32	35	32	30	36	32	49
ALDH7A1	867	870	860	279	260	283	282	328	301	308	316	860	550	555	518	331	325	343	367	342	312	315	331	526
ALDH8A1	3	1	2	0	0	2	0	2	1	0	1	1	1	3	3	1	2	3	2	1	3	1	0	2
ALDH9A1	447	419	408	133	123	137	126	146	154	139	150	421	299	298	274	169	192	160	140	163	159	179	156	297
ALDOA	6482	6933	6760	3009	3083	3152	3049	2001	1973	2048	1983	6629	3254	3343	3343	2231	2185	2338	2300	2298	2361	2403	2412	3403
ALDOB	0	0	0	0	0	1	0	0	0	0	0	0	0	0	0	0	0	0	0	0	0	0	0	0
ALDOC	258	226	254	99	77	95	79	90	80	92	92	232	146	149	145	100	99	95	93	75	78	81	73	150
ALG1	117	108	126	33	35	35	50	43	40	44	40	110	65	60	54	50	31	46	51	53	43	42	46	58
ALG10	6	17	12	3	4	4	0	1	4	0	3	10	5	3	7	7	6	2	6	1	3	4	4	4
ALG10B	11	14	8	5	4	9	2	5	6	6	10	12	15	13	14	3	3	5	5	3	7	2	3	17
ALG11	208	193	203	65	62	69	59	65	66	72	71	182	136	151	134	79	90	86	79	74	100	83	76	133
ALG12	99	105	137	53	43	52	68	41	48	32	39	123	77	70	54	50	49	52	37	56	44	49	46	69
ALG13	228	199	213	65	61	78	80	57	89	68	63	235	118	99	108	86	74	88	83	68	55	54	82	128
ALG14	34	55	60	19	20	24	15	23	18	13	28	60	27	36	38	20	22	10	18	24	18	23	23	34
ALG14-AS1	0	0	0	0	2	0	0	0	0	0	0	0	0	0	0	0	0	0	0	0	0	0	0	0
ALG1L	0	0	0	0	0	0	0	0	0	0	0	0	3	1	1	0	0	0	0	1	0	1	0	1
ALG1L2	0	0	1	0	0	0	0	0	0	0	0	0	0	0	0	0	0	0	0	0	0	1	0	2
ALG1L9P	4	2	3	1	3	1	3	1	0	0	1	3	1	1	3	3	0	1	0	0	1	0	0	1
ALG2	299	320	322	118	102	107	93	111	112	108	102	319	204	221	196	130	131	112	117	128	99	127	107	197
ALG3	508	466	509	175	154	217	187	124	147	142	159	517	243	236	217	175	167	198	174	161	154	165	163	263
ALG5	161	144	168	34	52	60	54	49	55	66	48	146	104	99	118	61	75	66	62	65	68	63	54	92
ALG6	13	20	16	13	4	8	8	13	3	7	9	13	21	26	23	6	6	5	3	9	10	12	14	20
ALG8	110	101	103	41	41	28	30	46	44	37	45	103	93	90	79	43	43	38	50	32	50	53	47	81
ALG9	218	230	263	102	74	73	64	96	101	95	87	244	155	161	162	112	87	105	112	75	102	91	100	192
ALK	1	0	2	1	2	0	1	0	2	0	3	1	1	0	1	0	0	1	0	3	0	1	0	0
ALKAL1	1	0	1	1	0	0	0	0	0	0	0	0	0	0	0	0	0	0	2	1	0	0	1	0
ALKAL2	0	0	0	0	0	0	0	0	0	0	0	0	0	0	0	0	0	0	0	1	1	1	0	0
ALKBH1	70	63	63	26	25	23	24	28	25	22	25	49	30	43	32	26	17	28	28	21	18	18	24	29
ALKBH2	85	89	72	24	34	26	41	24	26	24	25	84	55	46	38	34	24	42	46	35	27	24	40	47
ALKBH3	163	208	195	54	51	60	54	86	57	65	50	204	91	91	89	86	81	71	75	67	78	74	65	83
ALKBH3-AS1	3	2	1	1	1	1	0	0	0	0	0	1	1	0	2	0	1	1	0	1	2	0	1	1
ALKBH4	43	30	38	20	19	20	20	12	14	12	12	42	12	15	20	17	11	16	19	19	10	9	15	18
ALKBH5	875	915	832	313	347	313	291	292	330	308	288	873	428	472	429	366	397	425	352	325	334	333	384	436
ALKBH6	164	132	120	47	55	40	58	39	28	38	35	150	43	54	44	49	45	33	41	37	39	42	49	51
ALKBH7	21	15	20	6	10	5	7	6	1	8	4	15	11	13	14	8	9	10	9	13	11	16	9	14
ALKBH8	95	99	109	33	22	30	26	43	43	36	40	78	89	86	85	45	42	57	50	39	38	34	37	86
ALLC	0	0	0	0	0	0	0	0	0	0	0	0	0	0	0	0	0	0	0	0	0	0	0	0
ALMS1	121	146	134	45	27	40	39	31	41	42	31	145	70	80	88	57	52	57	64	49	40	47	51	98
ALMS1-IT1	3	0	2	1	1	1	0	0	3	1	0	3	1	1	0	0	1	0	0	0	0	2	0	0
ALMS1P1	0	0	0	0	0	0	0	0	0	0	0	0	0	2	1	0	0	1	0	0	0	0	0	1
ALOX12	22	22	13	7	4	8	5	10	4	7	5	17	13	4	11	7	8	4	6	8	6	6	3	6
ALOX12-AS1	2	1	1	1	1	0	1	1	0	0	0	2	1	3	2	1	2	0	2	0	2	1	1	2
ALOX12B	1	1	1	0	3	4	0	1	1	1	1	2	1	0	0	1	0	0	0	1	1	1	1	2
ALOX12P2	36	38	40	14	14	13	11	12	10	12	15	35	17	15	23	16	9	15	9	18	10	8	9	17
ALOX15	0	0	1	0	2	0	1	0	0	0	1	0	2	4	2	2	1	1	0	0	1	3	1	0
ALOX15B	940	936	993	338	361	315	325	316	270	287	297	923	326	347	368	236	232	247	214	261	286	260	235	331
ALOX15P1	5	4	5	1	1	2	0	0	0	3	0	2	0	3	0	1	2	3	2	2	1	1	1	0
ALOX5	15	13	18	7	0	4	10	6	9	8	6	29	14	12	11	7	10	16	9	5	3	6	4	14
ALOX5AP	7	6	6	2	3	1	5	4	5	4	4	8	4	5	4	5	2	6	1	7	7	2	6	4
ALOXE3	35	38	33	12	7	7	17	6	16	10	17	35	18	22	12	24	16	20	23	12	19	12	10	20
ALPG	0	0	0	0	0	0	0	0	0	0	0	0	0	0	0	0	0	0	0	0	0	0	0	0
ALPI	0	0	0	0	0	0	0	0	0	0	0	0	0	0	0	1	0	0	0	0	0	0	0	0
ALPK1	123	126	133	35	33	45	40	49	50	46	38	125	89	76	84	49	44	64	44	50	48	48	63	80
ALPK2	0	0	0	0	0	0	0	0	0	0	0	0	0	0	0	0	0	0	0	0	1	0	0	0
ALPK3	18	32	21	2	8	9	7	8	10	6	6	21	14	20	8	13	8	12	12	4	8	7	7	10
ALPL	0	2	4	1	0	1	3	0	1	1	1	2	1	2	1	0	0	0	0	0	1	1	1	2
ALPP	0	0	0	0	0	0	0	0	0	0	0	0	0	0	0	0	0	0	0	0	0	0	0	0
ALS2	544	600	529	176	164	164	170	193	173	182	201	569	304	318	313	198	220	259	212	158	193	194	166	275
ALS2CL	1629	1657	1657	642	627	629	626	563	545	573	525	1628	838	885	971	602	551	611	607	730	734	754	743	902
ALX1	9	8	5	1	1	1	2	1	3	1	1	3	5	2	3	6	0	1	1	5	1	2	2	1
ALX3	24	21	20	14	10	22	16	13	5	7	6	14	17	23	13	11	10	12	14	15	4	15	13	14
ALX4	0	0	2	0	2	0	1	0	0	0	0	0	0	0	1	0	0	1	0	0	1	2	2	1
ALYREF	219	230	215	75	81	93	85	77	41	64	61	207	123	133	120	74	72	68	74	60	80	67	59	123
AMACR	53	57	56	17	16	21	14	12	19	18	14	55	45	44	34	22	22	18	21	20	24	25	18	46
AMBN	0	0	0	0	0	0	0	0	0	0	0	0	0	0	0	0	0	0	0	0	0	0	0	0
AMBP	0	0	0	0	0	0	0	0	0	0	0	0	0	0	0	0	0	0	0	0	0	0	0	0
AMBRA1	279	309	266	93	96	102	106	92	108	108	112	326	181	148	169	118	120	114	124	108	101	99	130	156
AMD1	628	691	662	185	214	194	194	243	227	277	254	636	451	435	430	329	289	310	281	223	213	242	249	481
AMDHD1	0	0	1	0	2	3	1	2	0	0	1	1	0	0	0	2	2	2	4	0	1	1	0	1
AMDHD2	34	35	36	15	20	16	12	10	4	5	10	30	22	18	21	11	8	10	12	9	13	12	10	21
AMELX	0	0	0	0	0	0	0	0	0	0	0	0	0	0	0	0	0	0	0	0	0	0	0	0
AMELY	0	0	0	0	0	0	0	0	0	0	0	0	0	0	0	0	0	0	0	0	0	0	0	0
AMER1	43	51	57	13	15	22	20	16	19	17	20	53	34	42	45	30	13	16	23	20	18	19	22	30
AMER2	0	0	0	0	0	0	0	0	0	0	0	0	0	0	0	0	0	0	0	0	0	0	0	0
AMER3	0	0	0	0	0	0	0	0	0	0	0	0	0	0	0	0	0	0	0	0	0	0	0	0
AMFR	566	646	579	193	198	226	209	223	199	208	200	584	286	344	316	248	237	256	258	222	236	211	239	320
AMH	0	1	0	0	0	0	1	1	0	0	0	0	0	0	0	0	0	0	0	2	0	1	2	1
AMHR2	0	0	0	0	0	0	0	0	0	0	0	1	1	0	0	0	0	0	0	0	0	0	0	0
AMIGO1	6	7	8	1	1	4	1	2	3	4	1	13	7	3	4	2	1	5	6	4	2	3	7	6
AMIGO2	575	595	534	216	232	207	232	207	179	172	198	564	282	298	301	165	202	217	209	186	174	177	188	322
AMIGO3	10	6	14	11	1	8	8	2	4	3	2	13	6	9	6	3	2	5	2	4	4	4	5	7
AMMECR1	158	155	159	52	72	52	54	45	55	51	52	173	185	140	152	86	71	75	76	45	62	80	67	147
AMMECR1L	558	554	634	169	175	169	170	182	166	208	201	588	252	335	268	198	197	197	201	182	179	177	170	295
AMN	0	0	1	0	1	2	0	1	0	0	0	0	0	1	0	0	0	0	0	0	0	0	0	0
AMN1	25	32	30	11	10	16	9	10	12	8	9	35	15	17	21	15	14	10	11	12	8	8	18	26
AMOT	5	3	8	4	2	6	1	2	1	6	3	8	5	2	16	5	1	4	5	2	10	3	4	6
AMOTL1	2447	2513	2474	845	848	879	870	890	777	879	852	2447	1398	1487	1524	981	978	1054	1017	914	905	896	885	1491
AMOTL2	637	695	610	237	237	241	266	178	171	191	202	581	314	301	290	208	214	226	208	231	195	223	240	329
AMPD1	0	0	0	0	0	0	0	0	0	0	0	0	0	0	0	0	1	0	0	0	1	0	0	0
AMPD2	196	233	214	93	82	102	88	76	82	79	67	200	117	129	120	93	78	95	82	68	71	59	87	110
AMPD3	284	302	261	92	102	88	92	109	76	96	83	275	116	136	130	92	87	90	90	66	66	73	70	105
AMPH	0	0	0	1	1	0	0	0	0	0	0	0	0	0	0	0	1	0	0	0	0	0	0	0
AMT	31	23	43	12	19	10	9	16	11	7	25	36	31	22	10	21	11	18	23	18	14	22	16	23
AMTN	42	38	36	9	14	9	16	12	7	10	18	45	11	11	8	11	7	13	5	11	8	17	11	7
AMY1A	0	0	0	0	0	0	0	0	0	0	0	0	0	0	0	0	0	0	0	0	0	0	0	0
AMY1B	0	0	0	0	0	0	0	0	0	0	0	0	0	0	0	0	0	0	0	0	0	0	0	0
AMY1C	0	0	0	0	0	0	0	0	0	0	0	0	0	0	0	0	0	0	0	0	0	0	0	0
AMY2A	0	0	0	0	0	0	0	0	0	0	0	1	0	0	0	0	1	0	1	0	0	0	0	0
AMY2B	34	23	26	7	8	9	12	14	10	13	7	23	9	20	14	11	13	9	12	14	14	13	11	20
AMZ1	4	1	0	0	0	0	2	0	0	0	1	1	0	0	0	0	0	0	0	0	0	0	1	0
AMZ2	696	669	659	206	214	215	207	254	248	241	250	637	490	458	473	260	291	336	330	256	263	288	250	453
AMZ2P1	14	17	10	5	5	5	7	3	4	9	5	17	15	13	14	12	7	3	6	6	5	3	5	12
ANAPC1	235	247	239	52	56	54	81	69	73	80	66	242	140	150	146	86	90	92	92	70	74	85	82	149
ANAPC10	86	85	79	29	20	28	26	26	30	33	23	87	49	47	41	33	31	34	47	12	31	27	37	66
ANAPC11	135	154	145	56	67	70	67	39	32	40	33	129	70	61	85	60	50	48	62	70	57	59	56	81
ANAPC13	82	98	86	24	28	26	36	33	31	32	27	96	87	82	76	37	25	44	53	45	44	39	45	86
ANAPC15	297	325	295	105	74	107	101	94	92	94	101	318	133	142	173	112	97	110	113	106	96	102	98	140
ANAPC16	291	306	303	82	91	88	102	87	122	87	95	283	187	171	193	121	124	137	113	120	106	110	117	185
ANAPC1P1	1	3	2	0	0	0	0	1	0	0	0	1	1	4	0	0	0	0	1	1	1	0	0	1
ANAPC2	75	97	75	46	48	36	43	25	25	29	25	68	39	49	25	44	39	35	39	37	41	46	41	43
ANAPC4	86	69	83	25	29	31	26	26	32	41	26	66	63	76	75	21	31	31	30	39	31	38	30	61
ANAPC5	558	524	532	193	194	189	215	186	165	159	168	515	332	360	329	200	194	233	193	177	224	187	189	336
ANAPC7	405	436	428	165	123	148	121	151	143	125	141	433	218	202	199	147	137	147	162	142	117	141	146	235
ANG	23	18	23	9	7	5	6	9	8	11	13	20	12	14	15	7	7	14	6	10	8	8	7	13
ANGEL1	173	181	182	46	53	59	55	49	59	48	59	181	127	101	115	82	69	90	83	87	90	76	50	109
ANGEL2	86	87	85	29	31	30	27	31	21	38	31	76	53	59	68	38	39	48	36	30	38	36	37	59
ANGPT1	0	0	2	0	1	0	0	0	0	1	0	2	0	4	1	0	2	3	0	0	0	0	1	1
ANGPT2	1	2	0	0	0	2	0	1	1	1	3	1	0	1	0	1	0	1	3	1	0	2	1	1
ANGPT4	2	1	1	1	0	0	0	1	0	1	0	0	0	0	0	0	1	1	1	0	0	0	0	0
ANGPTL1	0	0	0	0	0	0	0	0	0	0	0	0	0	0	0	0	0	0	0	0	0	0	0	0
ANGPTL2	1	1	1	1	1	1	0	0	0	3	1	2	3	1	3	0	1	1	1	2	1	1	0	4
ANGPTL3	0	0	0	0	0	0	0	0	0	0	0	0	0	0	0	0	0	0	0	0	0	0	0	0
ANGPTL4	2888	2958	2908	1065	1030	1091	1084	845	871	866	876	2840	955	1070	1032	893	844	881	850	743	674	713	735	1006
ANGPTL5	0	0	0	0	0	0	0	0	0	0	0	0	0	0	0	0	0	0	0	0	0	0	0	0
ANGPTL6	41	62	58	18	14	21	20	17	23	20	24	54	37	28	30	20	22	20	23	25	29	23	22	25
ANGPTL7	0	0	0	0	0	0	0	0	0	0	0	0	0	0	0	0	0	0	0	0	1	1	2	0
ANGPTL8	1	1	0	0	0	0	0	0	0	0	0	0	0	0	0	0	0	1	0	0	0	0	0	0
ANHX	0	0	0	0	0	0	0	0	0	0	0	0	0	0	0	0	0	0	0	0	0	0	0	0
ANK1	15	10	10	5	10	7	5	5	5	5	2	2	8	3	2	11	6	7	4	9	7	6	4	6
ANK2	12	11	12	5	3	5	1	3	1	1	6	17	4	7	11	10	2	11	11	1	4	4	2	8
ANK3	257	268	243	62	79	103	85	82	94	93	104	237	226	211	201	110	121	123	114	125	127	101	124	200
ANKAR	0	0	1	2	1	0	2	2	2	2	1	7	2	3	6	5	6	5	2	9	2	0	5	6
ANKDD1A	23	15	29	2	5	8	3	3	6	4	4	17	11	22	13	5	3	5	5	6	5	9	5	13
ANKDD1B	13	16	17	2	2	1	3	4	1	2	4	20	3	8	6	6	6	4	6	5	10	5	6	8
ANKEF1	217	195	183	50	69	80	61	49	61	59	58	175	112	124	131	74	70	62	73	61	73	69	62	115
ANKFN1	0	2	1	0	0	0	0	0	1	1	0	0	0	0	0	0	1	0	0	0	0	0	0	0
ANKFY1	725	648	717	249	229	242	247	232	230	236	256	717	338	351	337	241	276	265	237	270	237	223	239	361
ANKH	171	192	179	72	70	70	53	69	65	75	62	174	153	129	121	91	89	100	90	103	97	84	110	143
ANKHD1	749	809	749	264	262	272	283	269	254	270	269	767	458	466	455	325	312	312	306	289	282	312	285	467
ANKHD1-EIF4EBP3	771	833	779	281	269	278	275	263	261	286	268	779	458	472	454	350	311	333	308	291	293	313	297	465
ANKIB1	701	732	652	208	220	236	236	220	214	231	199	687	414	420	462	266	252	261	248	252	252	228	219	456
ANKK1	6	2	1	1	2	4	2	2	3	0	0	5	1	1	4	0	1	1	2	2	4	0	3	1
ANKLE1	10	13	15	8	6	4	4	7	1	5	4	15	4	7	4	4	3	2	5	6	3	3	3	4
ANKLE2	976	931	907	325	340	314	341	358	316	314	315	912	434	458	477	318	330	337	353	348	302	349	317	466
ANKMY1	33	45	48	12	15	11	13	12	11	12	14	37	26	20	17	25	16	20	24	23	19	9	21	21
ANKMY2	78	72	79	20	21	11	17	31	23	30	23	86	50	43	45	35	24	21	30	29	31	34	36	49
ANKRA2	167	174	190	54	64	68	70	52	52	60	61	179	127	105	117	89	72	71	93	67	84	72	75	107
ANKRD1	12	8	16	3	5	3	2	2	7	6	5	15	9	5	9	4	7	4	2	8	11	10	7	5
ANKRD10	121	128	118	47	51	40	43	43	50	48	51	123	64	83	66	39	42	51	43	62	42	50	55	67
ANKRD11	1779	1839	1803	750	685	836	739	724	684	666	656	1886	980	1063	1006	705	668	720	698	678	697	721	706	993
ANKRD12	200	203	232	76	83	80	73	81	102	78	84	235	262	285	302	101	94	88	85	114	115	112	109	289
ANKRD13A	574	581	564	178	184	178	198	204	219	193	205	589	302	318	335	246	215	248	244	217	232	214	237	353
ANKRD13B	95	106	108	41	27	38	44	28	47	32	35	102	55	47	42	35	30	34	32	38	36	41	31	61
ANKRD13C	143	185	150	49	56	55	52	50	44	66	41	159	88	88	98	52	67	55	71	64	54	58	61	77
ANKRD13D	179	192	226	91	96	88	98	62	56	42	59	197	103	126	115	71	68	51	61	89	76	93	76	114
ANKRD16	48	42	49	8	12	15	19	16	7	15	15	38	25	25	26	24	15	18	16	15	16	15	20	18
ANKRD17	2355	2441	2410	767	755	797	781	865	763	909	875	2341	1287	1407	1353	969	954	1003	1015	863	812	954	833	1368
ANKRD18A	21	28	21	3	10	4	6	3	6	8	13	19	26	20	20	9	6	6	9	9	7	12	10	22
ANKRD18B	45	56	44	20	15	15	16	14	16	12	12	44	28	44	34	19	10	18	15	17	18	12	17	35
ANKRD18CP	0	1	0	0	1	1	1	0	2	0	2	1	4	1	3	2	0	0	1	3	2	2	0	3
ANKRD18DP	0	0	0	0	0	0	0	0	0	0	0	0	0	0	0	0	0	0	0	0	0	0	0	0
ANKRD19P	43	40	30	23	11	11	11	17	11	10	16	39	18	20	28	11	13	16	11	14	16	19	26	25
ANKRD2	9	6	12	3	4	3	6	3	4	6	7	2	4	6	3	1	3	4	3	10	10	7	11	8
ANKRD20A1	0	0	0	0	0	0	0	0	0	0	0	0	0	0	0	0	0	0	0	0	0	0	0	0
ANKRD20A11P	0	0	0	0	0	0	0	0	0	0	0	0	0	0	0	0	0	0	0	0	0	0	0	0
ANKRD20A12P	0	0	0	0	0	0	0	0	0	0	0	0	0	0	0	0	0	0	0	0	0	0	0	0
ANKRD20A19P	0	0	0	0	0	0	0	0	0	0	0	0	0	0	0	0	0	0	0	0	0	1	0	0
ANKRD20A2	0	0	0	0	0	0	0	0	0	0	0	0	0	0	0	0	0	0	0	0	0	0	0	0
ANKRD20A3	0	0	0	0	0	0	0	0	0	0	0	0	0	0	0	0	0	0	0	0	0	0	0	0
ANKRD20A4	0	0	0	0	0	0	0	0	0	0	0	0	0	0	0	0	0	0	0	0	0	0	0	0
ANKRD20A4-ANKRD20A20P	0	0	0	0	0	1	0	0	0	0	0	0	0	0	0	0	0	0	0	0	0	0	0	0
ANKRD20A5P	5	5	4	2	2	1	0	3	0	0	0	7	2	3	2	1	1	1	0	0	0	2	0	3
ANKRD20A8P	0	0	0	0	0	0	0	0	0	0	0	0	0	0	0	0	0	0	0	0	0	0	0	0
ANKRD20A9P	0	0	0	0	0	0	0	0	0	0	0	0	0	0	0	0	0	0	0	0	0	0	0	0
ANKRD22	50	42	26	7	8	7	10	9	12	16	8	34	16	13	26	11	9	10	7	7	5	6	12	16
ANKRD23	12	6	7	5	3	4	9	3	6	4	6	15	16	8	15	2	4	5	3	6	8	7	7	20
ANKRD24	8	8	8	4	2	6	5	4	0	3	2	7	3	1	1	6	1	5	3	2	9	7	7	2
ANKRD26	67	84	83	28	26	28	18	41	25	30	42	59	84	81	87	38	38	26	26	50	28	25	39	73
ANKRD26P1	0	0	0	0	0	0	0	0	0	0	0	0	0	0	0	1	0	0	0	0	0	0	0	0
ANKRD26P3	0	0	0	0	0	0	0	0	0	0	0	0	0	0	0	0	0	0	0	0	0	0	0	0
ANKRD27	258	254	261	76	88	80	86	87	95	95	82	287	134	135	123	76	88	106	101	117	101	91	92	143
ANKRD28	148	167	162	46	57	53	56	57	50	57	59	202	139	102	103	68	65	94	69	73	48	57	61	118
ANKRD29	122	145	127	32	25	36	41	30	31	32	21	120	69	75	76	46	46	55	52	65	57	50	39	66
ANKRD30A	1	0	0	0	0	0	0	0	0	0	0	0	0	0	0	0	0	0	0	0	0	0	0	0
ANKRD30B	0	0	0	0	0	0	0	0	0	0	0	0	1	0	0	0	0	0	0	0	0	0	0	0
ANKRD30BL	0	0	0	0	0	0	0	0	0	0	0	0	0	0	0	0	0	0	0	0	0	0	0	0
ANKRD30BP2	0	0	0	0	0	0	0	0	0	0	0	0	0	0	0	1	0	0	0	0	0	0	0	0
ANKRD30BP3	0	0	0	0	0	0	0	0	0	0	0	0	0	0	0	0	0	0	0	0	0	0	0	0
ANKRD31	1	2	7	2	0	0	0	0	1	0	0	4	0	1	3	2	1	1	1	0	4	3	2	2
ANKRD33	0	0	0	0	0	0	0	0	0	0	0	0	0	0	0	0	0	0	0	0	1	0	0	0
ANKRD33B	18	24	16	3	8	8	7	6	7	11	8	22	17	18	12	8	7	5	11	10	7	16	12	16
ANKRD34A	16	20	20	11	2	6	5	1	5	5	4	28	8	8	8	9	4	6	9	12	5	10	11	15
ANKRD34B	0	0	0	1	0	0	0	1	0	0	0	0	0	0	0	0	0	0	0	0	0	0	0	0
ANKRD34C	0	0	0	0	0	0	0	0	0	0	0	0	0	0	0	0	0	0	0	0	0	0	0	0
ANKRD34C-AS1	0	0	0	0	0	0	0	0	0	0	0	0	0	0	0	0	0	0	0	0	0	0	0	0
ANKRD35	17	17	10	9	6	3	6	3	0	2	6	17	7	8	8	10	1	9	5	8	8	7	8	12
ANKRD36	58	57	60	26	20	14	23	22	17	13	21	52	40	37	42	19	17	19	13	26	29	23	26	33
ANKRD36B	22	33	33	4	10	10	6	17	10	9	16	35	15	9	17	11	12	13	10	18	12	23	16	23
ANKRD36BP1	4	7	8	1	2	1	2	3	2	2	3	5	7	9	8	1	2	2	4	3	3	1	3	10
ANKRD36BP2	0	2	1	0	0	0	0	0	0	0	0	3	2	1	0	0	0	4	0	1	2	1	0	1
ANKRD36C	39	26	36	15	10	11	14	11	12	9	8	34	17	29	22	10	17	8	10	18	22	17	15	20
ANKRD37	18	16	16	3	8	7	2	7	8	5	10	23	17	7	14	6	8	11	5	8	8	5	9	10
ANKRD39	27	24	22	11	8	13	7	5	4	7	4	20	8	8	7	8	7	2	5	14	11	7	9	9
ANKRD40	252	243	262	94	76	97	83	82	80	73	79	239	149	168	160	69	99	89	104	89	86	93	90	159
ANKRD40CL	0	0	0	0	0	0	0	2	0	0	0	0	0	0	0	0	0	0	0	0	0	0	0	0
ANKRD42	231	229	194	102	97	101	78	65	83	80	75	240	110	118	114	88	74	94	79	80	77	82	67	123
ANKRD44	15	10	14	7	4	2	5	1	4	5	8	15	9	6	11	7	3	6	5	5	3	5	4	5
ANKRD44-AS1	0	0	0	0	0	0	0	0	0	0	0	0	0	0	0	0	0	0	0	0	0	0	0	0
ANKRD44-IT1	0	0	0	0	0	0	0	0	1	0	0	0	0	0	0	0	0	0	0	0	0	0	0	0
ANKRD45	2	1	0	0	0	0	3	1	0	0	0	3	0	1	1	0	0	4	2	0	3	3	3	1
ANKRD46	51	63	60	13	10	16	12	23	10	14	19	45	16	26	27	9	16	13	12	21	24	18	16	27
ANKRD49	77	69	59	25	33	26	23	40	22	47	29	51	80	64	83	24	24	27	43	39	36	43	40	82
ANKRD50	476	524	504	150	171	179	166	165	170	174	180	469	382	409	380	249	202	232	196	205	230	218	215	377
ANKRD52	1348	1366	1408	465	423	440	438	389	446	448	430	1333	695	721	669	484	443	467	489	467	465	483	504	753
ANKRD53	0	1	6	0	0	3	1	0	0	0	0	0	0	1	0	0	0	0	0	0	1	2	1	0
ANKRD54	169	150	165	65	60	60	70	59	54	79	65	175	102	113	95	78	77	69	76	67	72	91	75	87
ANKRD55	1	0	1	0	0	0	0	0	0	0	0	1	0	0	0	0	0	0	0	0	0	0	0	1
ANKRD6	228	204	216	54	50	64	62	73	54	67	76	212	94	143	117	90	83	101	86	83	63	84	78	123
ANKRD60	0	0	0	0	0	0	0	0	0	0	0	0	0	0	0	0	0	0	0	0	0	0	0	0
ANKRD61	5	1	5	1	3	5	1	3	0	2	1	2	5	3	1	4	1	4	2	3	0	2	2	5
ANKRD62	0	0	0	0	0	0	0	0	0	0	0	0	0	0	0	0	0	0	0	0	0	0	0	0
ANKRD62P1-PARP4P3	3	1	2	0	2	0	0	0	0	0	0	5	0	0	0	0	2	0	0	1	0	0	1	0
ANKRD63	0	0	0	0	0	0	0	0	0	0	0	0	0	0	0	0	0	0	0	0	0	0	0	0
ANKRD65	156	154	153	66	64	64	66	51	44	48	32	149	109	95	89	56	59	66	68	63	71	83	90	85
ANKRD66	0	0	0	0	0	0	0	0	0	0	0	0	0	0	0	0	0	0	0	0	0	0	0	0
ANKRD7	0	0	0	0	0	0	0	0	0	0	0	0	0	0	0	0	0	0	0	0	0	0	0	0
ANKRD9	92	113	91	46	45	46	32	28	42	35	34	126	57	59	60	25	40	34	40	52	26	46	34	64
ANKS1A	449	428	429	177	142	162	167	155	121	127	142	410	197	212	217	167	155	161	159	151	141	136	134	202
ANKS1B	13	8	12	5	3	8	6	5	5	8	8	20	10	12	9	5	8	5	7	4	6	13	5	10
ANKS3	44	44	51	33	22	20	25	8	11	15	15	44	34	23	31	18	15	23	19	20	14	20	24	35
ANKS4B	2	0	0	0	0	0	0	0	0	0	0	1	0	0	0	0	0	0	0	0	0	0	0	0
ANKS6	223	229	223	83	103	103	84	77	74	83	78	202	105	121	131	84	87	91	84	93	77	97	67	132
ANKUB1	23	34	28	16	10	17	16	15	18	18	14	29	22	18	30	17	13	16	15	10	18	20	16	21
ANKZF1	869	947	891	316	293	300	295	304	323	322	322	879	403	446	425	296	295	340	312	337	293	328	341	454
ANLN	569	550	552	175	168	160	175	205	184	209	218	552	401	410	398	243	228	248	299	244	242	243	248	424
ANO1	72	76	95	19	22	33	24	25	10	18	16	83	37	38	40	34	21	21	26	27	22	27	25	53
ANO10	284	278	280	121	119	96	109	110	101	91	116	267	151	194	182	101	109	97	103	135	125	120	106	187
ANO2	0	1	1	0	0	1	1	0	0	0	0	1	6	5	1	2	2	4	0	0	0	2	0	0
ANO3	0	0	0	0	0	0	0	0	0	0	0	0	2	0	0	0	0	0	0	0	0	0	0	0
ANO3-AS1	0	0	0	0	0	0	0	0	0	0	0	0	0	0	0	0	0	0	0	0	0	0	0	0
ANO4	43	66	67	17	19	18	16	22	27	16	20	59	17	35	23	22	27	26	28	16	20	15	22	23
ANO5	0	0	0	1	0	0	0	0	0	0	0	0	0	0	0	0	0	0	0	0	0	0	0	0
ANO6	1293	1388	1298	466	429	433	463	503	504	484	509	1289	799	796	794	592	552	636	625	525	499	527	504	789
ANO7	7	10	13	2	4	7	5	2	3	3	1	15	4	7	6	3	3	4	7	3	4	5	2	8
ANO8	79	67	64	23	26	29	40	20	22	26	20	67	35	34	38	17	29	33	19	30	28	31	28	36
ANO9	346	335	331	152	184	161	174	108	98	111	87	372	144	156	158	126	124	132	142	150	156	136	146	148
ANOS1	43	36	35	11	9	8	22	13	6	17	9	38	18	25	21	10	16	8	12	21	13	14	12	27
ANP32A	988	1093	1092	349	327	374	357	361	395	412	363	932	628	645	645	402	373	408	394	400	422	380	386	681
ANP32A-IT1	2	2	3	2	0	0	0	1	1	0	1	0	0	3	1	1	1	1	0	1	0	0	2	0
ANP32AP1	7	7	12	1	1	0	3	3	2	1	2	10	5	7	5	5	4	4	2	2	3	8	5	9
ANP32B	1546	1667	1639	525	466	520	543	597	534	592	586	1585	838	834	838	637	621	686	660	604	557	644	578	774
ANP32C	53	54	46	16	9	14	13	16	16	15	17	53	42	46	45	17	13	15	15	17	21	22	24	54
ANP32D	10	4	7	2	1	2	0	5	1	3	2	0	7	7	12	3	6	3	5	4	1	4	4	12
ANP32E	486	530	473	127	143	137	133	153	139	163	159	434	277	320	325	175	206	223	195	176	183	186	176	321
ANPEP	4	10	5	3	0	5	4	4	2	4	4	6	3	9	6	7	1	3	2	2	2	2	1	1
ANTKMT	6	2	4	5	1	2	0	1	2	0	2	6	5	2	3	0	4	0	0	0	0	2	2	1
ANTXR1	420	398	393	138	138	146	133	142	195	159	172	439	273	255	257	191	153	217	187	176	169	185	151	233
ANTXR2	591	640	567	168	192	194	182	225	215	218	235	579	332	352	310	205	177	188	181	180	186	169	159	323
ANTXRL	1	0	0	0	0	0	0	0	0	0	0	0	0	0	0	0	0	0	0	0	0	0	0	0
ANTXRLP1	0	0	0	0	0	0	0	0	0	0	0	0	0	0	0	0	0	0	0	0	0	0	0	0
ANXA1	12233	12958	12462	3711	3591	3847	3708	3960	3849	4176	4005	12408	5096	5190	5346	3798	3663	3936	3921	3188	3198	3231	3202	5258
ANXA10	51	52	58	21	11	17	19	19	22	25	13	51	37	40	40	28	23	26	37	12	23	21	10	38
ANXA11	2096	2163	2231	715	661	742	704	738	698	689	730	2163	953	975	917	738	696	796	742	726	682	707	689	937
ANXA13	0	0	0	0	0	0	0	0	0	0	0	0	1	0	0	1	1	0	1	0	1	0	0	1
ANXA2	29808	30102	29358	9348	9263	9350	9089	9210	9072	9075	9027	30312	13578	13438	13109	10325	10132	10263	10166	9004	8773	8745	8747	13647
ANXA2P1	33	18	21	13	8	3	7	5	6	4	2	38	31	17	17	12	16	9	8	14	11	11	5	29
ANXA2P2	23282	25204	24617	6506	6446	6817	6821	7135	6969	7518	7267	23639	9434	10076	9877	7897	7717	8555	8364	6109	6135	6599	6538	9564
ANXA2P3	40	37	25	11	20	18	7	10	7	4	8	36	47	25	34	19	22	16	21	22	24	23	11	51
ANXA2R	0	0	1	0	1	0	0	1	0	0	2	1	1	1	1	0	0	0	0	2	0	1	1	1
ANXA3	3311	3391	3395	913	945	957	929	1008	967	972	992	3204	1237	1259	1251	904	930	936	989	784	748	782	714	1207
ANXA4	1257	1352	1292	496	505	477	508	479	452	434	458	1323	712	811	743	593	586	640	612	523	525	590	522	758
ANXA5	4974	5029	5135	1653	1627	1672	1681	2004	1885	1979	1984	5224	3394	3338	3416	2511	2551	2649	2532	2112	2069	2113	2076	3389
ANXA6	593	617	615	208	213	209	214	194	221	203	199	629	238	279	259	209	212	220	236	185	159	170	166	269
ANXA7	999	1052	1066	299	327	313	281	355	333	337	365	981	546	586	597	370	396	426	373	299	359	356	338	568
ANXA8	386	389	422	178	147	220	223	186	173	174	163	398	204	138	386	178	165	207	179	140	146	132	163	153
ANXA8L1	244	233	241	86	85	88	94	71	71	77	69	221	120	120	109	77	84	71	74	60	84	83	72	109
ANXA9	106	147	128	42	40	53	40	55	39	57	53	103	44	70	55	37	38	47	51	43	36	49	33	64
AOAH	0	0	0	0	0	0	0	0	0	0	0	0	0	0	0	0	1	0	0	0	0	0	0	0
AOAH-IT1	0	0	0	0	0	0	0	0	0	0	0	0	0	0	0	0	0	0	0	0	0	0	0	0
AOC1	1	1	0	0	0	0	0	0	0	0	0	0	0	1	2	0	0	1	1	1	0	0	1	2
AOC2	62	51	59	20	15	13	17	24	23	20	18	51	40	24	32	15	25	28	19	14	28	20	18	37
AOC3	15	14	8	5	5	4	8	12	3	4	11	12	9	13	13	8	5	5	1	7	7	5	8	8
AOC4P	0	0	1	0	0	0	0	0	0	0	1	2	0	0	0	0	0	0	0	1	0	0	0	0
AOPEP	120	130	131	47	47	49	53	60	52	53	47	123	100	69	80	46	53	52	58	61	61	47	65	88
AOX1	219	224	228	67	57	71	61	69	88	73	68	232	119	127	120	92	71	87	100	72	65	77	79	118
AOX3P-AOX2P	1	5	3	1	0	0	2	5	0	0	0	6	1	0	1	0	1	0	0	0	0	1	2	1
AP1AR	96	95	108	34	46	44	41	49	43	28	44	121	82	90	82	60	43	55	59	40	47	38	39	93
AP1B1	934	963	958	353	338	412	421	301	305	292	281	982	454	508	479	334	300	353	357	360	324	366	395	516
AP1B1P1	0	0	0	0	0	0	0	0	0	0	0	0	0	0	0	0	0	0	0	0	0	0	0	0
AP1G1	916	941	931	287	284	325	314	283	301	317	341	935	632	634	627	366	333	407	366	335	306	343	327	638
AP1G2	568	612	588	211	219	245	223	177	227	188	205	590	317	310	319	223	223	253	241	257	254	218	250	335
AP1M1	243	251	250	112	101	108	95	71	84	71	77	251	138	118	119	82	101	102	86	93	87	100	84	137
AP1M2	803	862	816	292	225	280	257	258	301	293	302	809	391	389	406	303	297	332	316	272	259	293	313	406
AP1S1	1217	1215	1228	400	426	410	425	457	454	424	403	1187	743	683	699	477	478	529	498	365	398	376	392	715
AP1S2	19	18	6	7	5	6	6	4	2	2	5	18	22	18	17	7	4	4	4	8	3	12	3	18
AP1S3	403	417	425	120	133	133	158	110	130	139	132	410	296	343	305	167	135	162	175	167	168	163	156	311
AP2A1	744	744	694	280	310	316	285	232	238	265	256	712	405	422	438	310	289	316	336	303	306	278	306	404
AP2A2	552	604	567	212	220	220	214	179	168	158	171	553	333	326	327	211	165	193	206	190	192	203	209	332
AP2B1	3166	3314	3343	1005	960	971	1046	1098	1070	1158	1131	3225	1654	1783	1733	1240	1263	1275	1281	1041	1089	1065	1117	1738
AP2M1	3505	3711	3600	1405	1282	1446	1416	1204	1174	1254	1265	3662	2055	2088	2070	1416	1407	1518	1470	1311	1296	1338	1341	2202
AP2S1	494	486	478	154	143	165	159	126	140	153	151	488	280	235	259	186	164	159	169	158	145	157	163	219
AP3B1	786	820	761	243	257	257	271	272	277	302	264	726	579	588	601	320	278	329	331	335	301	309	318	565
AP3B2	0	5	2	2	1	3	1	3	1	3	3	0	4	2	6	0	1	1	3	1	1	4	1	3
AP3D1	1838	1957	1916	676	653	694	705	579	569	599	589	1780	882	909	945	598	598	662	637	585	594	679	635	929
AP3M1	818	820	803	222	269	273	249	285	277	282	278	814	469	547	491	363	309	336	325	297	308	341	305	565
AP3M2	245	231	253	86	54	72	76	85	103	95	93	225	142	172	134	114	104	122	109	94	82	90	94	150
AP3S1	303	299	300	85	84	73	85	68	76	93	83	289	345	377	356	119	136	120	101	106	101	117	107	339
AP3S2	244	270	268	86	79	87	85	86	89	91	82	241	146	162	157	103	89	101	110	96	76	82	93	145
AP4B1	72	80	80	17	21	25	16	25	25	27	28	80	24	28	34	22	28	40	24	21	25	29	25	34
AP4B1-AS1	19	20	22	9	6	9	5	9	9	8	6	19	7	8	8	6	8	9	9	7	7	6	6	8
AP4E1	215	200	205	76	72	60	66	74	74	82	79	208	147	179	159	86	85	91	78	93	83	69	86	154
AP4M1	133	131	125	61	55	76	60	53	38	42	34	155	82	81	80	51	62	59	59	47	52	55	50	74
AP4S1	44	36	31	14	12	10	8	14	14	9	4	40	17	27	22	13	14	13	18	19	14	13	15	20
AP5B1	235	284	246	85	79	89	87	88	84	94	94	253	125	137	125	91	90	85	93	87	99	101	88	150
AP5M1	165	156	150	47	53	63	49	48	33	49	52	161	145	143	117	50	44	56	47	58	61	59	52	131
AP5S1	54	53	57	20	19	14	20	16	16	26	22	63	34	39	35	25	25	25	28	20	16	26	16	53
AP5Z1	147	152	157	69	59	68	69	37	43	49	44	152	68	74	73	61	52	63	49	66	79	87	77	85
APAF1	171	148	156	55	55	60	66	75	56	62	64	171	109	119	133	83	62	58	70	70	78	79	67	118
APBA1	21	16	10	6	4	3	8	9	4	9	2	14	13	22	21	13	12	13	12	8	11	8	6	25
APBA2	155	147	179	63	45	58	58	54	51	48	45	144	77	91	72	63	48	63	52	58	60	55	49	83
APBA3	43	56	44	12	30	18	16	24	16	20	15	45	26	30	31	12	11	15	13	25	24	14	21	37
APBB1	13	22	18	4	8	5	7	4	6	7	11	9	7	12	8	7	8	9	10	3	8	14	6	11
APBB1IP	0	0	0	0	0	0	0	0	0	0	0	0	0	0	0	0	0	0	0	0	0	0	0	0
APBB2	559	572	553	165	170	196	200	184	198	182	186	546	306	330	309	237	211	280	233	196	217	229	218	339
APBB3	32	41	26	11	8	10	11	11	11	14	10	39	17	20	18	14	11	11	16	12	15	14	14	15
APC	425	449	419	151	143	138	157	175	148	153	160	418	323	324	321	172	187	204	197	183	166	185	178	312
APC2	19	12	14	8	14	11	7	2	5	5	4	23	14	16	12	10	6	7	10	13	12	17	15	15
APCDD1	4	1	3	1	1	0	0	0	1	2	0	1	1	4	3	1	1	0	0	0	2	0	0	2
APCDD1L	27	19	15	3	4	4	8	8	2	8	6	24	13	11	9	8	8	6	4	9	3	7	3	12
APCDD1L-DT	0	0	1	0	0	0	0	0	1	0	0	1	1	0	0	1	1	0	1	1	0	0	1	0
APCS	0	0	0	0	0	0	0	0	0	0	0	0	0	0	0	0	0	0	0	0	0	0	0	0
APEH	791	882	839	315	318	354	324	322	325	277	305	851	389	380	378	345	299	343	342	253	229	268	254	399
APELA	0	0	0	0	0	0	0	0	0	0	0	0	0	0	0	0	0	0	0	0	0	0	0	0
APEX1	1083	1124	1057	379	361	383	390	365	376	387	393	1094	582	538	533	447	446	517	473	381	386	379	366	549
APEX2	257	262	307	109	105	99	109	93	82	92	97	286	124	143	167	120	120	128	119	101	87	119	104	158
APH1A	610	606	680	241	232	230	258	252	214	250	269	641	331	374	360	233	271	276	266	254	248	231	245	328
APH1B	74	78	84	31	24	20	25	19	29	23	26	75	56	44	55	32	29	25	27	28	42	40	28	67
API5	793	881	896	255	281	295	310	292	308	274	320	867	501	600	567	341	313	352	346	281	296	323	314	539
APIP	84	88	66	22	29	27	25	26	24	22	19	100	29	39	42	30	27	30	33	21	22	20	22	37
APLF	26	26	30	17	18	13	12	23	20	12	15	33	18	19	25	17	13	13	13	11	17	13	16	34
APLN	14	21	17	4	2	6	10	7	7	5	5	20	9	14	7	5	7	4	4	6	4	4	6	14
APLNR	0	0	2	1	1	0	0	0	1	0	0	2	0	0	0	0	0	0	0	0	0	0	2	0
APLP1	6	4	5	2	5	5	1	1	2	1	1	3	5	6	7	1	2	3	3	0	3	3	1	2
APLP2	9373	9600	9525	3076	3153	3040	3171	3340	3208	3349	3253	9485	5306	5118	5180	3921	3814	4008	4007	3464	3545	3599	3542	5120
APMAP	1314	1337	1376	414	392	446	413	501	485	467	522	1285	767	790	733	532	501	596	550	513	510	526	506	677
APOA1	0	0	1	0	0	0	0	0	1	0	0	0	0	0	0	0	1	0	0	0	0	0	0	0
APOA1-AS	0	0	0	0	0	0	0	0	0	2	0	0	1	0	0	0	0	0	0	0	0	0	0	0
APOA2	0	0	0	0	0	0	0	0	1	0	0	0	0	0	0	0	0	0	0	0	0	0	0	0
APOA4	0	0	0	0	0	0	0	0	0	0	0	0	0	0	0	0	0	0	0	0	0	0	0	0
APOA5	0	0	0	0	0	0	0	0	0	0	0	0	0	0	0	0	0	0	0	0	0	0	0	0
APOB	0	0	0	0	0	0	0	0	0	0	0	0	1	1	0	0	1	0	0	0	0	0	0	0
APOBEC1	0	0	0	0	0	0	0	0	0	0	0	0	0	0	0	0	0	0	0	0	0	0	0	0
APOBEC2	0	2	2	0	0	0	0	2	1	0	0	0	0	2	1	0	0	2	0	1	2	3	0	1
APOBEC3A	2	1	4	2	0	1	0	0	0	1	0	3	0	1	1	0	0	0	0	1	0	0	0	1
APOBEC3A_B	2	2	1	1	0	1	0	1	0	0	1	4	0	1	0	0	0	0	0	0	0	0	0	1
APOBEC3B	23	21	17	6	12	9	7	4	5	5	8	25	14	15	8	7	4	7	8	8	4	12	5	8
APOBEC3B-AS1	2	1	0	0	1	0	0	1	0	0	1	2	0	0	0	1	0	1	0	0	0	0	0	0
APOBEC3C	1197	1158	1196	382	436	372	363	420	382	398	407	1202	799	779	757	590	533	604	567	513	558	558	531	755
APOBEC3D	14	8	7	8	5	6	2	1	2	5	5	15	7	7	9	4	6	10	3	5	4	4	5	6
APOBEC3F	81	64	63	18	21	27	17	37	25	29	27	73	40	34	32	34	30	36	30	27	20	33	27	31
APOBEC3G	17	21	16	4	10	10	10	8	8	9	7	28	12	8	14	10	7	6	5	3	2	4	3	16
APOBEC3H	10	4	3	4	2	0	1	1	0	0	2	6	2	1	2	0	2	1	2	0	1	2	2	1
APOBEC4	0	0	0	0	0	0	0	0	0	0	0	0	0	0	0	0	0	0	0	0	0	0	0	0
APOBR	5	2	4	5	4	4	3	5	1	4	0	5	1	1	5	1	2	3	1	6	1	2	6	7
APOC1	2	9	7	2	5	2	2	0	1	1	3	8	7	5	4	1	0	1	1	2	0	2	1	11
APOC1P1	0	0	0	0	0	0	0	0	0	0	0	0	0	0	0	0	0	0	0	0	0	0	0	0
APOC2	0	0	0	0	0	0	0	0	0	0	0	0	0	0	0	0	0	0	0	0	0	0	0	0
APOC3	0	0	0	0	0	0	0	0	0	0	0	0	0	0	0	0	0	0	0	0	0	0	0	0
APOC4	0	0	0	0	0	0	0	0	0	0	0	0	0	0	0	0	0	0	0	0	0	0	0	0
APOC4-APOC2	0	0	0	0	0	0	0	0	0	0	0	0	0	0	0	0	0	0	0	0	0	0	0	0
APOD	26	37	38	17	12	17	18	14	16	10	11	43	28	28	33	27	28	21	21	26	22	31	26	21
APOE	144	123	109	64	61	56	63	39	40	45	57	150	92	114	119	70	61	74	70	66	73	58	78	96
APOF	0	0	0	0	0	0	0	0	0	0	0	0	0	0	0	0	0	0	0	0	0	0	0	0
APOH	0	0	0	0	0	0	0	0	0	0	0	0	0	0	0	0	0	0	0	0	0	0	0	0
APOL1	564	656	581	187	175	178	208	202	185	228	202	578	321	324	320	209	189	207	204	221	192	247	223	327
APOL2	805	809	771	277	266	300	279	299	289	291	272	781	369	381	375	271	236	283	278	298	282	306	294	366
APOL3	24	17	21	4	4	3	5	5	4	2	9	24	8	8	8	6	6	7	9	4	9	8	8	6
APOL4	0	0	0	1	0	1	0	0	0	0	0	0	0	0	1	0	0	0	3	0	0	0	0	2
APOL5	0	0	0	0	0	0	0	0	0	0	0	0	0	0	0	0	0	0	0	0	0	0	0	0
APOL6	268	219	261	74	87	82	71	92	92	72	84	238	128	150	160	60	74	80	89	95	93	100	91	144
APOLD1	9	14	11	2	3	7	1	6	1	4	2	9	12	12	7	4	7	5	2	5	2	3	4	18
APOM	0	0	0	0	0	0	0	0	0	0	0	0	0	0	0	0	0	0	0	0	0	0	0	0
APOO	57	73	72	30	25	29	31	20	26	23	22	79	51	50	46	16	25	17	22	33	17	14	30	47
APOOL	82	78	68	29	27	30	28	20	23	25	31	73	57	82	61	30	32	41	41	32	33	35	29	77
APOOP5	3	3	4	0	1	1	1	1	0	1	0	8	4	4	3	0	0	2	0	0	2	1	0	3
APP	15803	16380	15763	5388	5243	5434	5350	5772	5515	5751	5505	16038	8458	8739	8620	6134	6020	6231	6238	5514	5475	5548	5561	8632
APPBP2	217	262	243	69	69	85	77	69	74	80	71	210	175	188	175	110	88	94	100	100	95	108	120	177
APPL1	340	319	337	145	142	129	122	120	146	128	152	351	321	315	338	107	149	159	112	158	171	167	161	337
APPL2	130	153	145	48	42	32	49	45	52	32	45	148	96	75	93	51	63	53	47	40	46	45	55	97
APRT	431	399	416	181	200	174	155	140	123	129	125	436	236	223	208	149	139	168	129	144	155	150	174	218
APTR	42	36	41	13	9	10	12	11	5	9	14	35	19	25	21	10	11	13	23	12	20	21	19	14
APTX	361	390	356	106	118	104	121	121	132	122	130	365	187	214	195	138	170	174	147	121	105	131	108	190
AQP1	2	3	1	0	0	1	0	0	0	0	0	3	0	0	1	0	0	0	0	1	1	0	0	2
AQP10	3	1	3	0	0	1	2	2	3	1	2	3	2	4	2	0	2	1	0	3	0	2	1	3
AQP11	1	0	1	0	0	0	0	0	0	0	1	1	2	1	1	0	0	0	0	1	0	1	1	1
AQP12A	0	0	0	0	0	0	0	0	0	0	0	0	0	0	0	0	0	0	0	0	0	0	0	0
AQP12B	0	0	0	0	0	0	0	0	0	0	0	0	0	0	0	0	0	0	0	0	0	0	0	0
AQP2	0	0	0	0	0	0	0	0	0	0	0	0	0	0	0	0	0	0	0	0	0	0	0	0
AQP3	926	970	965	346	358	354	366	309	306	330	246	910	716	827	792	499	446	508	489	506	537	561	589	746
AQP4	0	0	0	0	0	0	0	1	0	0	0	0	1	2	3	0	0	0	0	0	1	0	0	0
AQP4-AS1	0	0	0	0	1	0	0	0	0	0	0	1	0	0	0	0	0	0	0	0	0	0	0	0
AQP5	3	1	0	0	0	0	0	0	0	0	0	0	1	0	0	0	0	0	0	0	0	1	1	0
AQP6	2	2	1	0	0	0	0	0	0	0	0	1	0	0	0	0	0	0	1	0	0	0	0	0
AQP7	1	1	0	0	0	0	1	0	1	1	0	2	0	0	0	1	3	0	0	0	1	0	0	0
AQP7P1	0	2	0	2	2	2	0	2	2	0	0	0	2	1	1	0	0	1	0	0	1	1	1	0
AQP7P3	0	1	1	0	0	1	0	0	0	0	0	0	0	0	0	1	0	0	1	0	0	0	0	0
AQP8	0	0	0	0	0	0	0	0	0	1	0	0	0	0	0	0	0	0	0	0	0	0	0	0
AQP9	1	0	1	1	0	0	0	0	1	1	0	0	0	0	1	0	0	0	0	0	0	0	0	0
AQR	588	656	671	168	167	179	158	189	198	192	185	601	372	378	372	211	225	225	202	198	198	198	202	369
AR	2	0	2	1	0	1	0	0	0	2	0	3	0	0	0	1	0	2	0	4	2	2	0	1
ARAF	307	287	317	140	124	152	141	92	80	98	90	284	171	184	149	114	118	118	133	126	131	111	127	162
ARAP1	789	813	788	366	353	373	367	341	267	273	277	825	453	459	478	343	312	333	314	338	343	354	322	490
ARAP1-AS2	6	4	6	2	2	1	0	1	2	4	3	4	4	6	12	2	2	0	2	3	2	3	3	6
ARAP2	190	193	210	70	89	72	80	77	88	82	79	202	183	172	166	65	73	80	91	85	82	99	78	162
ARAP3	283	285	297	107	89	109	106	89	86	101	89	274	143	135	138	102	95	73	110	114	99	87	86	135
ARC	0	0	0	0	0	0	0	0	0	0	0	0	0	0	0	0	0	0	0	0	0	2	1	0
ARCN1	1599	1617	1623	572	489	539	530	543	522	569	599	1578	951	1020	1016	653	616	600	690	579	526	614	575	1007
AREG	109	107	90	32	40	40	45	42	41	33	42	82	46	50	53	32	26	38	31	39	34	44	29	64
AREL1	522	538	508	150	154	147	173	164	135	182	158	521	245	252	262	187	167	199	175	161	170	155	164	240
ARF1	2607	2787	2699	1055	1076	1071	1008	820	834	841	852	2710	1337	1372	1408	976	950	965	974	900	908	936	953	1396
ARF3	2809	2876	2834	866	947	919	944	949	945	968	908	2708	1473	1542	1444	1071	1018	1105	1054	961	918	979	988	1488
ARF4	1050	1059	1128	340	425	426	384	340	375	337	386	1086	559	514	563	358	345	348	382	300	271	310	313	600
ARF4-AS1	0	0	0	0	0	1	1	1	0	2	2	2	2	0	0	0	0	0	2	1	1	3	0	0
ARF5	841	859	800	291	320	318	292	259	261	277	253	801	470	513	488	305	348	335	319	297	277	303	300	458
ARF6	808	785	771	238	288	282	262	270	264	276	266	802	584	582	572	318	300	331	312	275	322	320	334	593
ARFGAP1	385	369	396	175	203	180	192	133	131	133	155	371	181	186	165	148	129	144	150	160	162	166	165	174
ARFGAP2	404	427	446	158	141	173	158	124	140	146	138	446	242	233	230	176	131	175	146	157	143	152	177	264
ARFGAP3	323	324	361	117	122	122	132	119	123	93	117	368	296	252	249	131	129	138	114	142	126	147	131	298
ARFGEF1	784	805	788	289	262	301	231	250	270	279	277	758	612	638	682	284	273	306	299	338	328	385	343	674
ARFGEF2	402	433	422	127	146	140	145	148	132	156	158	405	273	298	260	183	176	161	193	160	149	175	157	325
ARFGEF3	204	206	230	69	67	71	60	67	53	75	62	190	124	137	133	83	85	75	82	67	68	100	76	130
ARFIP1	184	175	178	54	69	60	79	73	73	90	70	186	129	126	135	77	86	70	78	82	66	76	58	137
ARFIP2	651	710	635	199	214	230	220	210	218	219	237	684	291	280	291	244	214	242	243	221	216	204	217	299
ARFRP1	218	243	221	79	72	82	103	72	60	86	84	236	93	120	112	86	86	85	80	71	71	77	79	101
ARG1	0	2	1	0	0	1	0	0	0	0	0	1	1	0	0	0	0	0	0	0	1	0	0	0
ARG2	115	131	125	34	27	32	34	36	38	40	43	124	45	54	61	39	42	47	42	42	36	39	41	72
ARGFX	0	0	0	0	0	0	0	0	0	0	0	0	0	0	0	0	0	0	0	0	0	0	0	0
ARGFXP2	1	1	2	0	1	1	0	0	0	0	1	1	0	0	0	0	1	0	0	0	0	0	0	0
ARGLU1	577	630	609	202	199	189	196	220	221	206	239	556	377	415	424	243	235	263	245	245	249	242	240	411
ARHGAP1	636	643	586	233	237	246	247	205	205	205	191	591	349	302	318	252	242	278	279	229	225	213	251	337
ARHGAP10	228	226	241	81	57	82	52	74	67	78	98	217	181	157	143	88	85	101	115	110	91	104	80	152
ARHGAP11A	63	73	60	19	23	19	22	24	12	18	25	64	45	46	51	14	11	18	20	24	22	25	17	59
ARHGAP11A-SCG5	37	39	39	8	15	13	13	11	13	5	16	35	26	20	19	8	10	14	14	12	7	15	10	25
ARHGAP11B	9	3	13	5	4	7	9	5	3	4	3	10	10	7	18	2	3	6	6	3	2	1	4	13
ARHGAP12	190	207	203	58	79	83	55	88	75	75	82	209	182	191	170	83	90	78	82	89	82	83	84	160
ARHGAP15	0	1	0	0	0	0	0	0	0	0	0	1	1	0	0	0	0	1	0	0	0	0	0	0
ARHGAP17	428	525	507	180	181	179	158	148	169	147	167	441	236	230	225	146	170	160	165	158	169	164	143	226
ARHGAP18	115	136	125	45	38	45	42	38	34	33	34	127	59	61	65	57	44	56	40	37	42	42	37	65
ARHGAP19	77	100	83	27	18	29	32	28	36	35	37	89	61	83	63	46	39	42	46	33	40	35	33	68
ARHGAP19-SLIT1	15	14	9	5	3	5	6	6	4	5	6	17	13	8	9	8	7	9	7	7	5	6	9	10
ARHGAP20	0	0	3	1	0	1	0	0	0	0	0	0	0	1	4	0	2	0	1	0	0	1	1	3
ARHGAP21	3001	3048	3032	949	925	985	1002	1000	1023	1039	1080	3119	1577	1737	1695	1391	1373	1390	1421	1231	1193	1253	1214	1711
ARHGAP22	74	78	89	39	27	30	45	30	29	36	37	86	44	50	41	24	38	27	33	34	35	24	23	47
ARHGAP22-IT1	0	0	0	0	0	0	0	0	0	0	0	0	0	0	0	0	0	0	0	0	0	0	0	0
ARHGAP23	1163	1120	1087	388	439	446	406	400	377	382	381	1108	647	695	666	447	453	462	482	473	449	512	496	681
ARHGAP24	84	91	94	33	29	33	35	39	34	35	27	83	64	61	57	48	47	52	59	48	42	41	37	63
ARHGAP25	68	82	72	22	24	23	22	24	24	25	19	84	31	39	26	19	15	21	17	26	9	18	17	30
ARHGAP26	106	96	124	25	31	44	29	46	36	32	39	116	49	68	66	44	54	38	56	43	36	30	42	70
ARHGAP26-AS1	0	0	0	0	0	0	0	0	0	0	0	0	0	0	0	0	0	0	0	0	0	0	0	0
ARHGAP26-IT1	0	0	0	0	0	0	0	0	0	0	0	0	0	0	0	0	0	0	0	0	0	0	0	0
ARHGAP27	22	24	19	3	7	4	7	5	8	3	9	31	14	16	13	4	4	6	12	7	7	7	3	15
ARHGAP27P1	64	68	69	26	29	27	29	25	18	27	27	73	42	44	44	22	33	26	29	29	28	30	27	47
ARHGAP27P1-BPTFP1-KPNA2P3	113	109	115	48	54	44	45	45	45	49	46	109	64	70	58	45	37	48	43	52	54	45	44	67
ARHGAP27P2	0	0	0	0	0	0	0	0	0	1	0	0	1	0	0	0	1	0	0	0	0	0	0	0
ARHGAP28	0	0	0	1	2	0	1	1	1	0	0	0	3	1	1	0	1	0	1	2	1	1	1	1
ARHGAP29	344	354	306	99	77	91	96	93	102	97	95	318	280	318	278	152	126	122	114	159	152	135	111	296
ARHGAP30	37	39	38	4	16	12	12	12	11	11	13	42	14	7	4	17	8	13	7	13	14	10	11	8
ARHGAP31	63	65	68	25	18	27	26	19	19	28	29	70	31	39	39	25	28	28	21	25	15	11	21	35
ARHGAP31-AS1	0	1	2	0	1	0	0	0	0	1	1	0	0	2	2	2	1	0	0	1	0	1	1	1
ARHGAP32	967	1022	965	302	276	326	311	327	333	296	317	925	470	492	478	330	347	353	369	328	310	344	347	451
ARHGAP33	14	8	19	8	5	7	4	3	2	1	3	12	8	6	5	4	5	3	5	9	4	5	2	1
ARHGAP35	865	897	863	292	272	323	325	276	277	283	284	905	516	554	505	358	400	405	345	355	345	348	346	549
ARHGAP36	0	0	0	0	0	0	0	0	0	0	0	0	0	0	0	0	0	0	0	0	0	0	0	0
ARHGAP39	40	41	41	20	18	14	18	10	9	11	9	45	28	20	26	8	17	12	15	14	7	22	16	21
ARHGAP4	3	0	4	2	1	0	3	1	1	1	2	3	1	1	0	1	1	2	1	0	2	2	0	0
ARHGAP40	91	67	89	33	20	25	25	23	18	26	22	76	35	23	37	14	31	22	21	20	24	21	20	26
ARHGAP42	29	45	34	16	15	22	8	16	24	12	22	44	33	38	27	27	15	21	15	17	15	15	24	37
ARHGAP44	12	13	30	7	1	4	7	3	2	7	6	18	7	8	8	5	8	7	8	5	3	6	8	11
ARHGAP45	75	76	76	39	31	38	35	26	22	31	27	82	46	51	48	38	40	33	32	31	32	34	35	40
ARHGAP5	451	496	453	147	161	162	170	160	152	178	149	412	503	557	520	189	164	198	187	220	199	251	203	540
ARHGAP5-AS1	37	38	22	11	9	14	10	15	6	15	10	28	22	36	27	16	9	20	16	18	15	9	9	30
ARHGAP6	3	3	5	1	0	2	0	0	2	3	1	2	1	1	0	0	1	1	1	3	2	3	2	5
ARHGAP8	137	138	151	61	51	51	54	48	42	56	37	154	54	60	67	49	51	48	60	60	53	52	49	47
ARHGAP9	0	0	0	0	0	0	0	0	0	0	0	0	0	1	0	0	0	0	0	0	0	0	0	0
ARHGDIA	1576	1630	1627	739	699	684	744	420	453	503	433	1601	816	822	804	536	566	563	589	602	609	574	643	867
ARHGDIB	947	1027	927	278	270	266	274	268	285	298	269	954	478	474	435	406	354	433	395	269	297	254	332	470
ARHGDIG	1	0	1	0	0	0	0	0	0	0	0	1	0	1	0	0	0	0	0	0	0	0	0	0
ARHGEF1	317	427	376	178	169	178	176	110	116	101	114	405	208	203	196	129	142	171	154	165	168	126	158	192
ARHGEF10	386	452	381	162	150	156	141	126	115	103	114	368	212	225	209	129	121	149	135	150	146	166	152	178
ARHGEF10L	113	110	128	41	50	42	60	30	25	38	28	128	65	63	56	47	40	36	45	55	51	51	42	60
ARHGEF11	344	336	302	133	131	144	129	123	126	136	121	344	182	203	191	168	145	155	141	142	127	134	140	223
ARHGEF12	1196	1243	1223	392	373	385	418	412	402	415	390	1244	744	776	735	487	457	519	469	443	434	489	452	807
ARHGEF15	0	0	0	0	0	0	0	0	0	0	0	0	0	0	0	0	0	0	0	0	0	0	0	0
ARHGEF16	123	163	131	61	83	69	78	50	57	47	39	134	67	71	68	54	50	59	48	63	67	58	52	75
ARHGEF17	249	253	252	107	106	104	92	81	89	73	73	271	126	134	134	110	106	73	109	90	116	86	101	143
ARHGEF18	606	594	602	247	259	248	250	189	188	189	211	632	323	343	343	232	207	234	216	203	215	193	218	309
ARHGEF19	47	52	32	21	14	23	30	10	8	12	9	50	24	24	29	15	18	23	21	27	18	22	27	25
ARHGEF2	646	638	656	198	211	216	235	200	204	211	222	600	277	292	250	199	195	205	201	172	196	183	186	270
ARHGEF25	3	5	3	2	2	4	1	2	2	3	2	1	4	1	0	1	3	0	1	1	3	1	4	2
ARHGEF26	20	28	24	6	7	10	5	8	6	5	5	24	8	10	15	10	5	8	8	9	7	12	8	13
ARHGEF26-AS1	0	0	1	0	0	0	0	0	0	0	0	0	0	0	0	0	2	0	1	2	0	0	1	0
ARHGEF28	731	772	786	253	269	259	238	275	258	276	287	731	396	425	399	261	271	252	284	220	230	236	236	392
ARHGEF3	419	433	463	147	146	156	156	156	177	168	144	415	252	254	255	186	169	178	172	179	145	158	152	246
ARHGEF3-AS1	0	0	0	0	0	0	0	0	0	0	0	0	0	0	0	0	0	0	0	0	0	0	0	0
ARHGEF33	2	3	0	1	1	0	2	0	1	1	0	1	1	3	1	0	1	1	2	1	2	1	2	0
ARHGEF34P	71	65	61	20	30	23	23	24	19	20	27	74	43	35	46	21	25	17	25	16	33	28	24	31
ARHGEF35	63	57	64	14	12	19	14	18	14	15	10	47	21	23	26	18	13	15	18	19	15	15	13	23
ARHGEF35-AS1	0	2	0	0	0	0	0	0	0	0	0	0	0	0	0	0	0	0	0	0	0	0	0	0
ARHGEF37	791	749	781	248	257	258	282	274	266	263	263	753	406	426	425	270	238	240	257	263	251	294	262	403
ARHGEF38	1	0	1	1	1	1	0	1	2	0	0	1	0	0	1	2	0	0	0	2	1	2	2	2
ARHGEF38-IT1	0	0	0	0	0	0	0	0	0	0	0	0	0	0	0	0	0	0	0	0	0	0	0	0
ARHGEF39	95	101	80	31	30	41	27	29	31	28	31	81	43	41	43	30	33	35	29	35	33	43	38	48
ARHGEF4	657	720	716	293	244	294	270	235	240	237	219	667	417	388	370	277	247	290	288	287	281	308	232	383
ARHGEF40	291	292	275	112	98	108	110	103	113	94	100	284	165	145	154	103	117	117	102	110	92	116	105	149
ARHGEF5	336	319	300	101	110	111	109	114	104	106	141	328	150	153	143	126	102	141	123	105	95	96	107	141
ARHGEF6	21	16	22	14	10	6	6	10	9	4	9	10	28	21	17	10	17	11	13	12	6	17	12	19
ARHGEF7	453	526	525	179	182	192	175	179	146	159	156	488	287	298	277	172	163	198	184	192	185	198	180	300
ARHGEF7-AS1	0	0	0	0	0	0	0	0	0	0	0	0	0	0	0	0	0	0	0	0	0	0	0	0
ARHGEF7-AS2	0	0	0	0	0	0	0	0	0	0	0	0	0	0	0	0	0	0	0	0	0	0	0	0
ARHGEF9	174	178	185	45	54	61	48	65	65	54	58	184	89	84	114	84	55	75	77	48	80	60	77	87
ARHGEF9-IT1	0	0	0	0	0	0	0	0	0	0	0	0	0	0	0	0	0	0	0	0	0	0	0	0
ARID1A	1459	1493	1371	499	508	505	557	490	453	491	505	1485	805	787	803	553	533	579	587	534	505	503	546	748
ARID1B	453	501	468	167	165	209	166	149	135	148	152	494	261	235	258	171	181	196	200	176	188	185	206	293
ARID2	483	473	480	133	148	153	129	170	161	132	147	490	267	307	276	185	176	164	215	167	179	189	184	282
ARID3A	127	144	161	58	66	70	69	49	53	42	41	144	81	79	61	39	48	40	52	64	42	49	57	60
ARID3B	192	173	194	68	71	74	59	54	48	61	53	198	90	86	93	71	63	78	58	58	61	72	61	94
ARID3C	0	0	0	0	0	0	0	0	0	0	0	0	0	1	0	1	0	0	0	0	0	1	0	0
ARID4A	236	216	240	88	80	89	80	77	90	81	87	244	193	174	172	97	101	107	101	115	96	94	83	206
ARID4B	572	562	571	156	188	160	196	214	217	233	205	531	354	355	354	247	198	241	223	225	227	266	227	374
ARID5A	22	33	22	12	20	7	11	9	13	9	9	34	10	21	14	11	16	6	5	11	8	14	10	7
ARID5B	231	243	263	81	85	72	61	92	95	95	104	252	166	174	163	125	107	113	131	98	107	112	79	160
ARIH1	549	527	549	195	169	177	162	215	173	184	186	538	405	376	407	208	205	222	181	213	206	204	192	437
ARIH2	574	591	601	155	160	165	179	187	156	203	183	555	283	313	315	196	184	211	191	182	163	190	163	311
ARIH2OS	4	0	1	0	0	1	0	0	3	1	0	6	0	2	1	2	0	0	0	0	1	0	0	0
ARL1	738	771	741	234	250	283	266	262	242	266	263	764	477	469	470	316	291	325	300	313	307	307	272	520
ARL10	66	69	72	19	21	25	22	36	22	33	32	87	62	53	38	28	22	20	27	29	29	29	24	44
ARL11	2	5	8	0	0	1	1	0	2	0	1	5	1	1	2	0	0	1	0	1	1	2	0	1
ARL13A	2	0	1	0	0	2	0	3	0	0	2	1	1	0	0	0	1	1	0	0	0	0	0	0
ARL13B	96	111	89	32	38	30	45	29	44	33	31	83	44	71	59	49	36	45	43	34	38	29	40	60
ARL14	26	33	31	11	17	12	8	16	17	11	16	32	29	19	22	12	9	9	12	11	18	16	8	27
ARL14EP	174	184	152	56	66	46	56	64	51	68	57	176	126	121	132	54	72	64	89	63	65	61	55	112
ARL14EPL	0	0	0	0	0	0	0	0	0	0	0	0	0	0	0	0	0	0	0	0	0	0	0	0
ARL15	56	55	64	16	9	24	14	20	16	17	21	53	48	38	35	25	20	22	30	31	20	28	30	41
ARL16	137	169	134	43	51	66	51	59	34	57	47	135	61	75	76	50	55	47	57	48	49	55	67	70
ARL17A	11	12	12	2	3	2	3	6	5	5	4	15	6	7	5	6	2	5	7	4	5	4	5	5
ARL17B	14	14	12	5	5	3	4	5	6	4	5	17	10	6	3	8	2	7	11	4	5	6	7	5
ARL2	130	143	142	41	48	58	55	38	49	56	40	138	71	78	75	48	65	64	59	46	56	48	53	74
ARL2-SNX15	80	99	101	41	37	33	42	35	34	41	31	99	44	49	56	32	39	42	41	28	26	30	31	41
ARL2BP	284	339	312	114	97	124	111	107	112	101	97	340	254	222	211	118	131	135	152	117	119	121	114	239
ARL3	200	240	205	65	59	73	76	79	69	87	71	220	145	151	142	90	101	103	95	91	83	71	90	160
ARL4A	60	70	69	23	26	20	21	24	26	29	34	53	52	66	63	31	25	23	35	40	38	32	44	60
ARL4C	614	593	577	206	196	235	224	186	171	167	160	606	459	423	477	254	240	271	246	262	250	251	263	459
ARL4D	301	328	313	125	116	135	146	101	104	114	109	314	173	196	171	139	140	145	153	114	129	124	131	163
ARL5A	143	134	147	49	60	48	60	48	43	55	57	134	147	158	149	46	42	65	47	54	60	73	66	163
ARL5B	46	54	52	26	20	25	28	30	30	18	24	40	66	58	68	21	16	16	17	29	30	16	28	51
ARL5C	0	0	0	1	0	0	0	0	0	0	0	0	0	0	0	0	0	0	0	0	0	0	0	0
ARL6	51	42	51	20	15	22	19	18	16	10	12	56	36	39	31	22	18	23	23	20	18	14	15	47
ARL6IP1	916	976	888	296	336	324	281	347	372	331	338	925	628	628	662	365	400	406	381	465	433	375	459	658
ARL6IP4	705	724	739	294	228	290	285	231	192	242	227	663	389	412	382	233	254	280	255	248	256	243	268	344
ARL6IP5	1462	1488	1462	528	519	554	555	518	506	518	532	1468	836	849	840	563	531	566	570	586	570	564	559	861
ARL6IP6	57	51	69	13	9	21	19	22	20	27	24	48	36	34	43	17	26	21	17	21	29	30	24	50
ARL8A	901	898	910	309	314	333	300	284	281	272	301	905	404	444	456	347	339	328	338	309	293	299	293	448
ARL8B	455	503	476	154	164	169	165	149	156	172	188	505	526	525	514	167	165	182	187	247	235	214	213	507
ARL9	58	70	52	7	11	15	9	16	11	16	13	51	24	15	22	24	11	15	20	18	16	20	19	33
ARLNC1	0	0	0	0	0	0	0	0	0	0	0	0	1	0	0	0	0	0	0	0	0	0	0	0
ARMC1	138	147	133	33	39	44	42	41	48	46	29	140	105	86	102	45	56	69	32	42	55	43	72	99
ARMC10	123	134	120	48	39	35	51	38	49	52	43	115	77	89	80	53	58	50	57	48	50	48	41	80
ARMC12	2	2	0	2	1	0	1	1	2	2	5	2	1	4	3	5	1	1	0	0	1	3	4	2
ARMC2	10	12	9	6	4	1	7	4	2	5	2	20	11	12	10	6	3	4	6	9	8	5	6	11
ARMC2-AS1	0	0	0	0	0	0	0	0	0	0	1	0	0	0	1	0	0	0	0	0	0	0	0	0
ARMC3	0	0	0	0	0	0	0	0	0	0	0	1	0	0	0	0	0	0	0	0	0	0	0	0
ARMC4	0	0	0	0	1	0	0	0	0	0	0	0	0	0	0	0	0	0	0	0	0	0	0	1
ARMC4P1	0	0	0	0	0	0	0	0	0	0	0	0	0	0	0	0	0	0	0	0	0	0	0	0
ARMC5	71	78	103	38	42	30	21	27	33	24	24	70	34	39	44	23	24	28	32	43	28	39	23	47
ARMC6	90	96	97	39	51	42	52	24	31	29	18	109	48	65	42	51	42	36	36	38	28	28	28	60
ARMC7	80	83	82	25	29	27	31	21	20	25	25	85	45	50	39	31	31	37	28	27	36	31	32	32
ARMC8	213	184	194	58	68	52	47	58	63	71	62	182	136	112	120	70	83	90	95	67	64	79	61	126
ARMC9	168	212	211	60	61	81	87	63	53	65	71	185	99	114	91	64	80	72	63	67	60	58	58	89
ARMCX1	74	61	64	24	31	25	27	19	17	20	22	76	48	49	60	25	27	34	22	19	14	25	18	35
ARMCX2	363	414	416	115	118	126	137	141	135	136	127	390	264	263	258	139	133	135	137	163	113	159	131	243
ARMCX3	839	935	903	263	270	295	273	374	321	361	326	864	540	560	528	344	375	407	365	338	341	336	345	498
ARMCX4	17	12	19	4	5	2	4	6	2	7	5	10	10	4	9	5	5	2	3	4	4	4	7	5
ARMCX5	127	104	108	31	34	37	37	46	39	55	40	114	67	63	58	56	52	54	48	33	37	29	51	69
ARMCX5-GPRASP2	113	128	123	32	33	38	38	40	38	36	33	122	75	70	74	51	46	54	41	30	41	44	52	71
ARMCX6	103	131	96	34	32	49	37	39	52	59	62	111	70	62	59	41	42	47	49	34	40	49	36	61
ARMH1	5	4	1	4	2	1	1	2	0	0	4	2	2	1	3	1	2	3	3	1	0	2	1	0
ARMH2	0	0	0	0	0	0	1	0	0	0	0	0	0	0	0	0	0	0	0	0	0	0	0	0
ARMH3	305	300	313	86	108	101	98	117	104	123	117	311	157	148	168	134	120	138	113	113	127	125	116	166
ARMH4	9	5	4	1	1	0	2	2	1	7	3	5	4	3	1	0	1	1	6	4	6	6	3	2
ARMS2	3	0	3	0	1	0	0	0	0	0	0	0	1	0	0	0	0	0	0	0	0	0	0	0
ARMT1	133	140	143	38	44	46	45	53	41	41	55	146	107	101	109	62	60	49	53	42	41	48	49	87
ARNT	479	468	474	169	149	160	173	139	154	161	170	423	203	196	229	177	161	164	189	140	133	132	119	230
ARNT2	38	35	36	9	19	8	7	9	10	13	18	32	17	16	16	11	19	13	20	14	20	11	15	19
ARNTL	239	286	254	90	92	85	83	93	99	91	86	254	235	199	201	111	102	123	117	111	113	104	91	205
ARNTL2	504	607	580	175	153	148	170	198	191	161	174	565	269	293	303	157	151	134	145	158	141	140	139	250
ARNTL2-AS1	3	4	4	1	0	2	1	1	1	0	1	5	2	5	2	1	1	1	1	1	1	1	1	1
ARPC1A	1514	1621	1543	466	518	546	532	482	490	493	448	1607	802	786	800	601	578	597	596	470	469	452	487	789
ARPC1B	1627	1766	1697	703	642	694	691	636	598	568	614	1741	882	956	924	726	709	718	704	684	700	757	696	921
ARPC2	5138	5328	5490	1894	1760	1760	1749	1585	1740	1768	1816	5303	3011	3074	3030	2088	2137	2194	2172	1799	1747	1884	1774	2947
ARPC3	2194	2175	2126	698	755	738	724	724	696	790	750	2149	1012	1051	1098	801	789	822	841	684	680	706	694	1111
ARPC4	512	541	509	223	184	189	199	143	197	198	169	511	282	256	287	214	178	207	199	180	198	193	176	262
ARPC4-TTLL3	187	200	182	75	71	70	82	62	70	67	50	173	83	85	94	75	69	77	70	71	62	68	68	95
ARPC5	587	568	608	269	229	259	235	165	147	172	177	549	489	501	440	181	175	179	188	227	210	217	211	484
ARPC5L	447	483	467	119	155	130	137	167	147	176	157	460	258	291	281	176	147	184	167	145	164	155	166	259
ARPIN	219	225	229	82	79	86	67	91	83	89	99	232	159	171	145	110	107	133	137	110	117	137	143	148
ARPIN-AP3S2	236	244	259	83	82	89	80	86	87	88	78	224	135	153	143	100	100	96	104	96	77	87	94	145
ARPP19	1123	1156	1158	389	364	344	377	434	392	388	365	1120	940	958	935	406	405	386	417	474	475	448	485	922
ARPP21	0	0	0	0	0	0	0	0	0	0	0	0	0	0	0	0	0	0	0	0	0	0	0	0
ARR3	3	10	7	0	0	2	2	3	2	2	2	10	5	2	3	2	2	2	0	1	1	4	3	0
ARRB1	21	12	22	6	6	7	4	3	5	3	11	13	12	15	19	6	6	10	11	11	8	9	11	16
ARRB2	86	78	76	25	29	20	39	18	24	17	23	84	45	40	42	32	29	35	30	31	23	35	24	40
ARRDC1	192	241	188	99	98	108	85	79	72	75	84	227	112	121	107	78	91	65	81	80	91	74	78	122
ARRDC1-AS1	53	55	59	25	20	28	22	13	18	21	22	54	29	32	25	21	16	33	23	27	30	25	31	26
ARRDC2	126	116	102	56	44	48	47	55	42	48	49	124	61	62	46	52	39	46	32	41	36	39	50	58
ARRDC3	651	640	608	252	231	239	253	251	248	278	291	574	454	496	491	258	281	282	296	318	283	297	299	491
ARRDC3-AS1	7	14	9	2	6	1	2	0	3	1	1	6	3	2	1	1	6	4	1	0	0	2	1	0
ARRDC4	1084	1183	1118	341	344	365	350	398	360	431	387	1009	944	923	893	473	476	491	490	468	451	489	510	875
ARRDC5	0	1	0	0	1	1	0	0	0	0	0	0	0	0	0	0	0	0	0	0	1	0	1	1
ARSA	251	257	272	129	119	149	121	69	71	84	69	252	152	170	144	111	96	78	94	95	100	114	117	152
ARSB	122	136	123	52	44	32	32	59	30	35	39	124	58	64	56	53	52	54	51	35	35	36	46	62
ARSD	256	315	291	102	91	91	94	105	84	76	84	268	132	143	129	109	118	108	107	93	92	106	109	141
ARSD-AS1	66	57	62	18	18	20	18	21	18	19	30	64	31	37	34	26	21	28	25	22	23	22	24	33
ARSF	0	0	0	0	0	0	0	0	0	0	0	0	0	0	0	1	0	0	0	0	0	1	0	0
ARSG	103	95	111	32	36	32	35	31	42	35	37	105	64	65	64	32	36	44	37	34	34	36	30	49
ARSH	0	0	0	0	0	0	0	0	0	0	0	0	0	0	0	0	0	0	0	0	1	0	0	0
ARSI	88	81	86	39	41	53	42	23	28	29	31	101	48	70	62	37	41	31	37	38	35	46	41	59
ARSJ	336	347	312	81	113	102	94	105	96	110	89	306	173	159	160	103	101	108	115	78	96	86	89	129
ARSK	90	82	76	23	21	28	20	19	21	32	20	67	56	66	66	27	25	35	33	35	48	34	40	50
ARSL	1	0	1	0	0	1	1	0	0	0	0	2	1	2	2	2	3	1	0	1	1	0	1	1
ART1	0	0	0	0	0	0	0	0	0	0	0	0	0	0	0	0	0	0	0	0	0	0	0	0
ART3	0	0	2	0	0	0	0	0	0	1	0	0	0	0	0	0	0	0	0	2	1	0	0	2
ART4	0	2	1	0	0	0	0	0	0	0	0	0	0	0	0	0	0	0	0	0	0	0	0	0
ART5	0	0	0	0	0	0	0	0	0	0	0	0	0	0	0	0	0	0	0	0	0	0	0	0
ARTN	122	127	123	64	53	58	62	54	68	43	38	157	63	55	57	51	53	61	50	45	55	49	72	63
ARV1	92	86	77	30	43	34	28	49	38	28	26	79	67	58	53	34	44	49	38	44	25	43	47	74
ARVCF	26	37	17	10	20	27	14	7	13	8	9	28	23	18	15	14	15	10	15	9	9	14	25	29
ARX	0	0	0	0	0	0	0	0	0	0	0	0	0	0	0	0	0	0	0	0	0	0	0	0
AS-PTPRE	1	0	2	1	1	0	1	1	0	0	0	0	0	2	2	0	1	3	0	0	1	1	0	1
AS3MT	9	13	9	4	3	4	5	2	3	2	0	6	7	4	6	3	4	1	5	5	8	4	4	9
ASAH1	813	904	857	307	315	308	319	295	324	323	309	874	660	665	682	419	398	429	378	381	388	374	333	648
ASAH2	0	0	0	3	1	0	0	2	0	0	0	3	0	1	0	0	0	0	0	0	0	0	0	1
ASAH2B	13	23	21	7	7	10	11	7	3	13	6	14	19	21	30	2	6	4	9	4	1	10	4	13
ASAP1	709	727	740	235	228	235	220	256	252	267	252	752	406	402	424	266	264	300	261	280	215	269	255	469
ASAP1-IT1	0	0	0	0	0	0	0	0	0	0	0	0	0	0	0	0	0	0	0	0	0	0	0	0
ASAP1-IT2	0	0	0	0	0	0	0	0	0	1	0	0	0	0	0	1	0	0	1	0	0	1	0	0
ASAP2	771	769	730	223	221	231	225	268	243	243	245	732	390	440	434	287	285	299	259	268	245	309	258	436
ASAP3	47	71	70	31	29	23	27	26	22	22	21	63	45	55	47	28	27	29	30	37	37	40	31	46
ASB1	212	264	262	89	105	112	105	80	93	78	81	264	141	148	118	84	84	92	104	77	74	81	66	135
ASB10	0	0	0	0	0	0	0	1	0	1	0	0	0	0	0	0	0	0	0	0	0	0	0	0
ASB11	0	0	0	0	0	0	0	0	0	0	0	0	0	0	0	0	0	0	0	0	0	0	0	0
ASB12	0	0	0	1	0	0	0	0	0	1	1	0	0	0	0	0	0	0	0	2	0	0	0	0
ASB13	89	88	81	34	22	36	26	37	28	27	32	90	50	42	47	44	34	38	45	29	25	31	40	51
ASB14	46	45	52	18	17	15	20	14	13	16	12	54	27	22	23	14	14	19	17	16	12	15	13	25
ASB15	0	0	0	0	0	0	0	0	0	0	0	0	0	0	0	0	0	0	0	0	0	0	0	0
ASB15-AS1	0	0	0	0	0	0	0	0	0	0	0	0	0	0	0	0	0	0	0	0	0	0	0	0
ASB16	23	29	21	6	9	9	9	6	10	8	5	26	23	16	16	6	13	11	10	14	11	7	15	10
ASB16-AS1	72	73	75	18	24	24	25	26	19	27	28	87	43	46	52	33	30	39	34	27	32	26	33	49
ASB17	0	0	0	0	0	0	0	0	0	0	0	0	0	0	0	0	0	0	0	0	0	0	1	0
ASB18	0	0	0	0	0	0	0	0	0	0	0	0	0	0	0	0	0	0	0	0	0	0	0	0
ASB2	49	71	60	15	25	31	26	17	19	15	18	60	18	27	21	16	20	16	20	9	19	15	13	23
ASB3	65	60	52	16	19	16	16	22	23	22	24	58	50	50	48	25	24	28	29	28	27	23	32	40
ASB4	1	0	0	0	0	0	0	0	0	1	0	0	0	0	0	0	0	0	0	1	0	0	1	0
ASB5	0	0	0	0	0	0	0	0	0	0	0	0	0	0	0	0	0	0	0	0	0	0	1	0
ASB6	309	334	302	104	109	93	86	83	95	101	95	281	134	136	122	93	101	95	82	98	99	85	81	127
ASB7	156	186	158	47	55	56	45	67	47	60	66	142	87	100	75	57	59	60	71	64	56	65	62	116
ASB8	151	131	123	38	38	40	47	46	50	51	45	153	75	82	84	63	59	67	63	47	49	62	51	88
ASB9	6	2	10	2	4	3	1	4	3	7	7	8	6	10	4	7	3	4	7	5	5	4	7	7
ASB9P1	1	0	0	0	0	0	0	0	0	0	0	0	0	0	0	0	0	0	0	0	0	0	0	0
ASCC1	377	361	372	99	103	94	90	110	108	135	126	377	204	249	212	133	135	169	139	139	131	115	134	231
ASCC2	691	747	705	272	266	246	274	212	214	210	224	735	341	361	324	213	218	253	228	214	254	216	216	319
ASCC3	1014	1008	1000	355	365	368	391	399	342	399	392	1013	781	767	826	420	372	373	375	396	360	391	389	800
ASCL1	0	0	0	0	0	0	0	0	0	0	0	0	0	0	0	0	0	0	0	0	0	0	0	0
ASCL2	5	2	3	0	0	1	0	1	3	0	1	4	0	1	1	1	2	1	1	3	2	3	4	0
ASCL3	0	0	0	0	0	0	0	0	0	0	0	0	0	0	0	0	0	0	0	0	0	1	0	0
ASCL4	0	0	0	0	0	0	0	0	0	0	0	0	0	0	0	0	0	0	0	0	0	0	0	0
ASCL5	1	0	0	0	0	0	0	0	0	1	0	0	0	0	0	0	0	0	0	0	0	0	0	1
ASDURF	38	44	49	15	12	13	11	10	16	11	16	40	35	33	34	17	15	12	14	14	15	15	14	34
ASF1A	112	112	94	29	34	29	39	26	41	25	33	112	54	69	60	37	46	39	46	43	37	33	43	71
ASF1B	44	31	44	14	18	16	14	15	11	15	9	43	17	20	14	20	18	12	16	11	19	9	9	19
ASGR1	0	0	2	1	1	0	0	0	0	1	0	0	1	0	0	0	1	3	1	0	0	0	0	3
ASGR2	0	0	0	0	0	0	0	0	0	0	0	0	0	0	0	0	0	0	0	0	0	0	0	0
ASH1L	782	843	843	227	248	244	251	280	293	279	249	790	476	482	444	324	362	356	371	299	300	289	312	499
ASH1L-AS1	2	2	0	0	1	1	2	1	1	4	2	0	3	3	1	3	0	4	2	0	0	0	0	3
ASH2L	327	349	310	96	95	132	118	120	116	125	134	331	202	241	225	175	150	164	153	142	138	170	153	230
ASIC1	68	86	80	33	34	22	20	27	29	30	15	93	49	38	41	40	36	32	34	29	33	24	25	53
ASIC2	0	0	0	0	0	1	0	0	0	0	0	0	1	2	1	0	0	1	0	0	0	0	1	1
ASIC3	23	26	35	10	17	8	11	6	4	7	7	20	13	8	14	9	13	10	10	9	8	9	7	13
ASIC4	0	0	0	0	0	0	1	0	0	0	0	0	3	2	0	0	0	0	0	0	1	0	0	1
ASIC5	0	0	0	0	0	0	0	0	0	0	0	0	0	0	0	0	0	0	0	0	0	0	0	0
ASIP	1	1	1	0	0	0	0	0	0	0	0	1	0	0	0	0	1	1	0	0	0	0	0	0
ASL	265	263	240	96	111	115	106	63	82	81	89	225	89	111	118	72	78	74	94	84	91	87	74	117
ASMT	1	2	0	1	0	0	0	1	1	0	0	1	1	0	0	1	0	0	1	0	0	0	0	0
ASMTL	7	1	4	2	2	2	3	2	0	2	5	10	2	1	1	1	1	2	1	0	0	2	2	1
ASMTL-AS1	0	0	0	0	0	0	0	0	0	0	0	1	0	0	0	0	0	0	1	0	0	0	0	0
ASNS	31	32	31	10	10	9	14	11	9	13	7	27	22	27	30	14	14	19	14	13	11	10	16	29
ASNSD1	135	160	152	64	63	63	57	64	58	57	70	158	126	125	117	64	62	73	75	69	70	69	77	142
ASNSP1	0	0	0	0	0	0	0	0	0	0	0	0	0	0	0	0	0	0	0	0	0	0	0	0
ASPA	0	0	0	0	0	0	0	0	0	0	1	1	2	2	1	0	0	0	1	0	0	0	0	3
ASPDH	5	5	7	2	2	2	1	0	3	1	0	8	4	3	2	2	3	4	1	4	1	3	3	4
ASPG	0	0	0	0	0	0	0	0	0	0	0	0	0	0	0	0	0	1	0	1	1	1	0	2
ASPH	1612	1733	1714	504	495	515	567	552	560	593	603	1682	1068	1097	1083	699	670	716	633	670	648	678	687	1032
ASPHD1	10	20	16	8	5	3	5	8	3	6	5	19	11	8	5	7	4	6	5	8	6	9	3	5
ASPHD2	38	39	39	16	21	33	19	20	18	20	15	43	18	34	22	22	23	16	16	12	17	17	13	22
ASPM	36	36	38	19	12	20	11	8	11	24	23	41	59	72	58	10	16	13	21	16	17	25	24	61
ASPN	0	0	0	0	0	0	0	0	0	0	0	0	0	0	0	0	0	0	0	0	0	0	0	0
ASPRV1	1	1	1	0	3	0	0	0	0	0	0	0	2	2	4	3	4	1	0	0	1	0	3	3
ASPSCR1	55	54	64	27	22	29	30	17	17	13	28	60	35	27	37	31	22	16	19	20	26	27	30	25
ASRGL1	0	0	1	0	0	1	0	0	1	0	0	2	1	0	3	1	1	0	0	1	0	2	0	1
ASS1	736	771	746	275	286	323	268	253	259	266	274	758	324	326	353	228	216	242	229	214	194	213	176	334
ASTE1	59	51	59	18	18	15	14	20	20	14	15	42	17	25	37	17	13	18	20	11	19	18	7	39
ASTL	0	0	0	0	0	0	0	0	0	0	0	0	0	0	0	0	0	0	0	0	0	0	0	0
ASTN1	1	6	3	2	1	1	1	3	2	2	0	5	1	2	1	0	0	1	0	1	1	0	2	1
ASTN2	1	1	3	2	2	2	1	1	0	0	0	3	2	3	0	1	0	1	1	2	2	3	2	2
ASTN2-AS1	0	0	0	0	0	0	0	0	0	0	0	0	0	0	0	0	0	0	0	0	0	0	0	0
ASXL1	635	618	627	202	223	208	191	180	231	177	194	618	328	364	344	225	217	215	227	203	189	204	207	333
ASXL2	618	611	675	183	184	205	171	216	181	213	202	669	400	376	391	234	232	283	233	204	231	213	235	344
ASXL3	3	3	2	0	0	2	0	0	0	2	2	1	4	3	5	4	1	5	1	1	1	3	1	4
ASZ1	0	0	0	0	0	0	0	0	0	0	0	0	0	0	0	0	0	0	0	0	0	0	0	0
ATAD1	369	344	347	132	102	120	107	138	111	131	125	327	239	265	241	134	140	146	149	148	157	157	137	246
ATAD2	142	129	133	53	48	39	46	55	41	64	46	171	108	131	116	67	70	49	64	69	56	65	62	116
ATAD2B	128	155	145	60	48	48	51	63	53	76	55	147	91	101	100	60	63	68	57	87	73	57	73	96
ATAD3A	120	121	107	50	63	52	60	39	45	37	35	127	75	63	67	45	25	49	34	47	35	59	48	64
ATAD3B	130	124	125	82	46	63	70	48	35	46	39	113	70	82	79	38	34	37	41	44	48	56	56	66
ATAD3C	15	14	5	1	3	3	2	1	4	3	3	15	5	4	9	4	2	6	3	0	5	1	4	4
ATAD5	12	10	16	1	1	4	3	5	2	2	2	9	7	6	6	3	1	2	4	4	5	5	3	7
ATAT1	3	2	4	2	1	1	1	0	0	0	3	3	0	0	1	1	2	0	0	0	0	1	1	0
ATCAY	0	0	0	0	0	0	0	0	0	0	0	0	0	0	0	0	0	0	0	0	0	0	0	0
ATE1	101	107	115	40	28	30	28	34	29	34	30	116	60	76	54	37	32	31	32	32	49	33	38	53
ATE1-AS1	6	5	3	1	2	1	0	3	2	3	5	5	5	4	2	4	2	2	3	4	5	3	4	9
ATF1	184	172	191	55	51	49	63	67	65	55	52	172	120	96	89	69	59	60	63	54	61	48	39	96
ATF2	239	266	265	91	80	88	74	72	102	84	75	258	161	145	155	123	125	107	103	107	86	88	116	152
ATF3	56	54	47	28	20	16	10	23	36	32	30	49	27	30	29	19	18	27	24	13	20	20	16	30
ATF4	2150	2372	2292	682	701	709	715	745	779	771	745	2241	893	978	903	755	696	758	794	654	658	677	645	939
ATF5	259	270	273	80	81	93	95	87	84	86	75	281	124	156	129	112	80	89	93	83	84	84	90	146
ATF6	708	718	745	214	240	234	209	269	255	219	223	717	449	455	478	292	273	308	304	269	267	258	273	457
ATF6B	7	10	4	3	4	3	1	0	7	2	3	6	7	4	2	5	9	3	4	1	1	7	5	8
ATF7	461	485	471	140	139	164	148	169	163	163	159	465	238	289	275	178	180	180	194	166	175	162	182	259
ATF7-NPFF	115	104	112	35	34	38	36	39	32	35	35	107	50	54	52	37	36	39	33	42	36	36	38	57
ATF7IP	637	626	565	225	197	221	203	189	206	228	192	567	398	428	421	248	248	246	255	274	232	264	238	446
ATF7IP2	41	47	30	13	7	9	12	14	14	7	12	40	27	17	18	18	10	10	18	13	15	9	16	16
ATG10	36	34	28	16	12	8	11	15	10	16	13	31	18	22	20	24	11	28	23	5	15	6	10	29
ATG101	228	239	239	88	96	98	91	68	80	80	78	229	115	136	133	88	64	85	83	68	61	76	73	111
ATG12	477	484	461	145	166	161	151	168	171	188	189	474	288	316	297	230	209	248	207	187	186	175	205	298
ATG13	505	532	535	166	171	174	168	170	189	188	194	537	306	296	285	211	179	214	209	182	183	163	190	274
ATG14	135	154	131	54	51	61	45	52	50	48	46	126	129	118	108	47	57	50	51	48	65	58	58	125
ATG16L1	343	385	388	118	105	123	118	128	120	121	130	371	155	150	141	160	146	139	139	116	125	126	121	156
ATG16L2	27	29	29	16	9	12	16	19	17	11	16	41	10	7	14	9	5	10	12	7	13	13	20	8
ATG2A	150	171	149	84	64	65	78	42	40	40	52	152	91	111	85	75	70	62	68	54	63	80	76	89
ATG2B	210	229	224	76	92	65	70	75	60	66	70	206	150	157	150	98	80	81	83	85	102	99	79	166
ATG3	337	382	347	115	113	104	94	103	141	137	130	368	239	214	213	150	144	157	168	115	130	148	119	215
ATG4A	244	265	240	66	61	68	87	63	53	88	86	264	120	116	103	94	84	89	93	76	77	72	68	151
ATG4B	393	381	368	140	138	171	138	143	146	153	139	364	187	216	191	120	146	143	153	123	153	132	128	175
ATG4C	45	49	51	12	23	11	21	21	14	14	23	60	41	53	43	11	18	22	14	19	18	11	19	34
ATG4D	48	66	60	17	36	28	38	19	20	18	19	58	37	35	45	26	30	30	23	29	33	28	32	36
ATG5	228	217	234	66	72	87	83	88	72	84	73	213	132	140	153	91	76	103	101	79	90	91	96	161
ATG7	274	289	275	80	79	89	83	89	78	96	69	251	121	107	142	97	100	110	90	84	87	103	86	125
ATG9A	551	612	589	241	219	247	233	208	186	209	185	619	345	346	327	263	229	233	200	261	246	226	247	330
ATG9B	22	16	18	5	11	7	12	6	6	7	11	17	24	24	23	20	19	14	18	20	22	19	23	25
ATIC	905	904	872	277	235	258	255	277	276	305	273	884	467	496	467	306	327	289	316	254	270	257	264	461
ATL1	45	60	58	12	12	22	13	19	13	20	17	56	26	31	37	25	15	19	25	26	19	17	14	39
ATL2	216	219	186	68	62	79	55	80	54	67	59	216	128	137	112	74	75	86	74	84	93	70	67	117
ATL3	597	647	591	182	200	195	190	180	186	195	168	583	415	422	454	243	208	204	202	187	209	202	209	410
ATM	217	235	217	70	88	62	87	64	72	79	76	219	179	185	194	91	97	86	91	94	99	97	87	171
ATMIN	575	576	567	198	182	182	189	189	205	165	191	547	323	331	336	198	197	201	200	198	220	205	176	310
ATN1	1450	1545	1499	609	634	654	645	502	493	516	495	1527	797	797	805	585	599	629	596	622	575	555	591	766
ATOH1	0	0	0	0	0	0	0	0	0	0	0	0	0	0	0	0	0	0	0	0	0	0	0	0
ATOH7	0	0	2	0	0	0	0	0	0	0	0	0	0	0	0	0	0	0	0	0	0	0	0	0
ATOH8	0	0	1	2	0	1	1	0	0	0	0	0	0	0	0	0	0	0	0	0	4	0	0	1
ATOX1	287	276	271	74	86	105	81	81	86	77	83	248	123	119	148	98	111	108	95	95	84	87	89	122
ATP10A	12	15	11	7	4	9	3	5	3	3	5	12	9	9	3	4	3	5	3	5	2	4	4	7
ATP10B	39	53	46	24	11	21	21	16	16	22	26	49	30	24	15	21	19	23	18	25	23	18	19	36
ATP10D	460	465	444	158	141	162	143	146	154	165	167	461	287	301	300	206	215	202	223	199	197	188	178	306
ATP11A	384	411	418	157	156	154	171	147	143	157	126	408	222	200	208	121	129	151	144	148	139	156	151	221
ATP11A-AS1	0	0	0	0	0	0	0	0	0	0	0	0	0	0	0	0	0	0	0	0	0	0	0	0
ATP11AUN	0	0	0	0	0	0	1	0	0	0	0	0	0	0	0	0	0	0	0	0	0	0	0	0
ATP11B	426	493	454	134	152	176	156	149	152	132	165	504	349	360	356	162	178	179	181	189	175	185	183	304
ATP11C	150	146	150	75	50	75	52	75	43	56	54	162	109	106	135	60	77	63	72	64	73	70	61	109
ATP12A	36	42	47	12	9	9	9	8	6	11	13	34	4	11	12	6	7	4	5	1	6	10	5	17
ATP13A1	354	331	379	156	152	168	146	124	108	125	115	327	192	181	212	122	129	120	145	146	122	136	138	217
ATP13A2	543	521	590	250	236	238	263	154	169	164	163	556	241	246	248	189	175	193	180	182	197	203	190	273
ATP13A3	544	541	529	188	208	207	190	180	204	172	202	576	399	479	392	180	166	158	205	198	188	185	181	472
ATP13A4	28	40	24	7	7	11	9	10	15	8	10	38	11	12	7	10	11	13	8	11	11	7	13	16
ATP13A4-AS1	0	1	1	0	0	0	0	0	0	0	0	1	0	0	0	0	0	0	0	0	0	0	0	0
ATP13A5	0	0	0	0	0	0	0	0	0	0	0	0	0	0	1	0	0	0	0	1	1	2	0	0
ATP13A5-AS1	0	0	0	0	0	0	0	0	0	0	0	0	0	0	0	0	0	0	0	0	0	0	0	0
ATP1A1	5020	5221	5161	1660	1690	1691	1685	1751	1790	1903	1800	5054	2890	2810	2988	2175	2080	2272	2295	2010	2054	2169	2075	2958
ATP1A1-AS1	512	524	524	182	174	169	182	187	191	185	189	518	391	389	362	219	212	237	232	230	217	232	232	373
ATP1A2	0	0	0	0	0	0	0	0	0	1	0	0	0	1	0	0	0	0	0	0	0	0	0	0
ATP1A3	2	1	7	1	0	2	1	0	1	1	2	1	5	1	5	2	3	3	3	1	2	2	3	1
ATP1A4	0	0	0	0	0	0	0	0	0	0	0	0	0	0	0	0	0	0	0	0	0	0	0	0
ATP1B1	985	1005	1041	382	376	381	353	403	384	431	375	1056	539	533	515	358	325	332	340	314	288	298	296	501
ATP1B2	0	0	0	0	0	0	0	0	0	0	0	0	0	1	0	0	0	0	0	0	0	0	0	0
ATP1B3	622	687	693	234	272	239	249	240	231	238	254	637	483	500	466	240	262	250	259	275	282	284	276	498
ATP1B4	0	0	0	0	0	0	0	0	0	0	0	0	0	0	0	0	0	0	0	0	0	0	0	0
ATP23	6	13	6	4	4	5	5	2	3	3	5	6	8	4	8	1	10	2	0	5	2	2	5	5
ATP2A1	13	21	29	3	7	8	8	3	5	6	6	22	11	10	11	5	8	2	5	6	7	2	5	13
ATP2A1-AS1	2	3	1	3	1	4	1	3	1	0	2	6	4	2	4	0	1	2	0	1	1	0	1	4
ATP2A2	4701	4900	4786	1502	1473	1652	1593	1722	1609	1738	1684	4690	3042	3186	3072	1807	1829	1915	1861	1978	1903	2038	1971	3142
ATP2A3	0	0	0	0	0	0	0	0	0	0	0	1	1	1	0	0	1	2	0	0	0	0	0	0
ATP2B1	255	262	292	82	90	82	89	98	88	81	66	262	147	161	164	97	102	99	101	96	92	110	89	165
ATP2B1-AS1	2	0	0	0	0	0	0	1	0	1	1	1	0	0	0	0	0	0	0	0	0	0	0	0
ATP2B2	0	0	0	0	0	0	0	0	0	1	0	0	0	0	0	0	0	0	0	0	0	1	0	0
ATP2B2-IT2	0	0	0	0	0	0	0	0	0	0	0	0	0	0	0	0	0	0	0	0	0	0	0	0
ATP2B3	0	0	0	0	0	0	0	0	0	0	0	0	0	0	0	0	0	0	0	0	0	0	0	0
ATP2B4	2344	2485	2543	704	716	769	674	708	797	787	772	2381	1375	1468	1438	962	902	950	938	963	885	940	906	1382
ATP2C1	1073	1100	1097	388	355	386	344	399	395	421	385	1058	701	754	686	384	422	444	427	440	392	444	413	689
ATP2C2	154	168	171	66	71	68	56	63	45	51	49	160	91	118	108	75	70	62	55	57	72	67	63	111
ATP2C2-AS1	34	35	35	13	13	18	24	12	13	10	11	49	28	23	25	15	13	9	16	16	7	18	19	28
ATP4A	0	1	1	0	0	0	0	0	0	0	0	0	0	0	0	0	0	0	1	0	0	0	0	0
ATP4B	0	0	0	1	0	0	0	0	0	0	0	0	0	0	0	0	0	0	0	0	0	0	0	0
ATP5F1A	2116	2239	2201	721	663	693	691	703	733	719	732	2206	963	1034	976	715	787	776	788	612	580	643	600	1024
ATP5F1B	3480	3584	3453	1135	1089	1156	1155	1123	1075	1117	1156	3515	1481	1566	1574	1322	1191	1303	1273	1015	1019	1072	1025	1631
ATP5F1C	1367	1366	1352	370	357	396	382	438	385	454	431	1423	917	828	929	567	571	603	543	520	545	539	540	875
ATP5F1D	154	153	156	94	73	98	79	54	44	55	40	176	100	122	107	56	49	56	49	67	69	70	112	75
ATP5F1E	553	585	616	169	170	188	200	190	201	188	192	560	334	359	365	255	255	255	290	232	205	242	240	376
ATP5IF1	858	814	830	349	374	365	336	273	278	284	260	846	551	601	618	342	353	395	402	391	403	390	412	603
ATP5MC1	581	654	607	159	170	177	165	188	205	219	160	636	248	276	253	217	216	243	257	176	165	163	176	279
ATP5MC2	635	698	638	258	235	289	230	190	211	244	210	712	316	316	307	235	233	256	260	201	201	217	234	334
ATP5MC3	863	906	861	332	291	256	274	294	258	246	273	874	507	515	528	347	286	354	280	297	293	308	297	472
ATP5MD	770	694	675	183	184	200	188	241	204	212	184	754	528	536	532	245	250	272	257	211	192	205	224	456
ATP5ME	833	891	815	277	269	276	287	217	218	234	243	822	396	438	386	280	328	320	331	301	338	323	306	404
ATP5MF	2533	2504	2536	723	707	741	670	831	799	828	826	2515	1120	1163	1123	997	921	1027	935	773	775	790	726	1134
ATP5MF-PTCD1	2118	2128	2150	609	586	636	589	708	674	719	696	2095	864	933	878	821	775	869	793	657	632	683	634	881
ATP5MG	1163	1282	1195	359	403	361	369	386	358	417	386	1207	578	635	661	457	433	516	490	350	372	411	372	657
ATP5MGL	2	1	0	0	0	0	0	1	1	0	1	4	0	1	0	0	2	0	1	0	1	0	0	1
ATP5MPL	1457	1539	1559	393	375	415	351	548	503	552	529	1488	768	752	774	678	638	706	673	555	543	539	536	761
ATP5PB	1345	1466	1337	423	416	440	417	378	400	441	444	1336	708	739	717	559	478	517	539	457	445	448	474	711
ATP5PD	672	721	718	220	253	216	232	265	262	293	276	682	261	252	282	253	235	274	244	207	189	215	211	279
ATP5PF	2317	2346	2398	635	639	649	641	739	812	784	816	2349	1448	1454	1393	1011	995	986	992	814	825	831	839	1506
ATP5PO	920	953	927	294	301	299	278	336	367	344	362	885	431	415	463	370	384	417	387	300	286	320	292	426
ATP6AP1	535	533	559	230	180	207	215	172	189	179	190	572	314	311	303	193	218	228	218	217	228	222	220	330
ATP6AP1L	41	43	43	18	17	17	18	16	16	19	22	37	28	23	31	26	13	21	24	19	11	25	11	38
ATP6AP2	602	546	539	222	210	223	202	224	193	201	196	589	525	515	546	229	234	207	231	265	238	260	253	568
ATP6V0A1	878	855	866	275	282	273	306	294	285	296	277	862	476	500	501	349	339	357	384	307	348	354	328	526
ATP6V0A2	179	137	164	47	47	46	47	42	38	51	44	143	72	74	76	49	46	64	58	61	53	60	59	65
ATP6V0A4	12	10	14	1	4	7	4	2	1	6	6	14	5	7	5	4	6	9	8	3	6	4	5	3
ATP6V0B	327	361	351	128	136	127	126	103	101	121	114	331	166	180	183	107	116	130	132	135	121	144	123	159
ATP6V0C	1815	1955	1868	678	589	672	673	559	581	600	613	1920	891	925	908	665	650	659	683	780	768	767	760	937
ATP6V0CP3	0	0	0	0	0	0	0	0	0	0	0	0	0	0	0	0	0	0	0	0	0	0	0	0
ATP6V0D1	606	605	629	229	210	228	280	177	201	176	163	566	329	314	280	265	243	237	227	238	214	211	196	301
ATP6V0D2	2	3	4	1	2	0	2	1	2	4	0	4	1	1	4	3	1	1	4	5	2	3	4	1
ATP6V0E1	2085	2269	2125	747	785	771	768	745	747	779	801	2175	1169	1168	1216	819	870	941	867	873	823	808	825	1201
ATP6V0E2	96	87	104	35	46	54	39	34	26	20	31	71	46	51	49	46	39	32	37	42	46	44	43	58
ATP6V0E2-AS1	1	3	1	1	3	2	2	1	2	2	1	5	1	2	2	1	1	0	1	0	1	2	2	4
ATP6V1A	449	416	439	167	151	167	150	171	170	186	154	472	263	326	309	153	176	165	183	168	149	184	167	314
ATP6V1B1	1	5	0	1	4	1	2	0	0	1	2	7	2	3	0	1	4	2	4	3	1	3	2	1
ATP6V1B1-AS1	1	3	2	1	1	0	0	0	0	0	0	2	2	3	1	0	0	1	0	0	0	0	0	0
ATP6V1B2	842	906	873	276	264	286	271	325	318	291	329	852	533	593	540	388	344	371	383	316	328	330	358	532
ATP6V1C1	303	319	308	103	88	120	112	128	131	118	112	324	256	274	236	121	118	152	118	122	131	122	125	250
ATP6V1C2	299	314	283	97	100	113	105	119	118	115	112	284	192	210	191	109	106	107	107	128	114	113	119	196
ATP6V1D	481	477	460	162	152	154	163	177	135	163	168	491	292	313	288	171	164	190	189	134	147	161	158	252
ATP6V1E1	614	648	625	218	186	216	205	213	195	237	242	658	449	458	430	249	254	258	248	212	254	225	239	361
ATP6V1E2	27	44	27	16	19	11	8	16	15	7	14	36	13	14	25	11	13	18	12	17	22	18	18	24
ATP6V1F	1002	1069	993	369	381	377	368	301	296	290	283	993	496	520	562	406	363	391	418	360	293	352	342	504
ATP6V1FNB	8	11	7	2	2	3	5	3	5	3	4	6	6	6	6	3	6	5	1	1	4	4	3	3
ATP6V1G1	1512	1532	1519	598	562	561	530	511	494	454	480	1483	890	914	916	524	539	526	529	476	538	482	493	961
ATP6V1G2	0	0	0	0	0	0	0	0	0	0	0	0	0	0	0	0	0	0	0	1	0	0	0	0
ATP6V1G2-DDX39B	18	21	22	11	5	5	6	7	13	8	4	18	3	6	8	7	5	8	9	8	5	6	5	7
ATP6V1G3	0	0	0	0	0	0	0	0	0	0	0	0	0	0	0	0	0	0	0	0	0	0	0	0
ATP6V1H	269	294	303	98	97	111	120	97	109	101	104	289	247	246	254	122	85	101	100	126	123	120	126	230
ATP7A	72	106	78	27	28	33	36	32	45	37	24	88	81	84	86	40	58	29	45	59	50	54	56	70
ATP7B	151	144	150	45	61	73	54	54	47	42	58	151	77	76	100	48	60	53	71	51	61	66	59	73
ATP8A1	5	6	7	0	2	3	0	1	2	4	1	3	6	9	9	0	0	1	3	0	3	5	3	11
ATP8A2	16	14	20	7	8	6	3	7	4	5	9	17	5	7	11	12	5	12	9	3	6	2	6	4
ATP8B1	445	472	477	155	167	154	154	172	166	175	195	467	342	276	302	211	191	220	211	192	184	189	170	287
ATP8B2	234	203	201	68	95	81	66	65	52	87	85	233	137	109	129	73	83	76	70	69	69	57	74	126
ATP8B3	24	22	19	6	10	8	4	9	4	8	2	11	11	10	8	7	5	10	7	12	11	6	9	11
ATP8B4	0	2	0	0	0	0	0	0	0	0	0	1	0	1	2	1	0	0	0	1	0	0	2	1
ATP8B5P	38	39	32	20	19	15	16	18	10	16	19	37	44	47	52	23	18	23	25	23	18	13	23	39
ATP9A	498	591	604	165	168	175	178	202	182	207	173	529	323	350	319	228	237	226	268	233	217	226	231	350
ATP9B	58	62	72	17	35	31	26	23	22	22	25	65	33	44	47	35	30	34	34	39	30	32	28	33
ATPAF1	245	266	244	72	57	74	76	69	77	79	67	269	157	158	156	114	97	118	109	90	98	94	96	151
ATPAF2	163	130	126	42	49	63	49	32	48	35	48	117	77	60	61	47	47	58	52	45	27	37	42	64
ATPSCKMT	31	44	40	10	5	16	14	19	16	10	14	37	20	34	25	18	23	17	8	14	24	14	18	19
ATR	286	329	319	110	93	93	99	112	97	91	122	320	223	248	198	113	123	113	105	120	123	118	141	247
ATRAID	376	432	425	142	146	151	133	139	129	146	120	395	207	216	212	170	162	184	185	150	138	190	146	202
ATRIP	38	34	39	11	12	13	12	11	9	6	13	35	16	14	13	14	11	18	14	15	14	12	16	20
ATRIP-TREX1	34	32	31	12	12	10	10	10	9	7	12	29	15	14	13	12	11	18	14	10	11	8	12	12
ATRN	1072	1153	1048	373	385	392	383	426	375	384	393	1079	734	738	730	455	442	461	458	467	466	456	444	750
ATRNL1	1	0	2	0	0	0	0	0	0	0	0	1	0	0	0	0	0	0	0	1	1	0	0	0
ATRX	731	770	775	246	255	295	239	254	274	271	264	728	652	627	664	294	323	312	337	347	376	368	333	696
ATXN1	163	199	231	88	62	80	78	76	67	73	79	176	138	123	131	67	69	87	70	87	102	77	78	109
ATXN1-AS1	4	8	2	1	1	1	2	3	1	4	2	4	2	2	4	1	4	2	4	3	5	7	5	5
ATXN10	682	712	747	259	223	278	254	293	289	274	227	695	399	411	418	341	266	338	327	258	260	267	261	425
ATXN1L	725	737	715	230	212	239	245	252	248	243	289	701	411	406	421	290	293	281	266	242	234	262	297	405
ATXN2	769	802	795	267	276	265	266	269	247	271	267	809	454	447	437	320	296	309	347	283	286	274	292	429
ATXN2-AS	4	2	4	0	0	0	0	2	3	0	1	1	0	0	0	1	1	1	1	0	0	0	1	0
ATXN2L	1173	1174	1159	399	389	407	415	345	395	399	387	1146	627	689	657	403	421	449	400	441	428	458	456	630
ATXN3	163	158	179	53	78	59	55	83	71	67	71	151	72	78	63	67	77	77	98	72	65	63	79	79
ATXN3L	0	0	0	0	0	0	0	0	0	0	0	0	0	0	0	0	0	0	0	0	0	0	0	0
ATXN7	357	362	378	108	114	112	96	135	132	109	133	366	183	230	209	133	156	128	150	139	159	130	173	189
ATXN7L1	73	82	94	36	21	23	31	22	18	34	32	84	51	47	53	39	32	38	40	48	34	40	34	51
ATXN7L2	25	24	15	16	6	11	5	7	5	10	13	18	9	9	9	9	11	9	6	8	5	10	4	6
ATXN7L3	369	374	370	124	121	135	144	119	109	127	127	387	199	177	191	138	140	122	148	142	111	156	120	186
ATXN7L3B	465	566	572	199	189	185	176	193	167	176	186	539	324	335	318	210	224	238	248	191	218	228	214	359
ATXN8OS	0	0	0	0	0	0	0	0	0	0	0	0	0	0	0	0	0	0	0	0	0	0	0	0
AUH	83	71	83	21	21	25	30	29	22	32	31	84	57	49	40	40	33	27	39	34	36	39	30	48
AUNIP	52	60	54	15	21	16	19	17	20	11	22	49	23	15	25	20	21	38	18	16	14	20	10	17
AUP1	996	1058	1047	366	386	374	414	297	328	357	337	1071	497	572	553	321	363	364	372	397	362	355	382	557
AURKA	200	213	210	54	58	56	63	71	54	59	74	191	98	122	89	79	80	94	96	83	57	79	73	91
AURKAIP1	301	325	268	129	133	140	125	101	78	103	93	288	171	165	162	104	98	96	122	131	77	111	103	153
AURKAP1	5	3	5	4	3	5	1	2	0	2	3	8	4	3	2	3	5	2	0	1	0	2	2	3
AURKB	39	47	43	14	12	19	21	11	18	17	14	61	26	31	36	9	8	15	6	13	18	14	18	32
AURKC	11	19	20	6	6	4	0	2	5	4	3	7	11	4	13	6	10	7	4	0	4	4	4	10
AUTS2	271	281	305	124	109	115	117	99	91	102	92	269	158	185	191	137	110	116	124	116	124	120	120	166
AVEN	89	95	88	27	35	21	18	40	20	24	42	99	57	53	49	43	36	47	35	29	46	41	29	61
AVIL	8	12	9	6	4	7	4	7	6	4	8	20	16	9	9	6	6	7	6	4	4	7	6	14
AVL9	289	309	289	106	100	97	96	99	95	99	111	292	174	199	165	124	143	124	131	132	109	116	111	188
AVP	0	0	0	0	0	0	0	0	0	0	0	0	0	0	0	0	0	0	0	0	0	0	0	0
AVPI1	320	349	317	137	106	114	128	94	97	109	91	327	164	201	199	89	133	131	117	122	108	124	100	201
AVPR1A	0	0	0	0	0	0	0	0	0	0	0	0	0	0	0	0	0	1	0	0	0	0	0	0
AVPR1B	0	0	0	0	0	0	0	0	0	0	0	0	0	0	0	0	0	0	0	0	0	0	0	0
AVPR2	0	0	0	0	0	0	0	0	0	0	0	0	0	0	0	1	0	0	0	0	0	0	0	0
AWAT1	0	0	0	0	0	0	0	0	0	0	0	0	0	0	0	0	0	0	0	0	0	0	0	0
AWAT2	0	0	0	0	0	0	0	0	0	0	0	0	0	0	0	0	1	0	0	0	0	0	0	0
AXDND1	0	3	4	1	0	0	0	0	0	0	0	0	0	0	0	0	0	0	0	0	1	0	1	0
AXIN1	303	302	300	132	145	124	143	78	94	105	80	297	154	160	158	109	91	113	112	110	109	128	95	162
AXIN2	1	0	0	1	1	0	1	0	0	1	0	1	1	2	2	0	0	0	0	0	0	0	0	2
AXL	515	490	473	185	157	164	159	148	146	150	149	477	276	293	295	183	205	196	191	186	190	184	185	307
AZGP1	8	7	5	0	0	3	0	1	2	2	2	15	3	11	5	3	1	5	4	4	4	0	0	1
AZGP1P1	0	0	0	0	0	0	0	0	0	0	0	0	0	0	0	0	0	0	0	0	0	0	0	0
AZI2	146	181	137	52	71	58	51	55	47	53	39	167	118	119	136	43	43	52	51	51	54	67	52	113
AZIN1	561	545	561	190	206	224	199	211	236	214	199	556	477	467	472	190	210	206	234	257	275	273	280	439
AZIN1-AS1	0	1	1	0	0	0	0	0	0	0	0	1	0	0	1	1	0	0	0	0	0	0	0	1
AZIN2	32	26	19	9	7	6	13	5	5	7	10	30	6	14	17	12	10	8	5	8	9	7	9	13
AZU1	0	0	0	0	0	0	0	0	0	0	0	0	0	0	0	0	1	0	0	0	1	0	0	0
B2M	3078	3203	3085	1179	1159	1217	1234	1292	1301	1332	1274	3136	2209	2298	2239	1290	1289	1342	1361	1296	1367	1377	1382	2308
B3GALNT1	30	51	40	4	16	10	12	15	16	15	12	35	20	23	17	10	9	20	18	4	13	15	9	27
B3GALNT2	226	221	238	71	83	74	87	93	89	75	79	222	151	180	157	94	88	84	81	96	102	92	90	167
B3GALT1	0	0	0	0	0	0	0	0	0	0	0	0	0	0	0	0	0	0	0	0	0	0	0	0
B3GALT1-AS1	0	0	0	0	0	0	0	0	0	0	0	0	0	0	0	0	0	0	0	0	0	0	0	0
B3GALT2	0	0	0	0	0	0	0	0	0	0	0	0	0	0	0	0	0	0	0	0	0	0	0	0
B3GALT4	0	1	0	0	0	0	0	0	0	0	0	1	0	0	0	0	0	0	0	0	0	0	1	0
B3GALT5	3	6	6	3	4	1	1	1	0	1	4	2	1	0	0	0	0	1	0	0	0	1	0	1
B3GALT5-AS1	0	0	0	0	0	0	0	0	0	0	0	0	0	0	0	0	0	0	0	0	0	0	0	0
B3GALT6	94	109	86	30	35	33	31	34	43	50	22	118	60	46	51	47	38	62	55	41	40	45	46	63
B3GAT1	1	0	0	0	0	0	0	0	0	1	0	1	0	0	0	0	0	0	0	0	1	0	0	0
B3GAT2	51	46	51	17	22	19	19	15	11	18	22	52	47	39	44	22	29	22	20	21	21	20	13	44
B3GAT3	92	93	95	57	47	53	56	42	37	28	43	99	56	66	55	53	42	44	33	38	32	46	47	59
B3GLCT	86	103	77	28	30	21	23	34	33	25	33	89	62	56	64	46	42	38	39	40	45	34	39	58
B3GNT10	16	27	19	7	10	4	8	6	4	10	9	25	19	17	14	4	6	9	11	4	12	9	12	9
B3GNT2	270	287	295	83	92	89	102	113	96	117	102	297	178	202	147	104	105	110	120	98	101	122	106	166
B3GNT3	256	276	266	105	83	95	94	67	65	79	74	242	119	115	119	95	94	100	98	79	81	80	82	131
B3GNT4	133	141	132	51	52	66	50	46	41	39	46	148	84	97	92	55	49	50	56	50	59	51	54	87
B3GNT5	571	550	506	184	184	182	176	182	205	242	209	523	430	467	458	186	173	178	185	197	210	226	205	478
B3GNT6	2	3	2	3	2	1	1	0	1	3	4	2	0	0	0	0	1	0	2	2	4	3	1	0
B3GNT7	89	98	99	26	32	35	46	30	42	19	40	92	47	41	52	38	32	36	30	30	34	36	37	58
B3GNT8	29	27	30	10	15	13	15	5	2	9	7	23	22	22	21	7	8	12	11	14	18	14	12	12
B3GNT9	65	83	62	30	25	13	18	28	25	17	22	60	36	39	38	29	30	31	23	30	28	36	22	42
B3GNTL1	17	17	20	3	6	10	3	3	2	2	4	15	4	8	8	8	8	8	5	4	4	3	3	8
B4GALNT1	5	10	10	1	1	1	3	7	3	2	2	7	3	7	12	4	2	2	2	2	7	4	5	8
B4GALNT2	64	63	70	28	20	18	26	26	22	21	23	71	21	21	32	18	14	23	20	27	18	18	23	34
B4GALNT3	109	92	87	33	36	34	22	30	29	28	30	89	39	23	32	27	29	40	29	24	22	24	33	46
B4GALNT4	230	246	267	114	88	91	96	67	83	83	69	234	164	151	155	83	87	78	86	80	95	98	102	143
B4GALT1	5798	6225	6031	2069	2025	2166	2132	2139	2134	2298	2168	5898	2910	2924	2924	1801	1769	1830	1789	1845	1757	1879	1900	2982
B4GALT1-AS1	2	4	3	1	0	0	0	1	0	1	0	2	1	0	2	0	0	2	1	1	0	3	0	0
B4GALT2	520	532	542	231	223	195	237	185	163	171	185	540	263	263	245	187	156	197	166	158	155	155	156	250
B4GALT3	277	277	279	113	112	118	117	110	87	110	96	318	173	149	121	94	109	114	107	103	95	123	103	155
B4GALT4	679	651	686	180	180	163	202	191	223	216	198	662	288	311	344	224	200	207	209	223	223	202	181	265
B4GALT4-AS1	4	6	8	5	1	2	2	4	2	4	3	7	6	1	4	3	2	1	2	2	2	1	2	3
B4GALT5	1069	1131	1056	326	314	328	320	348	342	368	367	1049	620	586	574	331	315	392	386	350	343	387	334	579
B4GALT6	40	43	56	19	14	10	19	20	12	19	15	42	24	23	28	19	10	22	9	16	17	15	9	26
B4GALT7	214	191	200	73	83	91	73	56	49	55	75	209	123	91	107	55	75	67	63	78	59	81	70	116
B4GAT1	73	75	74	24	21	23	27	16	24	25	24	62	38	43	48	28	21	19	15	25	32	35	26	39
B9D1	120	111	108	40	40	45	41	35	41	42	39	118	72	76	69	54	29	46	40	44	43	49	42	65
B9D2	12	9	9	8	4	4	5	4	4	3	5	11	6	6	7	3	4	3	3	5	6	9	7	10
BAALC	1	0	2	1	1	1	0	1	0	0	0	1	1	1	0	0	0	0	0	1	1	1	1	0
BAALC-AS1	0	0	0	0	0	0	0	0	0	2	0	2	1	0	1	0	0	1	0	1	1	0	0	0
BAALC-AS2	0	0	0	0	0	0	0	0	0	0	0	0	0	0	0	0	0	0	0	0	0	0	0	0
BAAT	0	1	0	1	1	1	1	0	1	0	1	0	2	2	2	1	1	1	1	1	1	1	0	3
BABAM1	714	717	730	229	247	263	243	230	220	193	230	721	353	334	379	251	232	276	276	241	242	252	267	360
BABAM2	207	202	244	63	56	78	65	64	61	68	86	236	120	135	145	70	89	87	74	66	72	69	71	129
BABAM2-AS1	1	4	3	2	1	3	1	1	1	4	0	2	1	3	0	1	0	0	0	2	1	1	1	2
BACE1	176	207	182	78	72	63	72	76	75	85	73	184	155	142	167	108	110	100	111	87	104	92	105	180
BACE1-AS	5	3	3	0	2	1	0	1	0	0	0	3	5	0	1	2	2	1	0	2	0	1	0	4
BACE2	787	759	806	252	235	274	247	279	258	252	261	828	450	483	447	277	292	331	298	293	270	297	311	448
BACH1	249	270	244	88	82	78	74	103	96	99	111	263	158	161	156	90	100	101	75	74	76	83	76	175
BACH1-IT2	0	0	0	0	0	0	0	0	0	0	0	0	0	0	0	0	0	0	0	0	0	0	1	0
BACH1-IT3	0	0	0	0	0	0	0	0	0	0	0	0	0	0	0	0	0	0	0	0	0	0	0	0
BACH2	19	21	19	12	4	1	6	4	7	9	7	14	4	12	8	10	13	5	9	6	6	6	13	12
BAD	77	90	85	44	54	42	44	21	25	27	34	92	54	48	48	30	29	34	24	46	33	38	44	60
BAG1	434	419	398	116	105	108	115	122	139	124	122	408	222	210	215	138	152	154	143	136	142	139	139	233
BAG2	67	94	67	24	16	22	22	25	13	27	14	76	47	48	39	33	31	43	25	28	23	27	33	46
BAG3	1789	1827	1928	658	672	684	648	633	585	629	620	1901	1127	1241	1115	838	790	835	833	779	820	828	778	1215
BAG4	143	117	163	39	44	57	45	43	33	40	48	119	88	96	93	47	46	34	47	53	48	60	44	98
BAG5	478	477	483	175	199	139	147	164	153	176	188	498	318	335	330	203	194	215	190	193	151	195	169	327
BAG6	9	15	16	11	11	4	9	8	11	14	6	14	5	6	8	10	3	7	3	6	12	6	2	6
BAGE	0	0	0	0	0	0	0	0	0	0	0	0	0	0	0	0	0	0	0	0	0	0	0	0
BAGE2	0	0	0	0	0	0	0	0	0	0	0	0	0	0	0	0	0	0	0	0	0	0	0	0
BAGE3	0	0	0	0	0	0	0	0	0	0	0	0	0	0	0	0	0	0	0	0	0	0	0	0
BAGE4	0	0	0	0	0	0	0	0	0	0	0	0	0	0	0	0	0	0	0	0	0	0	0	0
BAGE5	0	0	0	0	0	0	0	0	0	0	0	0	0	0	0	0	0	0	0	0	0	0	0	0
BAHCC1	49	80	66	27	15	30	30	14	21	19	16	80	50	42	36	22	26	28	17	27	25	37	23	37
BAHD1	286	270	275	87	96	99	96	79	82	82	69	282	155	149	148	94	102	113	105	109	96	122	99	170
BAIAP2	442	452	458	184	185	230	171	115	126	127	131	474	261	252	260	179	176	203	208	198	219	214	216	295
BAIAP2-DT	117	129	103	54	48	51	49	45	38	49	39	118	87	73	84	56	58	46	75	48	39	48	43	74
BAIAP2L1	994	1015	1142	342	312	319	294	328	324	340	323	998	529	548	538	422	355	409	397	361	304	365	377	545
BAIAP2L2	2	3	1	1	4	1	1	0	0	0	0	0	0	2	3	0	0	0	0	1	0	4	2	1
BAIAP3	136	129	130	33	41	41	32	38	49	40	34	131	83	80	73	50	47	50	51	48	44	42	54	69
BAK1	502	518	498	190	183	186	183	147	165	181	183	484	221	276	256	197	202	188	218	186	147	179	195	278
BAMBI	54	60	57	14	21	19	11	18	13	18	11	60	41	30	23	28	17	18	19	22	17	20	23	34
BANCR	0	0	0	0	0	0	0	0	0	0	0	0	0	0	0	0	0	0	0	0	0	0	0	0
BANF1	505	493	486	177	148	170	149	204	173	207	165	488	234	230	227	205	229	230	205	153	147	162	167	233
BANF2	0	0	0	0	0	0	0	0	0	0	0	0	0	0	0	0	0	0	0	0	0	0	0	0
BANK1	12	12	14	4	1	7	2	5	5	4	5	10	13	10	8	7	3	5	6	11	5	8	5	4
BANP	62	65	64	39	31	35	28	19	17	11	19	61	40	32	30	23	22	27	16	25	17	25	21	34
BAP1	612	605	611	241	276	298	275	202	208	236	166	647	354	316	355	227	216	293	244	241	209	260	235	383
BARD1	20	23	17	4	9	6	5	4	3	7	8	26	7	12	8	6	6	13	8	8	6	8	7	16
BARHL1	0	0	0	0	0	0	0	0	0	0	0	0	0	0	0	0	0	0	0	0	0	0	0	0
BARHL2	0	0	0	0	0	0	0	0	0	0	0	0	0	0	0	0	0	0	0	0	0	0	0	0
BARX1	0	0	0	0	0	1	0	0	0	1	0	0	0	1	2	0	0	0	0	0	0	0	0	0
BARX1-DT	0	0	0	0	0	0	0	0	0	0	0	0	0	0	0	0	0	0	0	0	0	0	0	0
BARX2	95	75	73	23	28	21	38	22	23	23	27	85	40	54	54	21	24	33	40	42	34	25	27	42
BASP1	923	1080	1060	459	436	484	456	302	301	320	347	1042	672	704	706	445	416	444	477	502	471	484	472	715
BASP1-AS1	3	0	2	0	1	1	0	0	0	0	0	1	3	2	3	1	0	0	1	1	2	0	0	0
BASP1P1	1	0	0	0	0	1	0	0	0	0	0	0	0	2	0	0	0	0	0	2	1	0	0	0
BATF	16	28	15	7	3	6	3	3	2	3	4	17	6	5	11	6	5	6	9	5	7	9	6	7
BATF2	3	9	7	3	0	3	3	1	1	2	6	6	1	3	4	4	1	2	1	0	2	2	4	3
BATF3	0	0	2	0	0	0	0	0	0	0	0	0	0	0	0	0	0	0	1	0	0	0	0	1
BAX	572	587	569	203	207	210	189	166	193	196	221	582	325	317	354	223	183	210	182	184	188	209	218	322
BAZ1A	1777	1877	1774	532	553	568	604	630	642	687	599	1776	969	1095	1038	657	682	690	696	690	610	641	638	1036
BAZ1B	1272	1271	1280	415	375	397	425	425	433	425	455	1202	705	667	687	507	456	484	527	405	451	417	421	705
BAZ2A	2310	2457	2449	728	736	744	785	826	800	893	839	2364	1270	1335	1337	934	872	954	925	842	843	859	843	1284
BAZ2B	634	609	605	193	205	209	204	228	190	215	217	647	407	388	384	229	259	243	262	221	205	224	235	412
BBC3	28	26	17	17	5	8	6	13	7	7	9	30	11	18	10	12	6	6	15	9	11	11	9	11
BBIP1	92	108	112	37	30	35	31	37	40	39	42	101	55	63	63	43	27	40	40	38	57	38	36	56
BBOF1	31	37	37	13	7	10	7	8	10	11	7	36	20	21	15	17	21	11	13	14	18	6	19	18
BBOX1	10	16	12	3	4	7	4	4	3	4	4	6	12	15	13	10	8	15	7	11	10	7	10	13
BBOX1-AS1	0	0	0	0	0	0	0	0	1	0	0	0	0	0	0	0	0	0	0	0	0	0	0	1
BBS1	108	116	110	44	37	42	35	28	33	32	36	100	71	62	54	42	46	36	33	53	39	39	45	74
BBS10	67	63	49	27	13	30	24	22	15	13	15	49	67	76	65	16	13	18	19	24	29	27	25	72
BBS12	45	45	37	11	9	14	10	14	20	12	13	45	35	20	25	20	13	17	9	17	13	17	16	26
BBS2	410	422	350	107	113	130	115	140	138	154	150	409	227	226	198	181	172	167	151	152	158	178	174	215
BBS4	102	116	82	29	27	30	28	22	50	31	27	95	51	52	54	41	39	41	46	41	36	49	27	57
BBS5	29	29	18	7	9	14	10	4	6	10	8	25	18	12	17	6	6	7	13	11	6	7	14	19
BBS7	240	227	243	62	70	71	74	91	74	77	85	223	164	159	137	82	90	101	97	91	86	89	93	135
BBS9	91	90	73	37	21	19	19	23	31	27	32	91	61	54	47	33	24	25	17	19	31	36	24	49
BBX	879	969	963	344	322	345	329	374	357	361	343	882	734	760	727	386	381	450	455	422	394	423	409	710
BCAM	304	331	296	128	114	103	137	110	119	100	128	318	224	188	192	123	157	157	144	208	210	244	238	213
BCAN	1	3	3	1	0	0	1	1	0	0	0	1	1	3	1	1	0	0	1	0	0	0	1	4
BCAP29	185	177	204	68	61	62	57	55	54	51	56	191	142	133	133	51	62	67	58	68	67	69	65	149
BCAP31	1807	1950	1937	705	696	673	664	665	665	649	654	1910	892	912	904	755	734	723	758	687	653	674	629	917
BCAR1	342	365	385	175	171	202	186	138	120	117	131	346	236	222	186	133	147	166	158	181	168	173	169	226
BCAR3	697	741	738	259	228	244	232	215	242	196	228	670	340	319	323	231	261	235	225	182	219	229	229	372
BCAR3-AS1	9	13	11	7	10	4	6	2	3	4	3	16	7	6	8	7	4	6	4	5	4	5	3	8
BCAR4	0	0	0	0	0	0	0	1	0	0	1	0	0	0	0	0	0	0	0	0	0	0	0	0
BCAS1	89	85	93	27	35	21	42	36	42	27	45	74	56	60	59	43	35	48	37	34	45	41	45	60
BCAS2	192	196	214	74	76	73	83	68	75	75	85	187	178	172	194	96	87	73	85	85	98	86	91	158
BCAS3	139	154	126	63	41	54	45	48	55	66	37	146	79	106	79	62	71	79	63	49	62	71	69	107
BCAS4	42	74	35	25	18	18	23	12	15	15	13	52	32	38	35	31	21	16	25	30	23	29	28	26
BCAT1	70	72	61	21	16	21	14	15	24	17	27	57	54	43	46	19	25	21	29	23	29	27	26	49
BCAT2	200	219	232	66	77	81	78	62	60	61	71	191	84	109	103	72	71	77	88	78	78	74	83	95
BCCIP	662	688	694	206	197	184	248	186	196	226	218	658	390	425	391	223	235	275	215	228	225	210	229	400
BCDIN3D	34	27	25	9	10	8	12	4	3	4	8	34	21	16	19	11	8	14	10	8	13	11	15	22
BCDIN3D-AS1	8	12	11	5	3	3	3	2	4	1	8	11	3	5	6	5	7	9	3	4	4	2	6	5
BCHE	7	7	0	0	1	4	3	1	0	4	4	5	4	7	5	5	3	2	4	2	1	1	2	9
BCKDHA	224	222	236	90	85	111	106	71	79	85	90	198	117	122	121	75	81	96	105	86	95	98	91	131
BCKDHB	70	65	66	20	18	19	22	23	33	27	30	71	51	48	42	28	23	31	33	29	16	30	21	50
BCKDK	277	347	292	149	130	143	113	99	83	98	85	293	147	153	168	122	113	108	102	111	119	108	108	171
BCL10	154	184	178	49	48	39	55	44	70	74	66	142	103	100	103	57	71	57	59	61	51	59	71	116
BCL11A	61	55	54	23	14	21	19	15	16	17	25	64	39	54	49	17	29	19	17	30	20	18	14	34
BCL11B	66	62	50	22	20	19	25	24	25	17	21	54	42	52	57	14	25	34	24	35	37	29	32	54
BCL2	0	4	2	2	3	4	3	1	3	1	5	2	6	3	9	4	2	3	4	2	3	3	1	5
BCL2A1	65	56	55	30	15	16	23	17	18	20	27	58	16	10	9	5	3	1	5	6	2	3	1	9
BCL2L1	1297	1469	1459	494	503	474	523	418	390	473	453	1406	694	740	724	510	461	565	524	480	451	454	434	743
BCL2L10	2	7	4	3	0	1	3	1	2	1	1	1	0	4	3	1	1	1	0	3	3	1	1	2
BCL2L11	51	63	60	28	29	18	7	14	15	31	23	53	53	73	50	26	36	34	36	30	33	24	26	54
BCL2L12	138	162	177	49	51	62	49	64	57	62	55	156	111	119	99	62	56	53	53	76	64	65	79	124
BCL2L13	532	601	579	195	176	189	199	184	201	186	191	557	348	368	351	215	229	241	259	209	211	213	186	341
BCL2L14	0	2	0	0	1	1	3	0	0	0	0	1	0	1	2	0	1	3	1	0	0	0	1	0
BCL2L15	5	9	4	1	3	6	5	3	2	3	2	3	9	4	8	2	4	3	1	2	1	0	0	7
BCL2L2	763	830	825	260	277	242	300	330	288	291	257	841	431	469	449	334	308	288	322	282	324	335	338	452
BCL2L2-PABPN1	805	865	808	264	257	289	289	270	279	310	290	826	469	442	434	357	338	357	304	329	347	368	333	439
BCL3	242	271	253	94	94	111	99	63	74	74	90	228	99	66	83	45	49	67	61	74	68	68	64	69
BCL6	314	288	279	111	121	125	122	109	99	131	112	270	173	167	171	131	147	128	138	152	144	119	124	161
BCL6B	0	0	0	0	0	0	0	0	0	0	0	0	0	0	0	0	1	1	0	0	0	0	0	0
BCL7A	233	223	214	66	70	86	56	70	55	69	71	214	115	150	109	69	69	76	79	81	75	67	67	111
BCL7B	308	306	292	96	114	100	108	77	114	103	96	282	143	141	131	93	88	89	86	84	105	109	98	126
BCL7C	68	81	64	35	37	27	30	24	28	28	29	85	38	43	34	35	38	46	37	31	38	41	28	37
BCL9	272	271	279	88	90	86	108	96	99	113	106	278	171	168	166	124	117	103	135	103	112	114	117	132
BCL9L	2260	2373	2360	973	888	948	937	709	759	717	765	2266	1092	1127	1082	834	844	840	893	851	864	891	857	1145
BCLAF1	1681	1780	1781	557	521	590	533	639	597	627	607	1785	1076	1147	1079	753	716	672	725	633	613	630	629	1101
BCLAF3	71	85	83	32	42	29	40	30	32	26	38	90	54	63	51	38	39	49	32	44	54	41	44	66
BCO1	0	0	0	1	0	0	0	0	0	0	0	0	0	1	0	0	0	0	0	2	0	0	0	0
BCO2	22	25	25	8	6	7	6	7	8	2	7	19	14	21	16	7	11	10	10	4	4	5	10	15
BCOR	238	270	256	96	101	93	85	83	89	80	93	250	153	149	151	134	101	121	126	128	89	108	118	151
BCORL1	294	324	296	106	104	90	125	90	104	94	87	290	165	152	148	111	100	116	117	123	93	113	97	189
BCORP1	0	0	0	0	0	0	0	0	0	0	0	0	0	0	0	0	0	0	0	0	0	0	0	0
BCR	657	658	717	286	266	283	258	198	203	179	227	643	378	360	354	277	261	262	276	243	226	237	229	353
BCRP2	0	1	1	0	0	0	0	0	0	0	0	1	0	0	0	0	0	0	0	0	0	0	0	2
BCRP3	1	3	1	0	1	2	1	3	0	1	0	1	1	1	0	0	2	2	1	2	0	2	3	1
BCS1L	191	225	199	68	81	78	66	90	82	75	69	261	97	116	124	97	73	104	93	79	69	76	54	129
BCYRN1	16	26	126	6	3	3	5	1	3	4	3	17	27	8	7	10	10	6	13	15	17	18	13	7
BDH1	91	116	91	31	32	26	17	29	39	31	27	116	36	35	39	30	34	37	26	24	21	25	27	28
BDH2	121	147	144	47	48	53	50	67	58	55	58	142	86	86	98	72	66	72	65	55	61	55	54	80
BDKRB1	16	21	26	7	7	3	4	2	2	3	1	20	7	5	10	2	9	7	5	6	6	4	3	7
BDKRB2	112	116	104	41	36	43	35	39	38	39	39	107	73	61	57	45	39	56	28	27	27	37	31	71
BDNF	15	16	21	4	8	7	6	4	7	7	11	28	4	11	11	11	4	5	12	8	8	12	6	10
BDNF-AS	23	32	17	8	7	7	6	5	9	10	9	20	8	12	11	7	9	4	5	10	7	10	8	20
BDP1	515	605	528	179	166	166	156	200	196	198	198	546	394	343	354	199	175	187	195	180	200	214	229	344
BEAN1	5	4	3	3	1	3	2	0	4	2	4	5	1	2	0	2	1	0	1	1	1	4	5	3
BEAN1-AS1	0	0	0	2	0	0	0	0	1	0	0	0	0	0	0	0	0	0	0	0	0	0	0	0
BECN1	843	876	888	248	244	287	272	273	288	264	311	861	445	487	465	338	320	316	321	261	265	283	275	485
BECN2	0	0	0	0	0	0	0	0	0	0	0	0	0	0	0	0	0	0	0	0	0	0	0	0
BEGAIN	3	4	2	0	0	0	1	0	0	0	0	4	1	1	0	1	1	0	0	0	0	0	0	0
BEND2	0	0	0	0	0	0	0	0	0	0	0	0	0	0	0	0	0	0	0	0	0	0	0	0
BEND3	50	63	64	24	28	23	25	25	26	23	15	59	42	50	55	23	26	16	20	22	21	25	18	36
BEND3P3	48	45	43	21	17	17	16	23	10	22	14	46	33	28	25	19	14	17	17	13	16	15	12	29
BEND4	0	0	0	0	0	0	0	0	0	0	0	0	0	0	0	0	0	0	0	0	0	0	0	0
BEND5	1	0	0	0	0	0	0	0	0	1	0	0	0	0	0	0	0	0	0	0	0	0	0	0
BEND6	4	2	1	1	1	1	3	2	1	1	0	2	4	3	1	2	2	2	1	3	1	2	0	1
BEND7	43	51	34	18	16	18	19	21	12	20	20	38	30	34	31	21	13	24	16	29	10	19	15	40
BEST1	11232	11604	11445	3398	3457	3544	3458	4024	3998	4154	4049	11429	5380	5582	5426	3884	3822	4051	4080	3582	3486	3556	3504	5401
BEST2	0	0	0	0	0	0	0	0	0	0	0	0	0	1	2	0	0	0	0	0	0	0	1	0
BEST3	0	0	0	0	0	1	0	0	0	0	0	0	0	0	0	0	0	0	0	1	0	0	0	0
BEST4	2	4	3	1	1	1	1	1	0	0	0	0	3	1	1	1	0	0	0	0	0	0	0	2
BET1	77	88	79	25	34	29	33	19	32	23	35	83	44	58	54	23	29	25	28	26	31	25	22	61
BET1L	448	438	432	166	155	174	155	125	141	151	158	461	254	251	267	157	174	157	177	144	152	130	152	248
BEX1	2	0	0	0	1	0	0	0	0	0	0	0	0	0	0	0	0	0	0	0	0	0	1	0
BEX2	27	21	16	14	7	7	13	7	9	4	12	31	14	9	8	15	12	18	22	16	12	12	12	19
BEX3	583	604	530	233	234	244	220	194	178	186	195	590	324	293	334	231	232	248	215	199	201	209	221	335
BEX4	173	167	191	75	90	65	75	56	62	56	65	133	132	110	127	63	64	69	83	61	62	66	64	133
BEX5	1	2	1	1	0	0	0	1	2	1	0	0	3	2	2	0	0	0	0	1	0	2	0	0
BFAR	662	731	766	230	232	223	287	254	233	241	259	707	381	409	382	299	272	317	309	239	246	258	251	372
BFSP1	28	37	36	13	14	8	15	15	5	22	10	52	24	27	30	14	12	13	18	16	11	15	23	26
BFSP2	0	0	0	0	0	0	0	0	0	0	0	0	0	0	0	0	0	0	0	0	0	0	0	0
BFSP2-AS1	0	0	0	0	0	0	0	0	0	0	0	0	0	0	0	0	0	0	0	0	0	0	0	0
BGLAP	2	3	4	0	0	0	0	0	1	0	0	2	2	1	2	1	0	0	0	0	2	1	1	0
BGLT3	0	0	0	0	0	0	0	0	0	0	0	0	0	0	0	0	0	0	0	0	0	0	0	0
BGN	0	0	0	0	0	0	0	0	0	0	0	0	0	0	0	0	0	0	0	1	1	1	3	0
BHLHA15	0	1	0	0	0	0	0	0	0	0	0	0	0	0	0	0	0	2	0	0	0	0	0	0
BHLHA9	0	0	0	0	0	0	0	0	0	0	0	0	0	0	0	0	0	0	0	0	0	0	0	0
BHLHB9	25	27	25	8	7	7	7	10	7	8	6	23	19	21	20	15	9	10	12	6	12	13	10	20
BHLHE22	0	0	0	0	0	0	0	0	0	0	0	0	0	0	0	0	0	0	0	0	0	0	0	0
BHLHE23	0	0	0	0	0	0	0	0	0	0	0	0	0	0	0	0	0	0	0	0	0	0	0	0
BHLHE40	4854	5292	5019	1626	1661	1683	1732	1697	1688	1743	1719	5006	2462	2480	2513	1591	1733	1843	1668	1647	1589	1784	1674	2451
BHLHE40-AS1	32	32	35	14	10	13	15	10	12	11	9	36	14	15	13	10	14	17	12	18	8	15	11	14
BHLHE41	104	89	80	50	38	46	41	40	47	42	35	99	58	60	64	47	40	50	50	51	44	58	68	77
BHMG1	0	0	0	0	0	0	0	0	0	0	0	0	0	0	0	0	0	0	0	0	0	0	0	0
BHMT	0	0	0	0	0	0	0	0	0	0	0	0	0	0	0	0	0	0	0	0	0	0	0	0
BHMT2	0	0	0	3	1	0	0	0	0	0	0	0	0	0	1	0	0	0	0	0	0	0	0	0
BICC1	83	87	80	26	27	28	33	21	25	25	39	72	37	44	51	25	30	34	34	17	14	24	18	45
BICD1	154	144	146	43	59	49	62	68	52	55	46	146	101	94	96	80	78	59	66	65	55	54	54	90
BICD2	1537	1506	1437	520	506	558	543	468	474	479	427	1468	898	900	917	601	603	565	680	618	603	603	650	906
BICDL1	62	66	68	27	21	22	26	22	16	20	22	47	36	36	44	26	22	23	16	22	12	24	19	34
BICDL2	37	31	34	32	17	16	20	7	7	5	11	29	16	15	12	10	10	16	13	17	9	19	20	19
BICRA	55	57	56	15	28	40	27	27	16	22	25	62	51	48	42	31	23	30	17	27	29	31	31	34
BICRAL	94	117	76	28	39	29	21	24	32	29	28	101	65	68	63	42	30	63	39	49	46	48	38	51
BID	239	225	235	69	98	95	87	61	76	61	90	240	101	97	89	68	66	62	72	58	63	65	52	99
BIK	68	47	73	30	17	20	25	19	18	18	22	64	21	26	27	23	13	9	15	14	22	17	21	16
BIN1	50	34	45	20	16	19	22	14	14	15	19	49	31	23	18	22	19	17	16	16	19	25	20	27
BIN2	0	0	0	0	0	0	0	0	0	0	0	0	0	0	0	0	1	0	1	0	0	0	0	0
BIN3	210	188	204	63	45	53	60	67	70	74	74	186	106	105	121	66	77	72	71	75	65	60	69	110
BIN3-IT1	3	4	3	1	0	0	0	0	0	1	0	1	0	2	0	0	1	1	4	0	0	0	0	0
BIRC2	198	183	208	92	90	92	96	68	74	74	66	203	197	209	205	74	73	60	66	86	79	82	84	219
BIRC3	221	220	224	85	68	91	83	71	79	79	80	198	51	57	40	25	24	26	29	30	22	20	19	50
BIRC5	66	82	93	35	31	32	28	24	23	38	30	102	59	50	52	30	33	47	33	27	38	23	37	43
BIRC6	897	883	840	338	343	320	326	337	290	350	335	892	534	612	572	355	337	319	310	390	378	386	397	592
BIRC6-AS2	0	0	0	0	0	0	0	0	0	0	0	0	0	0	0	0	0	0	0	0	0	0	0	0
BIRC7	2	0	0	0	0	0	0	0	0	0	0	0	0	2	0	0	0	0	0	1	0	0	0	0
BIRC8	0	0	0	0	0	0	0	0	0	0	0	0	0	0	0	0	0	0	0	0	0	0	0	0
BISPR	0	4	0	2	2	0	1	1	1	0	4	7	1	0	0	0	1	0	0	1	3	2	1	0
BIVM	120	137	137	43	42	35	48	54	53	51	55	114	97	93	83	61	63	66	55	71	69	60	64	95
BIVM-ERCC5	574	625	630	184	195	191	227	253	218	259	244	624	314	336	338	267	257	282	295	241	248	262	248	330
BLACAT1	40	57	50	14	13	12	15	15	13	15	12	65	9	14	14	14	10	12	21	10	15	14	16	19
BLACE	0	0	0	0	0	0	0	0	0	0	0	0	0	0	0	0	0	0	0	0	0	0	0	0
BLCAP	800	801	842	297	271	264	294	253	260	297	295	816	445	460	435	328	257	288	309	312	319	325	309	427
BLID	0	0	0	0	0	0	1	0	0	0	0	0	2	1	1	0	0	0	0	0	0	0	0	1
BLK	0	0	0	0	0	0	0	0	0	0	0	0	1	0	0	0	0	0	0	0	0	0	0	0
BLM	31	20	27	7	5	3	3	9	4	9	7	27	20	11	16	9	7	6	8	4	9	12	10	12
BLMH	246	251	255	65	63	65	67	71	77	89	88	233	148	155	124	129	102	110	95	104	110	99	112	163
BLNK	66	71	73	20	22	34	23	25	16	24	25	67	52	71	61	34	32	45	41	36	38	55	32	65
BLOC1S1	100	97	104	40	32	26	24	20	19	23	26	103	57	63	59	41	35	42	41	34	31	38	39	65
BLOC1S1-RDH5	63	55	67	25	20	17	17	12	11	17	16	63	37	45	45	26	22	28	24	17	17	28	27	43
BLOC1S2	311	311	317	112	94	116	94	95	94	94	105	333	199	244	194	122	138	136	114	127	113	141	153	238
BLOC1S3	116	100	109	39	29	40	23	38	24	35	35	110	37	48	42	27	46	40	30	32	39	53	27	43
BLOC1S4	53	56	35	26	25	19	34	13	12	9	16	49	30	30	19	17	16	14	18	16	19	14	20	23
BLOC1S5	38	29	23	12	10	6	10	10	9	11	9	24	22	19	26	15	12	12	15	11	9	10	10	19
BLOC1S5-TXNDC5	561	564	576	205	194	204	180	197	199	212	208	553	337	355	302	222	223	250	240	205	193	210	228	339
BLOC1S6	290	287	276	110	90	93	87	88	91	98	83	315	219	200	235	125	113	106	114	105	112	111	108	217
BLVRA	203	267	277	88	87	88	73	98	77	93	108	288	141	132	135	93	119	100	114	70	87	96	81	158
BLVRB	520	537	561	249	228	237	228	180	160	185	157	551	265	306	318	227	218	230	225	211	212	236	221	283
BLZF1	336	373	338	114	121	103	108	108	115	114	127	353	206	216	236	127	108	118	123	111	119	115	113	250
BMERB1	134	143	133	38	35	32	39	44	38	48	44	140	66	71	71	64	46	66	62	60	49	48	32	59
BMF	16	14	12	5	8	12	5	5	8	14	6	8	7	4	10	9	5	12	18	10	7	9	8	4
BMI1	85	89	85	27	34	33	25	32	21	32	34	81	72	57	55	30	30	33	33	41	35	47	30	74
BMP1	1111	1109	1146	410	416	450	444	344	356	376	351	1058	577	607	548	468	425	491	441	438	409	478	443	589
BMP10	0	0	0	0	0	0	0	0	0	0	0	0	0	0	0	0	0	0	0	0	0	0	0	0
BMP15	0	0	0	0	0	0	0	0	0	0	0	0	0	0	0	0	0	0	0	0	0	0	0	0
BMP2	149	183	160	46	58	70	57	54	62	64	43	179	62	61	74	38	28	29	40	31	40	38	27	70
BMP2K	269	260	238	76	79	94	89	75	94	87	102	260	159	141	174	103	93	119	121	100	117	107	102	148
BMP3	3	0	1	1	0	1	0	0	1	1	3	3	1	5	1	2	3	3	3	2	0	0	3	2
BMP4	14	17	15	6	1	3	7	5	7	4	7	16	12	23	11	13	11	5	10	9	11	5	11	10
BMP5	0	0	0	0	0	0	0	0	0	0	0	0	0	0	0	0	0	0	0	0	0	0	0	0
BMP6	23	18	24	7	4	10	8	8	9	6	12	20	15	19	17	6	6	10	9	10	7	9	11	16
BMP7	6	2	9	3	2	0	0	4	0	6	0	2	5	3	6	6	8	2	2	4	6	4	5	3
BMP7-AS1	0	0	0	0	0	0	0	0	0	0	0	0	0	0	0	0	0	0	0	0	0	0	0	0
BMP8A	7	4	7	2	1	2	2	3	0	5	2	8	6	1	7	2	5	2	1	6	2	0	4	2
BMP8B	2	9	3	4	1	1	2	0	1	0	1	1	1	4	4	1	3	1	3	2	7	8	3	5
BMPER	7	8	6	1	3	1	0	2	2	4	2	2	4	7	3	1	3	1	1	1	0	0	0	1
BMPR1A	102	84	86	42	28	35	51	34	49	32	49	80	71	58	44	34	47	44	44	43	44	50	47	71
BMPR1B	41	41	43	14	13	15	18	23	18	18	20	34	33	34	37	17	20	21	25	26	17	29	21	46
BMPR1B-DT	0	0	0	0	0	0	0	0	0	1	0	0	0	0	0	0	0	0	0	0	0	0	0	0
BMPR2	731	737	778	273	250	280	244	303	258	274	258	805	493	489	462	268	301	328	276	281	303	314	293	500
BMS1	1085	1053	1062	333	327	295	289	365	325	352	345	1045	499	544	512	409	413	385	382	290	330	339	281	544
BMS1P1	8	0	1	2	1	4	1	2	0	2	2	2	3	3	1	0	0	0	1	2	0	1	1	4
BMS1P14	62	61	65	14	13	12	9	12	18	19	17	62	27	44	35	22	21	18	17	20	11	16	18	35
BMS1P17	0	0	0	0	0	0	0	0	0	0	0	0	0	0	0	0	0	0	0	0	0	0	0	0
BMS1P18	0	0	0	0	0	0	0	0	0	0	0	0	0	0	0	0	0	0	0	0	0	0	0	0
BMS1P2	0	1	0	0	0	0	1	0	0	0	0	0	1	0	0	0	1	0	0	1	0	0	0	0
BMS1P2-AGAP9	2	1	1	0	0	1	1	0	1	1	1	0	0	1	0	1	0	1	1	3	1	0	1	0
BMS1P20	206	215	210	56	47	41	64	69	75	63	67	206	83	113	86	75	79	79	66	59	60	61	51	92
BMS1P21	5	8	3	0	0	0	2	0	2	1	1	4	1	0	1	2	1	0	4	0	2	2	3	1
BMS1P22	0	0	0	0	0	0	0	0	0	0	0	0	0	0	0	0	0	0	0	0	0	0	0	0
BMS1P4	18	17	18	8	4	5	7	7	6	10	7	22	8	8	7	7	7	9	8	7	4	9	7	6
BMS1P4-AGAP5	28	27	28	14	11	12	16	13	11	16	9	34	14	10	15	11	15	12	12	11	10	15	11	16
BMT2	17	35	33	9	12	14	11	22	7	12	7	35	29	38	32	15	11	16	13	15	16	19	21	33
BMX	1	0	1	0	0	0	1	0	2	1	0	0	1	0	1	0	0	0	1	0	0	0	0	1
BNC1	1663	1737	1769	520	521	516	526	542	556	523	554	1722	869	871	924	649	621	658	638	496	480	525	515	899
BNC2	0	0	1	0	0	3	1	1	0	1	3	1	0	0	0	2	2	2	1	2	2	1	1	0
BNC2-AS1	0	0	0	0	0	3	0	0	0	0	0	0	0	0	0	0	0	0	0	0	0	0	0	0
BNIP1	72	53	60	21	17	14	17	27	19	23	20	62	27	31	28	27	20	28	26	9	22	18	18	36
BNIP2	701	769	730	227	227	248	211	248	265	305	281	739	473	539	512	293	304	285	353	299	247	282	263	502
BNIP3	896	896	835	265	257	281	289	302	298	270	297	936	461	515	473	342	347	359	364	299	261	281	266	474
BNIP3L	678	696	693	227	219	227	217	216	244	273	226	740	614	607	580	240	238	254	259	257	286	277	273	604
BNIP5	2	2	1	0	0	1	0	1	0	0	0	0	2	0	1	0	1	0	0	0	1	1	1	0
BNIPL	58	63	60	16	11	13	14	17	18	23	21	46	38	32	27	22	18	19	19	22	20	22	16	31
BOC	21	13	18	7	17	6	7	15	8	10	2	14	13	14	15	11	7	13	9	1	10	7	8	12
BOD1	305	322	280	92	86	107	108	102	84	94	87	282	158	154	165	89	100	110	133	107	91	102	98	170
BOD1L1	997	1070	1020	331	323	353	334	369	378	389	379	1042	633	662	640	447	411	440	417	339	338	370	378	672
BOD1L2	0	0	0	0	0	0	0	0	0	0	0	0	0	0	0	0	0	0	0	0	0	0	0	0
BOK	248	230	235	87	79	80	88	61	44	63	65	242	83	110	82	62	76	78	64	69	84	90	71	78
BOK-AS1	0	0	0	0	0	0	0	0	0	0	0	0	0	1	1	0	0	0	0	0	0	0	0	0
BOLA1	9	20	21	10	12	11	5	5	5	4	4	16	8	5	9	8	6	4	12	8	7	4	1	7
BOLA2	14	15	14	25	22	26	25	6	2	5	2	14	5	6	5	7	5	7	8	5	5	7	5	3
BOLA2-SMG1P6	0	0	0	0	0	0	0	0	0	0	0	0	0	0	0	1	0	0	0	0	0	0	0	0
BOLA2B	14	15	14	25	22	26	25	6	2	5	2	13	5	6	5	7	5	7	8	5	5	7	5	3
BOLA3	126	134	136	49	49	40	39	37	37	42	41	140	91	59	75	65	48	58	50	44	47	39	52	69
BOLA3-AS1	10	12	11	7	3	5	5	7	4	1	5	13	6	5	7	6	5	2	5	2	5	3	2	5
BOLL	0	0	0	0	0	0	0	0	0	0	0	0	0	0	0	0	0	0	0	0	0	0	0	0
BOP1	45	62	71	22	22	23	15	16	17	18	15	67	18	21	24	25	27	20	17	19	15	20	17	19
BORA	29	35	40	15	17	16	11	19	14	14	18	27	34	37	28	17	17	21	16	19	18	21	16	33
BORCS5	36	29	38	12	16	7	13	13	14	15	13	33	15	26	22	20	8	13	11	9	11	17	11	20
BORCS6	25	47	58	16	13	13	14	11	8	12	13	41	27	23	19	15	15	11	13	20	15	19	12	19
BORCS7	27	34	26	13	17	9	14	9	15	7	10	29	23	24	20	10	13	18	13	15	9	16	15	23
BORCS7-ASMT	26	37	28	9	12	9	14	6	13	9	5	24	16	16	14	10	12	11	15	14	14	13	13	20
BORCS8	77	82	99	32	25	35	28	19	27	22	27	89	51	49	44	29	32	23	33	27	29	27	21	43
BORCS8-MEF2B	31	42	36	20	12	13	15	12	11	7	14	35	18	20	18	11	15	10	14	14	7	14	8	18
BPESC1	0	0	0	0	0	0	0	0	0	0	0	0	0	0	0	0	0	0	0	0	0	0	0	0
BPGM	607	623	590	197	184	169	186	235	202	226	209	636	188	200	201	123	115	119	115	121	101	90	115	196
BPHL	113	115	104	27	32	33	30	29	32	27	25	124	55	57	55	43	32	49	32	31	30	38	34	57
BPI	0	0	0	0	0	0	0	0	0	0	0	0	0	0	0	0	0	0	0	1	0	0	0	0
BPIFA1	24	23	21	7	7	8	5	5	8	12	8	20	5	10	4	7	8	6	4	5	6	5	4	6
BPIFA2	3	3	0	1	2	1	0	0	1	0	1	4	1	1	1	0	0	2	1	0	0	0	0	0
BPIFA3	0	0	0	0	0	0	0	0	0	0	0	0	0	0	0	0	0	0	0	0	0	0	0	0
BPIFA4P	0	0	0	0	0	0	0	0	0	0	0	0	0	0	0	0	0	0	0	0	0	0	0	0
BPIFB1	0	1	4	0	1	1	1	0	0	2	0	0	0	0	0	3	0	0	0	1	1	2	0	1
BPIFB2	0	0	0	0	0	0	0	0	0	0	0	0	0	0	0	0	0	0	0	0	0	0	0	0
BPIFB3	0	0	0	0	0	0	0	0	0	0	0	0	0	0	0	0	0	0	0	0	0	0	0	0
BPIFB4	0	0	0	1	0	0	0	0	0	0	0	0	0	0	0	0	0	0	0	0	0	0	3	0
BPIFB6	0	0	0	0	0	0	0	0	0	0	0	0	0	0	0	0	0	0	0	0	0	0	0	0
BPIFC	0	0	0	0	0	0	0	0	0	0	0	0	0	0	0	0	0	0	0	0	0	0	0	0
BPNT1	404	431	398	150	112	128	128	125	155	111	148	403	210	223	176	160	118	155	159	125	140	139	121	185
BPTF	1104	1155	1102	380	385	357	388	395	372	341	384	1082	696	674	670	455	423	460	460	415	433	412	427	666
BPY2	0	0	0	0	0	0	0	0	0	0	0	0	0	0	0	0	0	0	0	0	0	0	0	0
BPY2B	0	0	0	0	0	0	0	0	0	0	0	0	0	0	0	0	0	0	0	0	0	0	0	0
BPY2C	0	0	0	0	0	0	0	0	0	0	0	0	0	0	0	0	0	0	0	0	0	0	0	0
BRAF	175	195	189	56	65	70	66	78	64	62	74	202	126	153	134	69	73	93	74	75	78	69	73	130
BRAP	346	389	360	105	83	113	109	118	99	91	111	370	178	189	164	134	119	132	131	107	113	128	145	155
BRAT1	74	63	66	47	31	35	39	21	24	18	20	63	44	46	42	32	26	28	22	41	37	39	33	44
BRCA1	120	98	104	33	24	31	34	25	45	47	41	134	77	91	94	46	37	49	68	34	39	40	41	89
BRCA2	26	20	33	9	8	13	10	11	3	8	18	28	25	17	25	6	9	18	11	10	15	13	14	38
BRCC3	331	425	432	118	105	110	108	133	131	131	143	371	250	278	248	124	152	168	165	147	123	163	107	237
BRD1	197	232	191	103	88	102	104	78	74	71	74	202	166	166	165	73	82	81	76	87	92	79	79	153
BRD2	97	83	118	23	29	27	26	34	45	39	27	115	40	50	49	41	38	33	40	25	37	45	38	52
BRD3	157	200	187	78	71	93	80	57	56	48	69	185	102	136	148	69	86	70	70	74	71	71	78	98
BRD3OS	170	164	156	59	57	48	64	54	55	64	66	157	92	103	96	68	62	69	60	52	61	63	60	94
BRD4	490	493	489	167	160	187	203	160	147	159	153	504	302	265	289	189	192	206	182	191	207	204	209	300
BRD7	686	756	739	196	174	228	226	218	237	248	236	711	309	329	355	250	244	263	287	209	241	224	210	336
BRD7P3	6	9	7	3	2	1	2	2	3	2	3	12	3	3	5	3	3	4	7	0	4	1	0	2
BRD8	403	430	384	129	121	123	137	135	150	163	119	391	236	251	213	174	185	155	187	170	171	161	150	246
BRD9	372	344	363	125	119	131	119	120	143	134	124	409	167	196	189	143	125	134	140	108	130	157	113	186
BRDT	0	0	0	0	0	0	0	0	0	0	0	0	0	0	0	0	0	0	0	0	0	0	0	0
BRDTP1	0	0	0	0	0	0	0	0	0	0	0	0	0	0	0	0	0	0	0	0	0	0	0	0
BRF1	128	119	113	57	50	65	63	38	35	59	47	104	74	88	78	46	43	48	62	61	54	44	58	72
BRF2	63	48	71	31	21	32	28	24	24	19	23	57	38	36	46	30	20	29	30	20	26	26	22	36
BRI3	410	435	431	165	132	145	147	168	135	145	158	424	248	282	272	181	180	193	201	160	164	155	182	277
BRI3BP	186	193	180	40	46	46	54	65	59	62	62	196	100	94	83	56	73	69	68	63	54	61	75	108
BRICD5	10	16	13	2	8	4	3	5	3	4	4	12	8	5	5	6	3	2	7	7	4	6	5	4
BRINP1	50	39	61	11	17	16	14	12	14	16	14	41	22	25	30	21	26	25	11	14	22	26	26	25
BRINP2	0	0	0	0	0	0	0	0	0	0	0	0	0	0	0	0	0	0	0	0	0	0	0	0
BRINP3	0	0	0	0	0	0	0	0	0	0	0	0	0	0	0	0	0	0	0	0	0	0	0	0
BRIP1	21	15	21	4	9	1	9	9	5	4	9	17	14	16	12	5	6	13	9	8	3	8	8	12
BRIX1	316	329	311	99	93	100	107	107	105	108	96	348	227	239	254	111	106	110	101	94	106	123	118	189
BRK1	837	965	872	277	278	241	266	275	268	309	267	880	497	539	545	313	308	355	348	348	319	297	342	525
BRMS1	331	345	354	114	131	113	134	116	84	114	112	346	177	237	201	138	123	137	143	131	155	160	164	202
BRMS1L	113	125	111	48	34	48	45	58	52	68	41	129	121	115	128	52	52	53	56	50	64	55	54	114
BROX	209	222	220	61	65	69	66	81	86	72	72	219	147	180	184	108	81	90	100	108	89	84	75	178
BRPF1	225	225	248	79	84	80	100	83	74	96	87	236	116	123	130	86	93	90	93	88	78	89	94	135
BRPF3	229	223	239	97	87	97	92	87	85	102	93	227	129	143	155	108	91	114	108	100	92	92	91	124
BRS3	0	0	0	0	0	0	0	0	0	0	0	0	0	0	0	0	0	0	0	0	0	0	0	0
BRSK1	0	2	5	1	2	1	3	1	1	3	0	6	0	2	1	0	4	1	1	3	3	5	2	0
BRSK2	2	1	1	1	0	1	1	0	0	0	0	1	0	0	0	0	0	1	0	0	1	2	0	1
BRWD1	354	344	398	136	181	150	150	141	141	156	158	395	311	390	322	121	138	143	133	145	182	148	141	335
BRWD1-AS1	0	0	0	0	0	0	0	0	1	0	0	0	0	0	0	0	0	0	0	0	0	0	0	0
BRWD1-AS2	0	0	0	2	0	0	0	0	0	0	0	0	1	2	1	1	1	3	1	1	0	0	0	0
BRWD3	279	353	295	119	109	125	94	126	110	100	112	300	213	191	226	101	99	111	127	118	108	106	114	219
BSCL2	146	157	156	49	47	54	56	43	50	42	44	152	64	71	63	51	58	81	45	59	49	56	55	81
BSDC1	932	949	968	334	326	341	331	272	309	281	288	914	447	496	487	355	347	372	359	344	321	289	333	502
BSG	3028	3074	3088	1740	1740	1813	1741	980	953	1024	982	3017	1397	1409	1385	1253	1224	1288	1233	1385	1396	1454	1418	1353
BSN	0	1	5	2	1	1	1	3	1	0	3	0	4	2	3	6	1	1	1	0	0	0	2	3
BSN-DT	2	0	0	0	0	0	0	0	0	0	0	0	0	1	0	0	0	0	0	0	0	0	0	0
BSND	0	0	0	0	0	0	0	0	0	0	0	0	0	0	0	0	0	0	0	0	0	0	0	0
BSPH1	0	0	0	0	0	0	0	0	0	0	0	0	0	0	0	0	0	0	0	0	0	0	0	0
BSPRY	81	87	64	27	18	17	22	18	34	25	15	70	29	43	27	24	20	28	21	30	15	23	17	31
BST1	3	3	2	0	2	0	1	4	0	0	1	4	2	4	1	1	3	1	1	1	2	1	3	2
BST2	50	54	43	10	9	21	14	17	15	13	12	43	9	11	10	5	4	3	6	10	7	8	13	11
BSX	0	0	0	0	0	0	0	0	0	0	0	0	0	0	0	0	0	0	0	0	0	0	0	0
BTAF1	425	433	439	133	141	135	169	160	161	175	173	475	308	301	315	157	161	188	177	181	197	191	187	350
BTBD1	298	310	318	93	111	90	128	109	82	119	99	336	221	225	221	120	118	142	106	135	121	134	157	226
BTBD10	747	783	754	235	255	233	271	271	282	271	257	768	451	473	495	325	310	338	294	261	266	283	258	459
BTBD11	388	354	409	131	128	110	109	120	121	123	130	402	234	258	251	173	166	171	160	160	145	169	164	280
BTBD16	1	1	1	1	0	1	0	0	0	0	0	1	1	2	2	0	0	0	0	1	1	1	1	0
BTBD17	0	0	0	0	0	0	0	0	0	0	0	0	0	0	0	0	0	0	0	0	0	0	0	0
BTBD18	0	0	0	0	0	0	0	1	0	1	1	1	0	0	0	0	0	0	0	0	1	0	2	0
BTBD19	27	35	34	10	14	12	9	4	6	5	12	19	11	10	9	6	13	9	6	10	12	6	10	5
BTBD2	276	272	268	175	159	161	137	65	60	66	81	279	185	151	177	100	113	111	99	125	115	125	120	177
BTBD3	99	131	129	39	41	38	29	41	33	31	28	124	71	85	65	54	61	50	51	52	46	41	49	89
BTBD6	155	199	190	76	76	84	80	72	64	65	74	173	105	100	114	65	74	82	71	69	64	74	64	109
BTBD7	517	519	508	141	156	165	138	161	188	201	171	548	305	312	328	185	199	207	207	181	157	195	158	282
BTBD8	49	53	48	18	20	27	19	15	11	19	17	54	43	48	47	21	21	18	22	23	20	25	26	43
BTBD9	209	224	219	66	92	67	72	64	62	70	82	195	96	112	117	92	71	75	78	83	81	73	88	121
BTBD9-AS1	0	0	0	0	0	0	0	0	0	0	0	0	0	0	0	0	0	0	0	0	0	0	0	0
BTC	5	5	4	2	3	2	2	2	2	1	0	6	4	2	8	1	3	0	0	1	2	4	2	5
BTD	119	115	129	33	41	27	42	38	38	50	42	122	83	72	60	37	65	58	60	49	35	50	55	68
BTF3	2589	2796	2763	848	887	874	921	874	932	929	913	2656	1557	1621	1538	1055	1020	1090	1016	864	979	941	974	1597
BTF3L4	80	84	70	27	27	32	26	34	26	24	27	75	65	78	72	22	27	26	29	25	24	35	23	70
BTF3P11	0	0	0	0	0	0	0	0	0	0	0	0	0	0	0	0	0	0	0	0	0	0	0	0
BTG1	813	799	832	335	296	329	301	275	273	298	282	823	431	406	443	242	265	272	254	286	232	242	285	396
BTG2	1156	1385	1206	453	447	511	498	458	459	486	434	1151	891	947	891	555	537	569	529	511	510	541	502	801
BTG3	211	201	191	62	76	75	72	63	68	63	79	213	93	103	103	56	59	64	49	50	47	59	57	103
BTG3-AS1	7	9	8	2	3	3	4	0	1	1	1	8	5	4	8	3	5	1	2	5	6	5	4	6
BTG4	6	0	4	1	0	0	0	1	0	1	1	4	6	4	2	1	0	0	0	0	1	0	0	3
BTK	0	3	0	0	0	0	1	0	0	0	0	0	0	0	0	0	0	0	0	0	0	1	0	0
BTLA	0	0	0	0	0	0	0	0	0	0	0	0	0	0	0	0	0	0	0	0	0	0	0	0
BTN1A1	0	0	0	0	0	0	0	0	0	0	1	0	0	0	0	0	0	0	0	0	2	0	0	0
BTN2A1	410	364	376	117	122	118	109	139	136	120	134	377	200	200	173	111	121	125	116	133	135	125	113	186
BTN2A2	160	170	157	52	47	57	53	55	66	58	63	138	74	72	65	57	59	73	61	46	43	55	62	77
BTN2A3P	15	20	16	10	5	3	5	11	12	10	9	21	13	17	10	3	6	10	7	5	10	10	6	16
BTN3A1	164	175	155	57	60	43	53	73	57	60	56	162	86	74	99	63	48	58	60	57	52	65	47	99
BTN3A2	149	167	171	45	66	58	63	52	59	56	59	165	111	127	102	85	58	74	74	58	70	62	59	94
BTN3A3	117	110	125	39	34	45	35	37	38	46	42	107	78	70	74	42	27	32	48	50	43	36	54	70
BTNL10	0	0	0	0	0	0	0	0	0	0	0	0	0	0	0	0	0	0	0	0	0	0	0	0
BTNL2	0	0	0	0	0	0	0	0	0	0	0	0	0	0	0	0	0	0	0	0	0	0	0	0
BTNL3	0	0	0	0	0	0	0	0	0	0	0	0	0	0	0	0	0	0	0	0	0	0	0	0
BTNL8	0	0	0	0	0	0	0	0	0	0	0	0	0	0	0	0	0	0	0	0	0	0	0	0
BTNL9	2	0	2	0	0	0	0	1	0	0	0	5	0	0	0	2	0	0	1	2	1	1	2	0
BTRC	458	440	500	135	126	129	157	139	171	162	174	416	251	284	288	205	225	196	185	163	159	158	165	270
BUB1	98	109	100	35	24	45	28	40	38	34	30	90	67	69	64	39	36	33	39	32	29	27	37	66
BUB1B	83	95	85	32	28	38	30	33	38	40	44	104	58	65	62	49	39	41	45	24	33	44	37	66
BUB1B-PAK6	60	66	43	26	17	28	16	21	18	18	15	68	38	32	36	27	19	22	23	30	28	30	27	36
BUB3	391	363	389	113	122	116	143	135	109	135	146	368	214	224	245	125	132	151	142	133	112	103	126	275
BUD13	136	138	159	56	53	48	55	47	49	50	49	157	74	92	89	52	60	68	57	44	60	56	63	79
BUD23	388	399	413	130	122	123	137	120	123	123	117	379	206	222	195	130	115	150	118	125	112	134	137	186
BUD31	453	504	479	137	163	150	154	152	175	163	158	462	224	227	241	187	176	198	192	181	151	152	196	241
BVES	70	74	86	26	24	13	22	28	16	21	30	58	43	48	45	25	25	28	33	23	33	25	30	48
BVES-AS1	2	2	2	0	0	0	0	0	0	0	0	0	0	0	0	2	0	0	0	0	0	0	0	0
BYSL	177	235	215	69	60	66	79	62	69	72	64	219	98	88	86	66	58	57	70	64	77	81	78	86
BZW1	1454	1586	1490	418	412	402	411	470	470	512	474	1499	852	787	791	526	553	579	539	466	494	494	449	818
BZW1-AS1	102	101	94	20	22	16	19	28	30	21	25	83	85	85	81	27	38	37	31	42	32	31	35	100
BZW2	371	411	351	113	117	115	109	117	125	100	116	374	224	262	199	129	131	127	124	105	101	132	111	202
C10orf105	1	0	1	0	0	1	0	0	0	0	1	1	1	0	2	0	0	1	0	0	0	0	1	0
C10orf120	0	0	0	0	0	0	0	0	0	0	0	0	0	0	0	0	0	0	0	0	0	0	0	0
C10orf126	0	0	0	0	0	0	0	0	0	0	0	0	0	0	0	0	0	0	0	0	0	0	0	0
[truncated: 27,258 more rows]
