# Supplementary material for: Identification and characterization of endogenous retroviruses upon SARS-CoV-2 infection
Source: Front Immunol. 2024 Apr 5;15:1294020. doi: 10.3389/fimmu.2024.1294020 (PMC11026653; doi:10.3389/fimmu.2024.1294020)
Supplement: Supplementary Table 9 — Expression matrix of coding genes and transposable elements from primary human bronchial epithelial cells with or without SARS-CoV-2 infection (GSE147507). [file DataSheet_2.zip › supplementaryTable2/TableS13.txt]

gene/TE	PolyIC1.bam.T	PolyIC2.bam.T	PolyIC3.bam.T	Mock1.bam.C	Mock2.bam.C	Mock3.bam.C
A1BG	608	677	764	784	523	1605
A1BG-AS1	139	134	140	140	128	164
A1CF	795	798	555	555	730	241
A2M	0	0	0	0	0	0
A2M-AS1	0	0	0	0	0	0
A2ML1	3	0	0	1	2	0
A2MP1	0	0	1	0	0	0
A3GALT2	0	2	2	2	8	0
A4GALT	36	41	38	46	35	64
A4GNT	9	5	2	6	1	1
AA06	0	0	0	0	0	0
AAAS	1433	1319	1532	1469	1279	1292
AACS	1778	1851	1996	1943	1722	1691
AACSP1	9	5	12	11	23	6
AADAC	0	1	0	0	0	0
AADACL2	0	0	1	0	0	0
AADACL2-AS1	0	0	0	0	0	0
AADACL3	1	0	0	0	0	4
AADACL4	0	0	0	0	0	0
AADACP1	0	0	0	0	0	0
AADAT	147	140	166	120	119	164
AAGAB	945	932	1337	903	913	1080
AAK1	2005	1672	1509	1646	1760	766
AAMDC	124	139	163	145	105	272
AAMP	2523	2529	3099	3234	2274	3839
AANAT	0	0	6	1	0	5
AAR2	1200	1155	1239	1322	1236	911
AARD	0	0	0	0	1	0
AARS1	14492	13951	14577	16610	13974	12725
AARS2	720	751	655	795	607	552
AARSD1	328	356	456	388	291	598
AASDH	240	240	324	222	228	186
AASDHPPT	1283	1388	1742	999	1342	1167
AASS	1037	1008	990	892	1059	678
AATBC	8	4	3	3	7	0
AATF	2258	2445	2908	2668	2095	2747
AATK	3	8	0	4	4	4
ABALON	558	577	463	701	604	306
ABAT	1	0	6	8	2	2
ABCA1	1485	1507	1127	1653	1698	548
ABCA10	9	7	13	10	11	8
ABCA11P	25	18	18	10	20	11
ABCA12	1	3	4	1	0	0
ABCA13	1	2	3	4	3	3
ABCA17P	200	233	278	249	169	541
ABCA2	5581	5215	4238	5892	5117	2559
ABCA3	882	766	643	1005	782	479
ABCA4	21	28	18	18	27	6
ABCA5	296	276	348	248	324	291
ABCA6	0	0	0	0	0	0
ABCA7	354	351	306	447	365	277
ABCA8	0	0	0	0	0	0
ABCA9	0	0	0	0	0	0
ABCA9-AS1	0	0	0	0	0	0
ABCB1	114	103	123	107	106	63
ABCB10	665	703	823	718	636	571
ABCB11	0	0	0	0	0	0
ABCB4	15	20	35	23	9	22
ABCB5	2	0	3	4	5	2
ABCB6	1825	1698	1783	2125	1737	1804
ABCB7	1143	1147	1378	952	1075	942
ABCB8	1167	1138	1322	1299	1140	1352
ABCB9	483	488	522	497	487	540
ABCC1	2604	2461	2197	3047	2619	1432
ABCC10	1636	1620	1404	1751	1430	822
ABCC11	61	41	30	68	50	20
ABCC12	2	0	0	0	0	0
ABCC13	0	0	0	0	0	0
ABCC2	66	83	63	79	109	33
ABCC3	1996	1840	1645	2462	1972	1323
ABCC4	2452	2228	2242	2116	2381	1086
ABCC5	611	576	505	656	619	335
ABCC5-AS1	0	0	0	0	0	0
ABCC6	24	36	34	22	31	19
ABCC6P1	0	0	0	3	1	0
ABCC6P2	8	5	3	2	3	7
ABCC8	1	0	2	1	0	0
ABCC9	70	85	124	77	93	62
ABCD1	760	810	753	914	797	686
ABCD2	4	8	5	9	9	6
ABCD3	1719	1740	2392	1439	1894	1587
ABCD4	1312	1337	1525	1435	1197	1671
ABCE1	1969	2153	2589	1554	2187	1736
ABCF1	195	154	195	200	135	157
ABCF2	2009	1888	2129	2046	1859	1714
ABCF3	1280	1424	1533	1473	1169	1661
ABCG1	4	0	1	1	1	0
ABCG2	806	866	1041	897	886	688
ABCG4	4	8	6	2	6	3
ABCG5	0	0	0	0	0	0
ABCG8	0	0	0	0	0	0
ABHD1	17	23	27	23	19	55
ABHD10	646	687	862	485	519	599
ABHD11	362	379	422	477	334	411
ABHD11-AS1	11	15	21	21	12	34
ABHD12	3615	3735	4031	4171	3361	4288
ABHD12B	41	58	69	47	59	31
ABHD13	553	671	636	465	588	492
ABHD14A	324	344	398	391	340	409
ABHD14A-ACY1	1233	1259	1591	1342	1041	1897
ABHD14B	2320	2470	2599	2377	2170	2329
ABHD15	592	630	647	652	598	516
ABHD16A	53	75	71	54	52	49
ABHD16B	255	273	357	333	213	445
ABHD17A	2359	2330	2644	2625	1794	3779
ABHD17B	429	439	569	468	399	464
ABHD17C	247	259	290	203	241	214
ABHD18	229	271	256	218	227	228
ABHD2	1244	1117	1046	1265	1338	531
ABHD3	143	197	189	127	152	155
ABHD4	3804	3385	3434	3904	3459	2259
ABHD5	491	554	656	545	620	551
ABHD6	773	753	869	760	775	734
ABHD8	1129	1207	1147	1303	928	1449
ABI1	1678	1784	1883	1671	1639	1212
ABI2	1212	1199	1210	1009	1251	777
ABI3	296	342	349	359	291	355
ABI3BP	227	206	184	185	204	96
ABITRAM	504	594	678	442	578	522
ABL1	2500	2287	2056	2702	2382	1180
ABL2	1536	1375	1192	1784	1823	790
ABLIM1	3328	2751	2349	2990	3447	1224
ABLIM2	2	5	2	6	5	9
ABLIM3	4966	4483	4510	5223	4979	2738
ABO	0	1	0	0	0	0
ABR	3055	2651	2450	3215	2825	1771
ABRA	1	0	0	0	0	0
ABRACL	10	5	10	4	3	14
ABRAXAS1	925	994	1035	600	749	715
ABRAXAS2	630	618	679	575	727	401
ABT1	1015	1034	1196	1116	885	1375
ABTB1	1213	1135	1239	1448	1087	1552
ABTB2	567	507	455	569	509	278
ACAA1	1427	1358	1525	1671	1147	1771
ACAA2	1118	1101	1340	1089	988	1208
ACACA	3261	2744	2364	3873	3801	1304
ACACB	277	241	207	277	213	112
ACAD10	1376	1255	1165	1336	1247	1016
ACAD11	675	674	811	648	724	544
ACAD8	642	683	773	718	628	783
ACAD9	1219	1269	1365	1303	1163	1242
ACADL	0	0	0	0	0	0
ACADM	1327	1398	1854	1269	1396	1443
ACADS	813	943	1076	1040	754	1426
ACADSB	1270	1261	1257	1182	1306	832
ACADVL	10991	11182	11958	12299	9312	14567
ACAN	0	4	0	0	0	0
ACAP1	51	78	59	88	66	110
ACAP2	2148	2111	2217	1805	2451	1180
ACAP3	1475	1833	1506	1629	1302	1665
ACAT1	2745	2906	4084	2438	2639	3633
ACAT2	685	665	1105	616	671	1065
ACBD3	2272	2341	2586	2227	2120	1694
ACBD3-AS1	106	120	117	94	107	32
ACBD4	543	486	497	628	409	563
ACBD5	1303	1134	1266	1115	1139	859
ACBD6	1551	1849	2213	1740	1416	2324
ACBD7	15	13	29	19	15	26
ACBD7-DCLRE1CP1	2	3	3	1	0	2
ACCS	104	111	129	95	91	98
ACCSL	0	0	0	0	0	0
ACD	601	598	655	710	525	645
ACE	28	51	44	54	28	14
ACE2	10	6	7	8	11	18
ACER1	0	0	0	0	0	0
ACER2	27	10	18	15	15	4
ACER3	709	753	837	668	787	550
ACHE	2	1	1	7	3	4
ACIN1	3276	3075	3186	3409	3120	3011
ACKR1	35	18	38	32	47	89
ACKR2	19	14	13	28	15	7
ACKR3	1349	1297	1510	1475	1469	1364
ACKR4	1	0	6	2	1	0
ACLY	8311	7052	6869	9310	7991	4224
ACMSD	8	13	13	12	7	6
ACO1	3609	3424	3804	3685	3725	2625
ACO2	3923	3630	3733	4291	3511	3101
ACOD1	0	0	0	0	0	0
ACOT1	333	328	372	300	313	375
ACOT11	33	52	33	45	39	32
ACOT12	2	0	0	2	0	0
ACOT13	651	769	1028	688	628	949
ACOT2	3075	3144	3393	3430	2506	3670
ACOT4	0	3	3	0	0	0
ACOT6	9	6	14	10	8	7
ACOT7	2678	2709	3169	2956	2274	3368
ACOT8	774	815	1101	861	765	1392
ACOT9	2060	2208	2705	2210	1973	2467
ACOX1	822	772	826	802	878	557
ACOX2	25	14	7	20	13	13
ACOX3	449	338	378	478	393	450
ACOXL	15	5	3	3	8	4
ACOXL-AS1	0	0	0	1	0	0
ACP1	1025	1111	1440	1075	1112	1660
ACP2	1321	1419	1649	1481	1391	1589
ACP3	11	19	15	11	17	12
ACP4	3	1	4	3	4	1
ACP5	349	440	404	366	327	477
ACP6	405	466	458	422	427	453
ACP7	28	41	37	48	47	46
ACR	1	0	3	2	2	0
ACRBP	0	1	3	5	3	0
ACRV1	3	0	0	3	2	0
ACSBG1	255	280	304	227	231	254
ACSBG2	2	2	3	2	2	1
ACSF2	943	1004	1019	1069	867	1201
ACSF3	624	764	809	715	589	621
ACSL1	21	45	43	38	29	18
ACSL3	2528	2355	2960	2451	2633	2058
ACSL4	2940	3105	3830	2595	3105	2355
ACSL5	1055	1041	1074	865	947	683
ACSL6	0	0	0	1	0	0
ACSM1	0	0	0	0	0	0
ACSM2A	0	0	0	0	0	0
ACSM2B	0	0	0	0	0	0
ACSM3	99	124	134	75	97	129
ACSM4	83	61	51	58	45	22
ACSM5	254	251	256	225	177	177
ACSM6	5	7	4	8	4	6
ACSS1	572	480	524	520	425	471
ACSS2	920	972	952	1125	1109	811
ACSS3	826	853	808	700	713	603
ACTA1	6	2	4	2	3	6
ACTA2	33	43	33	54	35	43
ACTA2-AS1	9	14	12	14	6	9
ACTB	66923	64335	74055	62288	57081	64884
ACTBL2	1	3	3	5	0	1
ACTC1	2	7	10	6	5	9
ACTG1	226128	217698	240815	227853	203445	188380
ACTG1P17	6	2	3	1	3	5
ACTG1P20	139	140	113	115	101	54
ACTG1P4	2	0	0	1	3	3
ACTG2	432	367	572	481	453	513
ACTL10	85	108	153	110	74	208
ACTL6A	1241	1104	1446	1167	1111	1076
ACTL6B	0	0	0	0	0	0
ACTL7A	0	0	0	0	0	0
ACTL7B	0	1	0	1	0	0
ACTL8	19	7	16	13	10	13
ACTL9	0	0	0	0	0	0
ACTN1	22460	19451	18741	25752	20973	11974
ACTN1-AS1	4	8	11	7	6	12
ACTN2	0	0	0	0	0	0
ACTN3	8	11	11	8	2	8
ACTN4	21993	20709	18330	26249	19742	12828
ACTR10	1877	2181	2802	1786	1781	2559
ACTR1A	3270	3250	3507	3538	2940	3126
ACTR1B	1711	1557	1746	1972	1317	1467
ACTR2	6200	6136	6809	5296	5964	4533
ACTR3	3746	4033	5503	3591	3996	4257
ACTR3-AS1	0	0	1	1	0	2
ACTR3B	192	182	212	213	161	203
ACTR3BP2	0	0	0	0	0	0
ACTR3BP5	0	0	0	0	0	0
ACTR3C	43	42	38	50	41	26
ACTR5	560	532	597	548	454	522
ACTR6	911	1146	1529	736	873	1377
ACTR8	1020	1020	1135	1119	984	817
ACTRT1	0	0	0	0	0	0
ACTRT2	0	0	0	0	0	0
ACTRT3	23	22	25	17	5	18
ACVR1	933	1032	1230	1029	1129	790
ACVR1B	838	760	689	915	829	473
ACVR1C	2	3	6	0	1	3
ACVR2A	261	270	336	241	277	286
ACVR2B	424	435	374	426	425	301
ACVR2B-AS1	93	135	89	116	93	82
ACVRL1	19	18	18	11	15	13
ACY1	1237	1270	1592	1332	1039	1942
ACY3	0	0	0	0	0	0
ACYP1	154	184	188	181	172	287
ACYP2	168	174	178	148	168	192
ADA	922	884	1130	1051	928	1372
ADA2	66	77	58	55	61	25
ADAD1	0	0	0	0	0	0
ADAD2	0	0	0	0	2	0
ADAL	253	241	299	227	248	242
ADAM10	2106	2157	2320	1895	2286	1508
ADAM11	10	14	14	23	12	3
ADAM12	1303	1165	978	1489	1457	468
ADAM15	7858	8304	9185	9431	7344	10532
ADAM17	1966	1956	2130	2066	2049	1199
ADAM18	0	0	0	0	2	0
ADAM19	1455	1275	1167	1694	1678	639
ADAM2	1	0	2	0	0	5
ADAM20	3	2	0	0	0	2
ADAM20P1	0	4	0	4	3	1
ADAM21	73	105	91	70	76	53
ADAM21P1	12	8	3	14	5	2
ADAM22	147	104	147	124	103	47
ADAM23	0	0	0	0	0	0
ADAM28	0	0	0	0	3	1
ADAM29	0	0	0	0	0	0
ADAM30	0	0	0	0	0	0
ADAM32	0	5	5	7	4	8
ADAM33	1857	1820	1688	1917	1577	1576
ADAM3A	0	0	0	0	0	0
ADAM3B	0	0	0	0	0	0
ADAM5	0	0	0	0	0	0
ADAM6	0	0	0	0	0	0
ADAM7	1	2	0	0	0	0
ADAM8	114	91	100	112	94	101
ADAM9	9294	9069	10566	8904	9915	6221
ADAMDEC1	0	0	0	0	0	0
ADAMTS1	1469	1465	1493	1724	1723	1094
ADAMTS10	0	0	0	2	1	0
ADAMTS12	1243	1143	1186	1209	1343	698
ADAMTS13	6	5	6	9	3	9
ADAMTS14	93	86	77	83	54	45
ADAMTS15	223	215	197	241	185	137
ADAMTS16	572	495	574	575	589	374
ADAMTS17	337	314	319	370	351	191
ADAMTS18	3	13	16	7	8	5
ADAMTS19	0	0	0	0	0	0
ADAMTS19-AS1	0	0	0	0	0	0
ADAMTS2	238	235	229	276	234	200
ADAMTS20	11	12	8	11	16	4
ADAMTS3	0	0	5	0	2	0
ADAMTS4	0	0	0	2	0	1
ADAMTS5	523	486	407	582	665	248
ADAMTS6	217	183	206	160	217	79
ADAMTS7	0	0	0	0	4	0
ADAMTS7P1	0	0	0	0	0	0
ADAMTS8	3	0	0	0	1	0
ADAMTS9	0	0	0	0	0	0
ADAMTS9-AS1	0	0	0	0	0	0
ADAMTS9-AS2	0	0	0	0	0	0
ADAMTSL1	65	82	71	82	84	37
ADAMTSL2	1	0	0	0	0	0
ADAMTSL3	1	0	0	0	0	1
ADAMTSL4	3403	3204	2857	3884	3088	2465
ADAMTSL4-AS1	12	10	14	13	13	24
ADAMTSL5	783	796	822	968	769	601
ADAP1	10	2	10	8	4	12
ADAP2	0	0	0	0	2	0
ADAR	8169	6924	6331	7801	7993	3389
ADARB1	857	718	684	843	846	514
ADARB2	0	0	0	0	0	0
ADARB2-AS1	0	0	0	0	0	0
ADAT1	907	731	626	792	782	298
ADAT2	274	283	304	183	215	201
ADAT3	307	289	322	317	248	433
ADCK1	373	381	434	409	336	320
ADCK2	1445	1612	1666	1851	1407	1812
ADCK5	706	771	849	751	605	1218
ADCY1	2	0	0	0	1	0
ADCY10	2	4	5	6	1	3
ADCY10P1	85	81	75	79	77	73
ADCY2	0	0	0	0	0	0
ADCY3	2075	1888	1734	2308	1915	1197
ADCY4	0	0	0	0	0	0
ADCY5	21	13	14	12	18	10
ADCY6	2310	2124	1706	2439	2098	1273
ADCY6-DT	5	4	2	1	0	2
ADCY7	1128	1013	937	1287	1072	630
ADCY8	4	0	0	0	1	0
ADCY9	895	823	532	1084	776	277
ADCYAP1	5	1	8	0	2	3
ADCYAP1R1	3	5	3	5	5	1
ADD1	5117	4710	4613	5106	4825	3581
ADD2	0	0	0	0	0	0
ADD3	853	938	950	742	764	533
ADD3-AS1	32	28	18	42	16	7
ADGB	0	0	0	1	0	0
ADGRA1	0	0	0	0	0	0
ADGRA1-AS1	0	0	0	0	0	0
ADGRA2	2940	2707	2100	3547	2714	1311
ADGRA3	1500	1418	1558	1335	1435	865
ADGRB1	1	1	0	0	0	0
ADGRB2	995	832	870	1031	785	732
ADGRB3	202	221	176	200	226	107
ADGRD1	1588	1525	1423	1604	1449	1167
ADGRD1-AS1	304	276	240	309	268	223
ADGRE1	321	423	511	378	347	406
ADGRE2	330	319	324	410	338	222
ADGRE3	0	0	0	0	0	0
ADGRE4P	7	4	13	8	8	6
ADGRE5	5356	4697	5105	6148	5047	4703
ADGRF1	21	19	17	19	35	17
ADGRF2	2	0	0	0	0	0
ADGRF3	11	21	7	19	17	18
ADGRF4	81	83	122	142	104	109
ADGRF5	1379	1356	1151	1253	1374	575
ADGRF5-AS1	0	1	0	0	0	0
ADGRG1	524	388	504	621	538	314
ADGRG2	2	7	7	3	3	3
ADGRG3	0	6	0	0	0	1
ADGRG4	0	0	0	0	1	0
ADGRG5	11	17	9	19	9	5
ADGRG6	510	495	465	443	527	240
ADGRG7	0	1	0	0	0	0
ADGRL1	1240	1161	934	1284	1069	840
ADGRL2	26	11	15	16	22	10
ADGRL3	273	238	191	142	221	93
ADGRL3-AS1	2	7	2	2	5	3
ADGRL4	219	210	272	207	284	223
ADGRV1	0	0	1	0	0	0
ADH1A	0	0	0	0	0	0
ADH1B	0	0	0	0	0	0
ADH1C	0	1	0	0	0	2
ADH4	1	0	2	0	0	0
ADH5	2749	2874	3574	2692	2767	3565
ADH6	1	5	0	0	5	0
ADH7	0	0	0	0	0	1
ADHFE1	25	22	23	19	28	35
ADI1	1221	1405	1753	1412	1238	2013
ADIG	0	0	0	0	0	0
ADIPOQ	0	0	0	0	0	1
ADIPOQ-AS1	0	0	0	0	0	0
ADIPOR1	2318	2187	2358	2508	2376	1821
ADIPOR2	2309	2134	2212	2462	2440	1381
ADIRF	111	164	129	129	110	207
ADK	1660	1679	2256	1582	1701	2244
ADM	2436	2598	3385	3027	2625	4317
ADM2	0	4	4	3	0	1
ADM5	41	28	26	27	29	50
ADNP	2838	2646	2761	2735	3152	1528
ADNP-AS1	173	113	85	184	166	34
ADNP2	1618	1403	1496	1498	1512	830
ADO	2146	2225	2533	2226	2086	2014
ADORA1	37	27	34	30	33	36
ADORA2A	20	30	23	33	27	29
ADORA2A-AS1	11	15	16	15	11	10
ADORA2B	1450	1545	2041	1542	1364	1579
ADORA3	1	0	7	1	0	1
ADPGK	601	583	582	636	524	449
ADPGK-AS1	62	51	40	67	46	31
ADPRH	1	0	4	9	2	0
ADPRHL1	26	37	32	40	22	31
ADPRM	414	477	563	370	373	520
ADPRS	2139	2221	2470	2603	1879	3506
ADRA1A	0	0	0	0	0	0
ADRA1B	37	31	30	28	37	20
ADRA1D	5	4	17	11	13	5
ADRA2A	1	0	4	4	2	3
ADRA2B	0	0	0	0	0	0
ADRA2C	0	0	0	0	0	0
ADRB1	0	0	0	0	0	0
ADRB2	262	265	268	266	241	211
ADRB3	0	0	0	0	0	0
ADRM1	3616	3675	3899	4986	3302	5476
ADSL	7499	8021	10543	7664	7113	10128
ADSS1	45	36	44	35	20	22
ADSS2	1593	1813	2338	1584	1622	1792
ADTRP	45	37	60	50	33	51
AEBP1	80	100	74	118	81	63
AEBP2	752	736	808	746	644	674
AEN	484	429	485	591	433	408
AFAP1	3089	2563	2186	3439	3145	1074
AFAP1-AS1	159	108	67	177	134	33
AFAP1L1	302	322	322	391	295	229
AFAP1L2	14	8	26	5	12	3
AFDN	1710	1546	1458	1607	1685	740
AFDN-DT	0	2	2	0	0	2
AFF1	1345	1213	1028	1286	1423	506
AFF1-AS1	50	53	36	54	42	21
AFF2	0	0	0	0	0	0
AFF3	1204	1060	957	1046	1158	435
AFF4	3105	2766	2346	2773	3320	999
AFG1L	171	216	203	158	163	163
AFG3L1P	279	240	276	294	186	202
AFG3L2	3052	3018	3590	3090	2832	3094
AFM	0	0	0	0	0	0
AFMID	306	453	461	420	386	495
AFP	4	4	10	13	10	26
AFTPH	722	587	653	549	667	371
AGA	656	607	951	627	626	798
AGAP1	1303	1085	935	1426	1165	616
AGAP1-IT1	1	5	3	2	1	6
AGAP10P	3	10	5	5	3	0
AGAP11	94	145	101	105	106	152
AGAP12P	3	3	12	7	12	2
AGAP2	482	544	593	548	399	593
AGAP2-AS1	475	547	586	547	393	594
AGAP3	2643	2632	2938	3212	2296	3192
AGAP4	50	40	29	33	31	19
AGAP5	35	38	33	31	25	13
AGAP6	144	139	140	140	135	140
AGAP7P	5	3	4	1	2	3
AGAP9	13	16	10	12	12	7
AGBL1	0	0	0	0	0	0
AGBL1-AS1	0	0	0	0	0	0
AGBL2	9	9	18	11	7	8
AGBL3	30	42	44	32	37	44
AGBL4	0	0	0	0	0	0
AGBL4-AS1	0	0	0	0	0	0
AGBL4-IT1	0	0	0	0	0	0
AGBL5	2143	2164	2368	2100	1874	2209
AGBL5-AS1	0	0	7	0	1	0
AGER	6	6	6	5	8	6
AGFG1	1297	1379	1555	1266	1472	900
AGFG2	571	521	560	661	476	470
AGGF1	1072	992	1197	893	1045	816
AGK	1072	1005	1061	930	1095	602
AGL	851	984	946	739	956	644
AGMAT	587	578	683	610	499	559
AGMO	0	0	0	0	0	0
AGO1	1285	1144	910	1138	1113	467
AGO2	1696	1335	1090	1663	1755	605
AGO3	1120	1010	956	947	1130	572
AGO4	610	550	458	568	630	268
AGPAT1	42	46	52	45	48	19
AGPAT2	1986	2110	2441	2707	1954	3555
AGPAT3	2880	2586	2774	2875	2636	1722
AGPAT4	1598	1480	1523	1581	1490	1322
AGPAT4-IT1	13	11	8	17	14	1
AGPAT5	1344	1427	1751	1157	1395	1264
AGPS	2075	2009	2125	1894	2157	1252
AGR2	0	0	0	0	0	0
AGR3	0	0	0	0	0	0
AGRN	31975	31202	27414	35387	26814	22951
AGRP	0	0	1	0	1	0
AGT	22	26	26	28	29	24
AGTPBP1	1154	1174	1331	910	1104	826
AGTR1	138	168	194	136	138	172
AGTR2	0	0	0	0	0	0
AGTRAP	1498	1516	1775	1863	1292	1785
AGXT	1	0	0	1	0	0
AGXT2	0	4	0	0	0	3
AHCTF1	1005	946	1034	934	1041	725
AHCTF1P1	805	612	528	633	888	199
AHCY	13530	14438	15515	14385	11646	14158
AHCYL1	4990	4912	4986	5330	5310	2836
AHCYL2	1017	1019	766	963	1100	411
AHDC1	2736	2281	2023	3004	2402	1325
AHI1	326	301	326	263	308	199
AHNAK	26874	25159	17397	27455	29636	8948
AHNAK2	3230	2747	2063	4241	3638	907
AHR	2116	2107	1943	1862	2310	1304
AHRR	6897	6489	5660	7033	6362	3581
AHSA1	3904	4044	5083	4614	3917	5606
AHSA2P	519	585	680	483	550	676
AHSG	0	0	0	0	0	0
AHSP	0	0	0	0	0	0
AICDA	0	0	0	0	0	0
AIDA	792	739	998	599	777	523
AIF1	0	0	0	0	0	0
AIF1L	62	79	72	55	55	65
AIFM1	2776	2819	3047	3153	2805	3203
AIFM2	973	953	1067	1179	907	1403
AIFM3	10	9	3	2	3	6
AIG1	1726	1817	2124	1687	1676	1857
AIM2	9	2	13	6	10	13
AIMP1	1075	1227	1725	1102	1188	1386
AIMP2	1039	999	1324	937	967	1268
AIP	2372	2576	3157	2909	2068	4991
AIPL1	0	0	0	1	0	0
AIRE	0	0	0	0	0	0
AIRN	0	0	0	0	0	0
AJAP1	0	0	0	0	0	0
AJM1	233	191	191	312	225	141
AJUBA	11652	11865	11715	12845	10653	9277
AK1	857	967	1047	1163	660	1677
AK2	4646	4588	5518	5173	4626	5159
AK3	4066	4329	5233	3600	4206	3561
AK4	0	1	0	0	0	0
AK5	432	417	559	429	412	476
AK6	548	556	759	488	466	785
AK7	9	14	25	28	11	20
AK8	0	2	2	4	4	1
AK9	70	94	67	76	63	46
AKAIN1	0	0	0	0	0	0
AKAP1	1516	1330	1346	1492	1272	726
AKAP10	745	720	825	768	710	510
AKAP11	1701	1672	1545	1348	1770	793
AKAP12	564	485	552	594	494	181
AKAP13	1529	1296	983	1564	1543	568
AKAP14	0	0	0	0	0	0
AKAP17A	8	31	27	26	22	22
AKAP3	1	4	2	6	3	2
AKAP4	0	0	0	0	0	0
AKAP5	42	62	48	50	64	53
AKAP6	29	27	11	36	27	11
AKAP7	142	151	152	120	102	112
AKAP8	1290	1238	1262	1447	1149	1083
AKAP8L	1468	1508	1735	1834	1359	2388
AKAP9	768	681	564	550	743	300
AKIP1	1107	1107	1248	1203	1052	1430
AKIRIN1	1641	1654	1898	1900	1899	1528
AKIRIN2	948	828	1038	1104	976	876
AKNA	1176	1056	895	1501	1134	592
AKNAD1	59	50	63	54	48	52
AKR1A1	3255	3632	4598	3966	3216	5944
AKR1B1	18082	18223	22377	21517	17045	30283
AKR1B10	10	12	17	20	10	25
AKR1B15	1	0	2	2	1	2
AKR1C1	621	666	838	935	860	1396
AKR1C2	239	288	338	341	312	545
AKR1C3	957	1205	1453	1244	1116	2054
AKR1C4	0	1	5	4	4	4
AKR1C6P	0	0	0	0	0	0
AKR1C8P	1	0	0	0	2	3
AKR1D1	33	37	79	54	26	76
AKR1E2	0	0	0	0	0	0
AKR7A2	2030	2022	2657	2315	1937	3401
AKR7A2P1	6	3	0	3	9	0
AKR7A3	23	24	32	23	28	17
AKR7L	7	15	16	14	14	19
AKT1	6873	6610	6429	8317	6309	6210
AKT1S1	2559	2479	2600	3724	2787	2655
AKT2	4151	3975	3826	4888	3635	2997
AKT3	2293	2146	2200	1949	2488	1221
AKTIP	448	446	609	383	404	521
ALAD	983	933	843	1024	903	591
ALAS1	1762	1679	1962	2079	1816	1613
ALAS2	0	0	2	0	0	0
ALB	0	0	0	0	0	0
ALCAM	10056	9572	11109	8671	10297	6821
ALDH16A1	1565	1596	1651	1746	1246	2298
ALDH18A1	2682	2497	2808	2768	2614	2225
ALDH1A1	0	0	0	0	0	0
ALDH1A2	1	1	2	1	4	0
ALDH1A3	3	3	9	9	9	1
ALDH1B1	2006	1985	2001	2075	1775	1707
ALDH1L1	0	0	1	0	0	0
ALDH1L1-AS1	0	0	0	0	0	0
ALDH1L1-AS2	0	0	4	0	1	0
ALDH1L2	5636	4530	3613	4954	5767	1375
ALDH2	2889	2989	3205	3118	2665	3714
ALDH3A1	0	2	0	0	0	0
ALDH3A2	884	811	902	919	894	652
ALDH3B1	1916	2188	1814	1919	1424	1694
ALDH3B2	0	0	0	0	0	0
ALDH4A1	1695	1756	1879	2038	1455	1886
ALDH5A1	272	258	276	203	244	202
ALDH6A1	2195	2082	2206	2153	2239	1561
ALDH7A1	1895	1792	2011	1602	1518	1780
ALDH8A1	7	13	14	9	7	31
ALDH9A1	2408	2399	2882	2528	2389	2500
ALDOA	10558	10220	12158	13467	10603	14807
ALDOB	0	0	1	0	0	0
ALDOC	1175	1055	1326	1328	1184	1333
ALG1	1007	1135	1228	1107	992	1262
ALG10	94	86	69	91	87	44
ALG10B	284	259	239	214	293	138
ALG11	346	353	407	340	370	250
ALG12	3818	3722	3539	4340	3412	2931
ALG13	1124	1079	1150	906	1087	738
ALG14	332	386	529	409	384	624
ALG14-AS1	2	0	1	0	1	0
ALG1L	34	29	32	40	29	44
ALG1L2	3	10	1	1	2	2
ALG1L9P	40	23	27	45	36	27
ALG2	972	974	1238	989	1074	1038
ALG3	2474	2299	2751	2673	2365	2435
ALG5	891	1173	1601	887	1032	1557
ALG6	239	304	442	215	251	259
ALG8	1620	1552	1911	1479	1597	1186
ALG9	1071	996	966	877	981	604
ALK	2	0	0	0	3	0
ALKAL1	0	0	0	0	0	0
ALKAL2	0	2	2	4	0	1
ALKBH1	367	359	462	375	350	362
ALKBH2	936	978	1074	1117	802	1649
ALKBH3	581	620	847	641	655	845
ALKBH3-AS1	10	12	15	7	15	9
ALKBH4	367	379	435	462	377	488
ALKBH5	3665	3166	3048	3376	2834	2085
ALKBH6	434	450	646	437	392	931
ALKBH7	1473	1617	1820	1892	1098	3525
ALKBH8	391	392	519	299	366	348
ALLC	0	0	1	0	0	0
ALMS1	479	389	352	440	488	138
ALMS1-IT1	6	13	5	10	4	12
ALMS1P1	3	2	1	2	3	1
ALOX12	214	254	254	226	190	201
ALOX12-AS1	46	58	50	76	45	81
ALOX12B	22	27	23	22	22	12
ALOX12P2	6	3	5	10	7	2
ALOX15	0	0	0	0	0	0
ALOX15B	0	0	0	0	4	6
ALOX15P1	0	0	0	0	0	0
ALOX5	0	0	0	0	0	0
ALOX5AP	63	71	108	84	90	148
ALOXE3	31	33	21	29	28	22
ALPG	0	2	0	0	0	0
ALPI	0	0	0	0	0	0
ALPK1	445	450	456	451	383	248
ALPK2	1707	1518	1379	1730	1797	877
ALPK3	57	50	22	68	56	15
ALPL	4	3	3	3	1	2
ALPP	43	52	48	68	47	61
ALS2	826	914	864	816	874	469
ALS2CL	2236	2094	2114	2083	1788	1512
ALX1	0	0	0	0	0	0
ALX3	229	234	230	262	229	162
ALX4	24	26	19	38	16	11
ALYREF	1311	1301	1676	1841	1149	2520
AMACR	190	164	192	191	162	182
AMBN	0	0	0	0	0	0
AMBP	119	109	147	133	81	174
AMBRA1	832	730	661	883	707	460
AMD1	2085	2118	2696	1564	1983	1682
AMDHD1	7	15	18	6	16	24
AMDHD2	815	812	876	1045	682	1282
AMELX	0	0	0	0	0	0
AMELY	0	0	0	0	0	0
AMER1	326	265	213	300	254	101
AMER2	0	0	0	0	0	0
AMER3	1	0	0	0	0	0
AMFR	2782	2634	2781	3014	2825	2607
AMH	180	206	243	194	177	241
AMHR2	0	0	0	0	0	0
AMIGO1	206	215	177	164	219	93
AMIGO2	2292	2181	3125	2277	2345	2145
AMIGO3	204	190	218	307	215	171
AMMECR1	637	636	625	612	680	369
AMMECR1L	764	748	794	847	877	471
AMN	12	2	3	8	2	9
AMN1	89	115	145	72	77	104
AMOT	598	535	464	572	635	213
AMOTL1	1625	1536	1303	1701	1517	679
AMOTL2	2018	2032	1868	2566	2133	1277
AMPD1	0	0	3	0	0	0
AMPD2	2830	2879	2719	3235	2812	2401
AMPD3	361	367	351	385	422	282
AMPH	568	535	621	565	527	319
AMT	503	549	635	490	456	662
AMTN	0	0	0	1	0	0
AMY1A	0	0	0	0	0	0
AMY1B	0	0	0	0	0	0
AMY1C	0	0	0	0	0	0
AMY2A	0	0	0	0	0	0
AMY2B	37	29	41	14	29	34
AMZ1	214	143	110	209	166	54
AMZ2	2074	2138	2648	2032	1766	2364
AMZ2P1	154	170	201	134	132	160
ANAPC1	946	853	758	879	963	454
ANAPC10	139	160	203	148	151	189
ANAPC11	1998	2184	2798	2380	1665	4364
ANAPC13	1063	1276	1740	1001	1079	1608
ANAPC15	549	612	836	646	544	936
ANAPC16	1972	2168	2582	1779	1763	2774
ANAPC1P1	9	2	5	6	12	2
ANAPC2	1306	1348	1367	1667	1044	1784
ANAPC4	398	479	639	413	429	482
ANAPC5	2827	2835	3433	2603	2582	2761
ANAPC7	1165	1165	1452	1159	1017	1416
ANG	65	86	80	95	71	92
ANGEL1	956	878	762	934	938	384
ANGEL2	928	819	884	754	851	586
ANGPT1	308	327	350	340	386	194
ANGPT2	3	6	6	6	4	6
ANGPT4	248	223	225	208	138	215
ANGPTL1	0	0	0	1	0	0
ANGPTL2	1101	1084	959	1378	1099	753
ANGPTL3	0	2	0	0	0	0
ANGPTL4	16	15	9	17	19	31
ANGPTL5	0	0	0	0	0	0
ANGPTL6	147	166	185	144	136	163
ANGPTL7	0	1	0	0	0	0
ANGPTL8	3	4	3	4	3	1
ANHX	0	0	0	0	0	0
ANK1	235	195	149	221	212	104
ANK2	7	9	11	4	7	3
ANK3	12	12	7	4	12	13
ANKAR	36	48	64	41	52	31
ANKDD1A	137	115	121	136	139	98
ANKDD1B	2	4	4	8	1	4
ANKEF1	304	393	336	295	328	356
ANKFN1	29	35	32	42	39	29
ANKFY1	2073	1968	1703	2062	2016	1065
ANKH	1631	1579	1595	1709	1642	962
ANKHD1	1642	1356	983	1526	1598	481
ANKHD1-EIF4EBP3	1638	1349	947	1536	1600	474
ANKIB1	1488	1359	1355	1295	1452	785
ANKK1	1	4	2	2	6	2
ANKLE1	21	30	7	29	21	23
ANKLE2	1871	1843	1905	2165	1952	1827
ANKMY1	302	325	322	351	341	249
ANKMY2	565	592	866	498	643	654
ANKRA2	442	458	531	384	394	424
ANKRD1	188	166	342	288	261	336
ANKRD10	1238	1204	1549	1133	1227	1515
ANKRD11	4401	3676	2977	4709	4019	1805
ANKRD12	968	940	941	772	1119	489
ANKRD13A	2388	2133	2394	2231	2207	1016
ANKRD13B	994	812	816	1077	898	598
ANKRD13C	1717	1746	1920	1566	1700	1355
ANKRD13D	686	676	781	854	676	968
ANKRD16	295	260	262	310	262	244
ANKRD17	2734	2103	1426	2447	2701	648
ANKRD18A	2	1	1	0	2	1
ANKRD18B	156	163	149	174	191	85
ANKRD18CP	24	11	39	15	19	24
ANKRD18DP	0	0	0	0	0	0
ANKRD19P	371	403	383	288	235	521
ANKRD2	0	0	0	1	1	5
ANKRD20A1	0	0	0	0	0	0
ANKRD20A11P	1	2	1	0	2	1
ANKRD20A12P	0	0	0	0	0	0
ANKRD20A19P	0	1	0	2	0	0
ANKRD20A2	0	0	0	0	0	0
ANKRD20A3	0	0	0	0	0	0
ANKRD20A4	0	0	0	0	0	0
ANKRD20A4-ANKRD20A20P	0	0	0	0	0	0
ANKRD20A5P	0	0	0	0	0	0
ANKRD20A8P	0	0	0	1	1	0
ANKRD20A9P	0	0	0	1	0	0
ANKRD22	129	134	141	62	86	94
ANKRD23	38	33	37	43	52	35
ANKRD24	43	41	26	30	22	44
ANKRD26	439	384	407	336	431	216
ANKRD26P1	0	0	0	0	0	0
ANKRD26P3	0	0	0	0	0	0
ANKRD27	861	843	919	865	799	488
ANKRD28	2608	2559	2692	2366	2927	1716
ANKRD29	451	479	506	418	467	409
ANKRD30A	0	0	0	0	0	0
ANKRD30B	10	5	15	4	3	3
ANKRD30BL	3	0	0	0	0	0
ANKRD30BP2	89	68	75	56	80	47
ANKRD30BP3	0	0	0	0	1	0
ANKRD31	23	29	24	17	15	14
ANKRD33	0	0	0	1	0	0
ANKRD33B	749	645	568	938	802	334
ANKRD34A	200	184	154	190	169	75
ANKRD34B	0	0	0	0	0	0
ANKRD34C	83	74	66	61	72	17
ANKRD34C-AS1	0	0	0	0	0	0
ANKRD35	34	24	35	40	34	70
ANKRD36	53	54	62	53	47	33
ANKRD36B	38	32	41	35	41	18
ANKRD36BP1	85	74	77	48	93	11
ANKRD36BP2	0	1	0	0	0	0
ANKRD36C	44	33	39	42	46	12
ANKRD37	33	49	59	72	51	132
ANKRD39	164	161	241	171	130	295
ANKRD40	1983	1993	1980	1890	2122	1001
ANKRD40CL	0	0	0	0	0	0
ANKRD42	718	619	633	639	700	388
ANKRD44	101	93	79	77	92	47
ANKRD44-AS1	0	0	0	0	0	0
ANKRD44-IT1	0	0	0	0	0	0
ANKRD45	94	68	77	86	107	48
ANKRD46	188	211	256	163	177	216
ANKRD49	165	192	228	123	200	161
ANKRD50	644	577	551	568	638	314
ANKRD52	2911	2398	2036	3423	3018	1443
ANKRD53	1	1	6	1	4	2
ANKRD54	1200	1192	1231	1372	993	1253
ANKRD55	34	19	34	14	38	23
ANKRD6	82	78	93	54	64	56
ANKRD60	0	0	0	0	0	0
ANKRD61	11	6	0	13	9	4
ANKRD62	0	0	0	0	0	0
ANKRD62P1-PARP4P3	8	8	8	8	6	9
ANKRD63	1	0	0	1	0	0
ANKRD65	0	0	0	0	0	0
ANKRD66	0	0	0	0	0	0
ANKRD7	0	0	0	0	0	0
ANKRD9	1361	1416	1650	1413	1271	2179
ANKS1A	1216	1074	1021	1341	1161	571
ANKS1B	54	45	60	55	75	43
ANKS3	821	838	1074	1024	785	1251
ANKS4B	0	0	0	0	0	0
ANKS6	1299	1226	1229	1420	1169	962
ANKUB1	0	0	0	0	0	0
ANKZF1	629	645	692	734	610	656
ANLN	941	838	1325	872	1021	606
ANO1	0	0	0	0	0	0
ANO10	3038	2826	3023	3105	3159	1996
ANO2	22	27	31	16	13	10
ANO3	1	0	1	0	0	1
ANO3-AS1	0	0	0	0	0	0
ANO4	257	216	300	204	295	140
ANO5	0	0	0	0	0	0
ANO6	3704	3212	3148	3464	3906	1716
ANO7	84	64	61	83	40	58
ANO8	836	692	655	1022	797	424
ANO9	0	1	2	4	7	2
ANOS1	0	0	0	0	0	0
ANP32A	2010	2150	2577	2099	1955	2854
ANP32A-IT1	7	5	0	4	7	1
ANP32AP1	33	33	45	53	27	68
ANP32B	4273	4560	5967	4714	4186	7264
ANP32C	15	20	16	19	9	33
ANP32D	1	3	2	1	2	3
ANP32E	997	981	1297	830	925	841
ANPEP	5680	5151	4688	6736	5657	3542
ANTKMT	733	860	1062	980	646	1889
ANTXR1	2760	2537	2324	2649	2965	1272
ANTXR2	825	780	724	786	856	427
ANTXRL	1	5	1	1	2	5
ANTXRLP1	0	0	0	1	0	1
ANXA1	12562	15252	21279	11073	12480	16140
ANXA10	18	15	35	27	27	43
ANXA11	4416	4343	4504	4945	4105	4089
ANXA13	0	0	0	0	0	2
ANXA2	10154	11384	15773	11240	11129	16392
ANXA2P1	15	12	24	24	7	25
ANXA2P2	9853	10857	13629	12329	10708	13902
ANXA2P3	7	8	14	11	4	15
ANXA2R	12	4	14	1	7	15
ANXA3	0	0	0	0	0	2
ANXA4	1479	1472	1799	1473	1438	1552
ANXA5	8659	8902	11942	9395	9627	11330
ANXA6	7744	8476	8766	9791	7900	9182
ANXA7	3418	3578	4483	3420	3407	3248
ANXA8	5	6	4	1	1	2
ANXA8L1	1	0	0	0	0	4
ANXA9	82	112	125	97	90	101
AOAH	8	4	7	16	11	21
AOAH-IT1	0	0	0	0	0	0
AOC1	0	0	0	0	0	0
AOC2	239	206	192	194	200	146
AOC3	48	45	61	62	51	46
AOC4P	1	1	0	1	2	0
AOPEP	373	340	422	355	349	503
AOX1	733	716	921	773	751	475
AOX3P-AOX2P	0	0	0	0	0	0
AP1AR	2626	2789	3717	2176	2315	2434
AP1B1	4877	4750	5375	5522	4648	4805
AP1B1P1	0	0	0	0	0	0
AP1G1	1100	1018	925	1043	1164	471
AP1G2	868	872	837	822	753	605
AP1M1	3261	3154	3452	3447	2982	2943
AP1M2	60	58	94	68	34	93
AP1S1	4159	4477	5047	5012	3726	6812
AP1S2	799	854	1172	587	827	847
AP1S3	74	75	71	53	52	34
AP2A1	4868	4346	4597	5387	4398	3906
AP2A2	1776	1640	1787	1950	1760	1384
AP2B1	7248	6560	6897	6690	7255	3764
AP2M1	11806	11582	13501	13308	10889	11956
AP2S1	5772	6564	8563	7416	5618	13308
AP3B1	2144	2162	2336	1852	2283	1339
AP3B2	0	0	0	0	0	0
AP3D1	10006	8641	8830	11178	9436	7309
AP3M1	1274	1210	1276	1199	1345	602
AP3M2	550	548	690	513	570	447
AP3S1	1537	1915	2791	1557	1625	2170
AP3S2	619	619	667	710	689	439
AP4B1	354	372	484	409	382	555
AP4B1-AS1	82	92	100	83	91	77
AP4E1	584	521	545	510	606	283
AP4M1	919	765	876	982	757	808
AP4S1	385	398	589	381	366	436
AP5B1	1091	1093	992	1241	1016	1032
AP5M1	712	724	942	621	801	560
AP5S1	802	715	706	834	639	581
AP5Z1	1589	1623	1738	2167	1596	2265
APAF1	299	299	253	276	344	159
APBA1	13	3	3	10	5	5
APBA2	327	321	293	383	257	265
APBA3	496	499	560	633	450	672
APBB1	917	963	998	1082	861	903
APBB1IP	818	787	982	905	813	845
APBB2	2124	1946	1690	1846	2027	926
APBB3	467	407	452	572	502	460
APC	791	705	715	686	896	377
APC2	1242	1244	1154	1448	1117	1053
APCDD1	0	0	0	0	0	0
APCDD1L	930	835	760	1181	873	436
APCDD1L-DT	389	368	363	492	325	426
APCS	0	0	0	0	0	0
APEH	5098	5194	5493	6028	4700	5737
APELA	0	0	0	0	0	0
APEX1	10955	11117	12813	12245	9213	16173
APEX2	1202	1176	1341	1308	1078	1129
APH1A	3866	3928	4200	4281	3503	4416
APH1B	630	585	693	565	634	466
API5	1751	1713	2014	1575	1723	1325
APIP	415	514	751	404	383	754
APLF	77	98	128	92	79	105
APLN	6	2	2	4	5	4
APLNR	0	0	0	0	0	0
APLP1	236	241	222	274	217	264
APLP2	11546	11687	12122	11717	10529	8933
APMAP	7817	7823	8733	9234	7180	8373
APOA1	0	0	0	0	0	2
APOA1-AS	0	0	0	1	1	0
APOA2	0	0	0	0	0	0
APOA4	0	0	0	0	0	0
APOA5	1	0	0	2	0	0
APOB	0	0	0	0	0	0
APOBEC1	0	0	0	0	0	0
APOBEC2	6	5	4	2	14	2
APOBEC3A	0	1	0	0	0	0
APOBEC3A_B	3	3	4	7	5	5
APOBEC3B	62	66	90	63	71	72
APOBEC3B-AS1	6	7	17	15	12	15
APOBEC3C	2180	2053	2149	2011	1942	1534
APOBEC3D	44	42	68	40	53	38
APOBEC3F	213	277	307	237	211	262
APOBEC3G	158	192	198	174	159	161
APOBEC3H	0	0	0	1	0	1
APOBEC4	0	0	0	0	0	0
APOBR	21	10	9	13	11	9
APOC1	44	40	65	48	54	65
APOC1P1	1	3	6	1	3	7
APOC2	0	0	0	0	0	0
APOC3	0	0	0	0	0	0
APOC4	0	0	0	0	0	1
APOC4-APOC2	0	0	0	0	0	1
APOD	7	6	15	4	0	10
APOE	1174	1494	1467	1664	1131	3229
APOF	1	1	0	0	0	0
APOH	0	0	0	0	0	0
APOL1	132	119	140	113	118	141
APOL2	1027	938	1150	1158	925	1005
APOL3	47	66	60	71	54	77
APOL4	4	1	3	6	1	2
APOL5	0	0	0	2	0	4
APOL6	2853	2551	2582	2630	3021	1517
APOLD1	401	357	391	407	401	205
APOM	3	3	1	1	0	0
APOO	378	385	501	361	320	580
APOOL	669	626	599	548	631	354
APOOP5	2	7	14	4	3	16
APP	16585	16062	16493	16486	15043	10958
APPBP2	1206	1152	1175	927	1227	670
APPL1	1250	1215	1247	976	1257	773
APPL2	1276	1339	1389	1242	1285	869
APRT	2358	2764	3353	2989	2070	4492
APTR	429	398	459	422	354	485
APTX	1029	1071	1332	1097	1003	1546
AQP1	3	1	9	8	7	5
AQP10	0	0	0	0	0	0
AQP11	161	140	165	187	173	161
AQP12A	0	0	0	0	0	0
AQP12B	0	0	0	0	0	0
AQP2	0	0	0	0	0	0
AQP3	20	13	7	15	7	14
AQP4	0	0	0	0	0	0
AQP4-AS1	0	0	0	0	0	0
AQP5	0	0	0	0	0	0
AQP6	0	1	0	1	0	1
AQP7	42	24	30	35	16	20
AQP7P1	0	2	1	4	6	1
AQP7P3	10	10	19	10	7	9
AQP8	0	0	0	0	0	0
AQP9	0	2	0	0	0	0
AQR	1066	888	893	777	997	405
AR	1334	1145	912	1320	1360	404
ARAF	2302	2252	2342	2715	2109	2185
ARAP1	3022	3143	2809	3885	3008	2857
ARAP1-AS2	82	78	68	118	78	47
ARAP2	2	0	1	2	1	0
ARAP3	1199	1084	1084	1293	1109	698
ARC	0	0	0	0	0	0
ARCN1	4609	4154	3773	4356	4737	1731
AREG	18	8	20	9	8	11
AREL1	2297	2104	2071	2248	2424	1256
ARF1	8224	8432	9326	9971	8594	9424
ARF3	4110	3869	3600	4795	3950	2748
ARF4	5730	6073	8035	5506	6222	6482
ARF4-AS1	24	19	29	12	9	38
ARF5	2252	2526	2896	2461	1827	4470
ARF6	4959	4689	5141	5621	4402	4886
ARFGAP1	4339	4500	4684	5297	3853	5938
ARFGAP2	1775	1792	1883	2182	1684	2128
ARFGAP3	2742	3024	3551	2551	2768	2885
ARFGEF1	1729	1693	1687	1591	1819	923
ARFGEF2	2922	2756	2600	2926	3200	1326
ARFGEF3	5	4	5	8	10	5
ARFIP1	644	757	863	553	660	705
ARFIP2	2924	3130	3463	3629	2780	3531
ARFRP1	1023	981	1276	1315	952	1950
ARG1	1	0	2	0	3	3
ARG2	870	942	1030	874	862	982
ARGFX	0	0	0	0	0	0
ARGFXP2	2	1	0	0	2	1
ARGLU1	1652	1643	1786	1626	1515	1413
ARHGAP1	2102	1897	1641	2081	1869	999
ARHGAP10	503	467	485	485	474	400
ARHGAP11A	175	140	256	195	183	170
ARHGAP11A-SCG5	349	451	567	424	417	595
ARHGAP11B	19	12	13	28	14	14
ARHGAP12	1388	1389	1594	1144	1368	944
ARHGAP15	0	0	2	0	0	0
ARHGAP17	1357	1151	1120	1339	1283	733
ARHGAP18	596	546	682	503	610	512
ARHGAP19	214	205	259	188	242	137
ARHGAP19-SLIT1	31	37	28	35	44	10
ARHGAP20	0	0	0	0	0	0
ARHGAP21	2727	2235	1952	2554	2858	930
ARHGAP22	240	225	252	226	205	300
ARHGAP22-IT1	1	0	0	0	0	0
ARHGAP23	3370	2883	2476	3960	3224	1619
ARHGAP24	295	285	343	279	298	222
ARHGAP25	0	1	0	0	0	0
ARHGAP26	945	814	768	850	929	451
ARHGAP26-AS1	0	0	0	2	0	2
ARHGAP26-IT1	0	0	0	0	2	0
ARHGAP27	47	60	42	53	31	31
ARHGAP27P1	194	176	189	213	190	205
ARHGAP27P1-BPTFP1-KPNA2P3	195	222	215	204	183	148
ARHGAP27P2	0	1	0	0	0	0
ARHGAP28	0	0	0	0	0	0
ARHGAP29	10979	10837	12180	8515	10786	6250
ARHGAP30	33	36	52	35	36	34
ARHGAP31	625	582	458	731	740	241
ARHGAP31-AS1	5	4	3	6	3	14
ARHGAP32	654	560	481	548	661	217
ARHGAP33	71	65	77	102	64	72
ARHGAP35	8316	7362	6603	8424	7650	4364
ARHGAP36	1	0	0	0	0	0
ARHGAP39	1090	967	955	1206	962	840
ARHGAP4	8	14	10	18	6	17
ARHGAP40	498	454	505	529	476	348
ARHGAP42	259	228	259	228	256	110
ARHGAP44	359	333	271	335	322	236
ARHGAP45	168	163	189	215	171	211
ARHGAP5	1956	1890	1797	1493	2095	954
ARHGAP5-AS1	27	53	48	45	51	56
ARHGAP6	10	9	7	10	18	12
ARHGAP8	0	0	1	0	0	0
ARHGAP9	7	9	7	15	16	11
ARHGDIA	6829	6395	7080	8744	5911	7416
ARHGDIB	453	464	557	390	463	407
ARHGDIG	0	0	0	0	0	0
ARHGEF1	4579	4614	4538	5770	4165	4999
ARHGEF10	901	843	767	874	836	385
ARHGEF10L	1274	1299	1175	1504	1220	1026
ARHGEF11	1647	1442	1142	1779	1536	550
ARHGEF12	5436	4879	4220	4833	5734	1830
ARHGEF15	0	0	0	0	0	0
ARHGEF16	14	7	8	6	5	11
ARHGEF17	3413	3078	2436	3808	3246	1452
ARHGEF18	4763	4459	4188	5824	4455	3035
ARHGEF19	976	968	1224	1092	804	1261
ARHGEF2	11838	11137	11526	13125	10909	9853
ARHGEF25	1003	1007	929	1252	938	975
ARHGEF26	0	1	1	0	1	0
ARHGEF26-AS1	0	0	0	0	0	0
ARHGEF28	2007	1738	1767	2063	2128	973
ARHGEF3	48	65	44	51	37	18
ARHGEF3-AS1	0	0	0	0	0	0
ARHGEF33	4	3	1	0	0	1
ARHGEF34P	0	1	0	0	0	0
ARHGEF35	0	0	0	0	0	0
ARHGEF35-AS1	0	0	0	0	0	0
ARHGEF37	1	2	5	3	6	0
ARHGEF38	0	1	0	0	1	3
ARHGEF38-IT1	0	0	0	0	0	0
ARHGEF39	181	227	266	239	181	362
ARHGEF4	0	0	1	0	3	0
ARHGEF40	4728	4674	3920	5398	4190	3298
ARHGEF5	0	0	0	0	0	0
ARHGEF6	31	39	25	20	34	16
ARHGEF7	1511	1356	1431	1519	1399	831
ARHGEF7-AS1	0	0	0	0	0	0
ARHGEF7-AS2	0	0	0	0	0	0
ARHGEF9	1609	1458	1328	1635	1495	762
ARHGEF9-IT1	2	2	0	0	0	0
ARID1A	4000	3135	2474	4387	3765	1194
ARID1B	2117	1736	1392	2103	1919	665
ARID2	474	439	446	445	596	237
ARID3A	620	622	595	832	697	448
ARID3B	133	126	103	165	132	81
ARID3C	5	1	1	2	0	0
ARID4A	429	401	454	361	442	260
ARID4B	595	636	692	531	562	465
ARID5A	321	272	326	332	251	312
ARID5B	1298	1286	1283	1355	1448	744
ARIH1	1155	1240	1170	1031	1265	672
ARIH2	5185	5035	5287	5361	5016	3941
ARIH2OS	195	169	153	301	179	156
ARL1	1493	1606	2158	1435	1640	1811
ARL10	1395	1175	958	1276	1312	458
ARL11	0	0	0	0	0	0
ARL13A	7	4	16	4	8	4
ARL13B	378	422	485	389	407	342
ARL14	0	0	2	0	1	1
ARL14EP	804	909	1180	598	745	866
ARL14EPL	0	0	1	0	0	0
ARL15	396	486	566	375	460	286
ARL16	907	932	1171	1024	829	1630
ARL17A	78	95	67	70	96	59
ARL17B	81	92	86	75	95	71
ARL2	2963	3314	3761	3625	2460	4934
ARL2-SNX15	1463	1430	1578	1708	1226	1719
ARL2BP	1181	1209	1544	1089	1122	1122
ARL3	808	878	1076	876	755	1228
ARL4A	571	573	888	471	597	719
ARL4C	667	574	600	605	466	429
ARL4D	921	951	1166	1260	863	2057
ARL5A	794	899	983	720	796	757
ARL5B	850	792	911	737	889	487
ARL5C	0	0	0	0	0	0
ARL6	65	73	93	47	98	44
ARL6IP1	1445	1591	2109	1483	1494	1763
ARL6IP4	4759	4698	5345	5719	3474	9644
ARL6IP5	2367	2652	3486	2357	2537	2940
ARL6IP6	445	485	534	547	467	609
ARL8A	856	917	924	1234	813	1010
ARL8B	2809	2985	3677	2579	3013	2581
ARL9	7	13	15	6	5	12
ARLNC1	3518	3925	4426	3399	3757	3623
ARMC1	1008	1030	1384	884	982	938
ARMC10	1339	1405	1719	1492	1263	1739
ARMC12	7	5	2	1	3	7
ARMC2	69	61	80	78	68	56
ARMC2-AS1	0	0	3	0	2	0
ARMC3	0	0	0	0	0	0
ARMC4	429	439	433	478	391	361
ARMC4P1	4	1	10	6	3	5
ARMC5	318	312	341	410	327	432
ARMC6	1809	1946	2217	2125	1530	2400
ARMC7	398	450	467	623	431	722
ARMC8	465	530	719	417	582	525
ARMC9	2246	2177	2357	2443	2346	2029
ARMCX1	1237	1379	1600	1549	1165	1639
ARMCX2	1534	1680	1906	1646	1456	1441
ARMCX3	1692	1759	1920	1667	1695	1701
ARMCX4	387	379	334	387	368	251
ARMCX5	304	327	451	259	295	342
ARMCX5-GPRASP2	772	738	780	684	698	439
ARMCX6	469	484	492	598	417	671
ARMH1	7	17	13	9	11	24
ARMH2	0	0	0	0	0	0
ARMH3	877	809	919	949	1005	714
ARMH4	1	7	8	6	2	5
ARMS2	0	0	0	0	0	0
ARMT1	770	924	1282	608	803	804
ARNT	860	854	719	894	834	395
ARNT2	11	9	22	11	12	3
ARNTL	446	354	563	484	500	388
ARNTL2	631	618	680	535	608	494
ARNTL2-AS1	21	19	16	12	14	6
ARPC1A	2813	3017	4054	3052	2823	4101
ARPC1B	5707	5843	6903	6979	4987	9197
ARPC2	4589	4954	5709	4941	4390	4734
ARPC3	2356	2604	3769	2304	2425	3758
ARPC4	3765	4091	4586	4560	3586	6445
ARPC4-TTLL3	753	800	868	903	815	777
ARPC5	4521	4905	5766	4794	4492	5722
ARPC5L	994	977	1334	1126	934	1609
ARPIN	1205	1045	1018	1138	1012	754
ARPIN-AP3S2	766	759	767	864	797	499
ARPP19	2584	2733	2779	2093	2754	1589
ARPP21	0	0	0	0	0	0
ARR3	12	20	9	11	4	1
ARRB1	99	114	97	146	114	99
ARRB2	1073	1069	1187	1098	967	980
ARRDC1	1283	1344	1315	1548	1049	1509
ARRDC1-AS1	561	642	707	753	558	983
ARRDC2	649	660	662	793	551	564
ARRDC3	478	514	809	481	656	547
ARRDC3-AS1	24	22	22	19	31	15
ARRDC4	114	139	149	136	189	114
ARRDC5	0	2	2	0	0	0
ARSA	1469	1578	1700	1665	1342	1866
ARSB	516	472	448	514	489	291
ARSD	32	21	32	17	20	27
ARSD-AS1	1	1	0	0	1	0
ARSF	0	0	0	0	0	1
ARSG	755	703	779	801	736	679
ARSH	0	0	0	0	0	0
ARSI	62	92	89	91	48	93
ARSJ	616	567	561	582	667	246
ARSK	242	247	281	254	300	206
ARSL	109	111	122	133	127	122
ART1	0	0	0	0	0	2
ART3	0	0	0	0	0	0
ART4	0	1	1	2	0	0
ART5	41	46	32	36	24	53
ARTN	96	84	121	151	88	156
ARV1	541	637	924	525	567	682
ARVCF	1115	1291	1183	1296	965	1406
ARX	0	0	0	0	0	0
AS-PTPRE	0	0	0	1	0	0
AS3MT	0	0	0	0	1	2
ASAH1	2852	3219	3646	2534	2962	2569
ASAH2	1	2	0	4	4	0
ASAH2B	74	101	100	55	72	105
ASAP1	3668	3067	2603	3229	3814	996
ASAP1-IT1	0	0	0	0	0	0
ASAP1-IT2	0	0	0	1	2	0
ASAP2	624	605	565	731	584	322
ASAP3	1146	1036	977	1309	1003	706
ASB1	2346	2290	2425	2711	2245	2264
ASB10	0	0	0	0	0	0
ASB11	0	0	0	0	0	0
ASB12	0	0	0	0	0	0
ASB13	1168	1220	1321	1349	1067	1333
ASB14	69	40	61	58	50	32
ASB15	0	0	0	0	0	0
ASB15-AS1	0	0	0	0	0	0
ASB16	58	71	43	74	65	43
ASB16-AS1	166	163	148	159	140	116
ASB17	0	0	0	0	0	0
ASB18	86	126	111	54	69	110
ASB2	1	0	0	0	0	0
ASB3	135	172	186	156	170	143
ASB4	0	0	0	0	0	0
ASB5	0	0	0	0	0	0
ASB6	1407	1447	1519	1756	1352	1879
ASB7	395	403	435	374	444	213
ASB8	711	729	799	624	698	521
ASB9	57	48	96	38	30	64
ASB9P1	0	2	0	1	1	0
ASCC1	566	563	671	573	548	490
ASCC2	3389	2939	3040	3501	2930	2443
ASCC3	1116	1111	1249	956	1158	687
ASCL1	11	21	22	29	9	17
ASCL2	0	0	0	0	0	0
ASCL3	2	0	0	0	1	0
ASCL4	0	0	0	0	0	0
ASCL5	0	0	0	0	1	0
ASDURF	104	119	146	106	108	76
ASF1A	420	469	574	418	457	476
ASF1B	86	62	114	105	97	69
ASGR1	3	9	3	2	7	10
ASGR2	0	0	0	0	0	0
ASH1L	1603	1237	918	1331	1602	355
ASH1L-AS1	38	41	32	40	34	25
ASH2L	1644	1621	1776	1566	1436	1249
ASIC1	677	599	591	687	637	417
ASIC2	0	0	0	0	0	0
ASIC3	38	26	36	27	22	38
ASIC4	0	3	0	0	0	0
ASIC5	0	0	0	0	0	0
ASIP	3	7	7	7	4	5
ASL	1297	1266	1623	1672	1091	2194
ASMT	4	0	3	1	1	0
ASMTL	26	16	27	38	17	18
ASMTL-AS1	4	3	3	1	3	7
ASNS	2962	3150	4359	2910	3040	3659
ASNSD1	671	720	933	579	623	810
ASNSP1	151	193	208	142	178	194
ASPA	0	0	0	0	0	0
ASPDH	4	4	0	2	1	3
ASPG	0	0	0	0	0	0
ASPH	9131	9187	10272	9931	10723	8225
ASPHD1	368	366	436	439	269	664
ASPHD2	256	247	222	254	245	204
ASPM	294	321	357	318	369	180
ASPN	1	0	0	3	1	0
ASPRV1	2	2	2	5	3	9
ASPSCR1	1054	1121	1472	1384	990	2165
ASRGL1	25	40	38	49	18	34
ASS1	11208	12118	12026	14740	10687	14532
ASTE1	285	294	361	231	317	317
ASTL	0	0	0	0	0	0
ASTN1	1	1	3	0	1	0
ASTN2	129	125	169	120	127	98
ASTN2-AS1	0	0	0	0	0	0
ASXL1	3604	3201	2889	3704	3532	1768
ASXL2	1269	1035	833	1073	1249	371
ASXL3	0	0	0	0	0	0
ASZ1	0	0	0	0	0	0
ATAD1	1322	1534	1752	1284	1501	1288
ATAD2	239	271	335	238	276	191
ATAD2B	111	106	113	132	140	65
ATAD3A	1169	1164	1490	1531	1100	1920
ATAD3B	1272	1359	1640	1603	1339	2276
ATAD3C	2	4	3	5	1	2
ATAD5	67	66	95	54	74	31
ATAT1	17	20	22	15	18	24
ATCAY	0	0	0	0	0	1
ATE1	1119	1038	1259	810	1004	781
ATE1-AS1	10	6	8	7	9	7
ATF1	781	799	1016	701	794	876
ATF2	919	946	1005	765	999	601
ATF3	967	869	954	1390	1119	831
ATF4	25363	27469	32724	31447	27185	41097
ATF5	970	919	894	1180	959	897
ATF6	1663	1800	1942	1598	1873	1123
ATF6B	131	117	122	188	105	135
ATF7	641	525	476	534	568	273
ATF7-NPFF	139	114	78	146	129	52
ATF7IP	2135	1913	1790	1673	2160	828
ATF7IP2	0	0	0	0	0	0
ATG10	264	263	313	221	250	237
ATG101	2167	2280	2638	2563	1720	3908
ATG12	1257	1450	1656	1151	1324	1351
ATG13	2927	2906	3138	3071	2849	2759
ATG14	1446	1549	1636	1426	1570	1076
ATG16L1	690	690	646	674	659	509
ATG16L2	223	252	208	218	181	264
ATG2A	2085	1958	1819	2620	2114	1506
ATG2B	1104	1019	995	1005	1115	457
ATG3	1198	1248	1814	1155	1176	1616
ATG4A	176	175	210	158	181	144
ATG4B	1093	1164	1325	1382	1019	1541
ATG4C	420	453	606	294	376	454
ATG4D	693	676	760	742	555	795
ATG5	981	1112	1420	815	992	1240
ATG7	1574	1649	1704	1550	1532	1526
ATG9A	1962	1830	1964	2368	2000	1832
ATG9B	0	0	0	1	0	0
ATIC	3000	3330	4058	3213	3112	3422
ATL1	327	319	380	305	327	292
ATL2	569	621	690	505	565	494
ATL3	3895	3882	3832	3076	3779	2404
ATM	1826	1777	1496	1575	1932	834
ATMIN	1705	1744	1999	1735	1762	1573
ATN1	4570	3924	3646	5347	4570	2955
ATOH1	0	0	0	0	0	0
ATOH7	7	2	2	5	1	8
ATOH8	479	455	478	508	465	589
ATOX1	1017	967	1324	1090	852	1879
ATP10A	220	152	164	228	199	140
ATP10B	1	0	0	0	2	0
ATP10D	969	858	932	931	1074	450
ATP11A	1258	1038	856	1289	1218	349
ATP11A-AS1	1	2	0	0	0	3
ATP11AUN	0	0	1	0	0	0
ATP11B	1580	1605	1553	1338	1702	860
ATP11C	809	800	889	698	912	476
ATP12A	0	0	0	0	0	0
ATP13A1	5934	5296	4827	6533	5017	3501
ATP13A2	2970	2638	2615	3266	2630	2135
ATP13A3	4235	4052	3829	3731	4502	1795
ATP13A4	0	0	0	0	1	0
ATP13A4-AS1	0	0	0	0	0	0
ATP13A5	0	0	0	0	0	0
ATP13A5-AS1	0	0	0	0	0	0
ATP1A1	21111	20402	21025	25368	21938	14320
ATP1A1-AS1	2370	2387	2753	2430	2392	2153
ATP1A2	398	338	383	411	392	191
ATP1A3	408	341	309	398	320	204
ATP1A4	7	5	4	10	11	3
ATP1B1	1050	1088	1330	1092	1127	1071
ATP1B2	0	0	0	0	0	0
ATP1B3	2941	3150	4399	3004	3183	3993
ATP1B4	0	0	0	0	0	0
ATP23	151	175	206	159	119	207
ATP2A1	52	54	70	57	57	77
ATP2A1-AS1	23	25	38	32	19	32
ATP2A2	21376	19407	18026	22760	22721	10243
ATP2A3	0	0	0	0	0	0
ATP2B1	5927	5870	6827	5680	7036	4778
ATP2B1-AS1	111	117	159	169	113	111
ATP2B2	0	1	1	0	0	0
ATP2B2-IT2	0	0	0	0	0	0
ATP2B3	0	0	0	0	0	0
ATP2B4	6469	5679	4610	6238	6901	2389
ATP2C1	5031	4712	5624	4459	5333	3584
ATP2C2	24	35	44	19	24	28
ATP2C2-AS1	46	45	39	30	41	36
ATP4A	1	0	0	0	0	0
ATP4B	0	0	0	0	0	0
ATP5F1A	15163	15462	19815	15366	14514	20093
ATP5F1B	17220	18344	22315	18825	16712	19618
ATP5F1C	3312	4032	5386	3342	3385	5840
ATP5F1D	3203	3332	4445	4005	3157	7446
ATP5F1E	1644	2217	3081	2048	1686	4738
ATP5IF1	1615	1615	1824	1904	1078	3344
ATP5MC1	1231	1440	1859	1531	1256	2372
ATP5MC2	6948	7652	10158	7082	6218	11136
ATP5MC3	1759	2001	2417	2098	1677	3297
ATP5MD	1978	2505	3370	2086	2039	5041
ATP5ME	779	840	1186	1304	642	2810
ATP5MF	1706	1643	1765	1964	1404	2369
ATP5MF-PTCD1	977	1015	1248	1281	922	1659
ATP5MG	2497	2817	3763	2693	2173	5439
ATP5MGL	3	1	9	0	4	7
ATP5MPL	1610	2023	2449	1976	1617	4150
ATP5PB	3792	4674	6405	3534	3892	6014
ATP5PD	1908	2365	3311	2401	2049	4436
ATP5PF	1006	1025	1468	1080	1013	1637
ATP5PO	1365	1869	2697	1473	1568	2672
ATP6AP1	5222	4941	5291	6226	4847	5090
ATP6AP1L	104	121	88	88	95	70
ATP6AP2	5025	5134	6319	4375	5078	5030
ATP6V0A1	1973	1775	1787	1751	1738	1282
ATP6V0A2	1555	1420	1489	1460	1512	914
ATP6V0A4	194	151	214	194	134	132
ATP6V0B	3146	3415	3921	4157	3037	6018
ATP6V0C	3330	3243	3912	4372	3272	4748
ATP6V0CP3	2	2	0	0	3	0
ATP6V0D1	1341	1334	1677	1589	1383	1949
ATP6V0D2	26	23	35	38	26	14
ATP6V0E1	2120	2613	3139	2220	2123	3146
ATP6V0E2	938	1042	1106	1021	834	1182
ATP6V0E2-AS1	191	202	203	180	164	171
ATP6V1A	1500	1503	1675	1072	1465	1122
ATP6V1B1	9	13	18	14	17	11
ATP6V1B1-AS1	30	48	57	53	54	40
ATP6V1B2	2543	2531	2974	2708	2574	2202
ATP6V1C1	1866	2071	2324	1782	2019	1703
ATP6V1C2	5675	6270	7998	5716	5416	9255
ATP6V1D	1476	1676	2422	1486	1566	2281
ATP6V1E1	3128	3531	4773	3273	3297	4839
ATP6V1E2	71	100	79	82	63	57
ATP6V1F	2600	2707	2739	3231	2057	3581
ATP6V1FNB	447	518	545	334	273	446
ATP6V1G1	1851	2063	2635	1968	1912	2877
ATP6V1G2	10	16	15	17	11	10
ATP6V1G2-DDX39B	101	101	93	81	80	104
ATP6V1G3	4	5	12	7	4	10
ATP6V1H	1155	1185	1463	1170	1218	1424
ATP7A	589	572	496	457	613	201
ATP7B	145	132	103	166	132	58
ATP8A1	30	26	25	18	19	21
ATP8A2	232	189	213	200	204	140
ATP8B1	2708	2460	2422	2449	2655	1278
ATP8B2	3061	2664	2603	2957	2686	1505
ATP8B3	53	56	41	69	60	31
ATP8B4	19	16	12	23	15	13
ATP8B5P	14	13	35	11	23	12
ATP9A	289	258	193	247	307	75
ATP9B	345	330	301	263	288	132
ATPAF1	1302	1545	1784	1434	1297	1645
ATPAF2	466	386	453	530	408	489
ATPSCKMT	268	303	383	234	295	321
ATR	827	878	790	746	788	514
ATRAID	1935	2320	2787	2198	1833	3112
ATRIP	261	257	291	282	242	313
ATRIP-TREX1	261	256	289	281	244	306
ATRN	4320	3930	3476	4099	4298	1862
ATRNL1	326	317	331	313	338	210
ATRX	1655	1520	1279	1372	1775	692
ATXN1	1842	1739	1435	1792	1971	722
ATXN1-AS1	146	182	168	111	171	86
ATXN10	3685	3974	5285	3515	3716	4652
ATXN1L	704	572	483	747	742	264
ATXN2	1644	1348	1177	1566	1627	496
ATXN2-AS	12	7	14	14	17	10
ATXN2L	5208	4196	3577	5796	4940	2423
ATXN3	670	723	815	596	617	513
ATXN3L	0	0	0	0	0	0
ATXN7	575	539	537	624	705	302
ATXN7L1	219	185	173	204	203	104
ATXN7L2	334	300	371	290	255	362
ATXN7L3	2289	2329	2320	2558	2204	1838
ATXN7L3B	1922	1831	1824	1959	1833	1081
ATXN8OS	0	0	0	0	0	0
AUH	425	373	481	427	381	458
AUNIP	254	246	295	241	237	192
AUP1	1846	1872	1972	2293	1807	2107
AURKA	408	394	614	478	479	441
AURKAIP1	3780	4126	5259	5274	3321	9430
AURKAP1	13	17	32	15	17	26
AURKB	209	169	301	233	177	316
AURKC	7	6	8	3	10	9
AUTS2	0	0	0	0	0	0
AVEN	555	557	628	514	427	659
AVIL	80	132	79	78	99	60
AVL9	1588	1449	1424	1509	1552	894
AVP	0	0	0	0	1	0
AVPI1	632	685	823	805	621	948
AVPR1A	936	945	1044	829	991	527
AVPR1B	0	0	0	0	0	0
AVPR2	6	0	3	5	6	7
AWAT1	0	0	0	0	0	0
AWAT2	5	7	5	4	6	4
AXDND1	61	83	93	58	54	70
AXIN1	1525	1500	1421	1812	1269	1329
AXIN2	58	54	43	52	35	37
AXL	20387	18838	20082	22789	19575	12584
AZGP1	25	28	21	18	28	31
AZGP1P1	0	0	0	0	0	0
AZI2	1458	1515	2059	1389	1631	1565
AZIN1	2775	2586	3297	2811	3186	2525
AZIN1-AS1	86	82	110	78	55	135
AZIN2	362	332	393	372	289	503
AZU1	1	1	0	1	0	5
B2M	12900	15348	19115	11576	11837	17805
B3GALNT1	454	508	569	412	526	469
B3GALNT2	905	930	1006	889	1048	726
B3GALT1	1	1	3	0	0	0
B3GALT1-AS1	0	0	0	0	0	0
B3GALT2	0	0	0	0	1	0
B3GALT4	0	0	0	0	0	0
B3GALT5	345	263	212	230	246	89
B3GALT5-AS1	5	1	5	1	1	0
B3GALT6	2577	2627	2952	3112	2359	3620
B3GAT1	0	0	0	0	0	0
B3GAT2	459	540	620	407	475	451
B3GAT3	1705	1796	2158	2166	1523	3239
B3GLCT	394	412	498	391	387	260
B3GNT10	474	553	624	395	448	567
B3GNT2	364	414	494	395	386	389
B3GNT3	3	5	1	1	3	0
B3GNT4	449	467	587	479	410	667
B3GNT5	1	0	0	1	0	0
B3GNT6	0	0	0	0	0	0
B3GNT7	13	17	12	17	10	10
B3GNT8	22	20	15	17	19	18
B3GNT9	1290	1184	1107	1431	1152	644
B3GNTL1	235	250	305	303	272	425
B4GALNT1	218	212	233	268	228	172
B4GALNT2	0	0	2	1	3	0
B4GALNT3	1	0	0	0	0	1
B4GALNT4	2	0	1	0	1	0
B4GALT1	5186	4913	5234	5159	5300	3698
B4GALT1-AS1	336	258	207	402	315	75
B4GALT2	3813	4007	4199	4905	3579	4125
B4GALT3	998	1036	1144	1061	1012	1252
B4GALT4	736	832	1073	828	777	879
B4GALT4-AS1	68	73	75	62	66	60
B4GALT5	1961	1672	1727	2098	1973	888
B4GALT6	0	0	0	0	0	0
B4GALT7	1363	1352	1586	1681	1117	1693
B4GAT1	1240	1379	1430	1587	1337	1468
B9D1	819	829	1118	1089	814	1334
B9D2	75	109	117	110	79	171
BAALC	0	3	0	0	0	0
BAALC-AS1	4	5	1	4	11	2
BAALC-AS2	0	0	1	2	0	0
BAAT	4	7	3	5	5	2
BABAM1	3096	3228	3889	3791	2866	5082
BABAM2	770	789	932	747	725	720
BABAM2-AS1	4	2	8	8	6	11
BACE1	2116	1950	1703	1926	1958	956
BACE1-AS	91	82	73	92	86	27
BACE2	2	4	0	1	4	0
BACH1	1289	1306	1514	1184	1431	878
BACH1-IT2	0	0	0	1	0	0
BACH1-IT3	0	0	0	0	0	0
BACH2	238	162	146	209	217	72
BAD	1496	1729	2022	2037	1430	4032
BAG1	3100	3317	4106	3961	3012	6314
BAG2	1623	1828	2302	1597	1689	1707
BAG3	2079	2001	2175	2684	2196	2001
BAG4	521	565	616	486	592	450
BAG5	1077	1090	1081	976	1135	663
BAG6	321	310	322	351	255	345
BAGE	19	16	14	17	20	8
BAGE2	46	45	37	40	49	18
BAGE3	46	45	37	40	49	18
BAGE4	43	41	34	37	45	16
BAGE5	43	41	34	37	45	16
BAHCC1	712	746	454	922	689	327
BAHD1	916	879	701	1078	844	746
BAIAP2	812	773	874	941	701	947
BAIAP2-DT	516	533	374	763	573	412
BAIAP2L1	467	471	481	462	456	390
BAIAP2L2	6	6	17	9	7	12
BAIAP3	132	139	169	182	89	341
BAK1	606	639	641	741	555	742
BAMBI	318	340	362	416	332	482
BANCR	0	0	0	0	0	0
BANF1	4607	4848	5511	5017	3709	7219
BANF2	0	0	0	0	0	0
BANK1	6	6	4	4	4	2
BANP	394	429	467	484	385	581
BAP1	2715	2649	2310	2678	2334	1951
BARD1	67	98	116	90	89	64
BARHL1	2	6	5	0	1	4
BARHL2	0	0	0	0	0	0
BARX1	6	11	21	9	6	15
BARX1-DT	0	0	0	0	0	0
BARX2	0	0	0	0	0	0
BASP1	3130	2809	3089	3536	2871	2427
BASP1-AS1	0	2	5	0	4	1
BASP1P1	0	0	0	0	0	0
BATF	0	0	0	0	0	0
BATF2	48	28	45	92	48	31
BATF3	161	186	218	207	124	353
BAX	2071	2166	2477	2839	1908	4115
BAZ1A	1746	1628	1860	1294	1687	1108
BAZ1B	1608	1411	1315	1601	1605	662
BAZ2A	3146	2626	2024	3389	3253	938
BAZ2B	134	133	113	139	164	83
BBC3	945	985	1097	1434	881	1738
BBIP1	641	660	804	566	572	870
BBOF1	202	214	228	180	208	167
BBOX1	0	0	0	0	0	0
BBOX1-AS1	4	3	0	2	0	6
BBS1	652	617	544	651	632	487
BBS10	644	640	650	497	678	374
BBS12	142	134	171	131	178	103
BBS2	737	784	872	699	696	714
BBS4	310	328	399	394	322	288
BBS5	165	205	248	182	165	263
BBS7	511	514	606	459	467	463
BBS9	344	313	347	341	316	202
BBX	2345	1970	1631	1945	2466	736
BCAM	956	959	868	1128	820	1031
BCAN	56	61	78	46	42	42
BCAP29	582	562	717	470	558	538
BCAP31	8971	9390	10754	10230	8613	12713
BCAR1	2412	2546	2555	3035	2295	2559
BCAR3	1963	1819	2114	2357	1926	1966
BCAR3-AS1	64	62	61	79	68	36
BCAR4	0	0	0	0	0	0
BCAS1	0	3	4	3	1	0
BCAS2	1003	1185	1595	1029	1175	1420
BCAS3	485	529	441	527	521	305
BCAS4	496	482	562	553	416	575
BCAT1	3588	3584	4067	2918	3652	2822
BCAT2	1526	1709	1972	1941	1465	2669
BCCIP	1005	1161	1669	919	1080	1470
BCDIN3D	207	227	285	234	206	272
BCDIN3D-AS1	176	186	175	161	160	168
BCHE	3300	3670	4213	3334	4155	3627
BCKDHA	1390	1344	1342	1983	1407	1252
BCKDHB	728	873	832	672	645	595
BCKDK	1747	1887	2008	2087	1666	1842
BCL10	532	641	879	553	632	748
BCL11A	0	0	0	0	0	0
BCL11B	0	0	0	0	0	0
BCL2	12	15	13	13	23	14
BCL2A1	0	0	0	0	0	0
BCL2L1	2366	2470	2617	2707	2177	2674
BCL2L10	0	1	0	0	0	0
BCL2L11	323	232	256	322	366	171
BCL2L12	630	641	834	708	511	1026
BCL2L13	3502	3274	3594	3175	3261	2406
BCL2L14	1	0	5	0	3	0
BCL2L15	3	0	2	0	1	1
BCL2L2	1234	1289	1408	1446	1280	1021
BCL2L2-PABPN1	2211	2198	2080	2333	1879	2059
BCL3	187	210	188	219	201	206
BCL6	389	381	328	536	515	264
BCL6B	1	3	0	1	2	0
BCL7A	545	500	537	591	494	377
BCL7B	983	1024	1305	1168	922	1328
BCL7C	729	731	840	927	621	1556
BCL9	544	446	299	488	509	163
BCL9L	3257	2549	1830	3719	3102	1120
BCLAF1	2517	2486	2953	2036	2777	1659
BCLAF3	434	450	496	356	454	275
BCO1	0	0	0	0	0	0
BCO2	11	8	5	3	9	8
BCOR	804	745	657	1002	886	354
BCORL1	615	559	394	692	657	221
BCORP1	0	0	0	0	0	0
BCR	1333	1140	1136	1562	1120	800
BCRP2	38	41	55	47	41	75
BCRP3	1	5	1	2	2	3
BCS1L	661	716	849	808	573	912
BCYRN1	0	0	0	6	0	16
BDH1	0	0	0	0	4	0
BDH2	210	315	383	165	257	312
BDKRB1	0	0	0	3	1	0
BDKRB2	4	4	11	8	12	10
BDNF	784	886	950	942	807	917
BDNF-AS	183	183	175	209	170	159
BDP1	912	866	706	743	888	343
BEAN1	0	0	3	0	2	0
BEAN1-AS1	0	0	1	0	0	0
BECN1	2539	2770	3385	2722	2705	2926
BECN2	0	0	0	0	0	0
BEGAIN	1	3	4	2	0	2
BEND2	0	0	0	0	0	0
BEND3	212	174	167	222	213	89
BEND3P3	188	173	108	187	167	30
BEND4	0	1	0	0	2	1
BEND5	0	0	0	0	1	0
BEND6	322	322	397	306	348	256
BEND7	0	0	1	0	0	0
BEST1	33474	40029	49488	31916	28697	63438
BEST2	0	1	0	0	0	0
BEST3	5	10	9	12	10	5
BEST4	0	5	1	7	1	8
BET1	390	397	632	309	380	662
BET1L	2028	2038	2083	2346	1839	1653
BEX1	0	0	0	0	0	0
BEX2	1	0	0	0	0	0
BEX3	4670	5230	6486	5269	3925	9264
BEX4	2	7	0	3	3	4
BEX5	0	0	0	0	0	0
BFAR	1521	1567	1830	1666	1470	1185
BFSP1	53	61	58	48	55	58
BFSP2	0	0	0	0	0	0
BFSP2-AS1	0	0	0	0	0	1
BGLAP	20	20	11	21	11	22
BGLT3	1	0	0	1	0	0
BGN	3656	3469	3228	4113	3583	2894
BHLHA15	0	5	0	0	0	0
BHLHA9	0	0	0	3	2	0
BHLHB9	184	180	199	173	173	94
BHLHE22	0	0	0	0	0	0
BHLHE23	0	0	0	0	0	0
BHLHE40	502	456	462	750	728	559
BHLHE40-AS1	18	17	11	37	26	13
BHLHE41	730	715	653	656	636	529
BHMG1	3	0	0	0	0	1
BHMT	9	13	5	15	8	11
BHMT2	548	579	543	539	482	525
BICC1	1309	1192	1410	1143	1387	812
BICD1	311	300	260	368	347	172
BICD2	1422	1259	1296	1468	1369	789
BICDL1	11	11	15	21	12	11
BICDL2	18	19	19	21	15	39
BICRA	675	563	562	842	641	540
BICRAL	567	565	383	472	572	191
BID	2103	2116	2676	2505	2007	3055
BIK	2	0	0	1	2	1
BIN1	1594	1759	2125	2424	1649	3026
BIN2	0	0	0	0	0	0
BIN3	527	430	457	498	400	620
BIN3-IT1	4	0	0	2	1	0
BIRC2	913	1142	1382	802	977	881
BIRC3	89	116	89	63	70	52
BIRC5	487	530	672	586	478	726
BIRC6	1695	1488	1088	1443	1748	559
BIRC6-AS2	0	0	0	0	0	0
BIRC7	15	15	15	28	19	29
BIRC8	0	0	0	0	0	0
BISPR	284	284	260	199	215	209
BIVM	741	784	938	685	743	649
BIVM-ERCC5	662	666	788	657	716	543
BLACAT1	0	0	0	3	0	0
BLACE	0	0	1	1	0	1
BLCAP	2097	2064	2254	2154	1958	1869
BLID	0	0	0	1	0	0
BLK	10	17	1	2	7	4
BLM	28	34	41	37	28	53
BLMH	1532	1545	1862	1647	1524	1834
BLNK	0	0	0	1	0	1
BLOC1S1	696	737	822	805	498	1277
BLOC1S1-RDH5	536	583	613	640	363	902
BLOC1S2	473	584	779	420	501	847
BLOC1S3	400	314	293	389	324	288
BLOC1S4	616	747	726	840	536	942
BLOC1S5	232	250	306	200	219	243
BLOC1S5-TXNDC5	5116	5010	6342	5877	5661	5334
BLOC1S6	1126	1101	1538	851	1155	958
BLVRA	982	1114	1532	1070	938	1740
BLVRB	1910	1968	2398	2551	1619	3820
BLZF1	858	962	1097	762	996	639
BMERB1	435	504	472	504	368	365
BMF	528	451	458	566	558	315
BMI1	916	941	1226	740	892	779
BMP1	2952	2783	2726	3529	2891	2352
BMP10	0	1	0	0	0	0
BMP15	0	0	0	0	0	0
BMP2	0	0	0	0	0	0
BMP2K	512	438	448	481	535	227
BMP3	0	0	0	0	0	0
BMP4	905	895	921	1096	877	741
BMP5	0	0	0	3	0	0
BMP6	245	270	387	256	274	450
BMP7	2	3	1	2	1	2
BMP7-AS1	0	0	0	0	0	0
BMP8A	13	17	8	13	10	14
BMP8B	8	10	5	3	7	9
BMPER	58	69	93	80	47	43
BMPR1A	504	492	582	478	531	305
BMPR1B	0	0	3	0	1	0
BMPR1B-DT	0	0	0	0	0	0
BMPR2	1154	1102	907	1006	1234	507
BMS1	2505	2290	2707	2530	2487	1801
BMS1P1	23	20	12	18	23	9
BMS1P14	41	45	48	44	51	56
BMS1P17	56	49	48	40	65	19
BMS1P18	56	49	48	40	65	19
BMS1P2	16	16	7	14	17	8
BMS1P2-AGAP9	27	29	17	27	34	12
BMS1P20	678	640	711	691	646	626
BMS1P21	12	4	7	9	10	2
BMS1P22	572	600	528	583	476	396
BMS1P4	48	27	40	40	39	11
BMS1P4-AGAP5	87	80	88	73	67	30
BMT2	400	418	548	267	406	355
BMX	2	0	0	1	0	2
BNC1	0	0	3	3	0	1
BNC2	547	495	461	517	570	242
BNC2-AS1	16	17	21	28	17	44
BNIP1	257	308	348	346	295	467
BNIP2	978	1142	1359	853	1184	896
BNIP3	1620	1705	2459	2125	2242	2695
BNIP3L	4064	4265	5286	3750	4510	3699
BNIP5	0	0	0	0	0	0
BNIPL	3	7	5	10	2	12
BOC	274	333	277	418	330	220
BOD1	1895	1906	2392	2082	1670	2763
BOD1L1	2026	1642	1421	1744	2135	555
BOD1L2	0	0	0	1	0	0
BOK	2052	2124	2219	2325	1806	2281
BOK-AS1	91	109	94	145	86	116
BOLA1	266	295	329	358	218	484
BOLA2	202	215	279	209	160	401
BOLA2-SMG1P6	32	38	41	18	25	28
BOLA2B	202	215	279	208	158	400
BOLA3	310	329	468	402	285	537
BOLA3-AS1	130	139	166	156	146	117
BOLL	0	0	0	0	0	0
BOP1	482	447	509	634	420	612
BORA	128	160	160	110	138	96
BORCS5	327	280	391	340	273	240
BORCS6	748	681	688	832	504	1113
BORCS7	221	294	350	213	193	341
BORCS7-ASMT	37	47	52	52	38	52
BORCS8	380	420	513	468	333	534
BORCS8-MEF2B	215	250	258	301	192	307
BPESC1	0	0	0	0	2	0
BPGM	231	232	333	247	201	237
BPHL	540	608	580	572	538	707
BPI	0	0	0	0	0	1
BPIFA1	0	0	0	0	0	0
BPIFA2	0	0	0	0	0	2
BPIFA3	0	0	0	0	0	0
BPIFA4P	0	0	0	0	0	0
BPIFB1	0	0	0	0	0	0
BPIFB2	0	0	0	0	0	0
BPIFB3	0	0	0	0	0	0
BPIFB4	0	0	0	0	0	0
BPIFB6	0	0	0	0	0	0
BPIFC	0	0	0	1	0	0
BPNT1	592	722	887	563	531	864
BPTF	1976	1534	1232	1871	2008	612
BPY2	0	0	0	0	0	0
BPY2B	0	0	0	0	0	0
BPY2C	0	0	0	0	0	0
BRAF	748	739	609	737	798	422
BRAP	866	836	913	805	757	706
BRAT1	1127	1275	1457	1363	1087	1752
BRCA1	278	233	307	234	248	106
BRCA2	54	35	42	49	41	29
BRCC3	571	522	615	537	656	428
BRD1	1223	1256	1211	1204	1341	967
BRD2	294	257	223	264	240	185
BRD3	1279	1117	915	1364	1114	582
BRD3OS	1168	1157	1261	1359	1213	940
BRD4	4282	3298	2763	4633	3875	1617
BRD7	1016	1031	1209	947	980	974
BRD7P3	0	0	1	1	2	0
BRD8	884	914	976	976	903	643
BRD9	2122	2177	2229	2208	1856	1884
BRDT	0	0	0	0	0	0
BRDTP1	0	0	0	0	0	0
BRF1	1710	1834	1824	2055	1515	1999
BRF2	499	528	601	587	505	644
BRI3	3603	3730	4451	4440	3427	5683
BRI3BP	494	564	571	605	609	427
BRICD5	63	90	105	84	58	158
BRINP1	0	0	0	0	0	0
BRINP2	0	0	0	0	0	0
BRINP3	446	509	477	499	561	317
BRIP1	96	84	71	64	104	40
BRIX1	985	1113	1652	844	951	1371
BRK1	3881	4391	4959	4399	3724	4719
BRMS1	1127	1172	1397	1477	1020	1872
BRMS1L	450	467	568	384	435	441
BROX	1463	1561	1782	1326	1618	1319
BRPF1	903	823	822	1134	897	624
BRPF3	1568	1334	1069	1693	1520	495
BRS3	0	0	0	0	0	0
BRSK1	321	308	311	436	330	362
BRSK2	12	15	10	28	17	16
BRWD1	819	970	934	777	1026	548
BRWD1-AS1	1	0	0	1	0	0
BRWD1-AS2	11	12	8	7	4	8
BRWD3	575	482	462	478	555	205
BSCL2	933	913	1066	1054	857	1026
BSDC1	1604	1481	1519	1907	1715	1101
BSG	24395	25299	26568	29242	20994	31859
BSN	66	64	50	82	66	18
BSN-DT	5	2	0	5	5	0
BSND	0	0	0	0	0	0
BSPH1	0	0	0	0	0	0
BSPRY	0	0	0	0	0	0
BST1	6	8	3	4	3	8
BST2	2858	3238	3773	3422	2749	5742
BSX	0	0	0	0	0	0
BTAF1	1265	1070	1113	1001	1268	422
BTBD1	2587	2744	3255	2378	2721	2480
BTBD10	717	740	957	617	665	606
BTBD11	5	8	4	5	5	1
BTBD16	3	8	2	0	0	3
BTBD17	0	0	0	0	0	3
BTBD18	3	0	1	0	3	0
BTBD19	476	445	313	573	487	216
BTBD2	4968	4999	5213	5543	4444	4804
BTBD3	1823	1639	1878	1625	1740	1247
BTBD6	1387	1332	1601	1615	1301	1647
BTBD7	1615	1458	1311	1384	1566	626
BTBD8	156	119	162	112	122	53
BTBD9	920	821	700	837	810	349
BTBD9-AS1	0	0	0	0	0	1
BTC	0	0	0	0	0	0
BTD	798	800	677	901	858	543
BTF3	13116	15595	20964	13709	13489	24090
BTF3L4	1703	1836	2320	1308	1875	1490
BTF3P11	0	0	1	0	0	0
BTG1	4611	4784	6042	4723	5095	5314
BTG2	43	52	51	46	43	45
BTG3	250	285	394	223	291	346
BTG3-AS1	33	44	38	46	36	38
BTG4	15	3	4	4	3	1
BTK	0	0	0	1	0	1
BTLA	0	0	2	0	0	1
BTN1A1	5	4	2	2	1	2
BTN2A1	660	668	686	827	723	631
BTN2A2	450	513	481	502	458	371
BTN2A3P	49	59	35	72	59	23
BTN3A1	461	443	456	490	494	198
BTN3A2	511	450	501	506	514	385
BTN3A3	371	320	365	328	309	225
BTNL10	0	0	0	0	0	0
BTNL2	0	0	0	0	0	0
BTNL3	0	0	1	0	0	0
BTNL8	28	32	33	24	41	33
BTNL9	0	2	3	2	2	3
BTRC	593	558	516	582	589	353
BUB1	346	311	447	315	378	245
BUB1B	196	197	239	185	221	130
BUB1B-PAK6	12	13	18	15	15	9
BUB3	3946	4288	5454	3726	4116	4654
BUD13	351	368	461	377	344	377
BUD23	1168	1150	1497	1433	1075	2106
BUD31	1675	1803	2519	1801	1704	3321
BVES	163	172	137	130	149	79
BVES-AS1	4	2	7	3	11	5
BYSL	1030	1086	1158	1272	965	1428
BZW1	1779	2036	2655	1742	2143	1954
BZW1-AS1	4	12	5	56	13	17
BZW2	1333	1425	1922	1352	1437	1528
C10orf105	28	30	24	21	25	11
C10orf120	0	0	0	0	0	0
C10orf126	1	0	0	0	1	1
[truncated: 27,258 more rows]
