# Supplementary material for: Identification and characterization of endogenous retroviruses upon SARS-CoV-2 infection
Source: Front Immunol. 2024 Apr 5;15:1294020. doi: 10.3389/fimmu.2024.1294020 (PMC11026653; doi:10.3389/fimmu.2024.1294020)
Supplement: Supplementary Table 14 — Differential expression analysis of coding genes and transposable elements of two independent datasets for validation (GSE206263 and CRA002390). [file DataSheet_3.zip]

Archive with 4 entries (3 files):
- supplementaryTable3/
- __MACOSX/._supplementaryTable3
- supplementaryTable3/TableS14.xlsx
- __MACOSX/supplementaryTable3/._TableS14.xlsx
