# Supplementary material for: Identification and characterization of endogenous retroviruses upon SARS-CoV-2 infection
Source: Front Immunol. 2024 Apr 5;15:1294020. doi: 10.3389/fimmu.2024.1294020 (PMC11026653; doi:10.3389/fimmu.2024.1294020)
Supplement: Supplementary Table 14 — Differential expression analysis of coding genes and transposable elements of two independent datasets for validation (GSE206263 and CRA002390). [file DataSheet_3.zip › supplementaryTable3/TableS14.xlsx]

## Sheet: MildvsHealth_GSE206263
	baseMean	log2FoldChange	lfcSE	stat	pvalue	padj
A1BG	46.5541	0.51935	0.455555	1.14004	0.25427	0.617295
A1BG-AS1	32.4044	-0.0414086	0.353649	-0.11709	0.906789	0.965324
A1CF	5.38628	-0.279405	0.71192	-0.392467	0.694713	0.883052
A2M	2510.01	-0.83612	0.35621	-2.34727	0.0189118	0.238332
A2M-AS1	652.684	-0.828912	0.365024	-2.27084	0.0231565	0.257927
A2ML1	5.16683	0.160065	0.9801	0.163314	0.870271	0.951135
A2MP1	221.139	-1.05618	0.255273	-4.13746	3.51165e-05	0.004562
A3GALT2	5.00819	1.34544	0.975175	1.37969	0.167682	0.53303
A4GALT	0.984373	1.98248	2.56093	0.774125	0.438857	0.755202
A4GNT	3.1003	4.76084	2.16113	2.20294	0.0275987	0.27771
AAAS	241.322	0.94046	0.370914	2.53552	0.0112281	0.183829
AACS	119.336	0.536945	0.294816	1.82129	0.0685634	0.390901
AACSP1	1.05138	1.36965	2.44814	0.559464	0.575845	0.836053
AADAC	0.183556	-1.5404	3.62939	-0.424425	0.671256	0.875964
AADACL2	1.17318	-0.128272	1.99478	-0.0643038	0.948728	0.981817
AADACL3	1.44849	2.59686	2.06904	1.25511	0.20944	0.570923
AADACL4	0.611251	-0.077096	2.40085	-0.032112	0.974383	0.989619
AADACP1	0.661305	-0.984038	2.63521	-0.37342	0.708836	0.887728
AADAT	0.442839	-0.989185	3.52211	-0.28085	0.778825	0.914218
AAGAB	507.48	-0.169413	0.189724	-0.892944	0.371887	0.708325
AAK1	4362.55	-0.401634	0.198251	-2.02588	0.0427766	0.332062
AAMDC	61.9048	0.0977515	0.287373	0.340155	0.733739	0.899568
AAMP	425.309	0.513838	0.302851	1.69667	0.0897596	0.427412
AANAT	11.5248	0.591038	0.608006	0.972093	0.331004	0.678802
AAR2	319.851	0.104688	0.324986	0.322129	0.747355	0.905414
AARD	1.07549	0.703757	2.07479	0.339195	0.734463	0.899568
AARS1	303.424	0.477099	0.247644	1.92655	0.0540352	0.356485
AARS2	261.104	0.162444	0.262256	0.619411	0.535646	0.812005
AARSD1	79.7261	0.539367	0.377064	1.43044	0.152591	0.516389
AASDH	278.496	-0.10977	0.230547	-0.47613	0.633982	0.86226
AASDHPPT	477.52	-0.0108047	0.258581	-0.0417846	0.96667	0.988432
AASS	101.187	0.69163	0.347322	1.99132	0.0464456	0.34166
AATBC	251.568	0.892113	0.403929	2.20859	0.0272034	0.276086
AATF	673.25	0.0913959	0.156637	0.583488	0.559565	0.826316
AATK	66.0751	-0.0223709	0.367124	-0.0609357	0.95141	0.982561
ABALON	109.208	0.409501	0.338893	1.20835	0.226913	0.589098
ABAT	199.972	0.848107	0.232365	3.64989	0.000262356	0.0214754
ABCA1	550.435	-1.06292	0.327759	-3.24298	0.00118285	0.05581
ABCA10	79.4277	0.29257	0.270179	1.08287	0.278864	0.639412
ABCA11P	87.7343	0.401972	0.256281	1.56848	0.116769	0.469344
ABCA12	10.0032	1.38688	0.772084	1.79629	0.0724489	0.396019
ABCA13	24.2412	-0.357721	0.659606	-0.542325	0.587594	0.841071
ABCA17P	3.5599	2.59866	1.33146	1.95173	0.0509705	0.351265
ABCA2	1400.79	0.169503	0.31516	0.53783	0.590694	0.841519
ABCA3	98.2546	0.459013	0.25719	1.78473	0.0743059	0.398766
ABCA4	5.94894	2.2036	1.54472	1.42653	0.153715	0.517528
ABCA5	774.809	-0.306588	0.335444	-0.913975	0.36073	0.702426
ABCA6	29.5516	0.563594	0.369764	1.5242	0.127458	0.483592
ABCA7	962.479	0.437647	0.372592	1.1746	0.240155	0.603089
ABCA8	2.36212	0.917704	1.65912	0.553127	0.580176	0.838699
ABCA9	11.8641	0.664635	0.635427	1.04597	0.295576	0.653028
ABCA9-AS1	0.545449	2.31526	3.33058	0.695152	0.48696	0.785304
ABCB1	513.495	-0.0135445	0.298119	-0.0454331	0.963762	0.987473
ABCB10	475.152	-0.401306	0.283918	-1.41346	0.157521	0.522438
ABCB11	4.42337	1.50528	1.47347	1.02159	0.306976	0.661792
ABCB4	91.3056	1.26852	0.506912	2.50246	0.0123335	0.192846
ABCB5	2.83723	0.938554	1.47273	0.637289	0.523937	0.804956
ABCB6	45.8709	-0.0407569	0.425775	-0.0957239	0.92374	0.972256
ABCB7	548.517	-0.256575	0.22445	-1.14313	0.252986	0.616136
ABCB8	189.574	0.358017	0.286569	1.24932	0.211547	0.573283
ABCB9	14.2847	-0.344808	0.568599	-0.606417	0.544238	0.817719
ABCC1	1430.86	0.02842	0.281689	0.100891	0.919637	0.970647
ABCC10	399.968	0.421244	0.327069	1.28794	0.197767	0.561356
ABCC11	28.1646	0.26995	0.448431	0.601987	0.547183	0.81963
ABCC12	5.21911	1.36	1.05496	1.28915	0.197347	0.560926
ABCC13	0.801925	-1.65732	3.00294	-0.551898	0.581018	0.839233
ABCC2	75.2996	0.551442	0.291803	1.88978	0.0587879	0.368861
ABCC3	229.889	0.864457	0.522941	1.65307	0.0983173	0.442518
ABCC4	307.011	-0.303271	0.302371	-1.00298	0.315871	0.66829
ABCC5	461.732	0.150361	0.150803	0.997066	0.318733	0.670828
ABCC5-AS1	2.27829	2.34261	1.40183	1.67111	0.0947007	0.436509
ABCC6	52.2112	0.633551	0.409816	1.54594	0.122119	0.476477
ABCC6P1	2.43047	1.61508	1.5683	1.02983	0.30309	0.659575
ABCC6P2	0.251806	1.22381	3.64483	0.335766	0.737047	0.899568
ABCC8	1.01652	3.13752	2.45058	1.28032	0.200434	0.564059
ABCC9	2.96032	1.91438	1.51026	1.26759	0.204946	0.566855
ABCD1	211.323	0.649499	0.369604	1.75728	0.0788698	0.407086
ABCD2	470.28	-0.318736	0.269489	-1.18274	0.236911	0.599221
ABCD3	473.58	-0.0402238	0.253464	-0.158696	0.873908	0.952839
ABCD4	331.908	0.285167	0.25579	1.11485	0.264917	0.626599
ABCE1	1127.34	-0.667251	0.3565	-1.87167	0.0612521	0.376061
ABCF1	34.3697	0.355578	0.340505	1.04427	0.296362	0.653875
ABCF2	315.92	0.102845	0.158123	0.650414	0.515425	0.799487
ABCF3	515.889	-0.0996146	0.215934	-0.46132	0.644569	0.867621
ABCG1	150.172	-0.331589	0.277961	-1.19293	0.232895	0.595476
ABCG2	16.2368	-0.504945	0.465145	-1.08557	0.277671	0.637975
ABCG4	1.05314	3.24532	2.83904	1.1431	0.252995	0.616136
ABCG5	0.761796	1.65882	3.16674	0.523825	0.6004	0.846658
ABCG8	19.602	-0.399524	0.556602	-0.717791	0.472886	0.777255
ABHD1	16.2441	-0.111502	0.455593	-0.244741	0.806657	0.923105
ABHD10	362.639	0.00951745	0.258638	0.0367984	0.970646	0.989619
ABHD11	72.8788	0.64536	0.380414	1.69647	0.0897972	0.427412
ABHD11-AS1	2.84119	-0.401517	1.26427	-0.317588	0.750797	0.906414
ABHD12	234.571	0.232585	0.25916	0.897459	0.369474	0.706429
ABHD12B	14.8899	1.23787	0.636688	1.94423	0.0518682	0.351857
ABHD13	1131.2	-0.464239	0.314049	-1.47824	0.139345	0.499461
ABHD14A	76.221	0.156707	0.314783	0.497827	0.618606	0.855206
ABHD14A-ACY1	37.5081	0.497798	0.504369	0.986972	0.323656	0.672929
ABHD14B	357.767	0.0843007	0.214691	0.392661	0.69457	0.883052
ABHD15	280.785	0.388482	0.194452	1.99783	0.0457353	0.339186
ABHD16A	15.123	0.381588	0.772186	0.494166	0.621189	0.856769
ABHD16B	56.3962	0.667371	0.500567	1.33323	0.182457	0.546847
ABHD17A	628.261	-0.0416309	0.187062	-0.222552	0.823884	0.931971
ABHD17B	444.133	-0.839065	0.328591	-2.55352	0.010664	0.177866
ABHD17C	48.1087	-0.450783	0.491788	-0.916621	0.359341	0.701804
ABHD18	486.346	-0.226829	0.269855	-0.84056	0.400594	0.72878
ABHD2	2610.14	0.0985133	0.144451	0.681984	0.495249	0.78887
ABHD3	474.966	-0.142191	0.22869	-0.621762	0.534098	0.811148
ABHD4	217.549	0.530405	0.248822	2.13166	0.0330344	0.298588
ABHD5	509.795	-0.583732	0.222018	-2.62921	0.0085584	0.158382
ABHD6	99.1354	0.255846	0.224944	1.13738	0.255381	0.617816
ABHD8	97.4356	0.568689	0.401672	1.4158	0.156833	0.521618
ABI1	2055.83	-0.398293	0.250252	-1.59157	0.111482	0.462829
ABI2	551.277	-0.196825	0.184779	-1.06519	0.286789	0.645548
ABI3	356.148	0.774133	0.382286	2.02501	0.0428663	0.332062
ABI3BP	51.2868	-0.633121	0.320547	-1.97513	0.0482537	0.3453
ABITRAM	150.218	-0.403875	0.259446	-1.55668	0.119546	0.473902
ABL1	531.324	-0.248884	0.163235	-1.5247	0.127334	0.483281
ABL2	601.975	-0.446791	0.22184	-2.01402	0.0440073	0.33547
ABLIM1	3148.65	-0.234475	0.220042	-1.06559	0.286608	0.645442
ABLIM2	19.7967	0.773956	0.613563	1.26141	0.20716	0.569013
ABLIM3	58.1714	0.853731	0.813703	1.04919	0.29409	0.651896
ABO	27.4997	0.848858	0.360078	2.35743	0.0184021	0.23489
ABR	1463.69	0.372624	0.24259	1.53602	0.124533	0.479571
ABRA	23.5989	0.105865	0.580128	0.182485	0.855202	0.945155
ABRACL	386.907	0.0313367	0.284112	0.110297	0.912174	0.966946
ABRAXAS1	404.428	-0.234973	0.347275	-0.676621	0.498647	0.790424
ABRAXAS2	251.819	-0.234341	0.194756	-1.20326	0.228877	0.590791
ABT1	463.318	-0.204169	0.202544	-1.00802	0.313445	0.666649
ABTB1	611.06	0.744926	0.359515	2.07203	0.0382625	0.318651
ABTB2	33.7207	-0.578648	0.439922	-1.31534	0.188395	0.553179
ACAA1	466.273	0.741027	0.401504	1.84563	0.0649462	0.384031
ACAA2	470.393	-0.150693	0.255533	-0.589721	0.555378	0.823838
ACACA	489.031	0.118396	0.182734	0.647914	0.517041	0.80031
ACACB	272.851	0.311697	0.278333	1.11987	0.262769	0.624903
ACAD10	283.283	0.354603	0.268698	1.31971	0.186933	0.551881
ACAD11	190.61	-0.236807	0.253733	-0.933289	0.350671	0.6946
ACAD8	233.757	0.144843	0.213423	0.678664	0.497351	0.789635
ACAD9	278.203	0.53641	0.305149	1.75786	0.0787713	0.407086
ACADL	1.39152	0.318736	1.76788	0.180293	0.856923	0.945858
ACADM	352.574	0.11761	0.26734	0.439925	0.659992	0.87423
ACADS	59.9095	0.0622892	0.400568	0.155502	0.876425	0.954145
ACADSB	517.649	0.0517661	0.245478	0.210879	0.832982	0.935881
ACADVL	1011.48	0.370264	0.281752	1.31415	0.188796	0.553476
ACAN	8.72521	-0.935364	0.612009	-1.52835	0.126425	0.482015
ACAP1	1321.31	0.0487266	0.305207	0.159651	0.873156	0.952773
ACAP2	4461.7	-0.501851	0.339675	-1.47745	0.139556	0.499684
ACAP3	347.872	0.317331	0.357325	0.888074	0.374501	0.710449
ACAT1	287.868	-0.117052	0.234837	-0.498438	0.618176	0.854833
ACAT2	239.347	-0.310938	0.230515	-1.34889	0.177373	0.542212
ACBD3	773.879	-0.559723	0.277141	-2.01963	0.0434216	0.333871
ACBD3-AS1	50.4905	-0.798932	0.407347	-1.96131	0.0498432	0.348458
ACBD4	92.1834	0.703034	0.370656	1.89673	0.0578642	0.36625
ACBD5	756.892	-0.581646	0.317052	-1.83454	0.0665735	0.386695
ACBD6	248.599	-0.172211	0.28463	-0.605035	0.545156	0.818298
ACBD7	8.17462	-0.252254	0.975287	-0.258646	0.795908	0.918115
ACBD7-DCLRE1CP1	1.57314	0.338404	1.37948	0.245313	0.806214	0.923028
ACCS	186.874	1.17462	0.248387	4.72896	2.25668e-06	0.000516899
ACCSL	0.784702	1.67481	2.02483	0.827134	0.408161	0.732449
ACD	128.929	0.173813	0.25179	0.690308	0.49	0.785676
ACE	60.1234	1.11037	0.606567	1.83059	0.0671623	0.388082
ACER1	7.59765	2.12419	0.955114	2.22402	0.026147	0.269436
ACER2	39.5393	0.417745	0.392605	1.06403	0.287313	0.645854
ACER3	793.524	-0.223243	0.228878	-0.975381	0.329372	0.677582
ACHE	5.88803	0.0882151	0.766743	0.115052	0.908404	0.965917
ACIN1	2517.5	-0.120595	0.127174	-0.948267	0.342994	0.688043
ACKR1	0.367112	-2.45818	3.5531	-0.691839	0.489038	0.785377
ACKR2	8.88272	1.02619	0.881032	1.16476	0.244115	0.606281
ACKR3	57.9873	0.916516	0.409821	2.23638	0.025327	0.26532
ACKR4	32.7955	-0.93121	0.78748	-1.18252	0.237	0.599258
ACLY	1332.01	0.253948	0.198471	1.27952	0.200715	0.564225
ACMSD	10.7662	-0.482319	0.503052	-0.958785	0.337667	0.68381
ACO1	325.175	0.475506	0.188328	2.52489	0.0115735	0.186568
ACO2	772.615	0.408346	0.275442	1.48251	0.138204	0.497938
ACOD1	1.41488	-0.313498	1.49375	-0.209873	0.833767	0.936308
ACOT1	4.91411	2.26508	1.24758	1.81558	0.0694347	0.39138
ACOT11	21.7115	0.598526	0.424311	1.41058	0.158368	0.5233
ACOT12	1.04147	-0.631423	1.83506	-0.344088	0.73078	0.899568
ACOT13	373.721	-0.149955	0.227016	-0.66055	0.508901	0.796353
ACOT2	73.8672	-0.130829	0.309767	-0.422345	0.672773	0.875964
ACOT4	14.4206	0.827925	0.621122	1.33295	0.182548	0.54689
ACOT6	0.745483	0.116658	2.29964	0.050729	0.959542	0.986051
ACOT7	63.5403	1.02223	0.441505	2.31533	0.0205948	0.246232
ACOT8	140.296	0.390413	0.268587	1.45358	0.146063	0.507788
ACOT9	537.059	-0.334104	0.188766	-1.76993	0.076738	0.40269
ACOX1	829.989	0.237466	0.170581	1.3921	0.163893	0.529192
ACOX2	4.49631	0.545765	0.830619	0.657058	0.511143	0.797739
ACOX3	177.141	0.137726	0.218375	0.630687	0.528245	0.807471
ACOXL	7.80725	0.295612	0.759577	0.389179	0.697143	0.884469
ACOXL-AS1	1.79948	0.786842	2.23541	0.35199	0.724846	0.896185
ACP1	819.26	-0.211296	0.133529	-1.58239	0.11356	0.464197
ACP2	173.567	0.229003	0.360067	0.636	0.524777	0.805488
ACP3	355.626	0.336613	0.295455	1.13931	0.254576	0.617451
ACP4	24.8915	-0.039883	0.523783	-0.0761442	0.939304	0.977994
ACP5	183.314	1.69556	0.482666	3.5129	0.000443244	0.0304578
ACP6	117.023	0.69277	0.236718	2.92656	0.00342733	0.100218
ACP7	0.589764	-0.57609	2.70772	-0.212758	0.831516	0.93524
ACR	0.545213	2.28873	3.29756	0.694067	0.48764	0.785377
ACRBP	114.534	0.8682	0.457605	1.89727	0.0577922	0.36625
ACRV1	2.05143	-0.75858	1.21746	-0.623083	0.53323	0.810507
ACSBG1	187.795	-0.110557	0.231895	-0.476755	0.633536	0.862202
ACSBG2	4.84698	-0.389436	1.27473	-0.305504	0.759983	0.910318
ACSF2	117.924	0.510157	0.321762	1.58551	0.11285	0.463953
ACSF3	328.359	0.553721	0.382141	1.449	0.147338	0.509711
ACSL1	1734.86	-1.23816	0.269136	-4.6005	4.21486e-06	0.000846603
ACSL3	603.474	-0.631703	0.300915	-2.09927	0.0357927	0.309651
ACSL4	1465.19	-0.428627	0.261416	-1.63963	0.101081	0.446721
ACSL5	991.138	-0.153949	0.162063	-0.949931	0.342147	0.687056
ACSL6	298.544	-0.205471	0.20613	-0.996803	0.31886	0.670828
ACSM1	21.3299	0.698637	0.638623	1.09397	0.273966	0.635016
ACSM2A	3.97069	0.971094	1.27713	0.760371	0.447033	0.761543
ACSM2B	5.88366	2.14896	1.22553	1.75349	0.0795178	0.409056
ACSM3	53.2686	-0.617032	0.443147	-1.39239	0.163806	0.529192
ACSM4	1.48831	1.86329	1.62246	1.14843	0.25079	0.613652
ACSM5	2.63184	-0.0575386	1.11489	-0.0516093	0.95884	0.985601
ACSM6	4.87197	0.722146	0.798973	0.903842	0.366079	0.704817
ACSS1	778.715	0.710024	0.289688	2.45099	0.0142463	0.20736
ACSS2	257.065	0.499689	0.320392	1.55962	0.11885	0.472703
ACSS3	1.55393	-0.564969	2.28533	-0.247216	0.804741	0.922126
ACTA1	4.87337	2.02479	1.01898	1.98708	0.0469137	0.341933
ACTA2	84.7975	-0.0614285	0.233606	-0.262958	0.792583	0.917293
ACTA2-AS1	81.9763	0.140184	0.267008	0.525019	0.59957	0.846658
ACTB	66779	0.322979	0.224123	1.44108	0.149563	0.512424
ACTBL2	0.345154	0.262035	3.64483	0.0718923	0.942688	0.978785
ACTC1	1.09753	-0.838108	2.11762	-0.395778	0.692269	0.881424
ACTG1	13711.2	0.301087	0.150003	2.0072	0.0447279	0.337944
ACTG1P17	8.65048	2.04047	0.762423	2.6763	0.00744396	0.148455
ACTG1P20	132.588	0.0986299	0.198573	0.496692	0.619406	0.855673
ACTG1P4	28.4466	0.877785	0.402513	2.18076	0.029201	0.284092
ACTG2	2.12374	0.388753	1.51424	0.256732	0.797386	0.918935
ACTL10	12.7485	1.02348	0.802687	1.27506	0.202287	0.565053
ACTL6A	274.561	-0.202925	0.301354	-0.673378	0.500707	0.791104
ACTL6B	1.50246	-0.972507	1.51246	-0.642999	0.520225	0.802227
ACTL7A	2.61912	-1.26635	1.37553	-0.920627	0.357245	0.700067
ACTN1	1568.36	0.497228	0.358838	1.38566	0.16585	0.531307
ACTN1-AS1	1.09858	2.23351	2.16625	1.03105	0.302518	0.659104
ACTN2	2.28359	0.443722	1.19562	0.371123	0.710546	0.888676
ACTN3	6.13344	0.0994841	0.805128	0.123563	0.901661	0.964264
ACTN4	2463.63	0.258729	0.235977	1.09641	0.272898	0.634295
ACTR10	483.055	-0.23607	0.247067	-0.955491	0.339329	0.685008
ACTR1A	789.033	0.219895	0.254382	0.86443	0.387352	0.719929
ACTR1B	410.805	0.826791	0.31318	2.63999	0.00829087	0.155529
ACTR2	8284.91	-0.297209	0.216131	-1.37513	0.16909	0.534139
ACTR3	5981.93	-0.230893	0.229062	-1.00799	0.313458	0.666649
ACTR3-AS1	39.6661	0.447551	0.340238	1.31541	0.188373	0.553179
ACTR3B	79.8664	0.203403	0.262862	0.773802	0.439048	0.755202
ACTR3BP2	0.259283	0.116457	3.64684	0.0319335	0.974525	0.989619
ACTR3BP5	0.359087	-1.47616	3.58438	-0.411832	0.680463	0.875964
ACTR3C	133.598	0.464463	0.236699	1.96225	0.0497334	0.348441
ACTR5	251.265	0.019055	0.208549	0.0913694	0.927199	0.973495
ACTR6	243.975	-0.391299	0.396213	-0.987597	0.32335	0.672666
ACTR8	388.059	0.154774	0.167573	0.923623	0.355683	0.698566
ACTRT3	1.93213	0.75722	1.46175	0.518023	0.604442	0.849015
ACVR1	301.944	-0.317735	0.179019	-1.77487	0.0759193	0.401779
ACVR1B	238.024	-0.136864	0.216068	-0.633432	0.526452	0.806542
ACVR1C	144.591	-0.513673	0.477466	-1.07583	0.282003	0.641367
ACVR2A	424.31	0.0594408	0.310468	0.191455	0.848169	0.942561
ACVR2B	190.023	-0.1878	0.328709	-0.571328	0.567777	0.83095
ACVR2B-AS1	5.99867	-0.648004	0.698361	-0.927893	0.353463	0.696156
ACVRL1	17.9977	1.15257	0.682689	1.68828	0.0913578	0.431063
ACY1	25.8581	0.419475	0.500097	0.838787	0.401589	0.72942
ACY3	9.12039	1.34811	0.893891	1.50814	0.131519	0.488567
ACYP1	54.7092	0.353754	0.38172	0.926736	0.354064	0.696813
ACYP2	127.182	-0.0668765	0.356006	-0.187852	0.850993	0.944472
ADA	274.705	-0.352726	0.190007	-1.85638	0.0633991	0.380657
ADA2	4651.75	0.140586	0.163385	0.860459	0.389536	0.721117
ADAD1	0.743978	1.61836	2.68709	0.602274	0.546992	0.819559
ADAD2	0.947254	-0.494923	1.88044	-0.263195	0.7924	0.917293
ADAL	72.0027	-0.0490043	0.320274	-0.153007	0.878392	0.955134
ADAM10	4394.77	-0.127491	0.271584	-0.469435	0.638759	0.865017
ADAM11	4.7573	2.09004	1.0745	1.94513	0.0517597	0.351857
ADAM12	72.4226	0.161795	0.36004	0.44938	0.653157	0.870917
ADAM15	577.157	0.934485	0.394862	2.36661	0.0179518	0.232403
ADAM17	1029.46	-0.274912	0.16903	-1.62641	0.103863	0.45051
ADAM18	0.545449	2.31526	3.33058	0.695152	0.48696	0.785304
ADAM19	1036.99	0.252952	0.278063	0.909693	0.362984	0.704074
ADAM20	13.663	0.849981	0.668165	1.27211	0.203333	0.565883
ADAM20P1	16.8874	1.08521	0.523906	2.07138	0.0383236	0.318651
ADAM21	11.6173	2.5167	0.797195	3.15694	0.00159432	0.0667162
ADAM21P1	1.78831	0.648068	1.40527	0.461169	0.644677	0.867633
ADAM22	197.993	-0.0455015	0.36518	-0.1246	0.90084	0.963888
ADAM23	62.7198	-0.697877	0.624663	-1.1172	0.263907	0.62566
ADAM28	622.449	0.286482	0.244504	1.17169	0.241323	0.604165
ADAM29	1.5876	-2.28896	1.84309	-1.24191	0.214268	0.575673
ADAM30	0.442839	-0.989185	3.52211	-0.28085	0.778825	0.914218
ADAM32	10.0237	1.61203	0.62225	2.59064	0.00957968	0.167545
ADAM33	0.734649	1.43166	2.29295	0.624375	0.532382	0.809615
ADAM5	1.3149	-0.760542	1.4448	-0.5264	0.59861	0.846375
ADAM7	1.12222	0.279134	2.07449	0.134556	0.892963	0.961242
ADAM8	1350.25	0.854445	0.368855	2.31648	0.0205321	0.246197
ADAM9	499.079	-0.0697549	0.19984	-0.349054	0.727049	0.897302
ADAMDEC1	13.8294	-1.1298	0.466637	-2.42117	0.0154708	0.215683
ADAMTS1	60.0681	0.981668	0.405294	2.42212	0.0154304	0.215683
ADAMTS10	276.164	0.635012	0.354506	1.79126	0.0732516	0.397132
ADAMTS12	3.69784	1.37615	1.34731	1.0214	0.307064	0.661797
ADAMTS13	21.8928	1.46476	0.601198	2.43639	0.0148345	0.211713
ADAMTS14	6.679	0.903062	0.80165	1.12651	0.259952	0.621656
ADAMTS15	1.221	-1.12447	1.7535	-0.641272	0.521346	0.80274
ADAMTS16	2.80444	-0.471953	1.32517	-0.356146	0.721731	0.894907
ADAMTS17	52.2633	-0.257451	0.407692	-0.631484	0.527724	0.80706
ADAMTS18	2.21685	2.32835	1.57301	1.48018	0.138824	0.498691
ADAMTS19	1.34807	1.10389	1.77584	0.621615	0.534195	0.811219
ADAMTS2	3.61361	1.46329	1.18404	1.23584	0.216519	0.577069
ADAMTS20	3.93491	2.78709	1.46216	1.90615	0.0566306	0.363477
ADAMTS3	1.68123	2.06834	1.74975	1.18208	0.237174	0.599466
ADAMTS4	16.735	0.395244	0.45764	0.863656	0.387777	0.72007
ADAMTS5	59.329	0.0675552	0.314299	0.21494	0.829814	0.934817
ADAMTS6	91.0809	-0.000116363	0.409939	-0.000283854	0.999774	0.999888
ADAMTS7	1.91365	1.46654	1.67857	0.873683	0.382291	0.716451
ADAMTS7P1	0.762613	0.397067	2.06627	0.192167	0.847612	0.942344
ADAMTS8	4.08166	0.54948	1.03188	0.532505	0.594376	0.843667
ADAMTS9	5.08309	0.896968	1.39325	0.643796	0.519707	0.802188
ADAMTS9-AS1	2.10805	-0.167131	1.63701	-0.102095	0.918681	0.970088
ADAMTS9-AS2	0.441118	1.98559	2.92284	0.679336	0.496925	0.789554
ADAMTSL1	2.62211	1.0429	1.49161	0.699174	0.484443	0.783579
ADAMTSL2	1.32341	0.0699347	1.75052	0.0399508	0.968132	0.989427
ADAMTSL3	3.12715	0.767037	1.1976	0.64048	0.521861	0.803205
ADAMTSL4	422.644	0.142103	0.48847	0.290914	0.771117	0.912199
ADAMTSL4-AS1	132.865	-0.713718	0.240053	-2.97316	0.00294748	0.0938592
ADAMTSL5	19.7224	-0.883118	0.523692	-1.68633	0.0917323	0.431283
ADAP1	402.005	0.674589	0.353863	1.90636	0.056604	0.363436
ADAP2	291.398	0.686515	0.355327	1.93207	0.0533511	0.355277
ADAR	6423.8	-0.255015	0.162187	-1.57235	0.115869	0.468064
ADARB1	389.022	-0.0339141	0.159885	-0.212116	0.832017	0.935401
ADARB2	7.87865	2.44487	0.86133	2.83848	0.00453288	0.112794
ADARB2-AS1	0.330482	-0.963333	3.62939	-0.265426	0.790682	0.916716
ADAT1	521.534	0.118897	0.174571	0.68108	0.495821	0.789176
ADAT2	334.931	-0.272117	0.268217	-1.01454	0.310326	0.664173
ADAT3	25.1804	0.032799	0.474591	0.0691101	0.944902	0.979999
ADCK1	81.8172	-0.117622	0.322505	-0.364714	0.715325	0.891521
ADCK2	142.152	0.654749	0.353606	1.85164	0.064078	0.382761
ADCK5	60.354	0.58885	0.435894	1.3509	0.176727	0.541701
ADCY1	20.7649	-0.126411	0.586195	-0.215646	0.829264	0.93472
ADCY10	9.72455	-0.366741	0.744887	-0.492344	0.622476	0.857599
ADCY10P1	229.051	0.370239	0.193725	1.91116	0.0559841	0.361756
ADCY2	3.78189	4.05249	1.72898	2.34386	0.0190852	0.239478
ADCY3	221.022	-0.019432	0.303756	-0.0639725	0.948992	0.981973
ADCY4	53.031	-0.019895	0.372517	-0.0534068	0.957408	0.984935
ADCY5	8.39665	2.10178	0.798422	2.63241	0.00847809	0.157283
ADCY6	9.75795	-0.917292	0.708703	-1.29433	0.195553	0.559273
ADCY7	3074.91	0.134766	0.214126	0.62938	0.529101	0.807757
ADCY9	365.348	-0.00234765	0.246932	-0.00950727	0.992414	0.996459
ADCYAP1	2.1378	0.393108	1.88074	0.209017	0.834435	0.936627
ADCYAP1R1	4.52537	3.0001	1.45368	2.06379	0.0390374	0.319845
ADD1	2391.06	0.198605	0.186292	1.0661	0.286379	0.645363
ADD2	122.74	0.7245	0.416823	1.73815	0.0821846	0.414127
ADD3	5210.09	-0.196971	0.271832	-0.724607	0.468693	0.774149
ADD3-AS1	43.1926	-0.188105	0.309413	-0.607941	0.543227	0.817187
ADGB	2.58954	0.820369	1.18394	0.692917	0.488362	0.785377
ADGRA1	0.561159	0.149785	2.81114	0.0532828	0.957507	0.984935
ADGRA1-AS1	2.1653	3.21449	2.3064	1.39372	0.163401	0.529041
ADGRA2	119.441	0.0762169	0.376321	0.202532	0.839501	0.93848
ADGRA3	55.0654	0.540586	0.481773	1.12208	0.26183	0.624047
ADGRB1	15.353	0.307098	0.495208	0.620139	0.535167	0.811727
ADGRB2	16.1918	0.804505	0.571468	1.40779	0.159195	0.524
ADGRB3	11.4832	1.15588	0.835914	1.38277	0.166736	0.532185
ADGRD1	79.5404	0.552274	0.567623	0.972958	0.330574	0.678434
ADGRD1-AS1	1.70365	-0.0650875	1.43745	-0.0452797	0.963884	0.987521
ADGRE1	339.446	0.283628	0.331001	0.856879	0.391512	0.722637
ADGRE2	1175.38	0.434473	0.25086	1.73193	0.0832853	0.416379
ADGRE3	164.255	0.652412	0.295782	2.20572	0.0274035	0.276913
ADGRE4P	63.1824	-0.655229	0.518755	-1.26308	0.206561	0.568597
ADGRE5	4014.64	0.536799	0.282596	1.89953	0.057495	0.365913
ADGRF1	1.70083	2.10514	1.70018	1.23819	0.215647	0.576472
ADGRF2	3.19648	1.02273	1.39398	0.733678	0.463145	0.77118
ADGRF3	58.8092	-0.0490565	0.343237	-0.142923	0.886351	0.958612
ADGRF4	3.29847	4.8473	1.75778	2.75763	0.00582224	0.129975
ADGRF5	3.23823	1.40309	1.31004	1.07103	0.284155	0.643696
ADGRG1	1618.92	0.414017	0.365675	1.1322	0.25755	0.618974
ADGRG2	25.8322	0.441136	0.418521	1.05404	0.291867	0.650034
ADGRG3	28.2144	-0.626355	0.61409	-1.01997	0.307742	0.662073
ADGRG4	3.59877	0.973509	1.13067	0.861001	0.389237	0.721038
ADGRG5	361.283	0.584196	0.3426	1.70519	0.0881599	0.425123
ADGRG6	30.8625	-0.223253	0.447148	-0.499283	0.61758	0.854684
ADGRG7	1.77326	2.169	1.81243	1.19674	0.231409	0.594331
ADGRL1	362.488	0.347537	0.211442	1.64365	0.100248	0.445813
ADGRL2	3.41846	-0.192638	1.74657	-0.110295	0.912175	0.966946
ADGRL3	3.837	1.14834	1.16949	0.98192	0.326139	0.675134
ADGRL4	0.477407	-0.333703	3.46474	-0.096314	0.923271	0.972194
ADGRV1	9.71464	0.731367	0.754433	0.969427	0.332332	0.679985
ADH1A	1.00957	3.19853	2.15888	1.48157	0.138455	0.498256
ADH1B	0.947044	1.13139	2.18838	0.516997	0.605158	0.849398
ADH1C	0.383124	1.74688	3.63022	0.481205	0.630371	0.861187
ADH4	2.4589	1.07829	1.56919	0.687165	0.491979	0.787301
ADH5	689.216	-0.219049	0.264665	-0.827645	0.407871	0.732449
ADH6	7.16733	-1.47953	0.758263	-1.95121	0.0510323	0.35132
ADHFE1	308.617	0.252491	0.300965	0.838937	0.401504	0.72942
ADI1	553.535	-0.098782	0.170776	-0.578428	0.562975	0.828892
ADIG	2.90577	1.87934	1.38453	1.35738	0.17466	0.540305
ADIPOQ	2.03439	-1.24693	1.68991	-0.737867	0.460596	0.769585
ADIPOQ-AS1	1.84722	1.60163	1.75665	0.911757	0.361897	0.70327
ADIPOR1	1102.19	-0.326033	0.177998	-1.83166	0.0670014	0.387667
ADIPOR2	724.39	0.130486	0.208061	0.627152	0.53056	0.808519
ADIRF	5.90123	3.24751	1.2202	2.66146	0.00778016	0.151609
ADK	418.667	-0.00237365	0.259791	-0.00913679	0.99271	0.996603
ADM	92.2805	0.201359	0.474202	0.424627	0.671108	0.875964
ADM2	9.5333	1.26613	0.668854	1.89298	0.0583608	0.36774
ADM5	28.3123	1.52178	0.761321	1.99887	0.0456228	0.339186
ADNP	2258.98	-0.22308	0.225627	-0.988715	0.322803	0.672666
ADNP-AS1	99.4324	-0.904639	0.530698	-1.70462	0.088265	0.425123
ADNP2	704.98	-0.895841	0.188489	-4.75275	2.00671e-06	0.000480727
ADO	363.853	-0.17238	0.199989	-0.861945	0.388718	0.720536
ADORA1	1.09949	3.25046	2.10598	1.54344	0.122724	0.477754
ADORA2A	91.7722	0.982511	0.444654	2.20961	0.0271324	0.275673
ADORA2A-AS1	39.3893	-0.623139	0.34783	-1.7915	0.0732126	0.397132
ADORA2B	22.1366	-0.58129	0.393158	-1.47851	0.13927	0.4994
ADORA3	6.92742	1.41292	0.813019	1.73787	0.0822341	0.414136
ADPGK	1158.74	-0.107453	0.178771	-0.601065	0.547797	0.820187
ADPGK-AS1	160.525	-0.406479	0.238701	-1.70288	0.0885901	0.425352
ADPRH	155.473	0.207204	0.388991	0.53267	0.594262	0.84361
ADPRHL1	6.33852	0.70011	0.898144	0.779508	0.435681	0.753834
ADPRM	200.592	-0.393248	0.302701	-1.29913	0.193899	0.558291
ADPRS	156.01	0.00606875	0.347718	0.0174531	0.986075	0.993798
ADRA1A	1.67501	-0.0859548	1.92442	-0.0446653	0.964374	0.987596
ADRA1B	1.20702	3.39617	2.31371	1.46785	0.142146	0.50335
ADRA1D	0.716366	0.631092	2.69133	0.234491	0.814604	0.927238
ADRA2A	15.1868	0.906136	0.668675	1.35512	0.175379	0.540589
ADRA2B	4.42055	-4.7901	1.30704	-3.66486	0.000247475	0.0206776
ADRB1	15.4356	-0.697305	0.471907	-1.47763	0.139506	0.499684
ADRB2	456.54	-0.0652778	0.340337	-0.191803	0.847896	0.942479
ADRB3	0.72877	0.719776	2.619	0.274829	0.783448	0.916091
ADRM1	381.424	0.493304	0.319344	1.54474	0.122408	0.47712
ADSL	542.417	-0.215973	0.182316	-1.18461	0.236172	0.599022
ADSS1	16.4159	0.762873	0.682335	1.11803	0.263553	0.62549
ADSS2	1153.58	-0.403946	0.232176	-1.73983	0.0818892	0.413916
ADTRP	60.6646	-0.417247	0.558957	-0.746475	0.455381	0.765638
AEBP1	66.7676	0.665626	0.371175	1.79329	0.0729262	0.396797
AEBP2	994.665	-0.475129	0.339508	-1.39946	0.161674	0.52727
AEN	238.576	0.0115992	0.3285	0.0353095	0.971833	0.989619
AFAP1	312.446	0.0470307	0.363719	0.129305	0.897116	0.962428
AFAP1-AS1	23.8572	0.298778	0.484482	0.616695	0.537436	0.813302
AFAP1L1	6.71537	2.67983	1.01654	2.63624	0.00838302	0.156244
AFAP1L2	26.3544	0.0675433	0.463736	0.14565	0.884197	0.958134
AFDN	408.115	-0.0270322	0.23193	-0.116553	0.907214	0.965329
AFDN-DT	0.765993	1.58067	2.34132	0.67512	0.499599	0.790998
AFF1	2812.61	-0.279054	0.200756	-1.39002	0.164524	0.529977
AFF1-AS1	19.2644	0.59764	0.524549	1.13934	0.254562	0.617451
AFF2	96.9048	-0.0175943	0.347647	-0.0506097	0.959637	0.986064
AFF3	510.037	0.650528	0.245187	2.65319	0.00797345	0.153484
AFF4	3276.5	-0.576999	0.247526	-2.33106	0.0197499	0.242537
AFG1L	64.7016	-0.346461	0.359394	-0.964014	0.335039	0.681988
AFG3L1P	199.55	0.358062	0.324176	1.10453	0.269363	0.631059
AFG3L2	590.056	-0.200453	0.144601	-1.38625	0.165672	0.531125
AFM	0.8616	0.355699	3.01192	0.118097	0.905991	0.965324
AFMID	47.3599	-0.343147	0.357929	-0.9587	0.33771	0.68381
AFP	0.359087	-1.47616	3.58438	-0.411832	0.680463	0.875964
AFTPH	1405.62	-0.172307	0.197027	-0.874533	0.381828	0.716411
AGA	226.441	-0.201218	0.189162	-1.06374	0.287448	0.645854
AGAP1	290.805	0.366591	0.477506	0.767721	0.442653	0.758592
AGAP1-IT1	0.426441	-2.62238	3.47215	-0.755263	0.450091	0.763267
AGAP10P	6.0877	0.428013	0.859983	0.497699	0.618696	0.855235
AGAP11	13.4497	1.03923	0.621619	1.67182	0.09456	0.436174
AGAP12P	7.49908	1.74329	0.77567	2.24746	0.0246109	0.261785
AGAP2	528.07	0.395461	0.203552	1.9428	0.0520401	0.351857
AGAP2-AS1	80.5939	0.34871	0.303616	1.14852	0.250753	0.613652
AGAP3	327.356	0.265628	0.352854	0.752798	0.451571	0.763478
AGAP4	41.118	0.646457	0.755333	0.855858	0.392076	0.723063
AGAP5	29.5656	-0.346662	0.362897	-0.955263	0.339445	0.685008
AGAP6	143.066	-0.104898	0.22322	-0.46993	0.638405	0.864793
AGAP7P	24.0774	-0.18162	0.370802	-0.489803	0.624273	0.858446
AGAP9	31.4843	-0.710809	0.504258	-1.40961	0.158654	0.523523
AGBL1	1.15851	-0.60772	2.03696	-0.298346	0.765439	0.910318
AGBL2	41.5784	-0.102075	0.426497	-0.239334	0.810847	0.925027
AGBL3	96.9314	0.253172	0.392337	0.645292	0.518738	0.801678
AGBL4	0.808192	-0.129616	2.19624	-0.0590171	0.952938	0.98329
AGBL5	393.207	0.25471	0.284959	0.893849	0.371403	0.708095
AGBL5-AS1	1.13854	1.17426	1.933	0.60748	0.543532	0.817552
AGER	7.01769	1.39235	0.7779	1.78988	0.0734736	0.397132
AGFG1	2791.23	-0.460665	0.275412	-1.67264	0.0943986	0.436056
AGFG2	196.483	0.856048	0.375839	2.2777	0.0227445	0.256157
AGGF1	790.994	-0.0612952	0.248367	-0.246793	0.805069	0.922258
AGK	641.153	-0.337838	0.195911	-1.72444	0.0846277	0.417725
AGL	783.558	-0.204	0.342827	-0.59505	0.55181	0.821842
AGMAT	52.3451	0.229928	0.322648	0.712627	0.476077	0.778437
AGMO	0.51054	0.995506	3.45334	0.288273	0.773138	0.912199
AGO1	1545.04	0.219297	0.150107	1.46094	0.144033	0.505415
AGO2	2066.68	-0.0759871	0.132577	-0.573155	0.566539	0.830118
AGO3	1421.02	-0.296191	0.311268	-0.951564	0.341318	0.686692
AGO4	1892.33	0.0784882	0.162751	0.48226	0.629621	0.861187
AGPAT1	15.3512	-0.741959	0.690792	-1.07407	0.282792	0.642061
AGPAT2	168.744	0.700174	0.539209	1.29852	0.194109	0.558291
AGPAT3	1108.04	0.140434	0.242042	0.580206	0.561775	0.828074
AGPAT4	581.78	0.0659465	0.185348	0.355797	0.721992	0.894976
AGPAT4-IT1	62.0266	0.375078	0.270845	1.38484	0.166101	0.531626
AGPAT5	332.972	-0.361739	0.355387	-1.01787	0.308738	0.6629
AGPS	1186.72	-0.318207	0.264252	-1.20418	0.228521	0.590747
AGR2	2.33531	1.38241	1.22314	1.13022	0.258385	0.61984
AGR3	0.760727	2.73642	2.53003	1.08157	0.279442	0.639453
AGRN	51.7101	0.418869	0.408961	1.02423	0.305729	0.661124
AGRP	2.21751	1.50625	1.65969	0.907549	0.364116	0.704512
AGTPBP1	3127.97	-0.209341	0.213913	-0.978626	0.327765	0.67626
AGTR1	0.605986	1.08368	2.40069	0.451402	0.6517	0.869897
AGTR2	0.183556	-1.5404	3.62939	-0.424425	0.671256	0.875964
AGTRAP	608.887	0.843615	0.388203	2.17313	0.0297709	0.285643
AGXT	0.608576	-2.20433	3.14855	-0.700109	0.483859	0.783254
AGXT2	0.904194	0.395506	2.46347	0.160548	0.872449	0.952338
AHCTF1	1689.19	-0.739306	0.265983	-2.77952	0.00544394	0.124914
AHCTF1P1	544.177	-0.638182	0.331112	-1.92739	0.0539308	0.356447
AHCY	299.192	0.447107	0.362614	1.23301	0.217572	0.578302
AHCYL1	966.363	0.0251845	0.16563	0.152052	0.879146	0.955543
AHCYL2	408.664	-0.176214	0.157055	-1.12199	0.261868	0.624047
AHDC1	301.942	0.52793	0.200358	2.63493	0.00841534	0.156511
AHI1	239.812	-0.727099	0.369808	-1.96615	0.0492807	0.347244
AHNAK	68751.3	0.275203	0.170533	1.61379	0.106574	0.454578
AHNAK2	55.1107	0.487313	0.360874	1.35037	0.176898	0.54187
AHR	3524.47	0.0427041	0.187145	0.228187	0.819501	0.929777
AHRR	9.07694	-1.509	0.867051	-1.74038	0.081792	0.413766
AHSA1	412.423	0.33227	0.216003	1.53827	0.123984	0.479257
AHSA2P	1836.11	0.204927	0.12815	1.59912	0.109793	0.460459
AHSG	0.460912	2.07301	3.47917	0.595835	0.551286	0.821813
AHSP	10.4261	-6.94253	3.45806	-2.00764	NA	NA
AICDA	1.45645	-0.156378	1.5591	-0.1003	0.920106	0.970906
AIDA	386.752	-0.482527	0.302924	-1.5929	0.111183	0.462297
AIF1	73.6412	0.877714	0.402535	2.18047	0.029223	0.284092
AIF1L	2.77761	0.692727	1.21917	0.568196	0.569902	0.832612
AIFM1	224.864	0.0149932	0.220464	0.0680077	0.94578	0.980475
AIFM2	43.9819	0.149471	0.313403	0.476928	0.633413	0.862202
AIFM3	51.7198	1.24681	0.487164	2.55932	0.0104878	0.176568
AIG1	152.519	0.372305	0.316493	1.17634	0.239457	0.602511
AIM2	76.7654	-0.298023	0.262775	-1.13414	0.256736	0.618563
AIMP1	783.589	-0.48426	0.222476	-2.17668	0.0295041	0.284705
AIMP2	106.767	0.0910075	0.268856	0.338498	0.734988	0.899568
AIP	444.52	0.369435	0.297311	1.24259	0.21402	0.575373
AIRE	4.60785	1.05495	1.11391	0.947068	0.343604	0.688686
AIRN	42.2745	-1.53349	0.327113	-4.68795	2.7595e-06	0.000610644
AJAP1	18.2524	0.962738	0.486954	1.97706	0.0480348	0.344584
AJM1	81.5835	0.774988	0.486103	1.59429	0.110872	0.461831
AJUBA	4.54371	-0.0205947	1.27392	-0.0161664	0.987102	0.993915
AK1	109.352	0.3984	0.331073	1.20336	0.228838	0.590791
AK2	923.415	0.0306985	0.147326	0.208371	0.834939	0.936751
AK3	429.851	-0.272254	0.286302	-0.950935	0.341637	0.687032
AK4	20.7769	0.320113	0.498785	0.641785	0.521013	0.80274
AK5	148.487	0.0607002	0.381329	0.159181	0.873527	0.952786
AK6	131.887	-0.258931	0.391984	-0.660567	0.50889	0.796353
AK7	3.8375	-0.955557	1.0631	-0.898844	0.368736	0.705983
AK8	3.64873	-0.22907	0.885749	-0.258617	0.795931	0.918115
AK9	264.394	0.232239	0.406951	0.570682	0.568215	0.831291
AKAIN1	0.406208	0.553851	3.03236	0.182647	0.855075	0.945135
AKAP1	316.924	-0.173838	0.234628	-0.74091	0.458748	0.76841
AKAP10	995.699	-0.258178	0.190836	-1.35287	0.176096	0.541241
AKAP11	2674.78	-0.273492	0.370862	-0.737449	0.460849	0.769812
AKAP12	17.8598	0.289319	0.716263	0.403928	0.686265	0.878779
AKAP13	9687.74	-0.107532	0.115518	-0.93087	0.351921	0.694952
AKAP14	3.11764	-1.63136	1.1351	-1.4372	0.150661	0.513852
AKAP17A	21.5387	0.477758	0.50028	0.954981	0.339587	0.685008
AKAP3	8.9875	-0.309041	0.564918	-0.547055	0.584341	0.840248
AKAP5	232.764	0.013618	0.458873	0.0296771	0.976325	0.99009
AKAP6	112.537	0.689077	0.46319	1.48768	0.136836	0.496602
AKAP7	307.115	-0.350378	0.273632	-1.28047	0.20038	0.564059
AKAP8	844.529	-0.542695	0.193924	-2.79849	0.00513415	0.121875
AKAP8L	771.658	0.0763479	0.180557	0.422847	0.672407	0.875964
AKAP9	4656.33	-0.47606	0.421085	-1.13056	0.258242	0.619727
AKIP1	40.8603	-0.153103	0.324641	-0.471609	0.637206	0.864233
AKIRIN1	1079.24	-0.315746	0.230858	-1.3677	0.171405	0.537432
AKIRIN2	902.056	-0.502551	0.182468	-2.75418	0.0058839	0.130647
AKNA	6421.24	0.269764	0.266492	1.01228	0.311404	0.665253
AKNAD1	1.27389	-0.82497	1.57285	-0.524507	0.599926	0.846658
AKR1A1	372.109	0.52961	0.320687	1.65149	0.0986391	0.443163
AKR1B1	417.071	0.206781	0.219108	0.943737	0.345304	0.690133
AKR1B10	0.747476	-0.799571	2.25444	-0.354665	0.72284	0.895449
AKR1B15	1.90432	3.02623	1.98377	1.52549	0.127136	0.483227
AKR1C1	19.623	1.18587	0.519423	2.28305	0.0224275	0.254621
AKR1C2	23.4651	1.78305	0.545914	3.26617	0.00109012	0.052811
AKR1C3	111.62	0.360309	0.476884	0.755548	0.44992	0.763267
AKR1C4	7.95129	-0.930431	0.887961	-1.04783	0.294717	0.65234
AKR1C6P	6.66649	-0.690838	0.797697	-0.86604	0.386468	0.719431
AKR1C8P	6.36216	0.515435	0.852163	0.604854	0.545276	0.818337
AKR1D1	0.905	0.857522	1.99264	0.430345	0.666945	0.875964
AKR1E2	32.1297	0.142699	0.576258	0.247631	0.80442	0.921896
AKR7A2	200.812	0.731873	0.315175	2.32211	0.0202268	0.244406
AKR7A2P1	8.26919	-1.1494	0.967158	-1.18843	0.234664	0.597797
AKR7A3	10.8832	0.0841886	0.5546	0.151801	0.879344	0.955572
AKR7L	7.4272	-0.282154	0.786547	-0.358725	0.719801	0.893672
AKT1	1030.54	0.33109	0.319447	1.03645	0.299994	0.657167
AKT1S1	130.167	0.0286481	0.254678	0.112487	0.910437	0.96676
AKT2	916.271	0.489032	0.303411	1.61178	0.10701	0.455245
AKT3	1585.59	-0.0300133	0.300951	-0.0997282	0.92056	0.97118
AKTIP	588.294	-0.229669	0.30052	-0.764241	0.444724	0.759989
ALAD	415.239	0.432774	0.265382	1.63076	0.10294	0.448953
ALAS1	219.81	0.0060053	0.171739	0.0349676	0.972106	0.989619
ALAS2	128.849	-6.16346	1.52147	-4.051	NA	NA
ALB	3.02577	0.179549	1.04041	0.172575	0.862985	0.947993
ALCAM	409.87	-0.541017	0.272067	-1.98854	0.0467517	0.341856
ALDH16A1	274.818	0.630645	0.392102	1.60837	0.107755	0.456681
ALDH18A1	289.896	-0.331658	0.215326	-1.54026	0.123498	0.478808
ALDH1A1	423.602	-0.2405	0.56247	-0.427577	0.668959	0.875964
ALDH1A2	2.83552	1.00762	1.27389	0.790982	0.428955	0.749874
ALDH1A3	1.67174	1.85809	1.62665	1.14229	0.253336	0.616447
ALDH1B1	56.3973	0.323715	0.340651	0.950283	0.341969	0.687032
ALDH1L1	0.754763	2.76034	2.54742	1.08358	0.278549	0.638976
ALDH1L1-AS2	0.359087	-1.47616	3.58438	-0.411832	0.680463	0.875964
ALDH1L2	24.9262	-0.148708	0.523833	-0.283884	0.776499	0.913335
ALDH2	965.221	0.276422	0.263835	1.04771	0.294773	0.652409
ALDH3A1	0.39115	0.262035	3.64483	0.0718923	0.942688	0.978785
ALDH3A2	419.048	-0.0321936	0.182269	-0.176627	0.859801	0.947145
ALDH3B1	470.751	0.630348	0.352327	1.7891	0.0735992	0.397317
ALDH3B2	1.01937	2.04557	1.97754	1.0344	0.300949	0.657793
ALDH4A1	34.7412	1.13685	0.53485	2.12555	0.0335404	0.301013
ALDH5A1	177.161	-0.0166564	0.2847	-0.0585049	0.953346	0.983361
ALDH6A1	223.759	0.389889	0.175467	2.22201	0.0262826	0.2703
ALDH7A1	7.15029	1.38675	0.711608	1.94876	0.0513241	0.351594
ALDH8A1	17.035	-0.55635	0.543631	-1.0234	0.306121	0.661325
ALDH9A1	641.505	-0.109788	0.247973	-0.442741	0.657953	0.873081
ALDOA	1936.2	0.55334	0.315221	1.7554	0.0791904	0.408035
ALDOB	4.09306	-0.829616	0.908842	-0.912827	0.361334	0.702646
ALDOC	109.121	0.451231	0.359243	1.25606	0.209094	0.570634
ALG1	129.465	0.182822	0.249994	0.731305	0.464593	0.771762
ALG10	182.172	0.0595172	0.377733	0.157564	0.8748	0.953224
ALG10B	280.809	0.183935	0.392844	0.468213	0.639632	0.865572
ALG11	299.213	-0.306522	0.232263	-1.31972	0.186927	0.551881
ALG12	297.796	0.174251	0.237638	0.73326	0.4634	0.771335
ALG13	1210.43	-0.393908	0.205601	-1.91589	0.0553793	0.360166
ALG14	69.8103	0.385166	0.404444	0.952335	0.340927	0.686323
ALG14-AS1	2.80685	-0.185593	1.267	-0.146482	0.883541	0.957715
ALG1L	4.17775	2.92508	1.49682	1.95419	0.0506783	0.350877
ALG1L2	3.08807	2.16035	1.40819	1.53414	0.124996	0.480257
ALG1L9P	12.2309	0.533845	0.726652	0.734664	0.462544	0.77072
ALG2	368.669	-0.257622	0.161906	-1.59118	0.111568	0.462938
ALG3	176.575	0.55451	0.258482	2.14525	0.0319328	0.294452
ALG5	288.707	-0.321333	0.227555	-1.41211	0.157918	0.522797
ALG6	373.975	-0.364263	0.262547	-1.38742	0.165313	0.531028
ALG8	187.914	0.0141222	0.255777	0.0552131	0.955969	0.984471
ALG9	353.627	-0.338605	0.204733	-1.65389	0.0981507	0.442518
ALK	52.0127	0.292404	0.323729	0.903236	0.366401	0.704817
ALKAL1	0.259283	0.116457	3.64684	0.0319335	0.974525	0.989619
ALKAL2	31.5021	-0.634849	0.512851	-1.23788	0.21576	0.576554
ALKBH1	113.628	-0.380337	0.20988	-1.81216	0.0699612	0.392312
ALKBH2	36.2129	-0.190811	0.313811	-0.608045	0.543158	0.81713
ALKBH3	152.212	-0.155644	0.238774	-0.651845	0.514501	0.799349
ALKBH3-AS1	17.0247	-0.84769	0.812595	-1.04319	0.29686	0.65409
ALKBH4	46.3859	0.196516	0.381404	0.515243	0.606383	0.850278
ALKBH5	1220.6	0.154277	0.197341	0.781779	0.434344	0.753592
ALKBH6	89.9445	0.183111	0.425685	0.430157	0.667081	0.875964
ALKBH7	159.64	0.624612	0.376885	1.6573	0.0974583	0.441428
ALKBH8	265.565	-0.333535	0.23599	-1.41334	0.157555	0.522438
ALLC	0.167505	1.07823	3.64684	0.295662	0.767488	0.910318
ALMS1	2034.25	-0.115116	0.302449	-0.380614	0.70349	0.884469
ALMS1-IT1	54.5298	-0.354972	0.31918	-1.11214	0.266078	0.627649
ALMS1P1	4.31942	2.07128	1.10158	1.88028	0.0600697	0.37277
ALOX12	173.434	0.755141	0.57286	1.3182	0.187438	0.552663
ALOX12-AS1	18.0906	0.318835	0.49293	0.646815	0.517752	0.800967
ALOX12B	6.54013	0.957271	0.900743	1.06276	0.287892	0.645939
ALOX12P2	17.5731	0.313943	0.501395	0.62614	0.531223	0.808916
ALOX15	11.4735	2.61879	0.898896	2.91334	0.00357585	0.102607
ALOX15B	20.855	1.96372	0.477173	4.11532	3.86643e-05	0.00492489
ALOX15P1	17.0557	0.412933	0.489386	0.843778	0.398793	0.727517
ALOX5	2004.96	0.223236	0.331638	0.673132	0.500863	0.791104
ALOX5AP	475.249	0.194126	0.256042	0.758178	0.448344	0.762279
ALOXE3	1.62128	-0.919521	1.65424	-0.555857	0.578309	0.837566
ALPI	0.183556	-1.5404	3.62939	-0.424425	0.671256	0.875964
ALPK1	283.514	-0.343548	0.211865	-1.62154	0.104902	0.452322
ALPK2	36.5947	-1.37224	0.428659	-3.20125	0.00136833	0.0606617
ALPK3	12.3281	0.12531	0.517	0.242379	0.808486	0.924037
ALPL	4.53546	-1.14625	1.50916	-0.75953	0.447535	0.761933
ALPP	1.43528	3.66488	1.93219	1.89675	0.057861	0.36625
ALS2	296.17	-0.105387	0.20791	-0.506889	0.612233	0.851703
ALS2CL	91.1008	0.036046	0.303838	0.118635	0.905564	0.965324
ALX1	0.740148	2.68338	3.09538	0.866899	0.385998	0.719068
ALX3	29.0164	1.03607	0.65424	1.58363	0.113279	0.464011
ALX4	13.1493	0.0993621	0.620802	0.160054	0.872838	0.952585
ALYREF	405.198	0.198773	0.230205	0.863462	0.387883	0.72007
AMACR	39.8745	0.406433	0.460198	0.883171	0.377144	0.712635
AMBN	1.68811	0.264665	1.87113	0.141446	0.887517	0.958612
AMBP	0.85112	1.7847	2.65514	0.672167	0.501478	0.791644
AMBRA1	574.296	-0.0500541	0.260313	-0.192284	0.847519	0.942282
AMD1	2430.84	-0.411747	0.288802	-1.42571	0.153953	0.517699
AMDHD1	17.1814	0.493071	0.662439	0.744327	0.456679	0.766598
AMDHD2	181.92	0.551508	0.454292	1.21399	0.22475	0.58716
AMELX	1.44172	1.91149	2.05083	0.932057	0.351307	0.694796
AMER1	154.056	0.216664	0.186541	1.16148	0.245445	0.608129
AMER2	1.68715	0.395563	1.35575	0.291766	0.770465	0.912199
AMER3	0.547868	2.29416	2.77476	0.826795	0.408353	0.732449
AMFR	1242.14	0.0282487	0.171986	0.16425	0.869534	0.950847
AMH	9.12483	0.611346	0.823855	0.742055	0.458054	0.767696
AMHR2	1.39807	0.905902	1.75375	0.51655	0.60547	0.849595
AMIGO1	249.675	0.268945	0.289373	0.929406	0.352679	0.695398
AMIGO2	211.084	-0.234296	0.258215	-0.90737	0.364211	0.704512
AMIGO3	86.5149	0.683718	0.281723	2.42691	0.0152279	0.214472
AMMECR1	552.73	-0.276237	0.283971	-0.972767	0.330669	0.678434
AMMECR1L	306.196	0.124831	0.226805	0.550389	0.582053	0.839651
AMN	8.76627	0.69524	0.768461	0.904718	0.365615	0.704777
AMN1	110.408	-0.061049	0.20949	-0.291417	0.770732	0.912199
AMOT	108.605	-0.48827	0.347914	-1.40342	0.160491	0.525724
AMOTL1	58.6253	0.392519	0.39632	0.990409	0.321974	0.672008
AMOTL2	1.80658	0.667745	1.43797	0.464367	0.642385	0.866426
AMPD1	1.9081	-0.0310772	1.2621	-0.0246234	0.980355	0.992057
AMPD2	1397.36	0.242547	0.393598	0.616231	0.537742	0.81356
AMPD3	462.887	0.06312	0.228509	0.276225	0.782375	0.91582
AMPH	30.3066	1.09804	0.484798	2.26494	0.0235161	0.259752
AMT	158.918	0.674457	0.494141	1.36491	0.172282	0.537921
AMY1A	4.85394	0.23992	0.792074	0.302901	0.761966	0.910318
AMY1B	4.85394	0.23992	0.792074	0.302901	0.761966	0.910318
AMY1C	4.85394	0.23992	0.792074	0.302901	0.761966	0.910318
AMY2A	2.47064	-1.14108	1.53331	-0.744189	0.456762	0.766662
AMY2B	454.666	0.0675775	0.30631	0.220618	0.82539	0.932818
AMZ1	31.0795	-0.953404	0.57985	-1.64423	0.10013	0.445786
AMZ2	538.16	-0.109238	0.159616	-0.684377	0.493737	0.78833
AMZ2P1	132.228	-1.16366	0.283597	-4.10321	4.07463e-05	0.00511522
ANAPC1	818.244	-0.261701	0.201038	-1.30175	0.193003	0.557386
ANAPC10	240.867	-0.200647	0.30486	-0.65816	0.510435	0.797355
ANAPC11	217.197	0.0837031	0.236831	0.35343	0.723766	0.895899
ANAPC13	387.375	-0.0497779	0.230936	-0.215548	0.82934	0.934726
ANAPC15	163.026	0.135287	0.19529	0.692751	0.488466	0.785377
ANAPC16	912.558	-0.054012	0.222049	-0.243244	0.807816	0.923744
ANAPC1P1	47.1514	0.683005	0.312915	2.18271	0.0290569	0.283957
ANAPC2	374.899	0.391961	0.258573	1.51586	0.129555	0.486475
ANAPC4	866.241	-0.390946	0.261103	-1.49729	0.134318	0.493321
ANAPC5	1533.16	-0.0879755	0.190521	-0.461763	0.644251	0.867462
ANAPC7	427.109	0.022064	0.157977	0.139665	0.888924	0.959196
ANG	31.4507	0.56346	0.533962	1.05524	0.291314	0.649653
ANGEL1	313.892	0.402805	0.239337	1.683	0.0923745	0.43235
ANGEL2	800.858	-0.413474	0.300438	-1.37624	0.168748	0.534131
ANGPT1	32.992	-0.471285	0.566493	-0.831934	0.405446	0.731492
ANGPT2	131.517	-0.143125	0.378527	-0.378111	0.705348	0.885909
ANGPT4	6.9996	1.87853	0.773412	2.42888	0.0151453	0.214002
ANGPTL1	161.212	0.480267	0.424395	1.13165	0.257781	0.619145
ANGPTL2	13.9005	0.364165	0.59829	0.608677	0.542738	0.816688
ANGPTL3	16.1828	-0.0690288	0.488071	-0.141432	0.887529	0.958612
ANGPTL4	8.25336	-3.10664	0.92881	-3.34475	0.000823557	0.0446724
ANGPTL5	3.44611	1.30876	1.33904	0.977392	0.328375	0.676733
ANGPTL6	81.106	0.270478	0.349075	0.774842	0.438433	0.754905
ANGPTL7	36.6577	0.276231	0.311509	0.886751	0.375213	0.710858
ANGPTL8	0.819568	-1.62839	2.53776	-0.641666	0.52109	0.80274
ANHX	0.560716	0.240561	2.78498	0.0863781	0.931166	0.974826
ANK1	110.59	0.0845873	0.614121	0.137737	0.890448	0.959993
ANK2	13.6401	0.853507	0.912479	0.935372	0.349597	0.693615
ANK3	849.649	-0.577556	0.273882	-2.10878	0.034964	0.306472
ANKAR	269.007	-0.270574	0.31445	-0.860467	0.389532	0.721117
ANKDD1A	170.312	-0.739661	0.264549	-2.79593	0.0051751	0.122174
ANKDD1B	19.1825	0.393771	0.620888	0.634206	0.525946	0.806281
ANKEF1	78.2668	-0.158994	0.495308	-0.321001	0.74821	0.90559
ANKFN1	3.20617	0.903203	1.2988	0.695412	0.486797	0.785304
ANKFY1	1512.21	0.0646039	0.150035	0.430591	0.666766	0.875964
ANKH	921.71	0.010525	0.155988	0.0674735	0.946205	0.980643
ANKHD1	2266.31	-0.240343	0.167558	-1.43439	0.151462	0.514838
ANKHD1-EIF4EBP3	2118.53	-0.201907	0.155522	-1.29825	0.1942	0.558291
ANKIB1	1346.91	-0.32077	0.216633	-1.48071	0.138685	0.49842
ANKK1	14.5807	0.503125	0.555545	0.905642	0.365126	0.704512
ANKLE1	29.054	0.311396	0.405824	0.767319	0.442892	0.758592
ANKLE2	1113.74	-0.268075	0.171306	-1.56489	0.117609	0.470291
ANKMY1	211.229	0.531757	0.270019	1.96933	0.0489149	0.346948
ANKMY2	233.618	-0.127366	0.294586	-0.432356	0.665483	0.875964
ANKRA2	482.971	-0.453773	0.207789	-2.18381	0.0289761	0.283588
ANKRD1	3.1369	-2.19729	1.20722	-1.82013	0.0687391	0.391319
ANKRD10	1256.2	0.128759	0.141532	0.909754	0.362952	0.704074
ANKRD11	2507.27	-0.208641	0.179129	-1.16475	0.244119	0.606281
ANKRD12	6218.19	-0.833305	0.431841	-1.92966	0.0536492	0.35618
ANKRD13A	1547.69	-0.247049	0.127876	-1.93195	0.053366	0.355277
ANKRD13B	11.3502	1.52976	0.805161	1.89994	0.0574414	0.365743
ANKRD13C	609.797	-0.240638	0.229114	-1.05029	0.293583	0.651375
ANKRD13D	840.817	0.56794	0.332517	1.708	0.0876361	0.424581
ANKRD16	41.7973	0.878339	0.358585	2.44946	0.0143071	0.207895
ANKRD17	3304.06	-0.139448	0.18354	-0.759771	0.447391	0.761805
ANKRD18A	58.5386	0.0386888	0.348614	0.110979	0.911633	0.966946
ANKRD18B	3.34825	0.614141	1.19551	0.513709	0.607456	0.8507
ANKRD18CP	19.4252	0.300833	0.677458	0.444062	0.656998	0.872686
ANKRD18DP	4.87717	2.10569	1.09484	1.92329	0.0544441	0.356835
ANKRD19P	121.889	0.419084	0.290388	1.44319	0.148968	0.511621
ANKRD2	0.836748	0.878658	2.02482	0.433944	0.664329	0.875964
ANKRD20A1	5.08937	0.773687	1.15508	0.669811	0.502978	0.792599
ANKRD20A11P	40.2565	0.759355	0.449034	1.69108	0.0908206	0.429699
ANKRD20A12P	1.54029	-0.944925	1.91296	-0.493959	0.621335	0.856887
ANKRD20A19P	2.12245	2.46123	1.99274	1.2351	0.216794	0.57758
ANKRD20A2	3.4901	0.299285	1.21111	0.247117	0.804818	0.922173
ANKRD20A3	6.87461	0.619507	1.07221	0.577787	0.563408	0.829343
ANKRD20A4	2.51848	0.964986	1.7717	0.544666	0.585983	0.840248
ANKRD20A4-ANKRD20A20P	5.89667	2.41943	1.20813	2.00262	0.045218	0.338872
ANKRD20A5P	114.729	-0.0555245	0.463016	-0.119919	0.904547	0.965324
ANKRD20A8P	6.02277	0.734355	0.846657	0.867358	0.385746	0.719066
ANKRD20A9P	7.5135	0.820962	0.791955	1.03663	0.29991	0.657094
ANKRD22	28.8982	-2.13223	0.517677	-4.11885	3.80769e-05	0.00489785
ANKRD23	113.362	0.232223	0.286671	0.810068	0.417901	0.741472
ANKRD24	10.9542	0.983266	0.718996	1.36755	0.171452	0.537432
ANKRD26	410.741	0.0142518	0.294187	0.0484445	0.961362	0.98695
ANKRD26P1	4.12901	1.61368	1.3967	1.15535	0.247947	0.61102
ANKRD26P3	1.22591	2.41188	2.2057	1.09348	0.274185	0.635016
ANKRD27	529.799	-0.115303	0.148988	-0.773906	0.438986	0.755202
ANKRD28	1095.05	-0.557909	0.183282	-3.044	0.00233455	0.0830077
ANKRD29	3.22026	0.322287	0.913755	0.352706	0.724309	0.896005
ANKRD30A	2.39043	2.67715	1.76274	1.51874	0.128828	0.485701
ANKRD30B	4.29816	-0.576089	1.20371	-0.478593	0.632228	0.86167
ANKRD30BL	3.26904	1.4596	1.08444	1.34595	0.178319	0.543028
ANKRD30BP2	4.18173	1.37212	1.2753	1.07592	0.281963	0.641367
ANKRD30BP3	0.618369	-1.08583	3.22117	-0.337093	0.736046	0.899568
ANKRD31	36.7631	-0.212589	0.388391	-0.547358	0.584133	0.840248
ANKRD33B	96.9739	0.170222	0.343545	0.495487	0.620257	0.856168
ANKRD34A	26.0238	0.163846	0.3783	0.43311	0.664935	0.875964
ANKRD34B	8.75693	1.27826	0.980906	1.30314	0.192527	0.557386
ANKRD34C	2.12485	1.81594	1.54486	1.17547	0.239807	0.602891
ANKRD34C-AS1	0.645017	0.471834	2.72979	0.172846	0.862772	0.947993
ANKRD35	5.71438	-0.0738648	0.754297	-0.0979254	0.921992	0.971705
ANKRD36	2145.95	-0.194205	0.36958	-0.525476	0.599252	0.846658
ANKRD36B	961.306	-0.103008	0.371104	-0.27757	0.781342	0.915405
ANKRD36BP1	528.494	-0.669112	0.445298	-1.50262	0.132938	0.490847
ANKRD36BP2	95.9341	-0.760323	0.382149	-1.9896	0.0466354	0.341856
ANKRD36C	1666.75	-0.447701	0.385864	-1.16026	0.245945	0.608731
ANKRD37	54.7214	-0.882173	0.343773	-2.56615	0.0102834	0.174478
ANKRD39	52.1844	0.0836774	0.305569	0.273841	0.784207	0.916617
ANKRD40	608.455	-0.156917	0.219294	-0.715557	0.474265	0.77773
ANKRD40CL	1.67874	-1.56591	1.48537	-1.05422	0.291781	0.650034
ANKRD42	219.523	-0.0548962	0.255578	-0.214793	0.829929	0.934865
ANKRD44	7582.96	-0.373431	0.232932	-1.60317	0.108896	0.45895
ANKRD44-AS1	48.0236	-0.0183543	0.276166	-0.0664609	0.947011	0.981052
ANKRD44-IT1	239.104	0.532828	0.22656	2.35182	0.0186818	0.236461
ANKRD45	2.95665	-0.604874	1.2185	-0.49641	0.619605	0.855721
ANKRD46	174.997	0.251989	0.283311	0.889444	0.373764	0.710017
ANKRD49	545.81	-0.454708	0.315609	-1.44073	0.14966	0.512582
ANKRD50	474.021	0.290179	0.237193	1.22338	0.221184	0.582214
ANKRD52	739.451	0.272794	0.256499	1.06353	0.287543	0.645854
ANKRD53	2.95161	3.70267	1.92499	1.92348	0.0544201	0.356835
ANKRD54	120.116	0.65048	0.262393	2.47903	0.0131742	0.198731
ANKRD55	77.3716	-0.588799	0.549466	-1.07158	0.283907	0.643587
ANKRD6	98.5396	0.0863306	0.330361	0.261322	0.793844	0.917526
ANKRD60	0.837533	0.879905	2.02475	0.434574	0.663872	0.875964
ANKRD61	38.9721	-0.255317	0.306485	-0.833049	0.404817	0.731247
ANKRD62	1.42656	1.86397	1.85793	1.00325	0.31574	0.668278
ANKRD62P1-PARP4P3	4.44002	1.71277	1.04856	1.63346	0.102372	0.447986
ANKRD63	6.21058	2.52265	1.04433	2.41556	0.0157109	0.21752
ANKRD65	1.27919	3.54514	2.05095	1.72853	0.0838924	0.417257
ANKRD66	0.593223	2.36114	3.26863	0.722364	0.47007	0.775375
ANKRD7	2.89155	-0.197221	1.12049	-0.176014	0.860283	0.947314
ANKRD9	32.8978	-0.207485	0.38086	-0.544779	0.585905	0.840248
ANKS1A	351.952	0.37063	0.256431	1.44534	0.148362	0.51075
ANKS1B	56.8237	0.345415	0.342625	1.00814	0.313385	0.666649
ANKS3	101.319	1.08869	0.394804	2.75754	0.00582379	0.129975
ANKS4B	1.70285	0.104475	1.9001	0.0549841	0.956151	0.984504
ANKS6	141.945	0.593174	0.363824	1.63039	0.10302	0.44909
ANKUB1	1.67788	0.58434	1.66803	0.350317	0.726101	0.896927
ANKZF1	727.683	0.491993	0.218865	2.24793	0.0245806	0.261785
ANLN	40.2176	-0.726665	0.302049	-2.40578	0.0161378	0.220508
ANO1	1.04133	0.0129259	2.12265	0.00608953	0.995141	0.997855
ANO10	169.171	0.0857737	0.220169	0.389582	0.696846	0.884469
ANO2	10.2396	1.74088	0.963289	1.80723	0.0707268	0.393135
ANO3	2.48232	2.09821	1.79395	1.16961	0.24216	0.604635
ANO4	1.22967	2.38394	1.87007	1.27479	0.202385	0.565147
ANO5	40.4362	0.495813	0.323342	1.5334	0.125177	0.48057
ANO6	1723.06	0.049413	0.170784	0.289331	0.772328	0.912199
ANO7	11.0971	0.664468	0.67517	0.984149	0.325042	0.674199
ANO8	199.796	0.31226	0.346046	0.902363	0.366864	0.704904
ANO9	325.861	-0.0338008	0.328822	-0.102794	0.918127	0.969945
ANOS1	1.82179	1.012	1.73675	0.582698	0.560097	0.826752
ANP32A	1249.03	0.072238	0.178972	0.403628	0.686486	0.878779
ANP32A-IT1	121.108	0.986565	0.300259	3.28571	0.00101724	0.0509831
ANP32AP1	29.186	-0.247321	0.358993	-0.688929	0.490868	0.786329
ANP32B	1974.77	-0.310323	0.321797	-0.964344	0.334874	0.681864
ANP32C	8.73611	0.950897	0.624339	1.52305	0.127747	0.484141
ANP32D	5.9126	1.14414	1.13635	1.00686	0.314004	0.667042
ANP32E	1533.98	-0.529469	0.330872	-1.60022	0.109549	0.459886
ANPEP	1586.72	0.0540351	0.408065	0.132418	0.894654	0.961529
ANTKMT	62.175	1.33552	0.598123	2.23285	0.0255589	0.266543
ANTXR1	4.98607	1.8283	1.01762	1.79664	0.0723927	0.396019
ANTXR2	1107.62	-0.152408	0.164723	-0.925238	0.354842	0.697599
ANTXRL	1.73187	1.88565	1.64167	1.14861	0.250715	0.613652
ANTXRLP1	123.817	-0.261592	0.249437	-1.04873	0.294302	0.651934
ANXA1	6410.01	-0.335282	0.352518	-0.951104	0.341552	0.686944
ANXA10	5.11166	-1.11549	1.2451	-0.895907	0.370303	0.707185
ANXA11	1924.34	0.370381	0.178745	2.07212	0.0382542	0.318651
ANXA13	0.760727	2.73642	2.53003	1.08157	0.279442	0.639453
ANXA2	1722.32	0.339299	0.294275	1.153	0.248911	0.612148
ANXA2P1	9.17989	-0.45806	0.648667	-0.706156	0.480091	0.78113
ANXA2P2	1210	0.173765	0.234421	0.741251	0.458541	0.768167
ANXA2P3	7.08494	0.38289	0.677169	0.565427	0.571783	0.833728
ANXA2R	201.061	-0.340643	0.258515	-1.31769	0.187607	0.552674
ANXA3	7.34669	-1.05599	1.3099	-0.806162	0.42015	0.743678
ANXA4	394.524	0.0380692	0.221883	0.171574	0.863773	0.948116
ANXA5	1751.47	-0.312291	0.211792	-1.47452	0.140342	0.500428
ANXA6	3523.55	0.552213	0.301291	1.83282	0.066829	0.386926
ANXA7	1229.27	-0.244276	0.167015	-1.4626	0.143578	0.504995
ANXA8	0.856158	1.75109	2.21498	0.790567	0.429197	0.749878
ANXA9	46.0799	1.05325	0.548101	1.92164	0.054651	0.357656
AOAH	2839.13	0.471462	0.177889	2.65031	0.00804168	0.153835
AOAH-IT1	106.05	0.424949	0.216731	1.96072	0.0499121	0.348664
AOC1	1.01683	-0.483405	1.80519	-0.267787	0.788863	0.916716
AOC2	27.2404	0.384211	0.45227	0.849517	0.395594	0.725633
AOC3	8.04643	0.417698	0.957703	0.436145	0.662731	0.875964
AOC4P	0.333242	-0.963333	3.62939	-0.265426	0.790682	0.916716
AOPEP	111.554	0.105207	0.312586	0.336569	0.736442	0.899568
AOX1	1.94233	1.56991	1.78425	0.87987	0.37893	0.713742
AOX3P-AOX2P	5.64182	1.59218	0.986666	1.61369	0.106594	0.454578
AP1AR	324.349	-0.0485848	0.383394	-0.126723	0.89916	0.963354
AP1B1	1454.88	0.247139	0.221131	1.11762	0.263731	0.62549
AP1G1	2134.41	-0.623826	0.234221	-2.66341	0.00773533	0.151461
AP1G2	1005.64	0.370171	0.291943	1.26796	0.204814	0.566855
AP1M1	802.156	0.267302	0.21305	1.25464	0.20961	0.571139
AP1M2	4.40592	1.71388	1.64956	1.03899	0.29881	0.65628
AP1S1	61.2829	0.632751	0.449889	1.40646	0.159587	0.524435
AP1S2	2052.4	-0.117441	0.314236	-0.373736	0.708601	0.88763
AP1S3	63.3739	-0.507355	0.572427	-0.886322	0.375444	0.711024
AP2A1	1065.52	0.352029	0.274757	1.28124	0.20011	0.564017
AP2A2	665.34	0.244321	0.171602	1.42377	0.154513	0.518018
AP2B1	2719.77	-0.0791202	0.134298	-0.58914	0.555768	0.824276
AP2M1	1460.56	0.222935	0.202133	1.10291	0.270065	0.63178
AP2S1	381.572	0.491182	0.280196	1.753	0.0796029	0.409238
AP3B1	1791.01	-0.300445	0.28553	-1.05224	0.292691	0.650628
AP3B2	8.41621	1.07493	0.683965	1.57161	0.116041	0.468496
AP3D1	1314.84	0.368975	0.216988	1.70043	0.0890492	0.426144
AP3M1	981.105	0.0960768	0.160215	0.599674	0.548723	0.820775
AP3M2	452.536	-0.976311	0.161804	-6.03389	1.60057e-09	8.35884e-07
AP3S1	449.696	-0.463779	0.359058	-1.29165	0.196477	0.56015
AP3S2	273.155	0.0545216	0.16966	0.321358	0.747939	0.90559
AP4B1	402.793	-0.280645	0.213945	-1.31177	0.189599	0.554438
AP4B1-AS1	213.722	-0.550619	0.306394	-1.7971	0.0723205	0.396004
AP4E1	549.768	-0.102693	0.26794	-0.383269	0.701521	0.884469
AP4M1	90.354	0.143009	0.261725	0.546409	0.584785	0.840248
AP4S1	227.776	-0.305262	0.253839	-1.20258	0.229138	0.591054
AP5B1	963.157	0.246994	0.357822	0.69027	0.490024	0.785676
AP5M1	1097.14	-0.328858	0.363817	-0.903909	0.366044	0.704817
AP5S1	134.437	0.129194	0.300854	0.429424	0.667615	0.875964
AP5Z1	404.248	0.275909	0.296176	0.931574	0.351557	0.694813
APAF1	1521.02	0.231129	0.209007	1.10584	0.268794	0.630513
APBA1	31.9579	1.52823	0.447444	3.41546	0.000636739	0.0385767
APBA2	521.376	0.226289	0.238021	0.950709	0.341752	0.687032
APBA3	185.207	0.679666	0.386918	1.75662	0.0789832	0.407207
APBB1	272.892	0.114296	0.311905	0.366447	0.714032	0.89066
APBB1IP	1960.89	0.00871882	0.164794	0.0529073	0.957806	0.985081
APBB2	29.5373	-0.673896	0.393887	-1.71089	0.0871019	0.423066
APBB3	264.697	0.365693	0.335453	1.09015	0.275649	0.636456
APC	1966.86	-0.334605	0.283339	-1.18093	0.237629	0.600153
APC2	41.6061	-0.285682	0.292112	-0.977989	0.32808	0.676417
APCDD1	26.3747	0.407476	0.614397	0.663213	0.507194	0.795591
APCDD1L	5.50594	-2.42524	0.958665	-2.52981	0.0114125	0.186136
APCDD1L-DT	0.359087	-1.47616	3.58438	-0.411832	0.680463	0.875964
APCS	0.251257	1.3866	3.64276	0.380645	0.703467	0.884469
APEH	618.453	0.814574	0.431173	1.8892	0.0588647	0.369095
APEX1	887.489	0.012093	0.189664	0.0637602	0.949161	0.982027
APEX2	157.984	0.492657	0.341055	1.44451	0.148596	0.510905
APH1A	758.985	0.449081	0.345212	1.30089	0.193298	0.557415
APH1B	291.684	0.136235	0.220494	0.617861	0.536667	0.812468
API5	1612.11	-0.374844	0.295393	-1.26897	0.204452	0.566761
APIP	134.541	-0.694293	0.269933	-2.57209	0.0101085	0.172519
APLF	208.53	-0.211774	0.414686	-0.510684	0.609573	0.851193
APLNR	2.13538	0.385406	1.65499	0.232875	0.815858	0.927803
APLP1	8.58363	0.171018	0.879366	0.194479	0.845801	0.941828
APLP2	6614.85	0.183899	0.166295	1.10586	0.268786	0.630513
APMAP	1093.49	0.230235	0.221511	1.03938	0.298626	0.656119
APOA1	3.14101	-0.46785	1.22665	-0.381406	0.702902	0.884469
APOA1-AS	12.7284	-0.642152	0.610556	-1.05175	0.292914	0.650795
APOA2	38.2779	-0.692502	0.457128	-1.5149	0.129799	0.486788
APOA4	0.317191	1.50266	3.64075	0.412733	0.679802	0.875964
APOA5	0.762404	-1.74542	2.17991	-0.800683	0.423315	0.744523
APOB	7.46347	2.29883	1.05073	2.18785	0.0286807	0.282528
APOBEC1	0.253376	1.22381	3.64483	0.335766	0.737047	0.899568
APOBEC2	53.5414	-0.101007	0.272133	-0.371168	0.710512	0.888676
APOBEC3A	317.25	-0.623979	0.309558	-2.01571	0.0438301	0.335137
APOBEC3A_B	115.775	-0.25847	0.537756	-0.480645	0.630769	0.861187
APOBEC3B	15.0954	-1.54596	0.697115	-2.21765	0.0265786	0.272379
APOBEC3B-AS1	5.61586	-2.15513	1.11686	-1.92964	0.0536517	0.35618
APOBEC3C	978.591	0.167157	0.225133	0.742481	0.457796	0.767502
APOBEC3D	220.354	0.118318	0.214572	0.551415	0.581349	0.839453
APOBEC3F	299.496	0.417613	0.206117	2.0261	0.0427549	0.332062
APOBEC3G	706.819	0.127209	0.259187	0.4908	0.623568	0.85789
APOBEC3H	36.5968	-0.0604411	0.514626	-0.117447	0.906506	0.965324
APOBEC4	5.45975	-1.63352	0.887723	-1.84012	0.0657501	0.38538
APOBR	1076.76	0.924473	0.391447	2.36168	0.0181922	0.234122
APOC4-APOC2	0.31443	1.50266	3.64075	0.412733	0.679802	0.875964
APOD	0.723399	1.55556	2.33225	0.666978	0.504786	0.793653
APOE	2.58855	-0.516979	1.32991	-0.388733	0.697474	0.884469
APOF	9.25039	1.83577	0.934277	1.96491	0.0494245	0.347359
APOH	0.377603	1.72955	3.63136	0.476282	0.633873	0.862202
APOL1	257.89	0.257377	0.231519	1.11169	0.266273	0.627721
APOL2	313.262	-0.0104781	0.211732	-0.0494877	0.960531	0.986401
APOL3	643.315	-0.152498	0.221278	-0.689169	0.490717	0.786207
APOL4	9.215	-0.29688	0.611156	-0.485768	0.627132	0.860005
APOL5	1.31865	3.51629	2.38207	1.47615	0.139903	0.500021
APOL6	4643.81	-0.622743	0.316029	-1.97053	0.0487782	0.346823
APOLD1	27.1023	0.733681	0.384969	1.90582	0.056674	0.363605
APOM	0.610808	0.0450373	2.37628	0.0189529	0.984879	0.993563
APOO	37.3621	-0.166463	0.316283	-0.52631	0.598673	0.846375
APOOL	366.815	-0.310228	0.308494	-1.00562	0.314597	0.667378
APOOP5	0.335558	1.61962	3.63601	0.445438	0.656003	0.872154
APP	1418.96	0.104573	0.201411	0.519201	0.603621	0.848683
APPBP2	731.526	-0.349481	0.308367	-1.13333	0.257077	0.618797
APPL1	1484.32	-0.397068	0.371467	-1.06892	0.285106	0.644402
APPL2	759.294	-0.195627	0.200129	-0.977503	0.32832	0.676698
APRT	449.041	0.677263	0.435748	1.55425	0.120124	0.47488
APTR	88.2621	0.706172	0.240425	2.93718	0.0033121	0.098519
APTX	245.666	-0.150496	0.177234	-0.849134	0.395806	0.725752
AQP1	2.72592	-0.0690182	1.35834	-0.0508107	0.959476	0.986023
AQP10	9.58123	0.549244	1.12129	0.489831	0.624254	0.858446
AQP11	71.0809	-0.258631	0.28924	-0.894174	0.371229	0.707912
AQP12B	0.167505	1.07823	3.64684	0.295662	0.767488	0.910318
AQP2	0.741217	1.61377	2.68854	0.600239	0.548347	0.8204
AQP3	360.866	0.265583	0.340153	0.780773	0.434936	0.753592
AQP4	1.3756	2.58003	2.12993	1.21132	0.225771	0.588116
AQP5	0.183556	-1.5404	3.62939	-0.424425	0.671256	0.875964
AQP6	0.383124	1.74688	3.63022	0.481205	0.630371	0.861187
AQP7	4.69054	0.722559	0.785179	0.920247	0.357444	0.700245
AQP7P1	0.972888	0.491424	2.10089	0.233912	0.815054	0.927471
AQP7P3	1.15999	-0.615772	1.64782	-0.373689	0.708636	0.88763
AQP8	1.53297	-0.618585	1.32685	-0.466204	0.641069	0.866049
AQP9	635.16	-0.476468	0.446072	-1.06814	0.285457	0.644573
AQR	1645.49	-0.265851	0.209556	-1.26864	0.204569	0.566855
AR	26.1042	2.11178	0.575736	3.66797	0.000244488	0.0206731
ARAF	876.467	0.0574635	0.247611	0.232071	0.816483	0.927925
ARAP1	2717.29	0.684021	0.370586	1.84578	0.064924	0.384031
ARAP1-AS2	165.186	0.361503	0.363792	0.993708	0.320365	0.671517
ARAP2	4699.07	-0.73896	0.348562	-2.12002	0.034004	0.302494
ARAP3	167.232	0.692188	0.322739	2.14473	0.0319746	0.294505
ARC	3.01674	0.42978	1.0292	0.417587	0.676249	0.875964
ARCN1	1623.53	-0.111476	0.184225	-0.605108	0.545107	0.818272
AREG	41.9751	-2.50365	0.395405	-6.33186	2.42216e-10	1.47087e-07
AREL1	1190.29	-0.0387524	0.134995	-0.287065	0.774063	0.912432
ARF1	2724.02	0.194181	0.256846	0.756023	0.449635	0.763039
ARF3	1231.57	0.451047	0.282249	1.59804	0.110033	0.46056
ARF4	1026.03	-0.336334	0.167391	-2.00927	0.0445084	0.336968
ARF4-AS1	18.9854	0.102631	0.446318	0.22995	0.81813	0.928867
ARF5	541.769	0.787948	0.391999	2.01007	0.0444233	0.336519
ARF6	3130.63	0.0468083	0.190947	0.245138	0.80635	0.923028
ARFGAP1	466.044	0.526739	0.330725	1.59268	0.111232	0.462352
ARFGAP2	754.394	0.270745	0.230249	1.17588	0.239642	0.60267
ARFGAP3	775.722	-0.284635	0.251769	-1.13054	0.258248	0.619727
ARFGEF1	2974.88	-0.336735	0.295374	-1.14003	0.254275	0.617295
ARFGEF2	1984.47	-0.410504	0.193375	-2.12284	0.0337676	0.301656
ARFGEF3	4.9645	0.412614	1.19077	0.346509	0.72896	0.898876
ARFIP1	380.289	0.356162	0.293963	1.21159	0.22567	0.588116
ARFIP2	233.644	0.350318	0.281874	1.24282	0.213936	0.575346
ARFRP1	183.394	1.12683	0.461432	2.44204	0.0146046	0.209657
ARG1	107.667	-0.594099	0.306799	-1.93645	0.0528132	0.35402
ARG2	169.99	-0.249244	0.208872	-1.19328	0.232758	0.595277
ARGFX	1.26167	0.982442	1.76347	0.557109	0.577453	0.837048
ARGFXP2	24.2879	0.434857	0.440088	0.988114	0.323097	0.672666
ARGLU1	2775.55	-0.21675	0.317402	-0.682888	0.494677	0.788693
ARHGAP1	878.625	0.313178	0.275627	1.13624	0.255856	0.618316
ARHGAP10	235.613	-0.240082	0.295844	-0.811516	0.417069	0.740751
ARHGAP11A	99.1571	-0.135366	0.246155	-0.549923	0.582373	0.839929
ARHGAP11A-SCG5	26.6399	-0.426523	0.339794	-1.25524	0.209391	0.570912
ARHGAP11B	79.7933	-0.329149	0.276747	-1.18935	0.234302	0.597394
ARHGAP12	931.159	-0.603901	0.352178	-1.71476	0.0863894	0.4216
ARHGAP15	2082.56	-0.185803	0.361073	-0.514587	0.606842	0.850601
ARHGAP17	888.692	-0.0243601	0.184942	-0.131718	0.895208	0.961529
ARHGAP18	406.716	-0.150521	0.223751	-0.672719	0.501126	0.791281
ARHGAP19	391.597	-0.0240924	0.206613	-0.116606	0.907172	0.965324
ARHGAP19-SLIT1	77.8539	-0.103689	0.242049	-0.428382	0.668373	0.875964
ARHGAP20	13.1932	0.654359	0.593559	1.10243	0.270273	0.631794
ARHGAP21	964.989	-0.230765	0.150633	-1.53197	0.125531	0.481048
ARHGAP22	33.7547	0.980796	0.435741	2.25087	0.0243938	0.261713
ARHGAP22-IT1	1.46405	1.39729	1.98283	0.704696	0.480999	0.781417
ARHGAP23	6.78955	0.568751	0.895466	0.635145	0.525334	0.805822
ARHGAP24	286.184	0.137527	0.237457	0.579165	0.562478	0.828674
ARHGAP25	1489.66	0.313072	0.164639	1.90156	0.0572287	0.3651
ARHGAP26	2538.25	-0.180056	0.144912	-1.24252	0.214046	0.575373
ARHGAP26-AS1	44.5553	-0.892635	0.46848	-1.90538	0.0567302	0.363637
ARHGAP26-IT1	16.2788	0.601249	0.445041	1.351	0.176697	0.541701
ARHGAP27	120.886	0.752647	0.431825	1.74294	0.0813435	0.412953
ARHGAP27P1	167.276	0.686829	0.415015	1.65495	0.0979347	0.442518
ARHGAP27P1-BPTFP1-KPNA2P3	548.57	-0.0806632	0.178813	-0.451103	0.651915	0.870043
ARHGAP27P2	21.5708	-0.458018	0.851389	-0.537966	0.5906	0.841491
ARHGAP28	1.45261	0.309263	1.94194	0.159255	0.873468	0.952786
ARHGAP29	24.4248	-0.446013	0.559532	-0.797118	0.425382	0.746427
ARHGAP30	4047.61	0.576351	0.266929	2.15919	0.0308353	0.289818
ARHGAP31	706.176	0.178165	0.23645	0.753496	0.451152	0.763405
ARHGAP31-AS1	14.6258	-1.95783	0.544262	-3.59721	0.000321649	0.0247755
ARHGAP32	318.514	0.385436	0.182982	2.10642	0.0351683	0.307503
ARHGAP33	73.7146	0.326577	0.531798	0.6141	0.539149	0.814118
ARHGAP35	1342.18	-0.111787	0.20422	-0.547385	0.584114	0.840248
ARHGAP36	0.842015	-1.07928	2.51373	-0.429354	0.667666	0.875964
ARHGAP39	9.98446	2.80874	1.03649	2.70985	0.00673137	0.139871
ARHGAP4	2532.26	0.643257	0.345549	1.86155	0.0626664	0.37852
ARHGAP40	0.695088	-0.248431	2.65657	-0.0935156	0.925494	0.973058
ARHGAP42	63.4727	-0.171339	0.339881	-0.504114	0.614181	0.852614
ARHGAP44	13.2242	0.459645	0.516126	0.890568	0.373161	0.709272
ARHGAP45	4629.41	0.413203	0.303072	1.36338	0.172762	0.538519
ARHGAP5	1549.76	-0.342327	0.430796	-0.794638	0.426824	0.747751
ARHGAP5-AS1	9.06497	-0.195889	0.673475	-0.290864	0.771156	0.912199
ARHGAP6	54.1819	0.867236	0.73443	1.18083	0.237671	0.600162
ARHGAP8	9.07367	-0.476241	0.607198	-0.784327	0.432848	0.752649
ARHGAP9	1904.67	0.187396	0.15947	1.17512	0.239946	0.602924
ARHGDIA	1692.26	0.151032	0.237302	0.636452	0.524482	0.805203
ARHGDIB	9922.74	-0.240084	0.158131	-1.51826	0.128949	0.485716
ARHGDIG	1.78882	-0.801195	1.65977	-0.482713	0.629299	0.861187
ARHGEF1	3645.05	0.508141	0.307352	1.65329	0.0982725	0.442518
ARHGEF10	65.691	-0.635074	0.315765	-2.01122	0.0443021	0.336297
ARHGEF10L	370.962	0.669101	0.395295	1.69266	0.0905199	0.428778
ARHGEF11	789.628	0.295521	0.279376	1.05779	0.290151	0.648444
ARHGEF12	820.523	-0.394646	0.243189	-1.6228	0.104633	0.452177
ARHGEF15	0.990066	0.522102	2.06397	0.25296	0.800299	0.919615
ARHGEF16	0.896823	1.08634	2.59373	0.418834	0.675337	0.875964
ARHGEF17	23.4892	1.48375	0.877331	1.69121	0.0907968	0.429664
ARHGEF18	2200.06	0.401916	0.279431	1.43833	0.150339	0.513409
ARHGEF19	70.8798	0.973781	0.341527	2.85125	0.00435474	0.11142
ARHGEF2	1858.77	0.649115	0.280404	2.31493	0.0206169	0.246271
ARHGEF25	9.22412	0.622946	0.774239	0.804592	0.421055	0.744089
ARHGEF26	22.9838	-0.00573329	0.459721	-0.0124712	0.99005	0.995655
ARHGEF28	30.8738	-0.385566	0.566036	-0.681169	0.495764	0.789176
ARHGEF3	2128.37	-0.349463	0.199405	-1.75252	0.0796836	0.409371
ARHGEF33	11.9952	0.508212	0.519502	0.978269	0.327941	0.67628
ARHGEF34P	69.2407	-0.206527	0.42386	-0.487254	0.626079	0.8593
ARHGEF35	16.862	-1.01377	0.481459	-2.10562	0.0352372	0.30778
ARHGEF35-AS1	16.9433	0.738014	0.467457	1.57879	0.114385	0.465556
ARHGEF37	3.55431	0.693264	1.31627	0.52669	0.598409	0.846375
ARHGEF38	3.34008	1.4696	1.08597	1.35326	0.175974	0.541237
ARHGEF38-IT1	0.502514	2.2052	3.60432	0.61182	0.540657	0.815059
ARHGEF39	90.8909	0.619693	0.253169	2.44774	0.0143755	0.208208
ARHGEF4	31.9257	-0.269068	0.366406	-0.734345	0.462738	0.770835
ARHGEF40	488.188	0.66358	0.295068	2.24891	0.0245185	0.261785
ARHGEF5	99.6877	0.228333	0.47743	0.478254	0.632469	0.861729
ARHGEF6	2973.85	-0.238402	0.198122	-1.20331	0.228856	0.590791
ARHGEF7	1240.35	-0.196536	0.19038	-1.03233	0.301915	0.658871
ARHGEF9	357.043	0.558282	0.185821	3.00441	0.00266098	0.0889674
ARHGEF9-IT1	7.65472	2.59609	0.859823	3.01933	0.00253332	0.0860866
ARID1A	4144.35	0.144644	0.196268	0.736969	0.461141	0.769889
ARID1B	2285.11	-0.0513313	0.160844	-0.319136	0.749623	0.905952
ARID2	2155.87	-0.308349	0.230793	-1.33604	0.181536	0.545429
ARID3A	366.264	0.6973	0.348807	1.9991	0.0455977	0.339186
ARID3B	423.686	0.263092	0.239382	1.09905	0.271747	0.633164
ARID3C	1.94749	0.895833	1.30469	0.686626	0.492318	0.787468
ARID4A	1759.13	-0.494919	0.312383	-1.58434	0.113117	0.463953
ARID4B	2722.01	-0.636432	0.348428	-1.82658	0.0677626	0.388896
ARID5A	445.543	-0.380231	0.353096	-1.07685	0.281547	0.641067
ARID5B	2091.35	-0.977187	0.186206	-5.24788	1.53863e-07	5.21775e-05
ARIH1	2399.52	-0.51479	0.234321	-2.19695	0.0280244	0.279623
ARIH2	1267.31	-0.0833828	0.163351	-0.510453	0.609734	0.851193
ARIH2OS	81.4907	-0.321738	0.327797	-0.981517	0.326338	0.675332
ARL1	391.754	-0.399102	0.359639	-1.10973	0.267115	0.62852
ARL10	205.797	0.53435	0.266896	2.00209	0.045275	0.338872
ARL11	117.608	0.816578	0.279511	2.92145	0.00348403	0.101219
ARL13A	16.6056	0.373192	0.505496	0.73827	0.460351	0.769407
ARL13B	129.472	-0.205542	0.321223	-0.639873	0.522255	0.803582
ARL14	0.777848	0.14173	3.06763	0.0462018	0.963149	0.987313
ARL14EP	639.439	-0.0992633	0.298114	-0.332972	0.739156	0.900433
ARL14EPL	0.586266	2.42085	3.59464	0.67346	0.500654	0.791104
ARL15	334.436	-0.400089	0.287682	-1.39074	0.164305	0.529688
ARL16	124.477	0.351016	0.263373	1.33277	0.182608	0.546978
ARL17A	264.394	0.223134	0.258562	0.862978	0.388149	0.720338
ARL17B	126.025	-0.115523	0.237122	-0.48719	0.626123	0.8593
ARL2	66.1825	0.981653	0.510222	1.92397	0.0543582	0.356835
ARL2-SNX15	108.715	0.585537	0.304419	1.92346	0.0544221	0.356835
ARL2BP	727.337	-0.312883	0.261587	-1.1961	0.231659	0.594505
ARL3	109.25	0.428846	0.290238	1.47757	0.139523	0.499684
ARL4A	471.515	-0.981069	0.27902	-3.51612	0.000437902	0.0301702
ARL4C	6103.76	-0.943623	0.295885	-3.18916	0.00142688	0.0617887
ARL4D	15.6684	-0.711131	0.558134	-1.27412	0.20262	0.565568
ARL5A	1455.39	-0.537618	0.383302	-1.4026	0.160738	0.526032
ARL5B	1184.31	-1.38232	0.419565	-3.29464	0.000985475	0.0501835
ARL5C	1.55796	0.536881	1.67373	0.320769	0.748385	0.90559
ARL6	83.6731	-0.157735	0.503217	-0.313454	0.753936	0.907896
ARL6IP1	1918.6	-0.498393	0.23417	-2.12833	0.0333095	0.300116
ARL6IP4	781.814	0.154955	0.316584	0.489458	0.624517	0.858646
ARL6IP5	2961.06	-0.263386	0.249168	-1.05706	0.290483	0.648693
ARL6IP6	329.134	-0.1187	0.209745	-0.565925	0.571445	0.833421
ARL8A	354.699	0.120116	0.171144	0.701846	0.482775	0.782668
ARL8B	1250.72	-0.569314	0.284852	-1.99863	0.0456481	0.339186
ARL9	8.80046	0.363537	0.916759	0.396546	0.691702	0.881272
ARLNC1	1.74531	1.29892	1.77822	0.730465	0.465106	0.771984
ARMC1	389.943	-0.311157	0.395605	-0.786535	0.431554	0.75165
ARMC10	259.693	-0.199302	0.35775	-0.5571	0.577459	0.837048
ARMC12	9.40855	-0.0125887	0.667089	-0.0188711	0.984944	0.993563
ARMC2	97.4804	-0.0780739	0.342007	-0.228282	0.819427	0.929777
ARMC2-AS1	2.21386	1.57406	1.39887	1.12524	0.260487	0.622125
ARMC3	11.216	0.955911	1.09247	0.874998	0.381575	0.716337
ARMC4	4.38863	1.27355	0.967135	1.31682	0.187897	0.552956
ARMC4P1	3.1198	-0.354277	1.28676	-0.275324	0.783067	0.915858
ARMC5	157.781	-0.172666	0.31452	-0.548984	0.583016	0.840248
ARMC6	203.668	0.242986	0.277029	0.877112	0.380426	0.715168
ARMC7	120.401	0.937375	0.433225	2.16372	0.0304862	0.288406
ARMC8	1198.78	-0.348584	0.234853	-1.48427	0.137738	0.497439
ARMC9	11.7515	1.66315	0.739244	2.2498	0.0244618	0.261713
ARMCX1	21.3192	-0.512438	0.510915	-1.00298	0.31587	0.66829
ARMCX2	34.5033	1.03133	0.396218	2.60293	0.00924317	0.165087
ARMCX3	499.711	0.254529	0.245203	1.03803	0.299254	0.656545
ARMCX4	146.686	0.23549	0.274056	0.859278	0.390187	0.72171
ARMCX5	145.996	-0.28431	0.225208	-1.26243	0.206794	0.568699
ARMCX5-GPRASP2	152.563	-0.0920996	0.19905	-0.462695	0.643583	0.867143
ARMCX6	114.178	-0.0121832	0.237865	-0.051219	0.959151	0.985776
ARMH1	150.382	0.820976	0.435911	1.88336	0.0596522	0.371574
ARMH2	39.5239	-1.18685	0.506028	-2.34542	0.0190054	0.238706
ARMH3	696.87	-0.149011	0.143172	-1.04078	0.297977	0.655609
ARMH4	3.08701	2.95876	1.36628	2.16555	0.0303453	0.287877
ARMS2	0.718173	-1.97203	3.0596	-0.64454	0.519225	0.801917
ARMT1	272.465	0.249546	0.371108	0.672434	0.501308	0.791471
ARNT	1135.96	-0.14601	0.199639	-0.731368	0.464554	0.771762
ARNT2	2.62067	2.75132	1.51912	1.81113	0.0701212	0.39277
ARNTL	961.626	-0.648079	0.204086	-3.17551	0.00149572	0.063403
ARNTL2	32.3084	-0.162618	0.344322	-0.472285	0.636723	0.864066
ARNTL2-AS1	2.22894	-3.12819	1.46777	-2.13125	0.0330687	0.298682
ARPC1A	436.416	0.199744	0.176359	1.1326	0.257381	0.618909
ARPC1B	3398.26	0.818018	0.371834	2.19995	0.0278101	0.278656
ARPC2	4747.84	-0.170583	0.154035	-1.10743	0.268108	0.629627
ARPC3	2432.84	-0.207301	0.182742	-1.13439	0.25663	0.618464
ARPC4	1362.24	0.245696	0.221392	1.10978	0.267094	0.62852
ARPC4-TTLL3	629.149	0.29781	0.245023	1.21543	0.224201	0.586313
ARPC5	3202.18	0.0883412	0.162328	0.544215	0.586293	0.840386
ARPC5L	366.139	-0.266727	0.228441	-1.1676	0.24297	0.605211
ARPIN	286.045	0.7162	0.343918	2.08247	0.0372992	0.316734
ARPIN-AP3S2	242.922	0.252142	0.192234	1.31164	0.189642	0.554438
ARPP19	3025.69	-0.573001	0.349708	-1.63851	0.101315	0.446721
ARPP21	5.23103	0.951396	0.846248	1.12425	0.260906	0.622855
ARR3	14.768	-0.0176584	0.714119	-0.0247275	0.980272	0.992057
ARRB1	1921.29	0.739312	0.266828	2.77075	0.00559279	0.126813
ARRB2	2770.66	0.270034	0.215737	1.25168	0.210686	0.57223
ARRDC1	392.446	0.658261	0.427602	1.53943	0.1237	0.479024
ARRDC1-AS1	71.8629	0.290548	0.285323	1.01831	0.308529	0.662686
ARRDC2	766.719	-0.229686	0.312705	-0.734512	0.462637	0.770825
ARRDC3	2494.57	-0.0663866	0.369977	-0.179434	0.857597	0.946074
ARRDC3-AS1	97.8354	1.11245	0.326291	3.40938	0.000651106	0.0389082
ARRDC4	577.427	-0.0820036	0.27465	-0.298575	0.765265	0.910318
ARRDC5	104.739	0.57369	0.274759	2.08798	0.0367999	0.314437
ARSA	327.701	0.507658	0.344069	1.47546	0.14009	0.500346
ARSB	455.835	0.0181345	0.198936	0.0911574	0.927368	0.973495
ARSD	205.461	0.410105	0.265242	1.54615	0.122067	0.476477
ARSD-AS1	29.9458	0.181286	0.435572	0.416203	0.677261	0.875964
ARSF	0.267308	-0.963333	3.62939	-0.265426	0.790682	0.916716
ARSG	492.882	-0.174999	0.147209	-1.18878	0.234528	0.597755
ARSH	0.544664	2.31351	3.33169	0.694395	0.487435	0.785377
ARSI	1.71405	-1.19587	1.29306	-0.92483	0.355054	0.697732
ARSJ	5.07267	-0.205017	0.868809	-0.235975	0.813452	0.926631
ARSK	89.6349	0.421986	0.272003	1.5514	0.120806	0.475668
ARSL	0.766544	-0.300009	1.95435	-0.153508	0.877998	0.954903
ART1	2.19947	-0.747547	1.34707	-0.554942	0.578935	0.838025
ART3	8.17707	-0.843047	0.86475	-0.974902	0.329609	0.67791
ART4	6.04418	-0.293704	0.780347	-0.376376	0.706638	0.886875
ARTN	1.61457	2.74812	1.74174	1.5778	0.114612	0.465924
ARV1	135.126	-0.00845646	0.250138	-0.0338072	0.973031	0.989619
ARVCF	76.9708	1.60409	0.406397	3.9471	7.91034e-05	0.00875232
ARX	1.22846	-2.07144	1.95633	-1.05884	0.289673	0.648264
AS-PTPRE	352.644	-1.09502	0.222636	-4.91843	8.72426e-07	0.000239798
AS3MT	18.7087	-0.47057	0.594585	-0.791425	0.428696	0.749572
ASAH1	3043.95	-0.392751	0.209277	-1.8767	0.0605594	0.373892
ASAH2	8.16704	1.10616	0.702164	1.57536	0.115173	0.466827
ASAH2B	40.9727	-0.4586	0.451455	-1.01583	0.309712	0.663865
ASAP1	2030.8	-0.246847	0.148188	-1.66576	0.0957602	0.438298
ASAP1-IT1	47.8317	-0.155422	0.333683	-0.465776	0.641376	0.866267
ASAP1-IT2	28.4038	-0.959529	0.474993	-2.02009	0.0433739	0.333835
ASAP2	78.9139	0.52581	0.420966	1.24906	0.211644	0.573283
ASAP3	11.3578	-0.813268	0.55672	-1.46082	0.144064	0.505415
ASB1	434.556	0.654188	0.309812	2.11156	0.0347238	0.305289
ASB10	0.440776	1.93267	3.61875	0.534071	0.593293	0.843134
ASB11	1.8681	-0.632698	1.48165	-0.427023	0.669362	0.875964
ASB12	1.69284	-0.0815234	1.87965	-0.0433716	0.965405	0.987941
ASB13	101.099	0.611894	0.34189	1.78974	0.0734954	0.397167
ASB14	154.196	-0.488133	0.453822	-1.0756	0.282104	0.641367
ASB15	24.3977	-0.62543	0.3758	-1.66427	0.0960593	0.438902
ASB15-AS1	0.544723	-2.06081	2.68502	-0.767524	0.44277	0.758592
ASB16	49.5117	0.382289	0.416717	0.917384	0.358941	0.70158
ASB16-AS1	104.155	0.0716653	0.291904	0.245509	0.806062	0.922996
ASB18	0.377603	1.72955	3.63136	0.476282	0.633873	0.862202
ASB2	32.1432	-0.587427	0.430551	-1.36436	0.172454	0.538006
ASB3	218.419	-0.37025	0.2083	-1.77748	0.0754888	0.401296
ASB4	1.24642	1.60079	2.13214	0.750788	0.45278	0.764178
ASB6	394.56	0.263634	0.348367	0.75677	0.449187	0.762923
ASB7	402.148	-0.353857	0.245845	-1.43935	0.150051	0.513113
ASB8	519.783	-0.130339	0.210972	-0.617804	0.536705	0.812478
ASB9	3.17627	2.47394	1.38627	1.7846	0.0743258	0.398766
ASB9P1	4.57958	1.62052	0.990429	1.63618	0.101802	0.447286
ASCC1	229.732	-0.167741	0.211086	-0.794654	0.426815	0.747751
ASCC2	716.393	0.294089	0.260761	1.12781	0.2594	0.620905
ASCC3	2235.02	-0.37555	0.283504	-1.32468	0.185279	0.550113
ASCL1	1.07615	1.35885	2.49796	0.543983	0.586453	0.840386
ASCL2	58.1783	0.529157	0.3522	1.50243	0.132985	0.490883
ASCL3	1.50916	3.71847	2.27931	1.63141	0.102804	0.448809
ASCL4	1.18885	2.31096	1.73173	1.33448	0.182046	0.546307
ASCL5	1.23722	-2.89911	1.86113	-1.55771	0.119301	0.473395
ASDURF	105.444	-0.308442	0.205478	-1.50109	0.133332	0.491537
ASF1A	542.141	-0.450337	0.330437	-1.36285	0.172929	0.538615
ASF1B	44.6814	-0.0544604	0.404248	-0.13472	0.892833	0.961242
ASGR1	126.605	0.972349	0.551664	1.76258	0.077972	0.405579
ASGR2	193.645	0.60712	0.452395	1.34201	0.179592	0.543789
ASH1L	4327.18	-0.381682	0.238418	-1.60089	0.1094	0.459585
ASH1L-AS1	61.3291	-0.239184	0.254219	-0.940855	0.346779	0.691641
ASH2L	586.432	-0.0209963	0.161353	-0.130126	0.896466	0.961968
ASIC1	10.0184	1.48354	0.843987	1.75777	0.0787864	0.407086
ASIC2	2.13303	1.86006	1.57969	1.17748	0.239002	0.602047
ASIC3	31.2863	0.477316	0.452591	1.05463	0.291595	0.649929
ASIC4	4.38332	0.633835	1.55462	0.40771	0.683486	0.877573
ASIC5	0.678529	-1.21558	2.66327	-0.456424	0.648085	0.868548
ASIP	1.25604	-1.1661	1.96031	-0.594851	0.551943	0.821871
ASL	156.395	0.52972	0.375658	1.41011	0.158506	0.523384
ASMT	1.66069	2.02171	1.57361	1.28476	0.198875	0.562712
ASMTL	5.93264	-0.656044	0.688287	-0.953154	0.340512	0.685857
ASMTL-AS1	1.94299	-2.31777	1.31064	-1.76842	0.0769902	0.403203
ASNS	150.675	-0.158755	0.2663	-0.596149	0.551075	0.821813
ASNSD1	492.098	-0.450825	0.289715	-1.5561	0.119685	0.473948
ASPA	1.40494	0.251878	1.96699	0.128053	0.898107	0.96274
ASPDH	26.3261	0.347453	0.538194	0.645591	0.518544	0.801598
ASPG	1.68494	1.08375	1.55144	0.698542	0.484838	0.783955
ASPH	537.812	-0.053541	0.214966	-0.249067	0.803309	0.921293
ASPHD1	4.34756	0.888493	0.917028	0.968883	0.332604	0.680106
ASPHD2	92.0685	0.778036	0.328325	2.36971	0.0178021	0.23165
ASPM	108.179	-1.00696	0.388276	-2.59341	0.00950307	0.166916
ASPN	24.529	-1.20977	0.874975	-1.38263	0.166778	0.532224
ASPRV1	16.0033	0.843554	0.647654	1.30248	0.192754	0.557386
ASPSCR1	123.829	0.382901	0.324538	1.17983	0.238066	0.600559
ASRGL1	83.5328	0.9483	0.350555	2.70514	0.0068275	0.141062
ASS1	0.345154	0.262035	3.64483	0.0718923	0.942688	0.978785
ASTE1	249.246	-0.0600669	0.283571	-0.211823	0.832245	0.935536
ASTL	27.5576	-3.78963	0.6127	-6.18513	6.20501e-10	3.37553e-07
ASTN1	3.34807	0.0206408	1.34823	0.0153096	0.987785	0.994143
ASTN2	66.9333	0.404439	0.283224	1.42799	0.153296	0.516916
ASTN2-AS1	8.39944	-0.612611	0.612807	-0.999681	0.317465	0.66987
ASXL1	1441.27	-0.0800145	0.188841	-0.423713	0.671775	0.875964
ASXL2	2309.82	-0.0187941	0.140109	-0.134139	0.893292	0.961242
ASXL3	3.95938	4.13144	1.47042	2.80971	0.00495864	0.119893
ASZ1	1.15674	3.37001	1.99959	1.68535	0.0919216	0.431629
ATAD1	887.827	-0.274949	0.36886	-0.745403	0.456028	0.766025
ATAD2	719.866	-0.966372	0.332677	-2.90484	0.00367443	0.103726
ATAD2B	1633.14	-0.292289	0.270497	-1.08056	0.279893	0.639669
ATAD3A	70.6365	1.01696	0.373396	2.72354	0.00645862	0.137758
ATAD3B	188.366	0.267333	0.268699	0.994914	0.319778	0.671517
ATAD3C	6.79024	0.126729	0.770682	0.164437	0.869387	0.950829
ATAD5	277.692	-0.765058	0.463181	-1.65175	0.0985864	0.443002
ATAT1	1.88264	1.18185	1.4887	0.79388	0.427266	0.748237
ATCAY	0.807151	1.74109	2.29751	0.757816	0.448561	0.762308
ATE1	741.965	-0.407719	0.229771	-1.77446	0.0759872	0.401981
ATE1-AS1	5.32951	1.3233	0.936375	1.41321	0.157594	0.522484
ATF1	449.521	-0.0394824	0.241554	-0.163452	0.870163	0.951123
ATF2	1410.5	-0.268313	0.340473	-0.788061	0.430661	0.751046
ATF3	191.853	-2.48359	0.363544	-6.83161	8.39675e-12	6.09045e-09
ATF4	2441.93	-0.0228215	0.237386	-0.0961366	0.923412	0.972209
ATF5	113.719	0.119599	0.321556	0.371939	0.709938	0.888384
ATF6	1546.52	-0.333612	0.218745	-1.52512	0.127229	0.483281
ATF6B	61.4374	1.69471	0.439476	3.8562	0.000115163	0.0118089
ATF7	680.974	0.105995	0.14541	0.72894	0.466038	0.772647
ATF7-NPFF	146.317	0.180503	0.228245	0.790828	0.429045	0.749878
ATF7IP	5428.15	-0.45615	0.262509	-1.73766	0.0822713	0.414206
ATF7IP2	459.431	-0.252276	0.29803	-0.846479	0.397286	0.726763
ATG10	112.553	-0.159809	0.331996	-0.481357	0.630263	0.861187
ATG101	114.698	0.639744	0.329498	1.94157	0.0521892	0.352408
ATG12	800.253	-0.433928	0.324998	-1.33517	0.18182	0.546052
ATG13	1058.05	-0.117366	0.180947	-0.648622	0.516583	0.800133
ATG14	703.746	-0.579189	0.256204	-2.26065	0.0237808	0.260192
ATG16L1	790.003	-0.794871	0.218009	-3.64604	0.000266312	0.0216634
ATG16L2	827.363	0.854238	0.392218	2.17796	0.0294087	0.284555
ATG2A	794.242	-0.441289	0.291493	-1.51389	0.130052	0.486874
ATG2B	1901.63	-0.282899	0.267969	-1.05571	0.291099	0.649358
ATG3	1053.07	-0.208404	0.22255	-0.936437	0.349048	0.693326
ATG4A	160.438	0.131505	0.322839	0.407338	0.68376	0.877748
ATG4B	423.98	0.346954	0.313191	1.1078	0.267946	0.629418
ATG4C	232.206	0.093111	0.449502	0.207143	0.835898	0.937142
ATG4D	203.383	0.08608	0.37245	0.231118	0.817223	0.928258
ATG5	515.257	-0.378572	0.31115	-1.21669	0.223723	0.585561
ATG7	731.616	0.0694358	0.157067	0.442078	0.658433	0.873331
ATG9A	586.801	0.167536	0.282598	0.592841	0.553287	0.822571
ATG9B	54.3686	0.104814	0.293491	0.357127	0.720997	0.894421
ATIC	474.351	-0.0584969	0.174332	-0.335548	0.737212	0.899568
ATL1	46.21	-0.435618	0.458396	-0.95031	0.341955	0.687032
ATL2	643.927	-0.629913	0.244881	-2.57233	0.0101017	0.172519
ATL3	1751.74	-0.23776	0.267909	-0.887467	0.374828	0.710538
ATM	13576	-0.243574	0.336746	-0.723316	0.469486	0.775016
ATMIN	1123.15	-0.421798	0.233793	-1.80415	0.0712072	0.394016
ATN1	433.786	-0.012704	0.242803	-0.0523222	0.958272	0.98537
ATOH1	0.674215	2.55157	2.68562	0.950085	0.342069	0.687032
ATOH7	0.865797	0.233723	2.56517	0.0911138	0.927402	0.973495
ATOH8	15.6894	1.29472	0.787229	1.64465	0.100041	0.445701
ATOX1	84.1815	0.281501	0.293655	0.958612	0.337754	0.68381
ATP10A	509.896	0.332801	0.156967	2.1202	0.0339894	0.302494
ATP10B	8.38445	0.43379	0.771251	0.56245	0.57381	0.834943
ATP10D	544.916	0.429365	0.176401	2.43402	0.014932	0.21179
ATP11A	1983.19	0.0441146	0.12904	0.341868	0.73245	0.899568
ATP11A-AS1	24.8739	-0.207699	0.492846	-0.421428	0.673443	0.875964
ATP11AUN	2.61542	2.78594	1.86305	1.49537	0.134819	0.493624
ATP11B	3961.13	-0.598039	0.320034	-1.86867	0.0616685	0.376734
ATP11C	894.172	-0.327232	0.34924	-0.936982	0.348768	0.693235
ATP12A	1.89163	1.48693	1.72996	0.859517	0.390055	0.721582
ATP13A1	674.782	0.312691	0.326225	0.958513	0.337804	0.68381
ATP13A2	357.832	0.555266	0.309509	1.79402	0.0728094	0.396414
ATP13A3	1894.81	-0.593609	0.253381	-2.34276	0.0191419	0.239499
ATP13A4	37.6607	0.723717	0.622392	1.1628	0.244911	0.607265
ATP13A4-AS1	2.38672	3.3701	1.56848	2.14864	0.0316626	0.293053
ATP13A5	2.39625	0.575285	1.3378	0.430023	0.667179	0.875964
ATP13A5-AS1	0.621828	1.23292	2.41779	0.509936	0.610096	0.851193
ATP1A1	3078.75	-0.0864444	0.198543	-0.435393	0.663277	0.875964
ATP1A1-AS1	409.662	-0.378523	0.168257	-2.24967	0.0244698	0.261713
ATP1A2	5.03125	5.45704	1.48493	3.67495	0.000237895	0.020434
ATP1A3	91.9605	-0.0294863	0.549352	-0.0536746	0.957194	0.984935
ATP1A4	7.11117	-1.95793	0.815053	-2.40222	0.0162961	0.222322
ATP1B1	98.8523	-1.00834	0.458786	-2.19784	0.0279606	0.279379
ATP1B2	4.73101	-0.157154	0.92702	-0.169526	0.865383	0.948931
ATP1B3	671.873	-0.82735	0.279197	-2.96332	0.00304344	0.0956126
ATP1B4	1.46285	0.752619	1.92062	0.391863	0.695159	0.883309
ATP23	96.249	-0.154624	0.277545	-0.557114	0.57745	0.837048
ATP2A1	24.7331	0.821991	0.498206	1.6499	0.0989631	0.44361
ATP2A1-AS1	2.40613	0.997846	1.79909	0.554639	0.579142	0.838081
ATP2A2	2333.33	-0.136158	0.166654	-0.81701	0.413923	0.73757
ATP2A3	2352.55	0.437898	0.322598	1.35741	0.174651	0.540305
ATP2B1	4045.44	-0.677921	0.301078	-2.25165	0.0243446	0.261713
ATP2B1-AS1	363.132	-1.46496	0.276211	-5.30376	1.13439e-07	4.17199e-05
ATP2B2	6.99675	0.504686	0.750914	0.672095	0.501523	0.791668
ATP2B2-IT2	0.359087	-1.47616	3.58438	-0.411832	0.680463	0.875964
ATP2B3	1.37763	1.31879	2.02986	0.649697	0.515888	0.799838
ATP2B4	4331.76	-0.0677464	0.189858	-0.356827	0.721221	0.894572
ATP2C1	1142.77	-0.429841	0.279828	-1.53609	0.124516	0.479571
ATP2C2	8.10313	-0.606163	0.686166	-0.883406	0.377017	0.712555
ATP2C2-AS1	7.78962	0.953812	0.715952	1.33223	0.182784	0.546978
ATP4A	2.91933	0.0756003	1.3587	0.0556415	0.955627	0.984353
ATP4B	1.65697	-0.970054	1.29561	-0.748721	0.454025	0.764973
ATP5F1A	3106.43	-0.0146225	0.17136	-0.085332	0.931997	0.97513
ATP5F1B	3322.23	0.101199	0.162409	0.623116	0.533209	0.810507
ATP5F1C	1268.94	-0.251645	0.187501	-1.3421	0.179564	0.543789
ATP5F1D	200.688	0.636714	0.348799	1.82545	0.0679335	0.389094
ATP5F1E	1648.08	0.199409	0.319436	0.624256	0.53246	0.809666
ATP5IF1	543.271	-0.230719	0.252361	-0.914245	0.360588	0.702401
ATP5MC1	78.23	0.125208	0.362725	0.345186	0.729954	0.89932
ATP5MC2	1494.16	0.310323	0.245114	1.26604	0.205499	0.567101
ATP5MC3	749.221	0.232764	0.161219	1.44378	0.148802	0.511251
ATP5MD	318.144	-0.00372232	0.229575	-0.0162139	0.987064	0.993915
ATP5ME	351.552	0.116342	0.298324	0.389986	0.696547	0.884254
ATP5MF	170.219	0.147915	0.293449	0.504059	0.61422	0.852614
ATP5MF-PTCD1	179.326	-0.0988371	0.221094	-0.447037	0.654848	0.871862
ATP5MG	1040.43	0.147314	0.183324	0.803571	0.421645	0.744174
ATP5MGL	18.9223	0.233952	0.608252	0.384631	0.700511	0.884469
ATP5MPL	495.672	-0.189869	0.215091	-0.882735	0.377379	0.71286
ATP5PB	1255.44	-0.244231	0.266699	-0.915757	0.359795	0.701836
ATP5PD	476.203	0.1739	0.203165	0.855954	0.392023	0.723063
ATP5PF	316.313	-0.321326	0.306357	-1.04886	0.294242	0.651896
ATP5PO	935.11	-0.168867	0.217525	-0.77631	0.437566	0.754622
ATP6AP1	966.53	0.475022	0.323512	1.46833	0.142015	0.503333
ATP6AP1L	30.5628	-0.0118669	0.532987	-0.0222649	0.982237	0.992922
ATP6AP2	1816.76	-0.130494	0.16699	-0.781445	0.434541	0.753592
ATP6V0A1	408.842	0.492829	0.215773	2.28402	0.0223705	0.254083
ATP6V0A2	641.132	-0.401541	0.283384	-1.41695	0.156497	0.521166
ATP6V0A4	3.312	3.12047	1.70062	1.8349	0.0665211	0.386695
ATP6V0B	877.197	0.45421	0.304453	1.49189	0.135729	0.494786
ATP6V0C	1181.82	0.317665	0.323243	0.982742	0.325734	0.674778
ATP6V0CP3	0.761279	0.478631	2.03518	0.235179	0.81407	0.926871
ATP6V0D1	1024.76	0.473306	0.295369	1.60242	0.109063	0.459034
ATP6V0D2	1.5761	1.36819	1.67349	0.817564	0.413606	0.737208
ATP6V0E1	715.219	0.188398	0.227528	0.82802	0.407659	0.732449
ATP6V0E2	171.873	0.395984	0.333655	1.18681	0.235304	0.598232
ATP6V0E2-AS1	32.6512	1.94463	0.529659	3.67148	0.000241153	0.0206459
ATP6V1A	1493.56	-0.0811271	0.20233	-0.400965	0.688446	0.879358
ATP6V1B1	0.987219	1.16533	1.95336	0.596576	0.550791	0.821702
ATP6V1B1-AS1	1.21789	3.46567	2.42581	1.42867	0.1531	0.516897
ATP6V1B2	2218.41	0.290658	0.212373	1.36862	0.171118	0.536996
ATP6V1C1	714.348	-0.265188	0.253179	-1.04743	0.294899	0.652521
ATP6V1C2	287.742	-0.104768	0.209663	-0.4997	0.617287	0.854684
ATP6V1D	373.677	-0.244548	0.216147	-1.1314	0.257887	0.619324
ATP6V1E1	615.254	-0.224846	0.192447	-1.16836	0.242663	0.604781
ATP6V1E2	61.3966	0.193564	0.475543	0.407038	0.68398	0.877851
ATP6V1F	343.211	0.0708244	0.195589	0.362108	0.717271	0.892811
ATP6V1FNB	33.665	-0.709198	0.531091	-1.33536	0.181758	0.546027
ATP6V1G1	1379	-0.340425	0.166772	-2.04126	0.0412245	0.327368
ATP6V1G2	0.45889	-2.7737	3.53398	-0.784867	0.432532	0.752409
ATP6V1G2-DDX39B	59.819	-0.712724	0.33453	-2.13052	0.0331286	0.29912
ATP6V1G3	1.84093	1.8163	1.77295	1.02445	0.305625	0.660963
ATP6V1H	475.434	-0.381413	0.239197	-1.59455	0.110812	0.461831
ATP7A	564.436	-0.00480258	0.276239	-0.0173856	0.986129	0.993798
ATP7B	15.432	0.523426	0.528764	0.989905	0.322221	0.672138
ATP8A1	2612.59	-0.516399	0.380815	-1.35604	0.175088	0.540541
ATP8A2	24.1948	0.295936	0.532201	0.556062	0.578169	0.837476
ATP8B1	178.887	0.271467	0.26748	1.01491	0.310151	0.664173
ATP8B2	1798.63	0.290516	0.29295	0.991691	0.321348	0.671916
ATP8B3	26.6898	-0.404603	0.368537	-1.09786	0.272264	0.63369
ATP8B4	499.651	0.520046	0.355529	1.46274	0.143539	0.50497
ATP8B5P	17.6782	-0.29508	0.521112	-0.56625	0.571224	0.833331
ATP9A	178.726	-0.00487847	0.498495	-0.00978639	0.992192	0.996389
ATP9B	740.411	-0.141227	0.140697	-1.00377	0.315489	0.668097
ATPAF1	233.681	-0.263815	0.195084	-1.35231	0.176275	0.541241
ATPAF2	164.9	0.598999	0.302282	1.98159	0.0475256	0.343318
ATPSCKMT	97.8297	0.0557818	0.317839	0.175504	0.860684	0.947314
ATR	1822.9	-0.477105	0.333144	-1.43213	0.152107	0.515656
ATRAID	585.319	0.211975	0.304034	0.69721	0.485671	0.784436
ATRIP	148.008	0.253349	0.276899	0.914951	0.360217	0.702149
ATRIP-TREX1	140.129	0.404512	0.31446	1.28637	0.198313	0.56201
ATRN	870.846	0.214965	0.133325	1.61233	0.106889	0.455042
ATRNL1	7.01373	1.99546	0.926255	2.15433	0.031214	0.291369
ATRX	4636.47	-0.412379	0.398865	-1.03388	0.301192	0.658018
ATXN1	2039.98	-0.381988	0.184021	-2.07578	0.0379144	0.318437
ATXN1-AS1	128.809	-0.497254	0.366737	-1.35589	0.175135	0.54055
ATXN10	1015.03	-0.197968	0.226022	-0.875876	0.381097	0.715942
ATXN1L	1349.41	-0.0934368	0.205041	-0.455699	0.648607	0.868619
ATXN2	673.904	-0.011781	0.197469	-0.0596598	0.952427	0.983083
ATXN2-AS	1.44949	-0.448451	1.5122	-0.296554	0.766807	0.910318
ATXN2L	1952.98	0.170937	0.237809	0.718797	0.472266	0.7771
ATXN3	744.919	-0.421176	0.380028	-1.10828	0.267742	0.629166
ATXN7	3118.22	-0.533234	0.186925	-2.85266	0.00433553	0.11142
ATXN7L1	717.073	-0.216219	0.140698	-1.53676	0.124351	0.479571
ATXN7L2	104.781	-0.541307	0.3026	-1.78885	0.0736382	0.397445
ATXN7L3	730.669	0.403274	0.326763	1.23415	0.217148	0.577703
ATXN7L3B	1871.11	0.0403707	0.158479	0.254738	0.798925	0.919416
AUH	241.872	-0.278168	0.21295	-1.30626	0.191464	0.556282
AUNIP	34.1222	-0.808544	0.510275	-1.58453	0.113074	0.463953
AUP1	1014.53	0.154245	0.200914	0.767715	0.442657	0.758592
AURKA	41.6693	0.366471	0.329394	1.11256	0.265897	0.627541
AURKAIP1	216.898	0.878218	0.476345	1.84366	0.0652329	0.384302
AURKAP1	103.576	-0.336537	0.242045	-1.39039	0.164411	0.529783
AURKB	15.3747	-0.719956	0.562463	-1.28001	0.200543	0.564225
AURKC	7.77878	1.21124	0.717244	1.68875	0.091268	0.430879
AUTS2	573.907	-0.393538	0.402363	-0.978066	0.328042	0.676391
AVEN	56.1207	-0.255237	0.333383	-0.765598	0.443916	0.759353
AVIL	56.6422	0.144123	0.379711	0.37956	0.704272	0.885025
AVL9	882.084	-0.0851979	0.198113	-0.430046	0.667162	0.875964
AVPI1	52.4273	-1.74346	0.42695	-4.08351	4.43606e-05	0.00551592
AVPR1A	24.8318	1.05933	0.784704	1.34998	0.177023	0.541927
AVPR1B	5.44244	1.5722	1.22913	1.27911	0.200857	0.564225
AVPR2	52.2907	1.66	0.548691	3.02538	0.00248318	0.085093
AWAT1	2.86674	1.70986	1.45678	1.17373	0.240504	0.603387
AWAT2	1.06254	-1.34674	2.05993	-0.653783	0.513252	0.798691
AXDND1	14.3258	-1.30853	0.913175	-1.43294	0.151874	0.51553
AXIN1	702.483	0.18398	0.219244	0.839158	0.401381	0.72942
AXIN2	190.063	-0.518501	0.308347	-1.68155	0.0926565	0.433047
AXL	23.5708	-0.355639	0.420362	-0.846031	0.397535	0.726973
AZI2	559.215	-0.432212	0.327752	-1.31872	0.187264	0.552337
AZIN1	2128.61	-0.648802	0.252739	-2.56709	0.0102557	0.174234
AZIN1-AS1	7.68342	-0.545138	0.618386	-0.881549	0.378021	0.713312
AZIN2	44.3611	0.487106	0.30819	1.58054	0.113984	0.465058
AZU1	7.35912	0.861611	0.835212	1.03161	0.302256	0.658871
B2M	49292.3	-0.140177	0.155007	-0.904324	0.365824	0.704817
B3GALNT1	23.0435	-0.0811252	0.581546	-0.139499	0.889056	0.959259
B3GALNT2	199.568	0.183396	0.198757	0.922716	0.356155	0.698986
B3GALT1	2.52152	-0.654572	1.24625	-0.525232	0.599422	0.846658
B3GALT1-AS1	5.04859	-0.361885	0.910751	-0.397348	0.691111	0.88108
B3GALT2	161.969	-0.643515	0.348121	-1.84854	0.0645248	0.383274
B3GALT4	2.95421	-1.30078	1.25118	-1.03964	0.298506	0.656119
B3GALT5	6.91659	1.06121	1.03944	1.02094	0.307284	0.661974
B3GALT5-AS1	0.440776	1.93267	3.61875	0.534071	0.593293	0.843134
B3GALT6	178.152	0.939984	0.286788	3.27763	0.00104682	0.0517594
B3GAT1	119.891	0.415435	0.461419	0.900342	0.367938	0.705477
B3GAT2	326.091	-0.550466	0.256988	-2.14199	0.0321942	0.295589
B3GAT3	252.018	0.449706	0.332111	1.35408	0.17571	0.541118
B3GLCT	180.325	-0.671588	0.2937	-2.28665	0.0222164	0.253879
B3GNT10	62.7247	0.0276439	0.328295	0.0842046	0.932894	0.975167
B3GNT2	436.832	-0.451155	0.335342	-1.34536	0.178509	0.54317
B3GNT3	4.10094	0.678208	0.847211	0.800518	0.423411	0.744523
B3GNT4	92.7563	-0.725186	0.276592	-2.62186	0.00874512	0.160135
B3GNT5	215.362	-1.20774	0.245125	-4.92706	8.34758e-07	0.000234378
B3GNT7	181.656	-0.40959	0.30974	-1.32237	0.186045	0.551045
B3GNT8	32.8653	0.144004	0.573428	0.251128	0.801716	0.920428
B3GNT9	56.1804	0.0310304	0.311464	0.0996277	0.92064	0.971225
B3GNTL1	99.0977	0.0477003	0.28823	0.165494	0.868555	0.950653
B4GALNT1	2.29054	1.44771	1.35443	1.06887	0.285128	0.644402
B4GALNT2	2.63235	-1.28894	1.19664	-1.07713	0.281423	0.640841
B4GALNT3	29.843	0.495007	0.46654	1.06102	0.288682	0.646768
B4GALNT4	11.7789	-1.54354	0.716692	-2.1537	0.0312634	0.291369
B4GALT1	2437.05	-0.526043	0.226144	-2.32614	0.0200111	0.243455
B4GALT1-AS1	74.6884	-0.161383	0.306288	-0.526901	0.598262	0.846375
B4GALT2	14.2587	-0.084071	0.619372	-0.135736	0.89203	0.960919
B4GALT3	331.788	0.571303	0.344282	1.65941	0.097034	0.440665
B4GALT4	181.238	-0.653776	0.244439	-2.6746	0.00748176	0.148679
B4GALT4-AS1	22.8047	-0.598414	0.4854	-1.23283	0.217641	0.578367
B4GALT5	749.444	-0.164764	0.265659	-0.620209	0.535121	0.811727
B4GALT6	119.409	0.355585	0.563126	0.631448	0.527748	0.80706
B4GALT7	128.777	0.267961	0.301342	0.889227	0.373881	0.710073
B4GAT1	30.9779	0.619024	0.395171	1.56647	0.117239	0.469973
B9D1	31.8133	0.0100207	0.357503	0.0280297	0.977638	0.99069
B9D2	55.2549	0.844727	0.471523	1.79149	0.0732151	0.397132
BAALC	11.0255	0.0419666	0.539702	0.0777589	0.93802	0.977515
BAALC-AS1	1.39234	-1.30524	1.447	-0.902035	0.367038	0.70496
BAAT	5.82663	0.364209	0.861084	0.422965	0.672321	0.875964
BABAM1	381.318	0.244688	0.208863	1.17152	0.241388	0.604178
BABAM2	483.943	0.0803554	0.204688	0.392576	0.694633	0.883052
BABAM2-AS1	97.6066	-2.97453	0.263711	-11.2795	1.65688e-29	1.44215e-25
BACE1	218.692	0.617187	0.189593	3.25533	0.00113262	0.0546672
BACE1-AS	6.47016	0.316306	0.810092	0.390457	0.696199	0.884114
BACE2	38.8793	0.380877	0.46084	0.826486	0.408529	0.732658
BACH1	3228.29	-0.563672	0.226661	-2.48685	0.012888	0.197243
BACH1-IT2	32.845	0.122566	0.326509	0.375384	0.707375	0.887003
BACH1-IT3	8.33057	0.390648	0.835742	0.467426	0.640195	0.865724
BACH2	1169.32	-0.0123048	0.244395	-0.0503479	0.959845	0.986074
BAD	54.6452	0.817659	0.49591	1.64881	0.0991874	0.444023
BAG1	515.83	-0.0507571	0.165137	-0.307364	0.758566	0.910318
BAG2	110.544	-0.394337	0.438438	-0.899413	0.368433	0.705813
BAG3	169.745	-0.381849	0.25407	-1.50292	0.132858	0.4908
BAG4	591.005	-0.102473	0.201369	-0.508882	0.610835	0.851354
BAG5	862.552	-0.31976	0.256185	-1.24816	0.211972	0.573506
BAG6	76.3952	0.786023	0.441433	1.78062	0.0749753	0.400032
BAGE	0.48996	0.903498	2.90553	0.310958	0.755833	0.909088
BAGE2	2.95771	0.3646	0.950462	0.383602	0.701273	0.884469
BAGE3	2.95771	0.3646	0.950462	0.383602	0.701273	0.884469
BAGE4	2.73925	0.440094	0.995293	0.442175	0.658362	0.873331
BAGE5	2.73925	0.440094	0.995293	0.442175	0.658362	0.873331
BAHCC1	88.9721	0.591124	0.381465	1.54961	0.121234	0.475754
BAHD1	408.713	0.519486	0.241492	2.15115	0.0314644	0.292479
BAIAP2	86.7168	0.189899	0.260067	0.730193	0.465272	0.772048
BAIAP2-DT	124.369	1.17671	0.375445	3.13417	0.00172341	0.070096
BAIAP2L1	94.967	-0.583943	0.226683	-2.57603	0.00999415	0.171463
BAIAP2L2	13.7086	0.612974	0.583868	1.04985	0.293787	0.651773
BAIAP3	126.429	0.95255	0.291179	3.27136	0.00107033	0.0522286
BAK1	196.688	0.0271376	0.352383	0.0770119	0.938614	0.977675
BAMBI	5.68268	-0.778458	0.846309	-0.919827	0.357663	0.700431
BANCR	0.780222	2.81134	2.18457	1.28691	0.198127	0.561604
BANF1	200.18	0.598095	0.273215	2.1891	0.0285892	0.282477
BANK1	836.62	0.596613	0.291874	2.04408	0.040946	0.326409
BANP	295.939	0.335685	0.238323	1.40853	0.158975	0.523828
BAP1	744.841	0.23832	0.27509	0.866336	0.386306	0.719334
BARD1	284.492	-0.164808	0.279787	-0.589046	0.55583	0.824322
BARHL1	3.31902	-0.715525	1.36956	-0.522447	0.601359	0.847237
BARHL2	1.68078	2.08498	1.70973	1.21948	0.222662	0.58381
BARX1	1.07925	3.2201	1.9016	1.69336	0.0903865	0.428499
BARX2	0.668251	0.576778	2.6974	0.213827	0.830682	0.935116
BASP1	344.688	-0.391929	0.222627	-1.76047	0.0783282	0.406171
BASP1-AS1	3.67206	0.576689	0.95081	0.606523	0.544167	0.81771
BASP1P1	2.46194	2.07201	1.51661	1.36622	0.171871	0.53771
BATF	65.3342	1.09151	0.346711	3.14817	0.00164297	0.0680973
BATF2	10.887	1.97159	0.921367	2.13985	0.032367	0.296549
BATF3	29.3776	0.0564584	0.360855	0.156457	0.875673	0.953646
BAX	344.791	0.818584	0.407186	2.01034	0.0443949	0.336519
BAZ1A	2488.34	-0.370672	0.31259	-1.18581	0.235697	0.598457
BAZ1B	1883.62	-0.120086	0.221562	-0.541998	0.58782	0.841215
BAZ2A	3859.97	-0.0699439	0.17772	-0.393562	0.693904	0.882616
BAZ2B	2003.14	-0.218262	0.266693	-0.818401	0.413128	0.736607
BBC3	76.1713	1.24153	0.558645	2.22239	0.026257	0.270209
BBIP1	598.77	-0.761443	0.322553	-2.36067	0.0182417	0.234298
BBOF1	43.9502	0.11841	0.428393	0.276405	0.782237	0.91579
BBOX1	0.416994	-0.434071	3.00145	-0.14462	0.885011	0.958212
BBS1	140.722	0.496302	0.240799	2.06106	0.0392972	0.320866
BBS10	131.304	0.271422	0.309848	0.875986	0.381037	0.715905
BBS12	27.9979	-0.253909	0.444685	-0.570986	0.568009	0.831149
BBS2	526.116	0.268787	0.203782	1.31899	0.187171	0.552239
BBS4	145.434	-0.188102	0.19568	-0.961272	0.336416	0.683086
BBS5	27.3189	-0.234959	0.528503	-0.444574	0.656628	0.872597
BBS7	131.229	-0.174794	0.408892	-0.427482	0.669028	0.875964
BBS9	487.534	-0.022324	0.213969	-0.104333	0.916905	0.969397
BBX	2600.77	-0.539135	0.301253	-1.78964	0.0735115	0.397172
BCAM	6.22113	1.88306	1.54542	1.21848	0.223043	0.584338
BCAN	1.99665	2.33333	1.79652	1.2988	0.194012	0.558291
BCAP29	231.163	-0.33038	0.30766	-1.07385	0.282892	0.642061
BCAP31	687.092	0.33921	0.189229	1.79259	0.0730388	0.396797
BCAR1	2.41275	0.496425	1.47925	0.335592	0.737179	0.899568
BCAR3	25.4597	0.0932225	0.507273	0.183772	0.854192	0.945135
BCAR3-AS1	7.34675	0.447975	0.893809	0.501197	0.616232	0.854107
BCAR4	1.46447	-2.07664	1.65491	-1.25483	0.209539	0.571076
BCAS1	13.5434	-0.838611	0.597455	-1.40364	0.160426	0.525669
BCAS2	488.878	-0.998615	0.328367	-3.04116	0.00235669	0.083047
BCAS3	477.621	-0.104643	0.143995	-0.726713	0.467402	0.773287
BCAS4	61.6737	0.857805	0.468641	1.83041	0.067189	0.38811
BCAT1	266.272	-0.343887	0.366709	-0.937766	0.348364	0.692697
BCAT2	78.7466	0.81972	0.409137	2.00354	0.0451198	0.338872
BCCIP	446.15	-0.397506	0.325878	-1.2198	0.222541	0.583725
BCDIN3D	57.0533	-0.438068	0.348814	-1.25588	0.209161	0.570634
BCDIN3D-AS1	31.7816	-0.702119	0.446229	-1.57345	0.115614	0.467553
BCHE	1.28205	1.68599	2.07872	0.811073	0.417324	0.741001
BCKDHA	318.165	0.554242	0.28485	1.94573	0.0516869	0.351857
BCKDHB	188.546	0.143396	0.345969	0.414478	0.678524	0.875964
BCKDK	384.706	0.51131	0.288892	1.7699	0.0767435	0.40269
BCL10	670.512	-0.461858	0.346708	-1.33212	0.182819	0.546978
BCL11A	448.867	0.516099	0.196429	2.62741	0.00860367	0.158767
BCL11B	4220.75	-0.5187	0.189184	-2.74177	0.00611088	0.133084
BCL2	1635.11	-0.4664	0.220895	-2.11142	0.0347365	0.305297
BCL2A1	397.492	-1.73208	0.225398	-7.68458	1.53502e-14	1.82193e-11
BCL2L1	330.403	0.341379	0.33494	1.01922	0.308097	0.662387
BCL2L10	2.08244	-0.999797	1.59605	-0.626418	0.531041	0.808891
BCL2L11	1159.1	-0.906245	0.224315	-4.04006	5.34374e-05	0.00634253
BCL2L12	106.737	0.111894	0.245743	0.455328	0.648873	0.868746
BCL2L13	619.67	0.0716191	0.137603	0.520475	0.602733	0.848184
BCL2L14	6.74214	-0.655325	0.849275	-0.771629	0.440334	0.756578
BCL2L15	39.302	-0.37467	0.364372	-1.02826	0.303827	0.660126
BCL2L2	129.248	0.433498	0.224372	1.93205	0.0533537	0.355277
BCL2L2-PABPN1	493.507	0.220241	0.180088	1.22296	0.221345	0.582424
BCL3	431.253	-0.79051	0.357245	-2.21279	0.0269119	0.27421
BCL6	1103.23	-0.429263	0.300168	-1.43007	0.152696	0.51639
BCL6B	1.79091	0.377201	1.68814	0.223441	0.823192	0.931738
BCL7A	150.737	0.68492	0.269829	2.53835	0.0111378	0.18317
BCL7B	437.26	-0.352538	0.197423	-1.78569	0.0741488	0.398471
BCL7C	89.7882	0.397995	0.398045	0.999875	0.317371	0.66987
BCL9	232.238	0.22872	0.228402	1.00139	0.316637	0.669032
BCL9L	1750.05	0.0283851	0.222006	0.127858	0.898262	0.962866
BCLAF1	7430.28	-0.736686	0.338407	-2.17692	0.0294862	0.284637
BCLAF3	351.612	0.0434608	0.285679	0.152131	0.879083	0.955527
BCO1	1.01582	0.531988	1.85511	0.28677	0.774289	0.912562
BCO2	16.166	0.412676	0.805698	0.512197	0.608513	0.850752
BCOR	1095.63	0.0325573	0.15799	0.206071	0.836735	0.937415
BCORL1	220.397	0.522731	0.306361	1.70625	0.0879607	0.425123
BCORP1	228.106	0.0471538	0.308646	0.152776	0.878575	0.955173
BCR	1120.54	0.215544	0.246845	0.873195	0.382557	0.716451
BCRP2	2.9986	-2.07918	1.12472	-1.84863	0.064512	0.383274
BCRP3	4.98475	0.0723952	0.764367	0.0947126	0.924543	0.972703
BCS1L	128.847	0.439925	0.296551	1.48347	0.13795	0.497808
BCYRN1	0.167505	1.07823	3.64684	0.295662	0.767488	0.910318
BDH1	116.509	0.700119	0.381074	1.83723	0.0661767	0.386325
BDH2	159.506	-0.378261	0.271897	-1.39119	0.164168	0.52962
BDKRB1	1.4377	3.6534	2.22035	1.64541	0.0998845	0.445448
BDKRB2	3.01677	1.79192	1.35151	1.32586	0.184886	0.549481
BDNF	9.05246	0.39707	0.737241	0.538589	0.590171	0.841365
BDNF-AS	11.1143	0.578597	0.567699	1.0192	0.308109	0.662387
BDP1	2803.06	-0.43934	0.330829	-1.328	0.184179	0.548567
BEAN1	27.0345	1.04943	0.621784	1.68778	0.0914544	0.431063
BEAN1-AS1	1.25719	1.64772	1.81243	0.909121	0.363286	0.704114
BECN1	660.346	-0.275648	0.152115	-1.81211	0.0699699	0.392312
BEGAIN	14.5568	-0.501925	0.547808	-0.916242	0.35954	0.70183
BEND2	65.6342	0.419083	0.654575	0.640237	0.522019	0.803345
BEND3	47.1261	0.405504	0.388101	1.04484	0.296096	0.653674
BEND3P3	79.4519	-0.291249	0.270593	-1.07634	0.281777	0.641262
BEND4	72.84	1.33457	0.391166	3.41177	0.000645419	0.0389082
BEND5	33.2149	0.194301	0.473683	0.410192	0.681665	0.876301
BEND6	6.96298	0.164535	0.688853	0.238854	0.811219	0.925299
BEND7	2.37609	0.657201	1.13868	0.577161	0.563831	0.829638
BEST1	4122.64	-0.335326	0.326741	-1.02627	0.304762	0.660592
BEST2	1.571	1.53951	1.74047	0.884541	0.376404	0.711942
BEST3	2.08562	2.21653	1.46898	1.50889	0.131326	0.488557
BEST4	11.441	-1.25115	0.584194	-2.14167	0.0322202	0.295724
BET1	173.184	0.392685	0.292292	1.34347	0.179121	0.543607
BET1L	450.306	0.54888	0.334597	1.64042	0.100918	0.446487
BEX1	1.81107	-0.52765	1.41687	-0.372406	0.70959	0.888247
BEX2	122.667	-0.069773	0.230356	-0.302892	0.761973	0.910318
BEX3	86.8695	0.812887	0.326531	2.48947	0.0127935	0.196454
BEX4	252.12	0.0705654	0.191011	0.36943	0.711807	0.889273
BEX5	30.1932	-0.240885	0.395088	-0.6097	0.542061	0.816232
BFAR	413.399	0.246191	0.208803	1.17906	0.238375	0.601046
BFSP1	30.7242	0.518875	0.614244	0.844738	0.398257	0.727376
BFSP2	4.26008	0.099125	0.838094	0.118274	0.90585	0.965324
BFSP2-AS1	2.82282	0.210011	1.25279	0.167634	0.866871	0.949573
BGLAP	2.83442	0.766449	1.13746	0.673825	0.500422	0.791104
BGLT3	0.576473	1.18869	2.81055	0.422939	0.67234	0.875964
BGN	0.532554	0.967625	3.44917	0.280538	0.779065	0.914289
BHLHA15	7.061	0.383404	1.27589	0.300499	0.763796	0.910318
BHLHB9	13.4703	-0.463746	0.52806	-0.878208	0.379831	0.714564
BHLHE22	2.00827	4.14006	1.79647	2.30455	0.0211916	0.248364
BHLHE40	1839.13	-0.927334	0.278464	-3.33017	0.000867924	0.0461573
BHLHE40-AS1	44.882	-0.708273	0.365723	-1.93664	0.0527898	0.353993
BHLHE41	27.5607	-0.0338997	0.428792	-0.0790587	0.936986	0.977139
BHMG1	0.435088	-1.45776	3.52384	-0.413685	0.679105	0.875964
BHMT	1.58005	1.79001	1.54875	1.15578	0.247772	0.610798
BHMT2	1.94992	0.35947	1.29748	0.277052	0.78174	0.915578
BICC1	10.7086	-0.348686	0.843948	-0.41316	0.679489	0.875964
BICD1	259.281	0.0460939	0.19193	0.24016	0.810206	0.925018
BICD2	1415.87	0.497644	0.228939	2.17369	0.0297282	0.285601
BICDL1	343.179	-0.0674712	0.262088	-0.257437	0.796842	0.918515
BICDL2	9.82674	1.6264	0.762762	2.13226	0.0329859	0.298588
BICRA	275.682	0.140568	0.257724	0.545418	0.585466	0.840248
BICRAL	1866.78	-0.275885	0.242388	-1.1382	0.255039	0.617646
BID	758.327	0.0370111	0.277806	0.133226	0.894015	0.961516
BIK	9.49556	0.143041	0.604833	0.236496	0.813048	0.926359
BIN1	630.515	0.342827	0.212375	1.61425	0.106472	0.45436
BIN2	4101.66	0.314263	0.202424	1.5525	0.120544	0.475519
BIN3	276.869	-0.0769876	0.237063	-0.324756	0.745366	0.90433
BIN3-IT1	38.4962	0.309458	0.426945	0.72482	0.468563	0.774032
BIRC2	1405.15	-0.461082	0.308354	-1.4953	0.134836	0.493624
BIRC3	2267.22	-0.583552	0.260055	-2.24395	0.0248355	0.262791
BIRC5	27.9825	-1.04883	0.504118	-2.08053	0.0374769	0.317346
BIRC6	8594.16	-0.328592	0.216247	-1.51953	0.12863	0.485641
BIRC6-AS2	46.6369	-0.479948	0.289253	-1.65927	0.0970624	0.440705
BIRC7	1.87034	0.68729	1.33867	0.513414	0.607662	0.8507
BISPR	209.427	-0.018902	0.215617	-0.0876648	0.930143	0.974826
BIVM	112.935	-0.18184	0.309036	-0.588411	0.556256	0.824526
BIVM-ERCC5	1062.42	-0.357166	0.255605	-1.39734	0.162312	0.527383
BLACAT1	2.8142	3.59619	1.56031	2.30479	0.0211785	0.248321
BLACE	0.723399	1.55556	2.33225	0.666978	0.504786	0.793653
BLCAP	629.456	0.556095	0.21051	2.64165	0.00825024	0.155206
BLID	0.183556	-1.5404	3.62939	-0.424425	0.671256	0.875964
BLK	283.247	1.3198	0.463352	2.84838	0.00439426	0.111552
BLM	181.411	-0.197875	0.32789	-0.603479	0.54619	0.818955
BLMH	366.388	-0.204477	0.173686	-1.17728	0.239083	0.602135
BLNK	134.621	0.532316	0.384508	1.38441	0.166234	0.531688
BLOC1S1	236.681	0.0954932	0.288117	0.331439	0.740313	0.901173
BLOC1S1-RDH5	183.817	0.0419586	0.34141	0.122898	0.902188	0.964264
BLOC1S2	545.043	-0.369878	0.256754	-1.44059	0.1497	0.512592
BLOC1S3	139.104	0.190894	0.299417	0.637555	0.523764	0.804785
BLOC1S4	112.858	0.270469	0.237355	1.13951	0.254489	0.617451
BLOC1S5	138.854	0.0237777	0.276681	0.0859389	0.931515	0.974938
BLOC1S5-TXNDC5	563.915	0.272411	0.347683	0.783505	0.433331	0.753049
BLOC1S6	1298.74	-0.664987	0.328887	-2.02193	0.0431835	0.333119
BLVRA	353.813	-0.0795628	0.307223	-0.258974	0.795655	0.918115
BLVRB	313.093	0.858897	0.485852	1.76782	0.0770915	0.403568
BLZF1	320.051	-0.117497	0.249364	-0.471189	0.637506	0.864397
BMERB1	37.0154	-0.405909	0.512735	-0.791656	0.428561	0.749572
BMF	433.931	0.121649	0.38382	0.316943	0.751286	0.906753
BMI1	574.966	-0.536439	0.353333	-1.51823	0.128958	0.485716
BMP1	71.1907	0.64652	0.502662	1.28619	0.198376	0.562038
BMP10	4.76237	-1.70676	0.872074	-1.95713	0.0503325	0.349843
BMP2	1.65859	-0.073307	1.47133	-0.0498238	0.960263	0.986271
BMP2K	674.662	0.256931	0.206294	1.24546	0.212964	0.574211
BMP3	5.96247	3.46568	1.52233	2.27656	0.0228126	0.256594
BMP4	1.42479	0.0779028	1.34915	0.0577422	0.953954	0.983532
BMP5	1.08701	1.46498	2.51371	0.582795	0.560031	0.826742
BMP6	87.9459	0.0699132	0.248332	0.281532	0.778303	0.914218
BMP7	1.45936	1.17917	1.72781	0.682466	0.494944	0.788693
BMP7-AS1	0.84724	2.90091	2.49573	1.16235	0.245093	0.607485
BMP8A	37.2317	-0.847097	0.658884	-1.28565	0.198564	0.56217
BMP8B	64.8612	-0.40268	0.305236	-1.31924	0.187087	0.552178
BMPER	2.85205	2.30173	1.51339	1.52091	0.128283	0.485008
BMPR1A	139.067	-0.270946	0.236583	-1.14525	0.252107	0.615062
BMPR1B	4.03096	-0.911931	0.897211	-1.01641	0.309436	0.663491
BMPR1B-DT	0.634381	2.50457	3.16808	0.790565	0.429198	0.749878
BMPR2	1397.5	-0.383836	0.284947	-1.34704	0.177966	0.543015
BMS1	706.118	-0.333074	0.237983	-1.39957	0.161642	0.52727
BMS1P1	18.8689	1.18315	0.528674	2.23795	0.0252242	0.264778
BMS1P14	16.9455	0.499322	0.67778	0.736702	0.461303	0.769979
BMS1P2	88.9593	-0.250195	0.256697	-0.974673	0.329723	0.678037
BMS1P2-AGAP9	69.9199	-0.314025	0.288988	-1.08664	0.277198	0.637561
BMS1P20	378.296	0.1906	0.204531	0.931892	0.351393	0.694796
BMS1P4	79.181	0.0842742	0.242327	0.34777	0.728013	0.897964
BMS1P4-AGAP5	121.736	-0.0606014	0.245339	-0.247011	0.8049	0.922186
BMT2	535.848	-0.527387	0.373211	-1.41311	0.157624	0.522485
BMX	1.97704	0.793796	1.71025	0.464139	0.642548	0.866426
BNC2	170.885	-0.201629	0.219078	-0.920355	0.357388	0.700223
BNC2-AS1	0.957303	0.594792	2.14733	0.276991	0.781787	0.915578
BNIP1	87.8147	-0.591359	0.292326	-2.02294	0.043079	0.33281
BNIP2	2855.71	-0.517284	0.316302	-1.63541	0.101963	0.447405
BNIP3	147.21	0.377535	0.243761	1.54879	0.121433	0.476062
BNIP3L	2385.89	-0.488439	0.2833	-1.72411	0.0846888	0.417792
BNIP5	1.08731	-0.270994	2.40357	-0.112747	0.910232	0.96676
BNIPL	11.9654	-0.29064	0.713487	-0.407352	0.683749	0.877748
BOC	16.7134	-0.0302496	0.524999	-0.0576183	0.954053	0.983532
BOD1	213.512	0.0143658	0.18016	0.0797391	0.936445	0.976861
BOD1L1	4438.42	-0.404826	0.32094	-1.26138	0.207173	0.569013
BOD1L2	0.589764	-0.57609	2.70772	-0.212758	0.831516	0.93524
BOK	14.1049	1.28162	0.821706	1.5597	0.11883	0.472703
BOK-AS1	0.695045	-2.45274	2.51442	-0.975467	0.329329	0.677548
BOLA1	39.6201	0.910712	0.599492	1.51914	0.128727	0.485672
BOLA2	9.37246	0.789368	0.861398	0.91638	0.359468	0.70183
BOLA2-SMG1P6	17.705	-0.838073	0.58176	-1.44058	0.149702	0.512592
BOLA2B	9.20496	0.752325	0.859975	0.874822	0.381671	0.716337
BOLA3	31.8837	-0.274277	0.415855	-0.659549	0.509543	0.796718
BOLA3-AS1	93.2275	-0.0142996	0.299632	-0.0477238	0.961936	0.987307
BOLL	8.20803	-1.08049	0.823116	-1.31268	0.189291	0.554068
BOP1	28.2665	-0.0109353	0.352688	-0.0310056	0.975265	0.989821
BORA	206.076	-0.541131	0.359823	-1.50388	0.132612	0.490545
BORCS5	497.755	-0.353589	0.200796	-1.76093	0.0782498	0.405973
BORCS6	77.7552	0.893303	0.314744	2.83819	0.00453703	0.112794
BORCS7	328.716	-0.369642	0.489573	-0.755029	0.450232	0.763271
BORCS7-ASMT	76.9304	-0.314082	0.34959	-0.898428	0.368957	0.70601
BORCS8	77.7906	0.312711	0.351171	0.890481	0.373208	0.709309
BORCS8-MEF2B	42.8929	0.190721	0.316836	0.601954	0.547205	0.81963
BPESC1	0.48996	0.903498	2.90553	0.310958	0.755833	0.909088
BPGM	251.854	-0.996016	0.186628	-5.33689	9.45522e-08	3.57819e-05
BPHL	37.1642	0.0181296	0.347701	0.0521413	0.958416	0.985426
BPI	43.9923	-0.601763	0.380201	-1.58275	0.113478	0.46408
BPIFA3	0.624588	1.24813	2.79456	0.446627	0.655144	0.871862
BPIFA4P	0.333242	-0.963333	3.62939	-0.265426	0.790682	0.916716
BPIFB1	1.27822	2.39914	2.44901	0.979635	0.327266	0.67626
BPIFB2	1.05734	3.20622	2.36408	1.35622	0.175029	0.540531
BPIFB3	0.410009	-1.69608	2.93118	-0.578634	0.562836	0.828789
BPIFB4	0.955156	-0.145041	2.09205	-0.0693295	0.944727	0.979967
BPIFB6	0.576473	1.18869	2.81055	0.422939	0.67234	0.875964
BPIFC	0.658014	1.38498	2.33823	0.592318	0.553638	0.822613
BPNT1	144.153	0.0539883	0.261153	0.20673	0.83622	0.937222
BPTF	4933.18	-0.286483	0.298002	-0.961345	0.336379	0.683064
BRAF	1638.87	-0.324974	0.206337	-1.57497	0.115263	0.466943
BRAP	479.495	-0.495138	0.26533	-1.86612	0.0620246	0.377887
BRAT1	392.14	0.375398	0.37541	0.999967	0.317326	0.66987
BRCA1	122.417	-0.256905	0.375583	-0.684016	0.493965	0.78833
BRCA2	245.85	-0.945567	0.273501	-3.45727	0.000545677	0.0357603
BRCC3	356.143	-0.140228	0.297441	-0.471447	0.637321	0.864233
BRD1	983.543	-0.190946	0.204099	-0.935557	0.349502	0.693532
BRD2	291.521	-0.580042	0.409246	-1.41734	0.156382	0.520981
BRD3	726.423	0.362668	0.222568	1.62947	0.103214	0.449712
BRD3OS	185.99	0.263037	0.212592	1.23729	0.215981	0.576616
BRD4	2217.21	-0.247541	0.174619	-1.41761	0.156306	0.520811
BRD7	1965.45	-0.540841	0.254518	-2.12496	0.03359	0.301013
BRD7P3	131.043	0.185137	0.309359	0.598454	0.549537	0.821244
BRD8	347.723	0.0585823	0.185327	0.316102	0.751925	0.907062
BRD9	620.472	-0.0994869	0.199212	-0.499402	0.617496	0.854684
BRDT	6.13892	0.868138	1.11541	0.77831	0.436386	0.754107
BRDTP1	0.545213	2.28873	3.29756	0.694067	0.48764	0.785377
BRF1	305.404	0.113112	0.293067	0.385958	0.699527	0.884469
BRF2	83.8637	-0.331524	0.310436	-1.06793	0.285552	0.644616
BRI3	587.564	0.227965	0.287104	0.794014	0.427188	0.74823
BRI3BP	335.857	0.256719	0.185837	1.38142	0.167149	0.532613
BRICD5	24.7614	0.0857006	0.416465	0.205781	0.836962	0.937415
BRINP2	0.588043	2.38335	2.70475	0.881173	0.378224	0.713336
BRINP3	2.63014	0.772839	1.5109	0.511508	0.608995	0.850966
BRIP1	89.5669	-0.467507	0.245154	-1.907	0.0565212	0.363339
BRIX1	473.477	-0.758186	0.424289	-1.78696	0.0739444	0.398231
BRK1	608.874	0.202807	0.204533	0.991564	0.32141	0.671916
BRMS1	228.644	0.521671	0.331679	1.57282	0.115761	0.467701
BRMS1L	94.7546	-1.22294	0.541836	-2.25703	0.0240063	0.260754
BROX	1461.75	-0.482572	0.315308	-1.53048	0.125898	0.481676
BRPF1	821.379	0.162566	0.240073	0.677151	0.49831	0.790083
BRPF3	691.3	0.110037	0.190152	0.578679	0.562805	0.828789
BRS3	1.25151	0.298586	1.61932	0.18439	0.853708	0.945135
BRSK1	17.2936	0.295684	0.578237	0.511354	0.609103	0.850966
BRSK2	21.3557	0.682971	0.57365	1.19057	0.233822	0.596713
BRWD1	4540.77	-0.334086	0.368064	-0.907686	0.364044	0.704512
BRWD1-AS1	1.00665	0.0202621	1.94746	0.0104044	0.991699	0.996321
BRWD1-AS2	4.49548	0.666103	0.890018	0.748415	0.45421	0.765077
BRWD3	2271.78	-0.241322	0.268581	-0.898505	0.368916	0.705983
BSCL2	107.071	0.493849	0.376506	1.31166	0.189634	0.554438
BSDC1	634.533	0.211697	0.297951	0.710511	0.477388	0.779437
BSG	993.964	0.584415	0.340183	1.71794	0.0858072	0.420375
BSN	13.8898	0.966894	0.638986	1.51317	0.130237	0.486874
BSN-DT	1.39451	2.59466	1.86807	1.38895	0.164848	0.530307
BSND	10.3766	1.63915	1.12005	1.46347	0.14334	0.50484
BSPH1	0.814092	0.924598	2.20853	0.418649	0.675473	0.875964
BSPRY	17.6265	-0.0412385	0.44531	-0.0926063	0.926216	0.973058
BST1	477.273	0.168015	0.256741	0.654412	0.512846	0.798371
BST2	347.568	0.867971	0.370665	2.34166	0.0191983	0.239519
BTAF1	4185.08	-0.268195	0.282527	-0.949273	0.342482	0.687333
BTBD1	853.958	-0.517138	0.268568	-1.92554	0.0541616	0.356835
BTBD10	369.619	-0.326752	0.292466	-1.11723	0.263896	0.62566
BTBD11	397.599	-0.0847771	0.226882	-0.373662	0.708656	0.88763
BTBD16	0.931078	1.96505	2.2054	0.891017	0.37292	0.709072
BTBD17	0.999807	-3.04062	2.28201	-1.33243	0.18272	0.546978
BTBD18	60.4173	-0.134945	0.278738	-0.484129	0.628294	0.860756
BTBD19	57.3347	-0.411795	0.362734	-1.13525	0.256269	0.618464
BTBD2	596.923	0.544913	0.345372	1.57776	0.114621	0.465924
BTBD3	133.219	-0.0347304	0.25251	-0.137541	0.890603	0.959993
BTBD6	223.462	0.381555	0.268485	1.42114	0.155276	0.51915
BTBD7	838.779	-0.294106	0.205438	-1.43161	0.152257	0.515658
BTBD8	144.86	-0.0787857	0.274195	-0.287335	0.773856	0.912406
BTBD9	721.757	-0.271957	0.149661	-1.81715	0.0691941	0.391345
BTBD9-AS1	19.8241	-0.264462	0.466675	-0.566694	0.570922	0.833114
BTC	0.343035	0.424822	3.64276	0.116621	0.907161	0.965324
BTD	462.971	-0.0739816	0.145407	-0.508788	0.610901	0.851354
BTF3	3665.15	-0.17126	0.192743	-0.888542	0.374249	0.710215
BTF3L4	630.578	-0.0912238	0.307316	-0.29684	0.766589	0.910318
BTG1	11210	-0.707208	0.219006	-3.22917	0.00124149	0.0575803
BTG2	3557.9	-0.51426	0.224156	-2.2942	0.021779	0.250961
BTG3	257.718	-0.693768	0.293723	-2.36198	0.0181775	0.234049
BTG3-AS1	46.5723	0.00681288	0.387434	0.0175846	0.98597	0.993772
BTG4	0.497986	-0.0524272	2.86026	-0.0183295	0.985376	0.993563
BTK	598.055	0.468977	0.255219	1.83755	0.0661285	0.386315
BTLA	324.792	0.900796	0.219351	4.10665	4.0144e-05	0.00506397
BTN1A1	2.09848	0.716795	1.22543	0.584931	0.558594	0.825912
BTN2A1	590.678	0.16035	0.153592	1.044	0.296486	0.653924
BTN2A2	219.92	1.0112	0.257026	3.93423	8.34645e-05	0.00917782
BTN2A3P	29.1402	0.531896	0.360288	1.47631	0.139862	0.50001
BTN3A1	2111.29	0.105175	0.21712	0.484411	0.628094	0.860663
BTN3A2	1886.01	0.152943	0.194212	0.787506	0.430986	0.751249
BTN3A3	1208.43	0.0388374	0.159911	0.242868	0.808107	0.923857
BTNL10	0.613802	2.43252	2.6858	0.905699	0.365095	0.704512
BTNL3	1.00425	1.23747	1.9171	0.645489	0.51861	0.801598
BTNL8	1.72189	-0.382737	1.69589	-0.225685	0.821447	0.93065
BTNL9	17.6248	2.1606	0.990704	2.18087	0.0291928	0.284092
BTRC	323.644	-0.00959282	0.220802	-0.0434453	0.965347	0.987941
BUB1	62.1527	0.0129699	0.392476	0.0330463	0.973638	0.989619
BUB1B	34.8751	-0.721342	0.483146	-1.49301	0.135435	0.494236
BUB1B-PAK6	14.531	0.806284	0.524136	1.53831	0.123973	0.479257
BUB3	1849.82	-0.358271	0.224704	-1.59442	0.110843	0.461831
BUD13	228.241	-0.011188	0.2112	-0.0529735	0.957753	0.985066
BUD23	301.954	0.183704	0.234738	0.782592	0.433866	0.753104
BUD31	304.478	-0.421307	0.236735	-1.77966	0.0751322	0.400447
BVES	2.31463	-0.981921	1.34782	-0.728524	0.466293	0.772709
BYSL	129.608	0.572335	0.447902	1.27781	0.201316	0.564422
BZW1	2808.16	-0.506517	0.313356	-1.61643	0.106002	0.453837
BZW1-AS1	55.6881	1.6016	0.573639	2.79201	0.00523819	0.122747
BZW2	317.018	-0.0779268	0.229853	-0.339028	0.734588	0.899568
C10orf105	77.4258	0.865734	0.390695	2.21588	0.0266994	0.273081
C10orf120	0.74049	2.70241	2.23094	1.21133	0.225768	0.588116
C10orf126	1.22253	3.45592	1.97623	1.74874	0.080336	0.410696
C10orf143	36.7386	1.17156	0.4521	2.59137	0.00955944	0.167528
C10orf53	1.82333	2.95512	1.99429	1.48179	0.138397	0.498252
C10orf55	2.07293	-1.66559	1.18095	-1.41038	0.158428	0.523322
C10orf62	0.889834	2.95078	2.96077	0.996626	0.318946	0.670828
C10orf67	2.56829	-0.0509099	1.27827	-0.0398271	0.968231	0.98949
C10orf71	2.01353	3.10797	1.71794	1.80913	0.0704308	0.393037
C10orf71-AS1	0.167505	1.07823	3.64684	0.295662	0.767488	0.910318
C10orf82	0.259283	0.116457	3.64684	0.0319335	0.974525	0.989619
C10orf88	122.576	-0.35887	0.310854	-1.15446	0.24831	0.611512
C10orf90	0.966197	1.11442	1.81359	0.614479	0.538899	0.8141
C10orf95	19.9649	0.889265	0.587986	1.51239	0.130434	0.48718
C11orf1	97.5237	-0.280523	0.257747	-1.08837	0.276432	0.637088
C11orf16	1.92195	0.262107	1.28584	0.203841	0.838478	0.938141
C11orf21	938.603	0.600268	0.293433	2.04568	0.0407881	0.325905
C11orf24	153.586	1.35092	0.325885	4.1454	3.39218e-05	0.00447337
C11orf42	13.0865	1.7048	0.580071	2.93895	0.00329331	0.098519
C11orf45	3.73301	0.631579	1.04061	0.606933	0.543896	0.81771
C11orf49	154.35	0.172069	0.336564	0.511252	0.609174	0.850966
C11orf53	0.590804	2.38995	2.35589	1.01446	0.310365	0.664173
C11orf54	313.504	-0.30186	0.206753	-1.46	0.14429	0.505879
C11orf58	1717.8	-0.202116	0.201096	-1.00507	0.314862	0.667453
C11orf65	244.117	-0.123818	0.304335	-0.406848	0.68412	0.877851
C11orf68	115.314	0.988861	0.40096	2.46623	0.0136542	0.202516
C11orf71	137.513	0.435561	0.193599	2.24981	0.0244608	0.261713
C11orf72	0.958614	1.93357	2.24141	0.862657	0.388326	0.720373
C11orf80	118.203	-0.0748079	0.238597	-0.313533	0.753876	0.907896
C11orf87	3.54429	2.59863	1.35792	1.91369	0.0556597	0.361
C11orf91	1.25364	1.64692	1.84474	0.892767	0.371982	0.708372
C11orf94	11.2261	1.75063	0.758747	2.30726	0.0210405	0.247918
C11orf95	56.4054	0.723236	0.358572	2.01699	0.0436968	0.334902
C11orf96	3.25392	1.72079	1.1325	1.51946	0.128647	0.485641
C11orf97	1.73707	3.92499	2.16979	1.80893	0.0704623	0.393037
C11orf98	95.0555	0.192326	0.228752	0.840764	0.40048	0.72878
C12orf10	145.573	0.714848	0.314859	2.27038	0.0231848	0.258056
C12orf29	248.333	-0.558321	0.399928	-1.39605	0.162698	0.528143
C12orf4	329.861	-0.00236577	0.250569	-0.00944157	0.992467	0.996474
C12orf40	15.5674	-0.0524245	0.596358	-0.0879078	0.92995	0.974784
C12orf42	101.871	0.23569	0.257306	0.915992	0.359671	0.701836
C12orf43	165.354	0.125333	0.189179	0.662512	0.507643	0.795751
C12orf45	253.739	0.283451	0.312689	0.906494	0.364674	0.704512
C12orf49	522.915	0.214752	0.21018	1.02175	0.306899	0.661792
C12orf50	1.00735	3.1764	2.0489	1.55029	0.121071	0.475668
C12orf56	3.52309	0.924662	1.6269	0.568359	0.569792	0.832513
C12orf57	652.363	-0.223308	0.236113	-0.945766	0.344268	0.689222
C12orf60	5.15073	1.68923	1.4711	1.14828	0.250854	0.613652
C12orf65	122.416	-0.363515	0.237216	-1.53242	0.125419	0.48083
C12orf66	167.306	-0.335635	0.293019	-1.14544	0.252028	0.615003
C12orf71	2.49087	-2.34924	1.13922	-2.06215	0.0391933	0.320651
C12orf73	72.9188	-0.693721	0.392562	-1.76716	0.0772008	0.403804
C12orf74	6.06344	0.245462	0.808876	0.30346	0.761539	0.910318
C12orf75	516.729	-0.68786	0.447153	-1.53831	0.123973	0.479257
C12orf76	90.7522	0.247026	0.267937	0.921956	0.356551	0.699232
C13orf42	2.67683	2.82557	2.00637	1.4083	0.159043	0.523828
C14orf119	211.104	0.436595	0.179315	2.4348	0.0149001	0.211713
C14orf132	33.0798	-0.71096	0.412602	-1.72311	0.0848683	0.418058
C14orf178	22.717	0.571141	0.506197	1.1283	0.259194	0.620583
C14orf180	0.402022	-1.47629	3.57951	-0.412426	0.680027	0.875964
C14orf28	105.005	-0.212033	0.386062	-0.54922	0.582854	0.840248
C14orf39	1.13974	2.30212	2.53215	0.909159	0.363266	0.704114
C14orf93	98.8914	0.569555	0.282708	2.01464	0.0439426	0.335211
C15orf32	0.548417	2.25379	2.80937	0.80224	0.422414	0.74432
C15orf39	1439.85	0.630802	0.355302	1.7754	0.0758323	0.401779
C15orf40	206.625	0.218712	0.172127	1.27065	0.203854	0.566164
C15orf41	89.5918	-0.0202522	0.24638	-0.0821988	0.934489	0.975578
C15orf48	11.102	-2.93797	0.864446	-3.39867	0.000677136	0.0397334
C15orf54	23.5348	1.04584	0.7173	1.45802	0.144836	0.505947
C15orf56	1.27516	-0.170073	2.01708	-0.0843167	0.932805	0.975167
C15orf61	68.3649	-0.135138	0.344337	-0.392457	0.69472	0.883052
C15orf62	50.9425	0.709299	0.285187	2.48713	0.0128778	0.197243
C15orf65	2.27929	-0.462919	1.17551	-0.393801	0.693728	0.882504
C16orf46	11.0206	0.186984	0.565317	0.33076	0.740826	0.901461
C16orf54	1477.67	0.412009	0.236657	1.74095	0.0816924	0.413764
C16orf58	338.062	0.550023	0.30161	1.82362	0.0682096	0.389479
C16orf70	363.375	-0.0450898	0.189822	-0.237537	0.81224	0.925883
C16orf71	6.2817	0.699353	0.772979	0.904751	0.365597	0.704777
C16orf72	1662.19	-0.365888	0.174178	-2.10065	0.0356715	0.309248
C16orf74	36.5431	0.824076	0.493353	1.67036	0.0948486	0.43684
C16orf78	0.183556	-1.5404	3.62939	-0.424425	0.671256	0.875964
C16orf82	0.549987	2.25727	2.80801	0.803868	0.421473	0.744174
C16orf86	17.849	0.711434	0.545293	1.30468	0.192001	0.556928
[truncated: 24,150 more rows]

## Sheet: SeverevsHealth_GSE206263
	baseMean	log2FoldChange	lfcSE	stat	pvalue	padj
A1BG	48.7204	0.0882684	0.370236	0.238411	0.811562	0.947118
A1BG-AS1	38.5293	-0.244303	0.3403	-0.717905	0.472816	0.847204
A1CF	10.3101	0.661588	0.900863	0.734394	0.462709	0.843068
A2M	3044.95	-1.13787	0.339661	-3.35002	0.000808046	0.0584477
A2M-AS1	765.124	-1.26118	0.365398	-3.45153	0.000557419	0.0460385
A2ML1	6.7876	0.231267	1.08255	0.213631	0.830835	0.950409
A2MP1	294.623	-1.05174	0.336673	-3.12391	0.00178463	0.0932427
A3GALT2	3.1951	0.0176665	1.12032	0.0157692	0.987419	0.99614
A4GALT	1.71308	2.63184	2.02505	1.29964	0.193723	0.674654
A4GNT	1.15052	3.13742	2.3979	1.3084	0.190737	0.672709
AA06	0.72306	2.44071	2.30975	1.0567	0.29065	0.753576
AAAS	213.447	0.202378	0.285704	0.708347	0.47873	0.8496
AACS	130.587	0.222777	0.214522	1.03848	0.299048	0.760878
AACSP1	3.53728	2.92256	1.47565	1.98052	0.0476446	0.425199
AADAC	1.37916	1.4442	2.4769	0.583067	0.559848	0.880199
AADACL2	4.18922	1.83147	1.61708	1.13258	0.257392	0.732819
AADACL3	1.21402	2.08246	2.10245	0.99049	0.321935	0.774045
AADACL4	1.38388	1.20644	1.86497	0.646895	0.5177	0.8612
AADACP1	2.50013	1.3305	1.77801	0.748311	0.454273	0.840161
AADAT	4.44001	2.70971	1.53278	1.76785	0.0770863	0.510676
AAGAB	736.421	0.129983	0.162952	0.797681	0.425055	0.828129
AAK1	5809.72	-0.332418	0.223332	-1.48845	0.136632	0.612713
AAMDC	84.1061	0.244607	0.259042	0.944274	0.34503	0.78958
AAMP	461.84	0.169858	0.23606	0.719554	0.4718	0.847024
AANAT	13.3039	0.418897	0.627497	0.667567	0.50441	0.857536
AAR2	398.038	0.036541	0.24456	0.149415	0.881226	0.965416
AARD	2.30185	1.59514	1.4759	1.0808	0.279788	0.745954
AARS1	324.052	0.0957941	0.262061	0.365541	0.714707	0.925736
AARS2	289.114	-0.191325	0.192021	-0.996375	0.319068	0.771483
AARSD1	77.0371	-0.0852886	0.27326	-0.312115	0.754953	0.929456
AASDH	379.825	0.0367995	0.224634	0.16382	0.869873	0.961186
AASDHPPT	619.698	0.0186678	0.164988	0.113147	0.909914	0.973922
AASS	150.197	1.03629	0.298172	3.47546	0.000509971	0.0443523
AATBC	231.616	0.236054	0.281205	0.839436	0.401225	0.816639
AATF	894.39	0.185424	0.148191	1.25125	0.210843	0.693254
AATK	76.18	-0.297906	0.393465	-0.757134	0.448969	0.83898
ABALON	106.368	-0.231628	0.301326	-0.768696	0.442074	0.835531
ABAT	217.775	0.568666	0.232106	2.45003	0.0142844	0.26009
ABCA1	948.888	-0.247407	0.301011	-0.82192	0.411122	0.820587
ABCA10	81.0339	-0.241798	0.333077	-0.725952	0.467868	0.844663
ABCA11P	112.909	0.445903	0.341922	1.30411	0.192196	0.673589
ABCA12	16.3623	1.89798	0.790697	2.40039	0.0163775	0.276388
ABCA13	37.01	0.0460047	0.682719	0.0673845	0.946276	0.983632
ABCA17P	3.59283	2.31274	1.30063	1.77817	0.0753766	0.50729
ABCA2	1410.48	-0.440902	0.24772	-1.77984	0.0751027	0.50633
ABCA3	112.334	0.235772	0.276303	0.85331	0.393487	0.81445
ABCA4	5.29264	1.64185	1.20144	1.36657	0.171761	0.655047
ABCA5	1025.2	-0.246271	0.245055	-1.00496	0.314914	0.76847
ABCA6	36.4277	0.539577	0.364754	1.47929	0.139063	0.614817
ABCA7	1045.48	0.0822146	0.219161	0.375133	0.707561	0.923614
ABCA8	4.99867	1.81728	1.33524	1.36102	0.173508	0.657506
ABCA9	20.3261	1.26666	0.60113	2.10714	0.0351056	0.377388
ABCA9-AS1	0.71284	2.42628	3.16006	0.767797	0.442608	0.835531
ABCB1	649.458	-0.0411927	0.242625	-0.169779	0.865184	0.959273
ABCB10	622.507	-0.380902	0.165197	-2.30575	0.0211247	0.306286
ABCB11	6.13262	1.67451	1.18592	1.41199	0.157953	0.641801
ABCB4	124.07	1.44089	0.537409	2.68118	0.0073363	0.191736
ABCB5	5.61017	1.75985	1.31116	1.34221	0.179529	0.664679
ABCB6	43.8695	-0.904454	0.434918	-2.0796	0.0375624	0.389686
ABCB7	762.283	-0.0678572	0.144219	-0.470516	0.637986	0.906873
ABCB8	191.806	-0.192103	0.232241	-0.827175	0.408138	0.818471
ABCB9	20.9487	-0.046205	0.524313	-0.0881249	0.929777	0.978995
ABCC1	1682.08	-0.195978	0.195895	-1.00042	0.317105	0.770327
ABCC10	371.958	-0.336829	0.178446	-1.88757	0.0590841	0.465075
ABCC11	36.004	0.304445	0.366915	0.829744	0.406683	0.818465
ABCC12	4.53962	0.743679	1.52125	0.48886	0.624941	0.901367
ABCC13	4.00431	1.42612	1.3983	1.0199	0.307778	0.766076
ABCC2	88.0042	0.386955	0.327098	1.18299	0.236811	0.716169
ABCC3	283.607	0.832421	0.460246	1.80864	0.0705065	0.494917
ABCC4	409.938	-0.228383	0.247355	-0.923303	0.355849	0.796169
ABCC5	593.71	0.173139	0.193971	0.892601	0.372071	0.805968
ABCC5-AS1	1.29373	1.06766	1.87967	0.568003	0.570033	0.880955
ABCC6	57.3389	0.334709	0.400856	0.834986	0.403725	0.818007
ABCC6P1	5.02902	2.42107	1.19647	2.02351	0.043021	0.411374
ABCC8	1.78738	3.77109	2.08474	1.8089	0.0704659	0.494917
ABCC9	7.09865	3.02241	1.435	2.10621	0.0351864	0.377536
ABCD1	218.101	0.21698	0.263763	0.822631	0.410718	0.820381
ABCD2	663.589	-0.0948993	0.229866	-0.412847	0.679719	0.91618
ABCD3	595.996	-0.0921947	0.186888	-0.493316	0.621789	0.900552
ABCD4	387.18	0.0900909	0.177492	0.507576	0.611751	0.896118
ABCE1	1701.3	-0.260367	0.147354	-1.76695	0.0772367	0.510926
ABCF1	37.1975	-0.0138038	0.389771	-0.0354151	0.971749	0.991197
ABCF2	367.784	-0.12885	0.184448	-0.698571	0.48482	0.85148
ABCF3	566.488	-0.536792	0.175853	-3.0525	0.00226942	0.106662
ABCG1	254.038	0.343555	0.374946	0.916278	0.359521	0.79833
ABCG2	21.407	-0.47102	0.446595	-1.05469	0.291566	0.754414
ABCG4	0.629271	2.23839	3.29522	0.679285	0.496958	0.856147
ABCG5	0.936589	1.66191	2.64216	0.628997	0.529351	0.866036
ABCG8	28.8725	-0.095518	0.38907	-0.245503	0.806067	0.945214
ABHD1	20.6419	-0.142507	0.512165	-0.278244	0.780825	0.938802
ABHD10	500.128	0.18738	0.177094	1.05808	0.29002	0.753425
ABHD11	69.0031	0.0123863	0.368882	0.0335781	0.973214	0.991944
ABHD11-AS1	3.94052	-0.21998	1.17209	-0.187681	0.851127	0.954341
ABHD12	269.663	-0.0071126	0.221204	-0.032154	0.974349	0.992395
ABHD12B	17.7149	1.1833	0.611658	1.93458	0.0530414	0.443011
ABHD13	1705.28	-0.0687286	0.21839	-0.314706	0.752985	0.928784
ABHD14A	88.5663	-0.0610739	0.306795	-0.19907	0.842208	0.950956
ABHD14A-ACY1	35.7942	-0.164248	0.375848	-0.437006	0.662107	0.911165
ABHD14B	452.708	0.0606152	0.203914	0.297258	0.766269	0.934431
ABHD15	327.109	0.199828	0.165609	1.20663	0.227576	0.708426
ABHD16A	17.7207	0.197891	0.70734	0.279767	0.779656	0.938426
ABHD16B	54.6565	0.0846347	0.449628	0.188233	0.850694	0.95411
ABHD17A	726.309	-0.317471	0.204134	-1.55521	0.119897	0.588996
ABHD17B	608.766	-0.717131	0.277535	-2.58393	0.00976828	0.220483
ABHD17C	52.5162	-0.99995	0.444024	-2.25202	0.024321	0.327737
ABHD18	617.956	-0.269504	0.216898	-1.24254	0.214038	0.696992
ABHD2	3121.82	-0.0645788	0.161575	-0.399684	0.689389	0.919489
ABHD3	646.322	-0.00608283	0.177964	-0.0341801	0.972734	0.991785
ABHD4	223.203	0.0615256	0.226034	0.272196	0.785471	0.940365
ABHD5	671.053	-0.573244	0.230279	-2.48934	0.012798	0.246908
ABHD6	110.984	-0.0513448	0.22275	-0.230504	0.8177	0.948913
ABHD8	99.1893	0.075177	0.340536	0.220761	0.825279	0.950409
ABI1	2895.83	-0.175867	0.14801	-1.18821	0.234752	0.71415
ABI2	766.256	-0.00356402	0.189735	-0.0187842	0.985013	0.995698
ABI3	314.491	-0.0108423	0.238287	-0.0455009	0.963708	0.988515
ABI3BP	78.2298	-0.205486	0.364221	-0.564181	0.572631	0.881501
ABITRAM	220.408	-0.0790763	0.20244	-0.390616	0.696081	0.921327
ABL1	640.234	-0.448804	0.192985	-2.32559	0.0200406	0.298264
ABL2	780.384	-0.459395	0.194052	-2.36738	0.0179143	0.285735
ABLIM1	4322.38	-0.0765201	0.216744	-0.353043	0.724056	0.927071
ABLIM2	20.7077	0.417862	0.593291	0.704311	0.481239	0.849858
ABLIM3	67.6435	0.699848	1.12513	0.622014	NA	NA
ABO	41.6429	1.25023	0.51368	2.43387	0.0149382	0.26508
ABR	1682.02	0.148084	0.213418	0.693868	0.487765	0.852704
ABRA	27.3493	-0.150822	0.511809	-0.294685	0.768235	0.934578
ABRACL	533.471	0.208173	0.245451	0.848126	0.396368	0.815369
ABRAXAS1	560.519	-0.0547491	0.15008	-0.364799	0.715261	0.925736
ABRAXAS2	373.534	0.119856	0.186126	0.64395	0.519608	0.862004
ABT1	611.405	-0.14636	0.178362	-0.820577	0.411887	0.82133
ABTB1	562.138	0.0506914	0.218171	0.232348	0.816268	0.94846
ABTB2	43.1839	-0.66777	0.447423	-1.49248	0.135573	0.610942
ACAA1	476.1	0.292749	0.200636	1.45911	0.144536	0.621423
ACAA2	659.139	0.0613961	0.184205	0.333303	0.738906	0.927538
ACACA	610.97	0.0671549	0.148832	0.451212	0.651837	0.911165
ACACB	271.078	-0.305753	0.198585	-1.53966	0.123644	0.592115
ACAD10	326.335	0.131539	0.170179	0.772944	0.439555	0.833637
ACAD11	246.488	-0.236528	0.204947	-1.15409	0.248463	0.723859
ACAD8	277.531	-0.0293571	0.202748	-0.144796	0.884872	0.966871
ACAD9	286.767	0.0688879	0.209633	0.328612	0.742449	0.927538
ACADL	3.26188	1.48631	1.21349	1.22482	0.220644	0.703212
ACADM	480.828	0.275782	0.153928	1.79163	0.0731917	0.502784
ACADS	67.0219	-0.288163	0.300358	-0.959398	0.337358	0.785852
ACADSB	653.569	0.0199557	0.174719	0.114216	0.909067	0.973728
ACADVL	1056.15	-0.0951738	0.182707	-0.520911	0.602429	0.893683
ACAN	13.4046	-0.457096	0.544919	-0.838833	0.401563	0.816839
ACAP1	1380.46	-0.497165	0.189209	-2.62759	0.0085991	0.206356
ACAP2	6176.66	-0.330942	0.200979	-1.64665	0.0996296	0.551767
ACAP3	395.595	0.059739	0.230008	0.259725	0.795076	0.942204
ACAT1	368.186	-0.129255	0.217732	-0.593641	0.552752	0.878412
ACAT2	332.378	-0.127247	0.18257	-0.696976	0.485818	0.85169
ACBD3	1134.17	-0.233154	0.215518	-1.08183	0.279328	0.745954
ACBD3-AS1	78.3698	-0.32576	0.308046	-1.05751	0.290281	0.75348
ACBD4	109.312	0.586775	0.263747	2.22476	0.026097	0.336358
ACBD5	1027.16	-0.472282	0.251339	-1.87906	0.0602358	0.467816
ACBD6	337.548	-0.037823	0.198723	-0.19033	0.84905	0.953649
ACBD7	8.485	-0.858745	0.756203	-1.1356	0.256124	0.732123
ACBD7-DCLRE1CP1	1.97354	0.329547	1.4369	0.229345	0.818601	0.948913
ACCS	143.09	0.158171	0.261079	0.605834	0.544625	0.874376
ACCSL	1.33135	2.22849	2.07946	1.07167	0.283868	0.748302
ACD	132.127	-0.384331	0.238256	-1.6131	0.106722	0.564861
ACE	57.4504	0.590263	0.550794	1.07166	0.283874	0.748302
ACE2	1.47635	2.3024	2.00997	1.14549	0.252008	0.727448
ACER1	5.99319	1.45008	1.26012	1.15075	0.249836	0.725107
ACER2	46.2785	0.253868	0.355566	0.713983	0.475238	0.848013
ACER3	1093.42	-0.0561824	0.204033	-0.275359	0.783041	0.939913
ACHE	4.13007	-1.92864	1.1657	-1.6545	0.0980264	0.549079
ACIN1	3189.15	-0.161991	0.146046	-1.10917	0.267356	0.737237
ACKR1	1.95242	0.858149	2.18637	0.392499	0.694689	0.920945
ACKR2	12.1216	1.22007	0.998479	1.22193	0.221735	0.704433
ACKR3	50.6055	0.156474	0.489977	0.319349	0.749462	0.927538
ACKR4	57.1336	-0.113696	0.390493	-0.291161	0.770928	0.93562
ACLY	1451.14	-0.124708	0.166262	-0.750071	0.453212	0.839702
ACMSD	18.1206	0.198929	0.534342	0.372287	0.709679	0.924315
ACO1	346.026	0.083152	0.202726	0.41017	0.681682	0.916575
ACO2	824.584	0.00474235	0.195432	0.024266	0.98064	0.994783
ACOD1	1.73802	-0.456472	1.61124	-0.283305	0.776943	0.937571
ACOT1	4.66486	1.92213	1.09432	1.75646	0.0790092	0.513541
ACOT11	24.1819	0.327435	0.438783	0.746235	0.455526	0.840161
ACOT12	4.81703	2.07335	1.18749	1.74599	0.0808133	0.516389
ACOT13	492.995	-0.0867619	0.181662	-0.4776	0.632935	0.904809
ACOT2	108.959	0.189432	0.275254	0.68821	0.491321	0.853863
ACOT4	21.3689	1.18621	0.527295	2.2496	0.024474	0.328505
ACOT6	3.66393	2.65458	1.6487	1.6101	0.107376	0.566059
ACOT7	51.8075	0.127912	0.306669	0.417101	0.676605	0.915151
ACOT8	176.703	0.378268	0.283551	1.33404	0.182191	0.666796
ACOT9	680.733	-0.397227	0.195598	-2.03084	0.0422715	0.408577
ACOX1	922.139	-0.0963774	0.204235	-0.471895	0.637002	0.906515
ACOX2	5.34803	0.385319	0.929199	0.414679	0.678377	0.915569
ACOX3	210.558	-0.035874	0.181049	-0.198145	0.842931	0.951038
ACOXL	12.4907	0.800985	0.859552	0.931863	0.351407	0.794353
ACOXL-AS1	2.82581	1.13933	1.70559	0.667997	0.504135	0.857536
ACP1	1101.11	-0.107287	0.157314	-0.681991	0.495244	0.855494
ACP2	187.13	-0.174955	0.2564	-0.682353	0.495016	0.855494
ACP3	450.515	0.330688	0.295246	1.12004	0.262697	0.736119
ACP4	24.1273	-0.833694	0.472983	-1.76263	0.0779626	0.511571
ACP5	117.928	0.435127	0.313561	1.3877	0.165229	0.645758
ACP6	154.129	0.807341	0.308254	2.61908	0.0088167	0.208807
ACP7	1.93293	1.35104	1.78773	0.755727	0.449813	0.83898
ACR	0.443259	1.7543	3.06847	0.57172	0.567512	0.880955
ACRBP	123.426	0.562862	0.360667	1.56062	0.118615	0.587269
ACRV1	4.90454	0.81088	0.966453	0.839027	0.401454	0.816801
ACSBG1	280.421	0.255141	0.178233	1.4315	0.152287	0.634114
ACSBG2	7.68751	0.0939524	1.36449	0.0688555	0.945105	0.983203
ACSF2	119.789	0.0137286	0.250248	0.05486	0.95625	0.986633
ACSF3	331.046	0.0386775	0.246055	0.157191	0.875095	0.962827
ACSL1	2462.92	-1.02307	0.294426	-3.47481	0.00051121	0.0443523
ACSL3	801.515	-0.589131	0.224605	-2.62297	0.00871682	0.207595
ACSL4	2124.06	-0.133658	0.183392	-0.728808	0.466119	0.844205
ACSL5	1277.38	-0.150623	0.174314	-0.864093	0.387537	0.811847
ACSL6	373.504	-0.29315	0.222958	-1.31482	0.188569	0.671012
ACSM1	26.7793	0.700544	0.493455	1.41967	0.155703	0.638409
ACSM2A	10.3528	2.25149	1.2251	1.8378	0.066092	0.484347
ACSM2B	6.01361	1.87216	1.25642	1.49008	0.136204	0.611716
ACSM3	76.9963	-0.352414	0.319215	-1.104	0.269592	0.739329
ACSM4	2.0812	2.09235	1.59124	1.31492	0.188538	0.671012
ACSM5	3.66096	0.150171	1.27643	0.117649	0.906346	0.973005
ACSM6	6.07771	0.782007	1.15306	0.678204	0.497643	0.85655
ACSS1	699.267	-0.0494806	0.14482	-0.341669	0.7326	0.927538
ACSS2	293.867	0.275096	0.274798	1.00109	0.316785	0.770068
ACSS3	4.18562	1.02078	1.57064	0.649916	0.515747	0.860314
ACTA1	4.11789	1.46313	1.26727	1.15456	0.248271	0.723859
ACTA2	107.845	-0.0854669	0.248823	-0.343485	0.731234	0.927538
ACTA2-AS1	92.4251	-0.165824	0.290358	-0.571103	0.56793	0.880955
ACTB	73686.5	-0.00909236	0.246515	-0.0368836	0.970578	0.990742
ACTBL2	1.44295	2.36428	2.34107	1.00992	0.312536	0.768313
ACTC1	1.26134	-1.27949	2.38711	-0.535998	0.59196	0.887564
ACTG1	15377.5	0.00521409	0.177088	0.0294435	0.976511	0.993371
ACTG1P17	9.06308	1.76442	0.814621	2.16593	0.0303162	0.355132
ACTG1P20	166.935	0.0574225	0.22368	0.256717	0.797398	0.942849
ACTG1P4	32.0543	0.684528	0.48487	1.41178	0.158016	0.641801
ACTG2	1.96942	-0.272249	1.60519	-0.169606	0.86532	0.959273
ACTL10	12.6819	0.563842	0.641403	0.879076	0.37936	0.808781
ACTL6A	380.704	-0.0161128	0.185826	-0.0867091	0.930903	0.978995
ACTL6B	2.11599	-0.636096	1.40528	-0.452648	0.650802	0.911165
ACTL7A	3.62965	-1.11504	1.48868	-0.749007	0.453853	0.840088
ACTL7B	0.648728	0.795183	2.45915	0.323357	0.746425	0.927538
ACTL8	0.676972	1.09293	2.40365	0.454697	0.649327	0.910584
ACTN1	1547.84	-0.0891842	0.229333	-0.388884	0.697362	0.921546
ACTN1-AS1	2.1409	2.97083	1.68416	1.76398	0.0777347	0.511256
ACTN2	4.02641	1.12523	1.01255	1.11127	0.26645	0.736751
ACTN3	6.26055	-0.518383	0.786674	-0.658954	0.509925	0.858369
ACTN4	2563.29	-0.240919	0.181734	-1.32567	0.18495	0.669484
ACTR10	643.561	-0.158835	0.165915	-0.957328	0.338402	0.786402
ACTR1A	853.399	-0.187507	0.153195	-1.22398	0.220961	0.70363
ACTR1B	405.263	0.316458	0.231635	1.3662	0.171878	0.655047
ACTR2	11883.4	-0.0252811	0.176084	-0.143574	0.885837	0.966871
ACTR3	8257.64	-0.0567788	0.150579	-0.37707	0.706122	0.923472
ACTR3-AS1	43.7789	0.129063	0.326523	0.395264	0.692648	0.92014
ACTR3B	91.3754	-0.0621047	0.351546	-0.176662	0.859774	0.95741
ACTR3BP5	0.711904	-0.870625	2.69714	-0.322796	0.74685	0.927538
ACTR3C	161.379	0.37355	0.302025	1.23682	0.216154	0.698643
ACTR5	297.828	-0.178507	0.191149	-0.933861	0.350376	0.793926
ACTR6	375.754	0.0498544	0.203099	0.245468	0.806094	0.945214
ACTR8	462.818	-0.00770185	0.208816	-0.0368834	0.970578	0.990742
ACTRT2	0.337425	1.35635	3.7768	0.359127	0.7195	0.925736
ACTRT3	2.41133	0.771392	1.426	0.540947	0.588544	0.885776
ACVR1	435.491	-0.035217	0.186147	-0.189189	0.849945	0.953947
ACVR1B	318.934	-0.0346592	0.297692	-0.116426	0.907315	0.973005
ACVR1C	194.986	-0.437537	0.353383	-1.23814	0.215665	0.698129
ACVR2A	596.519	0.282626	0.211792	1.33445	0.182057	0.666796
ACVR2B	265.874	0.0109492	0.256637	0.0426639	0.965969	0.989057
ACVR2B-AS1	8.35666	-0.484673	0.716335	-0.676601	0.498659	0.857281
ACVRL1	13.8179	0.167148	0.758934	0.22024	0.825684	0.950409
ACY1	22.7	-0.482127	0.425596	-1.13283	0.257287	0.732819
ACY3	6.82445	0.348826	1.10767	0.314919	0.752823	0.928726
ACYP1	75.0804	0.528065	0.272107	1.94065	0.0523004	0.441145
ACYP2	181.352	0.17983	0.234186	0.767893	0.442551	0.835531
ADA	348.355	-0.416001	0.167845	-2.47848	0.0131945	0.251518
ADA2	5892.01	0.126935	0.159711	0.794778	0.426743	0.829156
ADAD1	1.98949	2.84713	1.70863	1.66632	0.0956502	0.545389
ADAD2	1.65825	0.3201	1.67197	0.19145	0.848173	0.953595
ADAL	111.931	0.394133	0.290832	1.35519	0.175357	0.659699
ADAM10	5818.82	-0.054788	0.184227	-0.297394	0.766166	0.934431
ADAM11	3.28516	1.13349	1.1926	0.950433	0.341892	0.788001
ADAM12	102.857	0.424747	0.409302	1.03774	0.299393	0.761057
ADAM15	490.152	0.0970427	0.411252	0.235969	0.813457	0.9478
ADAM17	1445.76	-0.0579633	0.159314	-0.363831	0.715985	0.925736
ADAM18	1.19592	3.16972	2.01003	1.57695	0.114808	0.579702
ADAM19	1343.31	0.297843	0.205893	1.44659	0.148011	0.627465
ADAM2	2.84342	3.40478	1.77712	1.9159	0.0553776	0.452591
ADAM20	19.2293	1.09766	0.635648	1.72683	0.0841978	0.523711
ADAM20P1	18.6609	0.872344	0.662036	1.31767	0.187614	0.670243
ADAM21	11.1426	2.17168	0.882717	2.46023	0.0138849	0.257
ADAM21P1	3.38077	1.42885	1.47133	0.971134	0.331482	0.782518
ADAM22	241.441	-0.173109	0.267411	-0.647352	0.517404	0.8612
ADAM23	126.378	0.407766	0.985622	0.413714	0.679083	0.915931
ADAM28	989.761	0.777086	0.188532	4.12176	3.75988e-05	0.00752557
ADAM29	4.52989	0.263248	1.10937	0.237296	0.812427	0.947172
ADAM30	4.12484	2.57874	1.40035	1.8415	0.0655488	0.483184
ADAM32	11.5718	1.48769	0.647279	2.29837	0.0215407	0.308463
ADAM33	1.51646	2.32258	2.06629	1.12403	0.261	0.734906
ADAM3A	2.00353	3.93297	2.47908	1.58646	0.112634	0.576999
ADAM5	1.74469	-0.651832	1.39984	-0.465647	0.641469	0.907697
ADAM6	0.443259	1.7543	3.06847	0.57172	0.567512	0.880955
ADAM7	4.33454	2.17079	1.18794	1.82735	0.0676471	0.488175
ADAM8	1173.96	0.0512126	0.183903	0.278477	0.780647	0.938769
ADAM9	647.642	-0.0452581	0.25284	-0.178999	0.857939	0.956057
ADAMDEC1	24.3629	-0.259819	0.447911	-0.58007	0.561867	0.880786
ADAMTS1	64.9431	0.69768	0.39966	1.74569	0.0808656	0.516603
ADAMTS10	269.761	0.0686251	0.230118	0.298218	0.765537	0.934261
ADAMTS12	6.42253	1.95271	1.10823	1.76201	0.0780674	0.511747
ADAMTS13	22.5487	1.13322	0.543294	2.08583	0.0369939	0.387014
ADAMTS14	6.40963	0.372762	1.04863	0.355477	0.722233	0.926755
ADAMTS15	3.15393	0.586653	1.4302	0.41019	0.681666	0.916575
ADAMTS16	5.25463	0.402512	1.09525	0.367507	0.713241	0.925736
ADAMTS17	86.0988	0.32913	0.390157	0.843582	0.398903	0.815369
ADAMTS18	3.12961	2.60564	1.66613	1.56389	0.117844	0.585602
ADAMTS19	3.62469	2.37771	1.44513	1.64532	0.0999041	0.552502
ADAMTS19-AS1	0.676675	2.3605	2.69503	0.875868	0.381102	0.809155
ADAMTS2	4.16709	1.38282	1.08022	1.28013	0.2005	0.68231
ADAMTS20	6.21778	3.16396	1.17884	2.68396	0.00727555	0.191535
ADAMTS3	5.55326	3.58738	1.41239	2.53994	0.0110871	0.231533
ADAMTS4	30.3989	1.15681	0.483027	2.39492	0.016624	0.277792
ADAMTS5	69.8307	-0.140893	0.318165	-0.44283	0.657889	0.911165
ADAMTS6	114.456	-0.0332173	0.417508	-0.0795609	0.936586	0.980906
ADAMTS7	1.53248	0.665279	1.7544	0.379205	0.704535	0.922966
ADAMTS7P1	1.60606	1.4511	1.58285	0.916762	0.359267	0.79833
ADAMTS8	5.67998	0.79372	0.973953	0.814947	0.415103	0.823323
ADAMTS9	9.69583	1.66481	1.17897	1.41208	0.157925	0.641801
ADAMTS9-AS1	3.82831	0.606456	1.55735	0.389414	0.69697	0.921546
ADAMTS9-AS2	0.538873	2.04178	2.90095	0.703831	0.481538	0.849858
ADAMTSL1	4.93922	1.75925	1.17948	1.49155	0.135818	0.610942
ADAMTSL2	1.91863	0.362124	1.87295	0.193344	0.84669	0.952819
ADAMTSL3	6.12347	1.59307	1.11892	1.42376	0.154516	0.636784
ADAMTSL4	367.157	-0.965734	0.229313	-4.21142	2.53775e-05	0.00557607
ADAMTSL4-AS1	167.697	-0.848635	0.264991	-3.2025	0.0013624	0.0807971
ADAMTSL5	24.9016	-1.08646	0.405286	-2.68072	0.00734643	0.191736
ADAP1	368.579	-0.0474288	0.306586	-0.1547	0.877058	0.963467
ADAP2	343.629	0.555578	0.333047	1.66816	0.0952831	0.544726
ADAR	8131.62	-0.313151	0.145467	-2.15273	0.0313398	0.358601
ADARB1	453.843	-0.283415	0.166795	-1.69918	0.0892856	0.531845
ADARB2	21.9509	3.70619	0.731001	5.07003	3.97763e-07	0.000189956
ADARB2-AS1	0.573805	-0.343298	2.89051	-0.118767	0.90546	0.972788
ADAT1	614.579	-0.0802078	0.156083	-0.51388	0.607336	0.894529
ADAT2	482.292	0.00917076	0.253926	0.0361158	0.97119	0.991132
ADAT3	26.4213	-0.499109	0.51128	-0.976196	0.328967	0.780444
ADCK1	104.178	-0.145122	0.296421	-0.489581	0.624431	0.901367
ADCK2	139.35	0.0951536	0.291268	0.326688	0.743904	0.927538
ADCK5	59.5068	0.0262937	0.352551	0.0745813	0.940548	0.982254
ADCY1	25.9585	-0.180135	0.571761	-0.315053	0.752722	0.928655
ADCY10	12.1788	-0.499984	0.736225	-0.679118	0.497063	0.856147
ADCY10P1	274.65	0.248322	0.255212	0.973002	0.330553	0.781752
ADCY2	3.38831	3.67298	1.88365	1.94993	0.051185	0.436911
ADCY3	263.273	-0.211238	0.210056	-1.00563	0.314595	0.768456
ADCY4	61.5299	-0.280653	0.386768	-0.725637	0.468061	0.844692
ADCY5	7.57569	1.64078	0.971103	1.6896	0.0911042	0.534113
ADCY6	11.4307	-1.35287	0.833915	-1.62231	0.104737	0.559906
ADCY6-DT	0.579235	2.13043	2.85676	0.745751	0.455818	0.840161
ADCY7	3396.14	-0.231784	0.26846	-0.863385	0.387926	0.811968
ADCY8	2.95527	3.4678	1.60797	2.15663	0.0310343	0.357508
ADCY9	403.684	-0.398401	0.286684	-1.38969	0.164624	0.645596
ADCYAP1	3.07743	0.657097	1.48044	0.443853	0.657149	0.911165
ADCYAP1R1	2.66639	1.92533	1.79918	1.07012	0.284566	0.748312
ADD1	2640.17	-0.154918	0.182881	-0.847097	0.396941	0.815369
ADD2	129.552	0.341576	0.412019	0.829028	0.407088	0.818465
ADD3	7019.92	-0.0832281	0.123664	-0.673019	0.500935	0.857459
ADD3-AS1	57.1574	-0.141938	0.29958	-0.473789	0.63565	0.906297
ADGB	7.64047	2.33723	1.05644	2.21236	0.026942	0.34089
ADGRA1	1.01469	0.898038	2.16408	0.414975	0.67816	0.915503
ADGRA2	130.428	-0.337972	0.241807	-1.3977	0.162204	0.644356
ADGRA3	84.93	0.944463	0.436939	2.16155	0.0306532	0.356281
ADGRB1	21.6543	0.535355	0.49619	1.07893	0.280618	0.746332
ADGRB2	18.4984	0.611571	0.526567	1.16143	0.245467	0.721897
ADGRB3	9.09889	0.238579	0.713915	0.334183	0.738241	0.927538
ADGRD1	105.441	0.651614	0.467716	1.39318	0.163564	0.644702
ADGRD1-AS1	4.56641	1.41899	1.04058	1.36365	0.172678	0.656306
ADGRE1	398.777	0.0930725	0.355803	0.261584	0.793642	0.941733
ADGRE2	1367.33	0.247585	0.306459	0.807888	0.419155	0.824767
ADGRE3	161.876	0.0969633	0.280561	0.345605	0.729639	0.927538
ADGRE4P	110.949	0.116945	0.545521	0.214372	0.830257	0.950409
ADGRE5	4023.84	0.00412987	0.191526	0.021563	0.982797	0.995182
ADGRF1	3.56341	2.96888	1.67095	1.77676	0.075607	0.507302
ADGRF2	6.10245	1.80055	1.14485	1.57274	0.11578	0.581228
ADGRF3	70.2435	-0.230432	0.30919	-0.745277	0.456104	0.840161
ADGRF4	1.56348	3.55869	2.59205	1.37293	0.169775	0.65233
ADGRF5	6.66379	2.28707	1.28124	1.78504	0.0742556	0.505075
ADGRF5-AS1	1.36569	2.26687	1.8351	1.23529	0.216724	0.699115
ADGRG1	1564.31	-0.234574	0.385161	-0.609028	0.542506	0.872795
ADGRG2	29.4225	0.202743	0.414493	0.489136	0.624746	0.901367
ADGRG3	34.3993	-0.862013	0.553766	-1.55664	0.119557	0.588721
ADGRG4	4.77826	1.14479	1.18657	0.964788	0.334651	0.784731
ADGRG5	375.823	0.163829	0.363219	0.451047	0.651956	0.911165
ADGRG6	45.0961	0.0956514	0.434837	0.219971	0.825894	0.950409
ADGRG7	1.8572	1.94851	1.77008	1.10081	0.27098	0.740137
ADGRL1	346.257	-0.363612	0.171634	-2.11853	0.0341298	0.372066
ADGRL2	8.21322	1.11786	1.24431	0.898379	0.368983	0.804257
ADGRL3	8.83364	2.20377	1.03305	2.13326	0.032903	0.366021
ADGRL4	1.7857	1.90093	2.00992	0.945776	0.344263	0.789209
ADGRV1	27.533	2.21177	0.632725	3.49562	0.000472954	0.0429143
ADH1A	2.79684	4.39602	1.94756	2.25719	0.0239963	0.325787
ADH1B	3.62943	2.97105	1.5098	1.96784	0.0490862	0.429587
ADH1C	1.15008	3.12015	2.77704	1.12355	0.261203	0.734906
ADH4	4.94568	2.02172	1.12341	1.79963	0.0719193	0.4996
ADH5	946.685	-0.0561354	0.164229	-0.341812	0.732493	0.927538
ADH6	14.7015	-0.126445	0.646573	-0.195563	0.844953	0.952184
ADH7	1.85606	3.81961	2.0464	1.8665	0.0619717	0.473192
ADHFE1	382.76	0.202077	0.291607	0.692978	0.488323	0.85314
ADI1	725.62	-0.0527578	0.173392	-0.304269	0.760923	0.932219
ADIG	2.3667	1.1648	1.4759	0.789216	0.429986	0.831474
ADIPOQ	5.55388	0.616686	1.30465	0.472681	0.63644	0.906446
ADIPOQ-AS1	2.43381	1.75344	1.70922	1.02587	0.304953	0.763699
ADIPOR1	1538.31	-0.132245	0.192166	-0.68818	0.491339	0.853863
ADIPOR2	801.321	-0.229676	0.172606	-1.33064	0.183308	0.668017
ADIRF	2.46064	1.55175	1.33845	1.15937	0.246307	0.722393
ADK	720.64	0.669249	0.309374	2.16324	0.030523	0.355612
ADM	80.5085	-0.861209	0.439662	-1.9588	0.0501364	0.433396
ADM2	8.20295	0.555205	0.700252	0.792865	0.427857	0.829789
ADM5	18.1674	0.221325	0.609249	0.363275	0.716399	0.925736
ADNP	2934.47	-0.207048	0.159457	-1.29846	0.194131	0.675352
ADNP-AS1	164.142	-0.238793	0.330707	-0.722067	0.470253	0.846052
ADNP2	965.78	-0.783663	0.262193	-2.98888	0.00280003	0.116722
ADO	483.558	-0.0945515	0.252894	-0.373877	0.708495	0.924077
ADORA1	4.10422	4.96882	1.55627	3.19277	0.00140915	0.0826435
ADORA2A	78.9978	0.196836	0.297737	0.661107	0.508544	0.858369
ADORA2A-AS1	55.9114	-0.40838	0.306587	-1.33202	0.182853	0.667616
ADORA2B	25.8108	-0.983379	0.406686	-2.41803	0.0156048	0.268602
ADORA3	6.97336	1.04645	0.855123	1.22374	0.22105	0.70363
ADPGK	1540.22	-0.0231451	0.179229	-0.129137	0.897249	0.969463
ADPGK-AS1	247.14	0.0485529	0.213422	0.227497	0.820037	0.949067
ADPRH	170.366	-0.163578	0.287623	-0.568723	0.569544	0.880955
ADPRHL1	5.16564	-0.291144	0.89951	-0.32367	0.746188	0.927538
ADPRM	311.021	0.0594339	0.253695	0.234273	0.814773	0.948119
ADPRS	180.159	-0.267139	0.307502	-0.868739	0.38499	0.810922
ADRA1A	4.91094	1.54401	1.47635	1.04583	0.295638	0.757509
ADRA1B	0.903779	2.7902	2.93882	0.94943	0.342402	0.78824
ADRA1D	1.38508	1.49299	2.35313	0.634468	0.525775	0.864652
ADRA2A	13.5507	0.191039	0.615235	0.310514	0.75617	0.929738
ADRA2B	7.45819	-2.56962	0.909704	-2.82468	0.00473277	0.151707
ADRB1	18.3764	-1.03854	0.475742	-2.18298	0.0290373	0.351456
ADRB2	515.455	-0.406663	0.301494	-1.34883	0.177392	0.662682
ADRB3	1.4616	1.53893	1.82554	0.842996	0.399231	0.815369
ADRM1	388.368	-0.0076624	0.218804	-0.0350195	0.972064	0.991292
ADSL	779.939	0.0576702	0.183025	0.315094	0.75269	0.928655
ADSS1	14.3278	-0.0201567	0.576452	-0.0349669	0.972106	0.991298
ADSS2	1534.2	-0.33978	0.150526	-2.25728	0.0239904	0.325787
ADTRP	96.8514	0.0944185	0.502988	0.187715	0.8511	0.954341
AEBP1	70.5312	0.270962	0.31006	0.873904	0.382171	0.809423
AEBP2	1294.72	-0.476165	0.215258	-2.21207	0.0269621	0.34089
AEN	283.617	-0.188503	0.285774	-0.659624	0.509495	0.858369
AFAP1	366.779	-0.179896	0.241288	-0.745565	0.45593	0.840161
AFAP1-AS1	32.2847	0.45862	0.453933	1.01032	0.31234	0.768313
AFAP1L1	4.41955	1.6727	1.07167	1.56084	0.118561	0.58711
AFAP1L2	34.2036	0.124888	0.382468	0.326532	0.744022	0.927538
AFDN	442.165	-0.484061	0.245513	-1.97163	0.0486523	0.429019
AFDN-DT	0.539169	0.6838	2.92971	0.233402	0.81545	0.948119
AFF1	3804.52	-0.158907	0.152958	-1.03889	0.298856	0.760878
AFF1-AS1	22.8292	0.465258	0.496315	0.937426	0.34854	0.79288
AFF2	142.882	0.310231	0.233302	1.32974	0.183604	0.668359
AFF3	739.06	0.945172	0.245617	3.84815	0.000119013	0.0176852
AFF4	4590.76	-0.376114	0.183434	-2.0504	0.0403255	0.40365
AFG1L	97.4708	0.0397817	0.232475	0.171122	0.864128	0.959073
AFG3L1P	214.047	-0.0285398	0.207694	-0.137413	0.890705	0.967706
AFG3L2	740.444	-0.278014	0.171711	-1.61908	0.105429	0.5613
AFM	2.65599	1.84831	1.42451	1.2975	0.194459	0.675352
AFMID	71.0235	0.0371667	0.321721	0.115525	0.908029	0.973243
AFP	1.86198	1.28202	1.83676	0.697982	0.485188	0.851645
AFTPH	1972.41	0.0432339	0.169987	0.254336	0.799236	0.94343
AGA	348.788	0.24392	0.196999	1.23818	0.21565	0.698129
AGAP1	277.884	-0.325389	0.420281	-0.774218	0.438802	0.833637
AGAP1-IT1	2.59182	1.33948	1.3998	0.956903	0.338616	0.786402
AGAP10P	7.46589	0.309814	0.719408	0.430651	0.666722	0.911165
AGAP11	11.5477	0.283065	0.602105	0.470127	0.638265	0.907127
AGAP12P	7.53069	1.36234	0.800303	1.70228	0.0887027	0.531324
AGAP2	504.561	-0.296804	0.193617	-1.53294	0.12529	0.594271
AGAP2-AS1	82.1076	-0.178083	0.320132	-0.556279	0.57802	0.882675
AGAP3	309.764	-0.507031	0.237414	-2.13564	0.0327087	0.366021
AGAP4	40.6483	0.0977676	0.800734	0.122097	0.902822	0.971989
AGAP5	41.3252	-0.154691	0.323328	-0.478432	0.632343	0.904526
AGAP6	175.392	-0.229314	0.254752	-0.900144	0.368044	0.803694
AGAP7P	34.1565	0.0645227	0.368666	0.175017	0.861067	0.957949
AGAP9	67.6263	0.535124	0.358941	1.49084	0.136004	0.61122
AGBL1	3.99004	1.4313	1.39092	1.02903	0.303466	0.763699
AGBL1-AS1	0.478878	1.8514	3.57567	0.517776	0.604615	0.894417
AGBL2	61.1514	0.218484	0.296538	0.736782	0.461255	0.843068
AGBL3	127.831	0.335643	0.284994	1.17772	0.238908	0.716699
AGBL4	3.40916	2.14967	1.50298	1.43027	0.152639	0.634362
AGBL4-AS1	0.65102	2.28447	3.31447	0.689242	0.490671	0.853778
AGBL4-IT1	0.341622	1.37125	3.77581	0.363167	0.71648	0.925736
AGBL5	460.969	0.0595353	0.231042	0.257682	0.796653	0.942788
AGBL5-AS1	1.37056	1.13106	1.97449	0.572838	0.566754	0.880955
AGER	8.48878	1.34498	0.829483	1.62147	0.104916	0.560258
AGFG1	3913.18	-0.2545	0.170283	-1.49457	0.135026	0.610553
AGFG2	176.888	0.139713	0.275925	0.506342	0.612616	0.896533
AGGF1	1019.49	-0.0509994	0.154728	-0.329607	0.741697	0.927538
AGK	889.682	-0.154503	0.168638	-0.916181	0.359572	0.79833
AGL	1073.65	-0.0462965	0.183651	-0.25209	0.800972	0.943773
AGMAT	68.955	0.307867	0.358941	0.857709	0.391053	0.813581
AGMO	2.34264	3.09796	1.78673	1.73387	0.0829412	0.520697
AGO1	1892.47	0.130762	0.154244	0.847756	0.396574	0.815369
AGO2	2605.24	-0.126928	0.141058	-0.899833	0.368209	0.803694
AGO3	1869.67	-0.251194	0.221119	-1.13601	0.255952	0.731932
AGO4	2360.07	0.017765	0.158322	0.112208	0.910659	0.974395
AGPAT1	16.185	-1.68769	0.595758	-2.83285	0.00461348	0.149861
AGPAT2	148.949	-0.117466	0.341578	-0.343892	0.730927	0.927538
AGPAT3	1227.3	-0.219325	0.221205	-0.991504	0.32144	0.773781
AGPAT4	683.491	-0.14743	0.233918	-0.630264	0.528522	0.866036
AGPAT4-IT1	53.1596	-0.652129	0.382416	-1.70529	0.0881407	0.52991
AGPAT5	479.88	-0.0788361	0.190709	-0.413383	0.679326	0.915959
AGPS	1602.47	-0.207651	0.129945	-1.59798	0.110047	0.571785
AGR2	2.78238	1.33058	1.30878	1.01665	0.309319	0.767438
AGR3	0.65102	2.28447	3.31447	0.689242	0.490671	0.853778
AGRN	49.5248	-0.27052	0.46358	-0.583544	0.559527	0.880172
AGRP	2.67154	1.36376	1.35584	1.00584	0.314492	0.768456
AGT	0.619052	2.21002	2.43742	0.906705	0.364563	0.800976
AGTPBP1	4279.9	-0.0568627	0.174283	-0.326265	0.744224	0.927538
AGTR1	1.77316	2.59745	1.97453	1.31548	0.18835	0.670792
AGTR2	0.709782	0.15581	2.75555	0.056544	0.954908	0.986001
AGTRAP	509.425	-0.0631773	0.225483	-0.280186	0.779335	0.938426
AGXT	1.83509	0.250676	1.81181	0.138357	0.889958	0.967574
AGXT2	2.2109	1.54833	1.53092	1.01137	0.311838	0.768313
AHCTF1	2379.67	-0.527456	0.205669	-2.56459	0.0103299	0.226037
AHCTF1P1	791.116	-0.33564	0.145363	-2.30898	0.0209445	0.305208
AHCY	335.037	0.16502	0.244188	0.675792	0.499173	0.857281
AHCYL1	1137.35	-0.195446	0.161152	-1.21281	0.225203	0.707353
AHCYL2	534.411	-0.13952	0.184948	-0.754372	0.450626	0.83898
AHDC1	273.225	-0.272473	0.173113	-1.57396	0.115498	0.581048
AHI1	419.633	0.0744971	0.302	0.246679	0.805157	0.944909
AHNAK	78796.4	0.0302849	0.169088	0.179108	0.857853	0.956057
AHNAK2	64.6465	0.325386	0.388178	0.83824	0.401896	0.817007
AHR	4530.14	0.0528619	0.145566	0.363146	0.716496	0.925736
AHRR	15.1773	-0.756911	0.671352	-1.12744	0.259555	0.734212
AHSA1	473.998	0.109017	0.18734	0.58192	0.560621	0.880329
AHSA2P	2338.99	0.20873	0.175372	1.19022	0.233962	0.713657
AHSG	0.542524	2.05041	2.89678	0.707824	0.479054	0.8496
AHSP	15.6078	-5.87919	3.42845	-1.71482	NA	NA
AICDA	3.62568	1.24588	1.33995	0.929795	0.352477	0.794865
AIDA	600.033	-0.00929024	0.171472	-0.0541794	0.956792	0.986633
AIF1	120.214	1.40109	0.470797	2.976	0.00292032	0.118075
AIF1L	3.29531	0.631195	1.28809	0.490023	0.624118	0.901367
AIFM1	293.913	0.0663484	0.2118	0.31326	0.754083	0.929196
AIFM2	52.844	-0.000388598	0.308693	-0.00125885	0.998996	0.999665
AIFM3	44.509	0.512834	0.42225	1.21453	0.224547	0.706774
AIG1	189.391	0.32546	0.299707	1.08593	0.277511	0.745031
AIM2	161.859	0.845339	0.269899	3.13206	0.00173586	0.0924797
AIMP1	1178.74	-0.0926117	0.213594	-0.433587	0.664589	0.911165
AIMP2	143.443	0.203428	0.243096	0.836822	0.402692	0.817419
AIP	501.028	0.0940043	0.222413	0.422657	0.672545	0.913193
AIPL1	1.67844	3.67996	2.15756	1.70561	0.08808	0.52991
AIRE	7.48851	1.55928	1.03435	1.5075	0.131682	0.603351
AIRN	68.0713	-0.854996	0.340551	-2.51062	0.0120518	0.240868
AJAP1	33.6966	1.68799	0.610055	2.76695	0.00565841	0.166157
AJM1	61.3158	-0.440357	0.504128	-0.873503	0.382389	0.809423
AJUBA	7.55307	0.51124	1.08918	0.469381	0.638798	0.907127
AK1	116.705	0.00501842	0.291676	0.0172054	0.986273	0.995858
AK2	1252.69	0.171037	0.159478	1.07248	0.283505	0.748016
AK3	580.046	-0.157829	0.172046	-0.917365	0.358952	0.79833
AK4	32.2883	0.752157	0.445999	1.68645	0.0917084	0.535507
AK5	265.225	0.797468	0.362886	2.19757	0.0279797	0.346527
AK6	187.97	-0.014562	0.239338	-0.0608428	0.951484	0.985217
AK7	5.77676	-0.557327	1.11098	-0.501652	0.615913	0.898105
AK8	6.62242	0.601332	0.974951	0.616782	0.537379	0.870355
AK9	399.483	0.625909	0.212695	2.94275	0.00325311	0.124528
AKAIN1	2.72999	3.35247	1.74403	1.92226	0.0545735	0.450166
AKAP1	387.799	-0.312532	0.187666	-1.66536	0.0958404	0.545674
AKAP10	1370.98	-0.0927656	0.14529	-0.638487	0.523156	0.863785
AKAP11	3839.73	-0.00220248	0.134395	-0.0163881	0.986925	0.996073
AKAP12	30.5229	0.895438	0.623951	1.43511	0.151256	0.632
AKAP13	12902.2	-0.0178506	0.137016	-0.130282	0.896344	0.969463
AKAP14	6.60913	-0.193389	0.944902	-0.204666	0.837833	0.950409
AKAP17A	20.742	-0.148775	0.611694	-0.243217	0.807837	0.945647
AKAP3	14.5042	0.25385	0.626358	0.405279	0.685272	0.917686
AKAP4	1.73133	2.64508	2.09011	1.26552	0.205685	0.687734
AKAP5	269.762	-0.242832	0.270814	-0.896675	0.369892	0.804598
AKAP6	147.441	0.771064	0.458743	1.68082	0.0927979	0.538376
AKAP7	425.642	-0.177974	0.158049	-1.12607	0.260137	0.734693
AKAP8	1128.82	-0.474501	0.243165	-1.95135	0.0510152	0.436911
AKAP8L	915.581	-0.110576	0.215859	-0.512261	0.608468	0.894842
AKAP9	6924.61	-0.111243	0.161337	-0.689509	0.490503	0.853778
AKIP1	53.8986	-0.0945851	0.306897	-0.308198	0.757932	0.93057
AKIRIN1	1455.07	-0.207651	0.17479	-1.188	0.234832	0.71415
AKIRIN2	1227.01	-0.382968	0.283998	-1.34849	0.177501	0.662775
AKNA	6726.88	-0.206444	0.1889	-1.09287	0.27445	0.743177
AKNAD1	2.94608	0.702755	1.31968	0.532521	0.594365	0.889067
AKR1A1	405.261	0.198151	0.225311	0.879455	0.379154	0.808663
AKR1B1	526.058	0.189257	0.192967	0.980775	0.326704	0.778262
AKR1B10	1.94694	0.852836	2.18667	0.390016	0.696525	0.921514
AKR1B15	2.06328	2.91867	1.87587	1.5559	0.119732	0.588996
AKR1C1	19.4848	0.784164	0.643407	1.21877	0.222933	0.705634
AKR1C2	20.1277	1.11951	0.477397	2.34504	0.019025	0.293713
AKR1C3	157.755	0.592733	0.265344	2.23383	0.0254945	0.334139
AKR1C4	14.9162	0.0509679	0.704868	0.0723085	0.942356	0.982512
AKR1C6P	10.6861	-0.133488	0.96749	-0.137974	0.890261	0.967574
AKR1C8P	10.7061	1.06263	0.623492	1.70432	0.0883205	0.530067
AKR1D1	1.78678	1.67359	1.7967	0.93148	0.351605	0.794353
AKR1E2	43.5261	0.270797	0.592923	0.456715	0.647876	0.910418
AKR7A2	228.857	0.5346	0.220291	2.42679	0.0152332	0.26687
AKR7A2P1	12.9356	-0.683589	0.632508	-1.08076	0.279805	0.745954
AKR7A3	12.0705	-0.261777	0.56234	-0.465514	0.641563	0.907697
AKR7L	10.1253	-0.159711	0.662395	-0.241111	0.809469	0.946177
AKT1	1099.6	-0.0900421	0.237483	-0.379152	0.704575	0.922966
AKT1S1	146.558	-0.307227	0.232446	-1.32172	0.186263	0.670038
AKT2	990.691	0.13572	0.208161	0.651995	0.514404	0.85934
AKT3	2116.79	0.0688987	0.147388	0.467463	0.640168	0.907227
AKTIP	773.003	-0.184402	0.194797	-0.94664	0.343822	0.788961
ALAD	466.511	0.158925	0.209555	0.758391	0.448217	0.838945
ALAS1	300.837	0.169915	0.182448	0.931309	0.351694	0.794353
ALAS2	191.626	-5.72622	1.70763	-3.35332	NA	NA
ALB	3.13239	-0.370649	1.33008	-0.278666	0.780502	0.938758
ALCAM	707.199	0.19234	0.284584	0.675862	0.499128	0.857281
ALDH16A1	262.381	-0.000783792	0.262287	-0.0029883	0.997616	0.999084
ALDH18A1	389.243	-0.237474	0.200367	-1.1852	0.235939	0.714932
ALDH1A1	566.55	-0.149385	0.350659	-0.426013	0.670099	0.911901
ALDH1A2	4.02547	1.3187	1.12459	1.1726	0.240955	0.719179
ALDH1A3	1.4339	1.25413	1.79715	0.697843	0.485275	0.851658
ALDH1B1	64.8928	0.0881836	0.336609	0.261976	0.79334	0.941674
ALDH1L1	2.05284	3.95925	1.78127	2.22271	0.0262352	0.337094
ALDH1L1-AS2	1.38858	0.731615	1.92553	0.379956	0.703978	0.922966
ALDH1L2	35.1353	0.0949788	0.47929	0.198166	0.842915	0.951038
ALDH2	989.231	-0.264803	0.246851	-1.07272	0.283395	0.747872
ALDH3A1	0.948925	1.65702	2.56728	0.645438	0.518643	0.861639
ALDH3A2	536.077	-0.0401498	0.141045	-0.284659	0.775905	0.937142
ALDH3B1	498.64	0.248868	0.339605	0.732815	0.463671	0.843518
ALDH3B2	1.3204	2.21546	2.14545	1.03263	0.301777	0.762453
ALDH4A1	34.0601	0.681912	0.408265	1.67027	0.094866	0.543537
ALDH5A1	217.758	-0.136363	0.244611	-0.557466	0.577209	0.882211
ALDH6A1	256.133	0.159268	0.179077	0.889382	0.373798	0.80683
ALDH7A1	14.8984	2.30233	0.750081	3.06944	0.00214459	0.103141
ALDH8A1	26.7338	-0.071254	0.64337	-0.110751	0.911814	0.975073
ALDH9A1	848.844	-0.0360971	0.192221	-0.18779	0.851041	0.954323
ALDOA	2042.91	0.148657	0.239795	0.619934	0.535301	0.869239
ALDOB	6.18866	-0.377761	0.799886	-0.472268	0.636735	0.906502
ALDOC	106.843	-0.157937	0.314356	-0.502413	0.615377	0.897898
ALG1	149.61	-0.0518579	0.230338	-0.225138	0.821872	0.949946
ALG10	268.783	0.396031	0.173971	2.27641	0.0228213	0.316141
ALG10B	387.508	0.375112	0.185119	2.02633	0.0427307	0.410001
ALG11	389.462	-0.293031	0.211263	-1.38704	0.165429	0.645758
ALG12	321.755	-0.242855	0.184881	-1.31358	0.188989	0.671239
ALG13	1675.26	-0.219956	0.168503	-1.30536	0.191771	0.673281
ALG14	80.8677	0.193401	0.316809	0.610465	0.541554	0.87255
ALG14-AS1	7.21468	1.25174	0.755071	1.65778	0.097362	0.548147
ALG1L	4.61449	2.70665	1.22753	2.20495	0.0274575	0.342853
ALG1L2	4.25942	2.38685	1.18124	2.02063	0.0433182	0.41275
ALG1L9P	20.3939	1.10081	0.456487	2.41149	0.0158874	0.270802
ALG2	495.17	-0.16117	0.213471	-0.754997	0.45025	0.83898
ALG3	222.418	0.560812	0.258174	2.17222	0.0298387	0.353301
ALG5	412.595	-0.0677474	0.173305	-0.390914	0.695861	0.921219
ALG6	500.597	-0.275902	0.226877	-1.21609	0.223952	0.706632
ALG8	262.436	0.223396	0.198274	1.1267	0.259868	0.734265
ALG9	468.328	-0.282385	0.193336	-1.46059	0.144128	0.621423
ALK	68.7604	0.382945	0.386074	0.991893	0.32125	0.773781
ALKAL1	0.95075	1.6605	2.23919	0.741563	0.458352	0.841149
ALKAL2	42.0948	-0.611928	0.383147	-1.59711	0.110241	0.572248
ALKBH1	149.211	-0.359026	0.219249	-1.63752	0.101521	0.554283
ALKBH2	51.305	0.0484613	0.296858	0.163247	0.870324	0.961386
ALKBH3	215.892	0.0912686	0.20204	0.451736	0.651459	0.911165
ALKBH3-AS1	28.7121	-0.156598	0.409609	-0.38231	0.702232	0.922896
ALKBH4	50.6933	-0.1833	0.385473	-0.475519	0.634417	0.905868
ALKBH5	1353.76	-0.198304	0.158259	-1.25303	0.210193	0.693039
ALKBH6	99.0774	-0.165864	0.386664	-0.428961	0.667952	0.911465
ALKBH7	163.009	0.15492	0.34367	0.450782	0.652147	0.911165
ALKBH8	375.356	-0.104106	0.157021	-0.663008	0.507325	0.858369
ALLC	0.443259	1.7543	3.06847	0.57172	0.567512	0.880955
ALMS1	2854.89	0.102492	0.203629	0.503325	0.614736	0.897438
ALMS1-IT1	67.2854	-0.514119	0.30093	-1.70843	0.087556	0.529524
ALMS1P1	5.00911	1.97566	1.10533	1.78739	0.0738742	0.504245
ALOX12	150.266	-0.0964229	0.288811	-0.333862	0.738484	0.927538
ALOX12-AS1	21.879	0.234173	0.426357	0.549242	0.582839	0.884705
ALOX12B	6.74704	0.58317	0.997745	0.584488	0.558892	0.880172
ALOX12P2	22.1968	0.294218	0.561522	0.523965	0.600303	0.892719
ALOX15	6.44754	1.35055	0.858808	1.57259	0.115814	0.581228
ALOX15B	16.9689	1.26628	0.6486	1.95232	0.0509002	0.436685
ALOX15P1	25.3369	0.757366	0.431336	1.75586	0.0791119	0.513569
ALOX5	2309.29	-0.0278072	0.353288	-0.0787095	0.937264	0.981112
ALOX5AP	670.39	0.428547	0.241394	1.77531	0.0758475	0.507302
ALOXE3	3.92986	0.558248	0.978718	0.570387	0.568415	0.880955
ALPI	0.372357	-1.44027	3.79793	-0.379224	0.704521	0.922966
ALPK1	416.301	-0.0203747	0.217897	-0.0935061	0.925501	0.978734
ALPK2	59.2675	-0.668398	0.450113	-1.48496	0.137556	0.613646
ALPK3	19.8879	0.650347	0.499186	1.30281	0.192638	0.673798
ALPL	6.42571	-1.00291	1.30683	-0.767434	0.442823	0.835531
ALPP	0.437236	1.73313	3.70295	0.46804	0.639756	0.907127
ALS2	391.144	-0.0387653	0.226902	-0.170846	0.864345	0.959126
ALS2CL	120.957	0.133936	0.36997	0.362017	0.717339	0.925736
ALX1	0.814477	2.62174	2.56683	1.02139	0.307068	0.765046
ALX3	20.8332	-0.195704	0.470002	-0.416391	0.677124	0.915252
ALX4	18.7561	0.397807	0.538733	0.738412	0.460264	0.842332
ALYREF	432.949	-0.239505	0.216347	-1.10704	0.268275	0.737759
AMACR	49.2769	0.359023	0.377246	0.951695	0.341252	0.787355
AMBN	2.81614	0.789328	1.55773	0.506718	0.612353	0.896362
AMBP	0.537344	0.677254	2.96879	0.228125	0.819549	0.948913
AMBRA1	706.039	-0.163102	0.163573	-0.99712	0.318706	0.771278
AMD1	3504.48	-0.129526	0.161758	-0.800739	0.423283	0.826793
AMDHD1	14.3059	-0.601177	0.660122	-0.910707	0.36245	0.799813
AMDHD2	180.414	-0.00945316	0.233037	-0.040565	0.967643	0.989469
AMELX	0.875065	0.630304	2.57744	0.244547	0.806807	0.945214
AMER1	187.287	0.105491	0.215768	0.488908	0.624907	0.901367
AMER2	7.22855	2.60787	1.28869	2.02366	0.0430049	0.411374
AMER3	1.1107	3.0858	2.78151	1.1094	0.26726	0.737237
AMFR	1650.44	0.117324	0.179435	0.65385	0.513209	0.858453
AMH	6.83359	-0.696635	0.736791	-0.945499	0.344404	0.789209
AMHR2	2.23664	1.41413	1.55356	0.910255	0.362688	0.799813
AMIGO1	264.144	-0.181776	0.19106	-0.951407	0.341398	0.7874
AMIGO2	255.951	-0.411147	0.201168	-2.0438	0.0409733	0.405255
AMIGO3	86.9298	0.195206	0.284087	0.687136	0.491997	0.853863
AMMECR1	784.268	-0.0339456	0.228023	-0.148869	0.881657	0.965642
AMMECR1L	326.792	-0.335983	0.194545	-1.72703	0.0841631	0.523658
AMN	8.39066	0.0936471	0.759196	0.12335	0.90183	0.971457
AMN1	145.541	-0.000892681	0.209818	-0.00425455	0.996605	0.99877
AMOT	150.149	-0.317275	0.296203	-1.07114	0.284106	0.748302
AMOTL1	88.1717	0.759555	0.269752	2.81575	0.00486635	0.153353
AMOTL2	2.5649	0.965707	1.70371	0.566825	0.570833	0.880955
AMPD1	3.66888	0.860927	1.09894	0.783418	0.433382	0.832911
AMPD2	1371.99	-0.428655	0.263205	-1.62859	0.103399	0.558829
AMPD3	589.912	0.0517453	0.225718	0.229248	0.818676	0.948913
AMPH	34.7917	0.964092	0.640345	1.50558	0.132175	0.60452
AMT	158.655	0.161485	0.216068	0.74738	0.454834	0.840161
AMTN	0.8205	2.63084	2.19584	1.1981	0.230877	0.71106
AMY1A	6.46459	0.358476	0.761096	0.471	0.637641	0.906593
AMY1B	6.46459	0.358476	0.761096	0.471	0.637641	0.906593
AMY1C	6.46459	0.358476	0.761096	0.471	0.637641	0.906593
AMY2A	4.01634	-0.444159	1.13853	-0.390115	0.696451	0.921514
AMY2B	618.343	0.215235	0.184081	1.16924	0.242307	0.720462
AMZ1	44.7196	-0.660383	0.385794	-1.71175	0.0869427	0.527862
AMZ2	700.033	-0.0813466	0.15701	-0.518099	0.604389	0.894417
AMZ2P1	195.602	-0.810092	0.250168	-3.23819	0.0012029	0.0749667
ANAPC1	1108.09	-0.13971	0.170453	-0.819637	0.412423	0.821797
ANAPC10	340.731	0.0295817	0.190504	0.155282	0.876599	0.963467
ANAPC11	273.302	0.0432088	0.251374	0.17189	0.863524	0.958802
ANAPC13	509.137	0.0112922	0.241815	0.0466978	0.962754	0.988164
ANAPC15	233.253	0.402671	0.198691	2.02662	0.0427013	0.410001
ANAPC16	1220.99	0.0465102	0.163684	0.284147	0.776298	0.937394
ANAPC1P1	52.0775	0.421617	0.390941	1.07847	0.280825	0.74659
ANAPC2	410.05	0.0469777	0.254592	0.184522	0.853604	0.954764
ANAPC4	1213.63	-0.18467	0.139932	-1.31971	0.186931	0.670038
ANAPC5	2085.87	0.0525485	0.159609	0.329233	0.741979	0.927538
ANAPC7	552.792	0.0509394	0.179919	0.283124	0.777082	0.937571
ANG	37.4744	0.442914	0.591552	0.748731	0.454019	0.840161
ANGEL1	366.495	0.217661	0.176365	1.23415	0.217146	0.699816
ANGEL2	994.58	-0.54684	0.247892	-2.20596	0.0273865	0.342749
ANGPT1	54.4148	0.125396	0.51107	0.24536	0.806178	0.945214
ANGPT2	171.351	-0.110407	0.378645	-0.291584	0.770604	0.935522
ANGPT4	6.45799	1.41717	0.907716	1.56125	0.118465	0.586849
ANGPTL1	254.574	0.945507	0.444792	2.12573	0.0335257	0.369331
ANGPTL2	15.1946	0.0427606	0.547917	0.0780422	0.937795	0.98134
ANGPTL3	25.057	0.389184	0.609524	0.638504	0.523145	0.863785
ANGPTL4	14.947	-1.50835	0.649035	-2.32399	0.020126	0.298648
ANGPTL5	4.06581	1.24725	1.10391	1.12985	0.258541	0.733813
ANGPTL6	83.0152	-0.273006	0.329941	-0.827439	0.407988	0.818465
ANGPTL7	45.858	0.252114	0.393619	0.640502	0.521847	0.86317
ANGPTL8	1.02736	-2.22859	2.19871	-1.01359	0.310778	0.767657
ANHX	1.37048	1.39264	1.86183	0.747993	0.454464	0.840161
ANK1	146.617	0.157032	0.563399	0.278722	0.780459	0.938758
ANK2	22.3008	1.36289	0.822022	1.65797	0.0973229	0.548114
ANK3	1394.86	0.0334047	0.277426	0.120409	0.904159	0.972311
ANKAR	379.291	-0.0436026	0.223965	-0.194685	0.84564	0.952327
ANKDD1A	230.459	-0.648161	0.216375	-2.99555	0.00273952	0.115437
ANKDD1B	19.1871	-0.169769	0.644913	-0.263243	0.792363	0.941351
ANKEF1	119.256	0.259837	0.294024	0.883728	0.376843	0.808448
ANKFN1	5.84151	1.61956	1.44931	1.11747	0.263793	0.736386
ANKFY1	1853.59	-0.0405347	0.143464	-0.282543	0.777527	0.937571
ANKH	1112.55	-0.141929	0.181604	-0.781529	0.434491	0.833292
ANKHD1	3145.04	-0.0531752	0.123544	-0.430415	0.666894	0.911165
ANKHD1-EIF4EBP3	2900.34	-0.0478813	0.120331	-0.397913	0.690694	0.919929
ANKIB1	1871.8	-0.131778	0.161392	-0.816508	0.41421	0.822947
ANKK1	17.1087	0.36479	0.617825	0.590442	0.554895	0.879463
ANKLE1	28.8989	-0.309634	0.380306	-0.814171	0.415547	0.82368
ANKLE2	1464.09	-0.223077	0.190902	-1.16854	0.242589	0.720653
ANKMY1	245.758	0.359769	0.240982	1.49293	0.135456	0.610942
ANKMY2	314.031	-0.0121957	0.200302	-0.0608864	0.95145	0.985217
ANKRA2	656.04	-0.335935	0.163585	-2.05358	0.0400165	0.402694
ANKRD1	6.32798	-0.620844	0.839609	-0.739445	0.459637	0.842142
ANKRD10	1520.42	-0.00129992	0.149048	-0.00872149	0.993041	0.997827
ANKRD11	3312.72	-0.14471	0.212053	-0.682424	0.494971	0.855494
ANKRD12	9673.52	-0.335298	0.125517	-2.67134	0.00755491	0.194562
ANKRD13A	2146.55	-0.0628161	0.167605	-0.374787	0.707819	0.92377
ANKRD13B	11.1752	1.1378	0.77729	1.4638	0.143248	0.62095
ANKRD13C	788.584	-0.237362	0.153106	-1.55032	0.121065	0.589422
ANKRD13D	782.259	-0.146193	0.17294	-0.845341	0.397921	0.815369
ANKRD16	42.708	0.460884	0.391416	1.17748	0.239005	0.716831
ANKRD17	4418.93	-0.0398947	0.158047	-0.252423	0.800714	0.943773
ANKRD18A	89.1408	0.456842	0.276164	1.65424	0.0980782	0.549079
ANKRD18B	8.75848	1.9515	0.999517	1.95245	0.0508853	0.436685
ANKRD18CP	35.2005	1.05147	0.475302	2.21222	0.0269514	0.34089
ANKRD18DP	5.56366	1.99976	1.04518	1.91332	0.0557076	0.45345
ANKRD19P	120.925	-0.164988	0.271196	-0.608371	0.542941	0.873129
ANKRD2	0.472168	-0.793527	3.64027	-0.217986	0.82744	0.950409
ANKRD20A1	6.75376	0.866009	1.02236	0.847067	0.396958	0.815369
ANKRD20A11P	34.2497	-0.114418	0.913351	-0.125272	0.900308	0.970624
ANKRD20A12P	6.74657	1.68427	1.48133	1.137	0.25554	0.731187
ANKRD20A19P	2.00102	2.05541	1.68564	1.21937	0.222705	0.705483
ANKRD20A2	4.77771	0.423554	1.10809	0.382239	0.702284	0.922896
ANKRD20A3	9.47155	0.802881	0.761257	1.05468	0.291573	0.754414
ANKRD20A4	4.74696	1.68347	1.34193	1.25452	0.209655	0.693039
ANKRD20A4-ANKRD20A20P	6.98894	2.35388	1.20343	1.95598	0.0504674	0.434941
ANKRD20A5P	131.88	-0.34216	0.378496	-0.903999	0.365996	0.801833
ANKRD20A8P	8.77892	1.05469	0.771042	1.36788	0.171351	0.655047
ANKRD20A9P	10.4022	1.0167	0.997924	1.01882	0.308289	0.766456
ANKRD22	44.4758	-1.54412	0.478169	-3.22925	0.00124117	0.0762659
ANKRD23	126.165	-0.0995109	0.236085	-0.421504	0.673387	0.913496
ANKRD24	9.16511	0.135127	0.881139	0.153355	0.878119	0.963997
ANKRD26	563.254	0.18001	0.215238	0.83633	0.402969	0.817419
ANKRD26P1	9.03362	2.51771	1.11009	2.26803	0.0233272	0.320965
ANKRD26P3	2.27213	3.05965	1.68356	1.81737	0.0691607	0.490876
ANKRD27	744.392	0.104954	0.195326	0.537328	0.591041	0.88739
ANKRD28	1614.49	-0.218782	0.201667	-1.08487	0.277981	0.745273
ANKRD29	4.50528	0.552837	0.95562	0.578511	0.562919	0.880786
ANKRD30A	5.86455	3.72868	1.61143	2.3139	0.0206734	0.302717
ANKRD30B	9.6519	0.690292	1.09379	0.631101	0.527974	0.866011
ANKRD30BL	4.26621	1.63339	1.21256	1.34706	0.177961	0.663125
ANKRD30BP2	8.71795	2.26706	1.15611	1.96094	0.0498857	0.432456
ANKRD30BP3	2.19339	1.09001	1.81825	0.599483	0.548851	0.876188
ANKRD31	52.5937	0.0502208	0.426419	0.117773	0.906247	0.973005
ANKRD33B	117.894	0.0585975	0.281857	0.207898	0.835309	0.950409
ANKRD34A	29.3765	-0.142435	0.403288	-0.353185	0.72395	0.927003
ANKRD34B	12.3579	1.50967	0.994789	1.51758	0.12912	0.599709
ANKRD34C	3.74104	2.40481	1.35406	1.776	0.0757324	0.507302
ANKRD34C-AS1	0.679094	0.0784761	3.29067	0.0238481	0.980974	0.994799
ANKRD35	6.88374	-0.235963	0.822736	-0.286802	0.774264	0.936721
ANKRD36	3055.1	0.0612872	0.20891	0.293366	0.769242	0.934809
ANKRD36B	1459.57	0.305148	0.200131	1.52474	0.127325	0.597381
ANKRD36BP1	794.97	-0.266964	0.292224	-0.913562	0.360947	0.799813
ANKRD36BP2	138.282	-0.496429	0.257648	-1.92677	0.0540079	0.447045
ANKRD36C	2440.03	-0.124112	0.199913	-0.620829	0.534712	0.86902
ANKRD37	75.1302	-0.763596	0.323024	-2.3639	0.0180838	0.286617
ANKRD39	61.6325	-0.112208	0.298617	-0.37576	0.707095	0.923614
ANKRD40	765.805	-0.215962	0.221173	-0.976441	0.328846	0.78025
ANKRD40CL	2.39332	-1.29971	1.51355	-0.858719	0.390496	0.813581
ANKRD42	324.499	0.285698	0.218644	1.30668	0.191321	0.673106
ANKRD44	10415.2	-0.217459	0.169701	-1.28142	0.200045	0.682212
ANKRD44-AS1	82.6853	0.665797	0.363868	1.82978	0.0672831	0.487493
ANKRD44-IT1	349.2	0.847744	0.354913	2.3886	0.0169129	0.279653
ANKRD45	4.7989	-0.0178921	1.24551	-0.0143652	0.988539	0.996188
ANKRD46	227.156	0.299131	0.195371	1.53109	0.125747	0.595194
ANKRD49	928.037	0.23609	0.221072	1.06793	0.28555	0.749323
ANKRD50	588.729	0.236532	0.241834	0.978075	0.328037	0.78006
ANKRD52	800.67	-0.114222	0.201024	-0.568201	0.569898	0.880955
ANKRD53	4.84805	4.15782	1.54059	2.69886	0.00695779	0.186599
ANKRD54	126.285	0.266354	0.30065	0.88593	0.375655	0.808252
ANKRD55	95.4742	-0.807018	0.427539	-1.88759	0.059081	0.465075
ANKRD6	123.273	0.0235903	0.246028	0.0958845	0.923612	0.97808
ANKRD60	0.473994	-0.796198	3.07669	-0.258784	0.795802	0.942504
ANKRD61	52.0713	-0.164738	0.376772	-0.437235	0.661941	0.911165
ANKRD62	2.79112	2.61626	1.80353	1.45063	0.146882	0.625219
ANKRD62P1-PARP4P3	7.93637	2.36183	0.898832	2.62766	0.00859735	0.206356
ANKRD63	3.34674	1.1937	1.39546	0.855412	0.392323	0.814067
ANKRD65	1.17052	3.14313	2.29834	1.36757	0.171448	0.655047
ANKRD66	0.847435	2.69561	2.60972	1.03291	0.301645	0.762268
ANKRD7	3.36096	-0.53736	1.10232	-0.487483	0.625916	0.902058
ANKRD9	36.4267	-0.631644	0.340921	-1.85276	0.063917	0.478676
ANKS1A	391.324	0.0623234	0.187113	0.333078	0.739075	0.927538
ANKS1B	65.6838	0.124202	0.325864	0.381147	0.703094	0.922966
ANKS3	87.7289	0.336119	0.290198	1.15824	0.246765	0.722393
ANKS4B	3.17801	0.894072	1.37691	0.649331	0.516125	0.860661
ANKS6	136.632	-0.0299396	0.278169	-0.107631	0.914288	0.975611
ANKUB1	1.79389	0.247732	2.16795	0.11427	0.909024	0.973728
ANKZF1	838.781	0.293595	0.177399	1.65499	0.0979261	0.549079
ANLN	71.242	0.0850658	0.26064	0.326373	0.744142	0.927538
ANO1	3.57324	1.88793	1.39601	1.35238	0.176254	0.661039
ANO10	241.525	0.344509	0.231902	1.48558	0.13739	0.613601
ANO2	6.85025	0.635772	1.17136	0.542764	0.587293	0.885493
ANO3	4.50978	2.71175	1.42017	1.90946	0.0562031	0.454942
ANO4	2.92341	3.44558	1.5734	2.1899	0.0285317	0.349376
ANO5	71.9492	1.19504	0.308427	3.87463	0.000106788	0.0171442
ANO6	2237.21	0.0844483	0.146623	0.575956	0.564645	0.880955
ANO7	9.12622	-0.36176	0.788292	-0.458916	0.646295	0.909768
ANO8	205.489	-0.202507	0.277126	-0.73074	0.464938	0.843649
ANO9	426.421	0.0102586	0.300024	0.0341927	0.972723	0.991785
ANOS1	3.43346	1.69037	1.3725	1.2316	0.2181	0.700045
ANP32A	1722.74	0.254576	0.198748	1.2809	0.200229	0.682297
ANP32A-IT1	128.752	0.675351	0.284165	2.37662	0.0174721	0.282974
ANP32AP1	39.0048	-0.149755	0.40727	-0.367706	0.713093	0.925736
ANP32B	2877.7	0.000722272	0.183291	0.00394057	0.996856	0.998862
ANP32C	13.1105	1.3462	0.70347	1.91365	0.0556643	0.45345
ANP32D	9.7728	1.68453	1.20637	1.39636	0.162605	0.644356
ANP32E	2420.98	-0.00763344	0.225628	-0.033832	0.973011	0.991939
ANPEP	1578.66	-0.64007	0.848502	-0.754353	0.450637	0.83898
ANTKMT	45.2296	0.249036	0.362747	0.68653	0.492379	0.853969
ANTXR1	7.97313	2.33298	1.19926	1.94535	0.0517326	0.439001
ANTXR2	1547.54	0.0516113	0.169263	0.304919	0.760428	0.932009
ANTXRL	1.61894	1.43956	1.78978	0.804326	0.421209	0.825526
ANTXRLP1	203.086	0.319333	0.199266	1.60254	0.109035	0.569355
ANXA1	9772.19	0.0843174	0.230745	0.365414	0.714802	0.925736
ANXA10	8.36547	-0.533378	0.776045	-0.687303	0.491892	0.853863
ANXA11	2038.23	-0.0583783	0.159014	-0.367126	0.713525	0.925736
ANXA13	1.74993	3.74212	2.16675	1.72706	0.0841561	0.523658
ANXA2	2155.94	0.308456	0.274722	1.12279	0.261526	0.735244
ANXA2P1	15.7757	0.229425	0.590797	0.388331	0.697771	0.921546
ANXA2P2	1684.51	0.378612	0.296897	1.27523	0.202228	0.684426
ANXA2P3	12.7519	1.14372	0.692948	1.65052	0.0988371	0.549888
ANXA2R	273.479	-0.205302	0.291064	-0.705348	0.480593	0.849858
ANXA3	7.99195	-2.02271	1.43991	-1.40474	NA	NA
ANXA4	560.69	0.285989	0.221701	1.28998	0.197058	0.678339
ANXA5	2403.92	-0.159402	0.247501	-0.644046	0.519545	0.862004
ANXA6	3353.97	-0.107876	0.178744	-0.603525	0.54616	0.87468
ANXA7	1725.65	-0.0275119	0.162575	-0.169226	0.865619	0.959421
ANXA8	2.1692	2.94234	1.84278	1.59669	0.110335	0.572464
ANXA8L1	0.303085	1.22486	3.78606	0.323519	0.746302	0.927538
ANXA9	51.82	0.854431	0.366879	2.32892	0.0198633	0.298142
AOAH	3646.73	0.512591	0.171585	2.98738	0.00281378	0.116912
AOAH-IT1	140.466	0.533858	0.387417	1.37799	0.168205	0.650558
AOC1	2.7407	1.17774	1.5516	0.759052	0.447821	0.838444
AOC2	22.78	-0.694315	0.469778	-1.47796	0.139418	0.615687
AOC3	9.7055	0.359634	0.662495	0.542848	0.587234	0.885493
AOC4P	0.71763	0.162106	2.38908	0.0678527	0.945903	0.983617
AOPEP	152.006	0.251449	0.267139	0.941267	0.346568	0.791138
AOX1	3.69892	2.27053	1.4357	1.58148	0.113767	0.578364
AOX3P-AOX2P	8.04978	1.86412	1.0558	1.7656	0.077463	0.511087
AP1AR	444.211	0.109842	0.225425	0.487266	0.62607	0.902136
AP1B1	1588.91	-0.128127	0.204589	-0.626263	0.531142	0.867148
AP1G1	3078.14	-0.341145	0.171534	-1.98879	0.0467249	0.422922
AP1G2	1056.53	-0.0796264	0.182228	-0.43696	0.662141	0.911165
AP1M1	875.039	-0.109803	0.190572	-0.576175	0.564497	0.880955
AP1M2	2.93416	0.521929	1.36619	0.382032	0.702437	0.922964
AP1S1	59.6592	0.0634665	0.380593	0.166757	0.867562	0.960542
AP1S2	3194.84	0.346305	0.169166	2.04714	0.0406447	0.403939
AP1S3	91.9737	-0.20705	0.270496	-0.765447	0.444005	0.835929
AP2A1	1201.42	0.0726873	0.294445	0.246862	0.805015	0.944865
AP2A2	774.966	0.0327868	0.154263	0.212538	0.831688	0.950409
AP2B1	3580.81	-0.0186274	0.142323	-0.130881	0.895869	0.969463
AP2M1	1753.09	0.0807787	0.200694	0.402496	0.687319	0.918704
AP2S1	436.886	0.270403	0.24567	1.10068	0.271037	0.740137
AP3B1	2513.69	-0.0851879	0.137709	-0.618607	0.536175	0.869798
AP3B2	10.4064	1.06843	0.744814	1.4345	0.15143	0.632027
AP3D1	1442.56	0.0292975	0.153438	0.19094	0.848573	0.953595
AP3M1	1248.75	0.0877271	0.13837	0.634002	0.52608	0.864698
AP3M2	688.744	-0.534932	0.207203	-2.58168	0.00983218	0.220987
AP3S1	672.426	-0.086748	0.210945	-0.411235	0.6809	0.916427
AP3S2	348.361	0.0472336	0.183137	0.257915	0.796473	0.942788
AP4B1	515.946	-0.305312	0.207334	-1.47256	0.14087	0.617392
AP4B1-AS1	269.317	-0.658164	0.309503	-2.12652	0.0334601	0.369303
AP4E1	711.833	-0.0820247	0.191725	-0.427825	0.668778	0.911662
AP4M1	103.615	-0.121501	0.294679	-0.412315	0.680108	0.91618
AP4S1	317.092	-0.110788	0.184128	-0.60169	0.54738	0.875455
AP5B1	1035.12	-0.172151	0.259895	-0.662386	0.507724	0.858369
AP5M1	1565.91	-0.0732024	0.167875	-0.436053	0.662799	0.911165
AP5S1	155.972	-0.110249	0.219871	-0.501427	0.616071	0.898105
AP5Z1	452.718	-0.025657	0.245774	-0.104392	0.916858	0.976367
APAF1	1841.4	0.114679	0.232049	0.494203	0.621163	0.900443
APBA1	31.2271	1.09572	0.447665	2.44764	0.0143796	0.260313
APBA2	560.035	-0.201375	0.208549	-0.965601	0.334244	0.784731
APBA3	167.338	-0.0725749	0.227469	-0.319053	0.749686	0.927538
APBB1	310.654	-0.183545	0.227856	-0.805531	0.420514	0.82509
APBB1IP	2351.39	-0.15942	0.160993	-0.99023	0.322062	0.774045
APBB2	41.3929	-0.47003	0.34688	-1.35502	0.175411	0.659699
APBB3	263.875	-0.224446	0.21667	-1.03589	0.300254	0.761057
APC	2763.42	-0.118859	0.142952	-0.831465	0.405711	0.818286
APC2	49.0239	-0.569417	0.335855	-1.69543	0.0899941	0.532613
APCDD1	26.6751	-0.127974	0.527178	-0.242752	0.808197	0.945792
APCDD1L	8.84803	-1.64391	0.749358	-2.19376	0.0282525	0.347676
APCDD1L-DT	1.6786	1.05175	1.6363	0.642765	0.520376	0.862358
APEH	529.99	-0.040943	0.215922	-0.189619	0.849607	0.953927
APELA	0.579235	2.13043	2.85676	0.745751	0.455818	0.840161
APEX1	1318.17	0.362486	0.17353	2.0889	0.036717	0.385599
APEX2	166.314	0.0768029	0.221467	0.346791	0.728748	0.927538
APH1A	836.388	0.132201	0.247319	0.534539	0.592969	0.888464
APH1B	403.142	0.322575	0.229752	1.40402	0.160314	0.642884
API5	2256.43	-0.17048	0.139206	-1.22466	0.220703	0.703321
APIP	221.826	-0.0531539	0.194332	-0.273522	0.784452	0.940335
APLF	331.164	0.294293	0.270791	1.08679	0.27713	0.74483
APLN	0.95075	1.6605	2.23919	0.741563	0.458352	0.841149
APLNR	2.46386	0.21138	2.03037	0.104109	0.917083	0.976367
APLP1	7.3538	-0.96515	0.886832	-1.08831	0.276458	0.744449
APLP2	8556.6	0.220423	0.210038	1.04944	0.293973	0.756106
APMAP	1191.74	-0.14905	0.2049	-0.72743	0.466963	0.844457
APOA1	4.75252	-0.0868262	1.05022	-0.0826743	0.934111	0.980164
APOA1-AS	22.0461	0.147761	0.574037	0.257406	0.796865	0.942788
APOA2	50.9368	-0.653531	0.416171	-1.57034	0.116335	0.582443
APOA5	1.76382	-0.0029925	1.88344	-0.00158885	0.998732	0.999618
APOB	10.3599	2.49429	0.944103	2.64197	0.00824246	0.202607
APOBEC1	1.35518	3.36129	2.19064	1.53438	0.124935	0.593518
APOBEC2	72.7855	0.0303533	0.254015	0.119494	0.904884	0.972668
APOBEC3A	420.153	-0.596343	0.387129	-1.54043	0.123457	0.591755
APOBEC3A_B	130.944	-0.661194	0.399746	-1.65403	0.0981205	0.549079
APOBEC3B	42.634	0.618813	0.557801	1.10938	0.267267	0.737237
APOBEC3B-AS1	19.4696	0.751863	0.744711	1.0096	0.312685	0.768355
APOBEC3C	1195.42	0.0706333	0.234469	0.301248	0.763225	0.93282
APOBEC3D	252.29	-0.149078	0.212726	-0.700798	0.483429	0.850863
APOBEC3F	324.272	0.0595452	0.21918	0.271673	0.785874	0.940365
APOBEC3G	791.482	-0.197954	0.286984	-0.689774	0.490336	0.853778
APOBEC3H	44.3029	-0.196266	0.464284	-0.422728	0.672494	0.913193
APOBEC4	9.08584	-0.85045	0.814801	-1.04375	0.296601	0.758385
APOBR	857.123	-0.0765424	0.225387	-0.339605	0.734154	0.927538
APOC4-APOC2	0.404722	1.63512	3.75969	0.434908	0.663629	0.911165
APOD	0.922979	1.61936	2.20862	0.733202	0.463435	0.843337
APOE	5.02659	0.444307	0.930808	0.477335	0.633124	0.904864
APOF	4.62123	0.0851974	0.885715	0.0961905	0.923369	0.97807
APOH	1.03009	2.94939	2.90299	1.01598	0.309637	0.767438
APOL1	298.607	0.0414624	0.249523	0.166167	0.868026	0.960783
APOL2	367.48	-0.237484	0.246463	-0.963568	0.335263	0.784778
APOL3	776.612	-0.324401	0.230396	-1.40801	0.159127	0.64206
APOL4	10.3542	-0.729812	0.642598	-1.13572	0.256073	0.732123
APOL5	1.86154	3.82381	2.02463	1.88864	0.0589395	0.464906
APOL6	5882.94	-0.72584	0.254286	-2.85442	0.00431155	0.144891
APOLD1	31.5558	0.593757	0.397868	1.49235	0.135608	0.610942
APOM	1.61839	1.43217	1.67209	0.856516	0.391713	0.813899
APOO	49.8931	-0.0735312	0.330956	-0.222178	0.824175	0.950409
APOOL	529.342	-0.0228045	0.185251	-0.1231	0.902028	0.971516
APOOP5	1.1561	3.12856	2.07379	1.50862	0.131397	0.603132
APP	1912.75	0.231089	0.282719	0.817382	0.41371	0.822495
APPBP2	950.266	-0.346299	0.184245	-1.87956	0.0601686	0.467816
APPL1	2088.52	-0.177749	0.194583	-0.913487	0.360986	0.799813
APPL2	992.135	-0.161696	0.198188	-0.815869	0.414575	0.823026
APRT	447.817	0.1639	0.237241	0.690859	0.489654	0.853698
APTR	100.749	0.505496	0.258933	1.95222	0.0509116	0.436685
APTX	353.439	0.129166	0.18737	0.689361	0.490596	0.853778
AQP1	3.82076	0.181788	1.04181	0.174492	0.861479	0.958088
AQP10	11.6131	0.450462	1.01554	0.443569	0.657354	0.911165
AQP11	102.745	0.0265072	0.258553	0.102521	0.918343	0.976798
AQP2	0.980057	1.7374	2.2067	0.787327	0.431091	0.83218
AQP3	419.494	0.0574635	0.317356	0.181069	0.856313	0.955472
AQP4	3.62647	3.77424	1.53857	2.45309	0.0141636	0.259945
AQP4-AS1	1.25828	3.25134	2.30268	1.41198	0.157955	0.641801
AQP5	0.749598	0.237807	2.37726	0.100034	0.920317	0.977324
AQP6	1.12359	3.09517	2.01661	1.53484	0.124824	0.593466
AQP7	5.67986	0.670489	0.945752	0.708949	0.478356	0.8496
AQP7P1	3.02035	2.08066	1.47214	1.41335	0.157552	0.641352
AQP7P3	1.83679	-0.0521256	1.88634	-0.0276333	0.977955	0.994022
AQP8	3.36076	0.654763	1.15083	0.568951	0.569389	0.880955
AQP9	749.708	-0.797253	0.229653	-3.47156	0.000517439	0.0443523
AQR	2301.51	-0.0585924	0.133737	-0.438116	0.661302	0.911165
AR	17.305	1.04249	0.63986	1.62924	0.103262	0.558603
ARAF	930.277	-0.437649	0.195985	-2.23307	0.0255444	0.334438
ARAP1	2598.37	0.0666457	0.257119	0.259202	0.79548	0.942369
ARAP1-AS2	181.032	0.0216671	0.288673	0.0750575	0.940169	0.982148
ARAP2	7056.86	-0.339932	0.240185	-1.41529	0.156983	0.640628
ARAP3	165.492	0.162836	0.239894	0.678783	0.497275	0.856242
ARC	2.36996	-0.876778	1.41239	-0.620778	0.534746	0.86902
ARCN1	2117.46	-0.0743656	0.143473	-0.518325	0.604232	0.894417
AREG	65.0505	-1.88464	0.601677	-3.13231	0.00173436	0.0924797
AREL1	1471.14	-0.135016	0.150584	-0.896617	0.369923	0.804598
ARF1	3245.91	0.0330563	0.18073	0.182904	0.854873	0.954821
ARF3	1374.23	0.168362	0.178788	0.941684	0.346355	0.79095
ARF4	1429.18	-0.146194	0.147836	-0.988892	0.322716	0.774306
ARF4-AS1	24.9894	0.156134	0.44094	0.354093	0.723269	0.926847
ARF5	516.243	0.189461	0.243189	0.77907	0.435938	0.833332
ARF6	3754.2	-0.114661	0.199532	-0.574647	0.56553	0.880955
ARFGAP1	444.255	-0.137885	0.228892	-0.602402	0.546907	0.87516
ARFGAP2	901.547	0.128322	0.195467	0.65649	0.511509	0.858369
ARFGAP3	1070.55	-0.112716	0.151196	-0.745496	0.455972	0.840161
ARFGEF1	4192.65	-0.111783	0.162089	-0.689641	0.49042	0.853778
ARFGEF2	2694.04	-0.28951	0.148055	-1.95542	0.0505333	0.434941
ARFGEF3	11.2023	1.57196	0.848636	1.85233	0.063978	0.478676
ARFIP1	421.83	0.0402626	0.178153	0.226001	0.821201	0.949612
ARFIP2	258.274	0.0241445	0.235065	0.102714	0.91819	0.976674
ARFRP1	136.839	0.0358688	0.234267	0.153111	0.878311	0.964169
ARG1	148.299	-0.457671	0.30805	-1.4857	0.137358	0.613559
ARG2	228.426	-0.148904	0.21851	-0.681453	0.495585	0.855647
ARGFX	5.59793	3.07638	1.52819	2.01309	0.0441056	0.413023
ARGFXP2	28.5332	0.286692	0.43402	0.660551	0.5089	0.858369
ARGLU1	3801.52	-0.0651415	0.140979	-0.462067	0.644034	0.908903
ARHGAP1	952.587	-0.0675128	0.20682	-0.326432	0.744097	0.927538
ARHGAP10	293.767	-0.331366	0.301442	-1.09927	0.271651	0.740447
ARHGAP11A	263.95	1.42232	0.481281	2.95529	0.00312378	0.122056
ARHGAP11A-SCG5	77.3019	1.36795	0.585264	2.33733	0.0194221	0.295739
ARHGAP11B	106.423	-0.253608	0.281596	-0.90061	0.367796	0.803694
ARHGAP12	1435.15	-0.139728	0.1749	-0.7989	0.424348	0.827746
ARHGAP15	3326.55	0.336246	0.200487	1.67715	0.0935131	0.540565
ARHGAP17	1139.2	-0.0273575	0.155953	-0.175422	0.860748	0.957886
ARHGAP18	576.085	0.088449	0.187184	0.472523	0.636553	0.906446
ARHGAP19	520.068	0.0665916	0.159736	0.416886	0.676762	0.915151
ARHGAP19-SLIT1	107.241	0.069788	0.24337	0.286757	0.774298	0.936722
ARHGAP20	16.8711	0.696401	0.6505	1.07056	0.284366	0.748302
ARHGAP21	1336.83	-0.0492456	0.146617	-0.33588	0.736961	0.927538
ARHGAP22	27.6655	0.0819628	0.46277	0.177114	0.859419	0.957172
ARHGAP22-IT1	1.56072	1.15369	1.97735	0.583455	0.559587	0.880172
ARHGAP23	8.64681	0.611663	0.763717	0.800904	0.423187	0.826725
ARHGAP24	399.062	0.343054	0.243041	1.41151	0.158095	0.641801
ARHGAP25	1787.75	0.186346	0.168992	1.10269	0.270161	0.739929
ARHGAP26	3238	-0.208079	0.146593	-1.41944	0.155772	0.638498
ARHGAP26-AS1	57.767	-0.946343	0.529664	-1.78668	0.0739884	0.50456
ARHGAP26-IT1	20.6817	0.633963	0.546825	1.15935	0.246312	0.722393
ARHGAP27	116.903	0.188125	0.295076	0.637547	0.523768	0.864039
ARHGAP27P1	159.65	0.0735583	0.260884	0.281959	0.777975	0.937571
ARHGAP27P1-BPTFP1-KPNA2P3	695.971	-0.114353	0.194385	-0.588283	0.556342	0.879577
ARHGAP27P2	21.0821	-1.42169	0.592123	-2.401	0.0163504	0.276271
ARHGAP28	3.00999	1.24333	1.46893	0.846419	0.397319	0.815369
ARHGAP29	39.8005	0.119087	0.575219	0.207029	0.835987	0.950409
ARHGAP30	3918.71	-0.0320389	0.146235	-0.219092	0.826578	0.950409
ARHGAP31	824.967	-0.0402826	0.245831	-0.163863	0.869839	0.961186
ARHGAP31-AS1	25.6481	-0.890204	0.401403	-2.21773	0.026573	0.33817
ARHGAP32	409.425	0.421458	0.237262	1.77634	0.0756776	0.507302
ARHGAP33	61.5638	-0.783158	0.310309	-2.5238	0.0116093	0.235834
ARHGAP35	1576.58	-0.355394	0.178314	-1.99308	0.0462522	0.421048
ARHGAP36	2.46327	0.887461	1.72015	0.515921	0.60591	0.894529
ARHGAP39	3.678	0.762361	1.05675	0.721421	0.470651	0.84616
ARHGAP4	2387.67	-0.0175314	0.265516	-0.0660278	0.947356	0.983632
ARHGAP40	1.78965	1.22003	1.83537	0.664733	0.506221	0.858309
ARHGAP42	103.848	0.399871	0.253617	1.57668	0.11487	0.579702
ARHGAP44	19.3803	0.779558	0.497396	1.56728	0.11705	0.583762
ARHGAP45	4711.72	-0.11009	0.216066	-0.509518	0.610389	0.895225
ARHGAP5	2490.16	0.200442	0.248786	0.805682	0.420426	0.82509
ARHGAP5-AS1	11.0279	-0.367265	0.704638	-0.521212	0.602219	0.893547
ARHGAP6	68.9865	0.8952	0.737385	1.21402	0.22474	0.706923
ARHGAP8	11.9478	-0.430087	0.667544	-0.644283	0.519392	0.862004
ARHGAP9	2158.25	-0.100507	0.141467	-0.710462	0.477418	0.849065
ARHGDIA	1793.84	-0.3238	0.251704	-1.28644	0.198291	0.679639
ARHGDIB	15127	0.177654	0.154667	1.14862	0.250713	0.726086
ARHGDIG	1.41157	-3.58699	1.91648	-1.87166	0.0612541	0.471016
ARHGEF1	3510.2	-0.132998	0.211068	-0.630118	0.528617	0.866036
ARHGEF10	92.1778	-0.443409	0.340221	-1.3033	0.192474	0.673602
ARHGEF10L	371.465	0.163457	0.239463	0.682597	0.494862	0.855442
ARHGEF11	865.776	-0.0625189	0.203706	-0.306907	0.758914	0.930852
ARHGEF12	1140.59	-0.208187	0.196005	-1.06215	0.288167	0.751744
ARHGEF15	1.34511	0.709111	2.40046	0.295406	0.767684	0.934534
ARHGEF16	1.05743	0.961451	2.17244	0.442567	0.658079	0.911165
ARHGEF17	17.276	0.464781	0.678062	0.685455	0.493057	0.854383
ARHGEF18	2217.91	-0.148423	0.236378	-0.627904	0.530067	0.8665
ARHGEF19	65.8793	0.369	0.28289	1.30439	0.1921	0.673513
ARHGEF2	1778.19	0.0288236	0.158432	0.18193	0.855637	0.955227
ARHGEF25	7.23906	-0.508684	0.864433	-0.588459	0.556224	0.879577
ARHGEF26	32.472	0.223135	0.51157	0.436176	0.662709	0.911165
ARHGEF28	46.4552	0.0163467	0.505124	0.0323617	0.974184	0.992338
ARHGEF3	3081.43	-0.0566139	0.156339	-0.362122	0.717261	0.925736
ARHGEF33	16.1693	0.684077	0.665826	1.02741	0.304227	0.763699
ARHGEF34P	94.3099	-0.0763785	0.367944	-0.207582	0.835556	0.950409
ARHGEF35	28.8219	-0.219569	0.434634	-0.505181	0.613432	0.896923
ARHGEF35-AS1	23.9636	0.984338	0.440803	2.23306	0.0255453	0.334438
ARHGEF37	4.57087	0.741742	1.06763	0.694754	0.487209	0.852437
ARHGEF38	6.40482	2.22523	1.02281	2.17561	0.0295841	0.352759
ARHGEF39	89.7514	0.0754222	0.248176	0.303906	0.761199	0.932219
ARHGEF4	40.2375	-0.347489	0.423293	-0.820919	0.411692	0.821303
ARHGEF40	441.142	-0.101671	0.195033	-0.521305	0.602154	0.893499
ARHGEF5	106.441	-0.214681	0.288095	-0.745177	0.456165	0.840161
ARHGEF6	4145.49	-0.0401131	0.129785	-0.309073	0.757266	0.930297
ARHGEF7	1750.32	0.0324961	0.151003	0.215202	0.82961	0.950409
ARHGEF7-AS2	0.199623	0.768904	3.80954	0.201837	0.840044	0.950409
ARHGEF9	422.197	0.425405	0.219435	1.93864	0.0525456	0.441855
ARHGEF9-IT1	6.35821	2.023	1.12118	1.80435	0.0711759	0.497045
ARID1A	4622.61	-0.191286	0.192501	-0.993691	0.320374	0.772991
ARID1B	2764.66	-0.205824	0.150575	-1.36692	0.171652	0.655047
ARID2	2931.76	-0.176772	0.15314	-1.15432	0.24837	0.723859
ARID3A	361.005	0.160409	0.213251	0.752205	0.451927	0.839435
ARID3B	479.697	-0.0127335	0.207746	-0.0612937	0.951125	0.98507
ARID3C	2.37764	0.901723	1.56288	0.576961	0.563965	0.880915
ARID4A	2647.61	-0.0995625	0.150327	-0.662306	0.507775	0.858369
ARID4B	3940.25	-0.342953	0.184429	-1.85954	0.0629511	0.47613
ARID5A	552.163	-0.521206	0.351744	-1.48178	0.1384	0.614481
ARID5B	3204.02	-0.514556	0.188533	-2.72927	0.0063475	0.176908
ARIH1	3293.71	-0.368369	0.158501	-2.32408	0.0201211	0.298648
ARIH2	1477.24	-0.344848	0.156201	-2.20771	0.0272642	0.342749
ARIH2OS	123.385	0.0657053	0.33202	0.197895	0.843127	0.95113
ARL1	550.485	-0.181999	0.193947	-0.938397	0.348041	0.79254
ARL10	246.06	0.421188	0.246084	1.71156	0.0869777	0.527862
ARL11	117.663	0.343225	0.285266	1.20318	0.228908	0.709436
ARL13A	19.1683	0.181829	0.481582	0.377567	0.705752	0.923321
ARL13B	171.638	-0.130385	0.261361	-0.498869	0.617871	0.899027
ARL14	0.926233	-0.217206	2.23422	-0.0972176	0.922554	0.977928
ARL14EP	850.885	-0.0104574	0.218701	-0.0478161	0.961863	0.988164
ARL14EPL	0.974284	2.88801	2.92235	0.988248	0.323031	0.774598
ARL15	482.763	-0.114966	0.148122	-0.776154	0.437658	0.833637
ARL16	129.503	-0.125373	0.221874	-0.565065	0.57203	0.881462
ARL17A	290.701	-0.137606	0.313061	-0.439551	0.660262	0.911165
ARL17B	163.691	-0.0843883	0.253719	-0.332606	0.739432	0.927538
ARL2	55.1434	0.113031	0.382468	0.295529	0.76759	0.934534
ARL2-SNX15	112.178	0.138518	0.273997	0.505545	0.613176	0.896735
ARL2BP	1015.78	-0.112903	0.148784	-0.758841	0.447948	0.838566
ARL3	140.79	0.473875	0.277833	1.70561	0.0880807	0.52991
ARL4A	649.833	-0.856292	0.240521	-3.56015	0.00037064	0.0360519
ARL4C	7871.6	-1.04095	0.269481	-3.8628	0.000112093	0.0172046
ARL4D	20.0668	-0.801583	0.57547	-1.39292	0.163644	0.644702
ARL5A	2017.63	-0.364648	0.211513	-1.724	0.0847085	0.524865
ARL5B	1814.24	-0.892896	0.294444	-3.03248	0.00242554	0.108239
ARL5C	1.81292	0.3028	1.58949	0.190501	0.848917	0.953649
ARL6	107.938	-0.160755	0.306045	-0.525265	0.599399	0.891891
ARL6IP1	2945.3	-0.0512624	0.197304	-0.259814	0.795007	0.942204
ARL6IP4	997.76	0.14901	0.319332	0.46663	0.640764	0.907556
ARL6IP5	4343.56	0.0585489	0.200541	0.291955	0.770321	0.935319
ARL6IP6	464.596	0.11546	0.179426	0.643499	0.5199	0.862151
ARL8A	415.093	-0.0982046	0.218405	-0.449644	0.652967	0.911165
ARL8B	1842.41	-0.230834	0.181538	-1.27155	0.203535	0.686006
ARL9	9.56317	0.0196665	0.750908	0.0261904	0.979106	0.994301
ARLNC1	2.97047	1.8909	1.30912	1.44441	0.148624	0.627976
ARMC1	560.131	-0.041698	0.175441	-0.237675	0.812133	0.947172
ARMC10	352.949	-0.0594465	0.235788	-0.252118	0.80095	0.943773
ARMC12	10.8212	-0.311483	0.630006	-0.494413	0.621014	0.900436
ARMC2	146.543	0.308686	0.251038	1.22964	0.218832	0.701051
ARMC2-AS1	3.04096	1.80791	1.28291	1.40922	0.158769	0.64206
ARMC3	13.1919	0.836472	1.15389	0.724915	0.468504	0.844804
ARMC4	6.7763	1.69429	0.921165	1.83929	0.065872	0.483968
ARMC4P1	4.51687	-0.107261	1.21582	-0.0882206	0.929701	0.978995
ARMC5	162.063	-0.853006	0.204608	-4.16898	3.05967e-05	0.00637001
ARMC6	197.607	-0.456985	0.193058	-2.36709	0.0179286	0.285735
ARMC7	109.88	0.268637	0.370326	0.725407	0.468202	0.844692
ARMC8	1744.28	-0.044137	0.13387	-0.329701	0.741626	0.927538
ARMC9	16.0171	1.88996	0.628355	3.0078	0.00263149	0.112984
ARMCX1	35.0845	0.107508	0.403356	0.266534	0.789828	0.940515
ARMCX2	37.5698	0.778452	0.394426	1.97363	0.0484239	0.427692
ARMCX3	608.987	0.157783	0.209993	0.751372	0.452429	0.839626
ARMCX4	189.112	0.261292	0.241396	1.08242	0.279066	0.745788
ARMCX5	210.046	-0.00897222	0.229213	-0.0391437	0.968776	0.990041
ARMCX5-GPRASP2	215.37	0.138825	0.198058	0.700933	0.483345	0.850863
ARMCX6	167.876	0.312117	0.264999	1.1778	0.238875	0.716699
ARMH1	158.968	0.464616	0.253845	1.83031	0.0672037	0.487493
ARMH2	59.8318	-0.776173	0.328099	-2.36567	0.0179976	0.285875
ARMH3	893.271	-0.162097	0.152419	-1.0635	0.287556	0.751029
ARMH4	5.44519	3.58821	1.45389	2.46801	0.0135865	0.256298
ARMS2	1.47705	-0.836495	1.98456	-0.421502	0.673388	0.913496
ARMT1	384.026	0.483161	0.184072	2.62485	0.00866877	0.207175
ARNT	1489.85	-0.0966363	0.174724	-0.55308	0.580208	0.883819
ARNT2	2.63861	2.5164	1.75544	1.43349	0.151718	0.632745
ARNTL	1353.15	-0.434758	0.200426	-2.16917	0.0300699	0.354497
ARNTL2	43.7224	-0.0367678	0.35961	-0.102243	0.918563	0.976799
ARNTL2-AS1	3.98095	-1.52219	1.02792	-1.48085	0.138647	0.614761
ARPC1A	553.506	0.191437	0.181136	1.05687	0.290572	0.753576
ARPC1B	3246.12	0.229492	0.241691	0.949524	0.342354	0.78824
ARPC2	7135.37	0.212047	0.197895	1.07151	0.283939	0.748302
ARPC3	3814.43	0.274082	0.257809	1.06312	0.287728	0.751294
ARPC4	1590.86	0.0435515	0.172307	0.252756	0.800457	0.943773
ARPC4-TTLL3	693.852	-0.0440354	0.20836	-0.211343	0.83262	0.950409
ARPC5	4010.94	0.0384661	0.153258	0.250989	0.801823	0.943926
ARPC5L	497.813	-0.131223	0.212756	-0.616778	0.537381	0.870355
ARPIN	225.859	-0.385979	0.565457	-0.682596	0.494862	0.855442
ARPIN-AP3S2	286.989	0.0785516	0.191703	0.409757	0.681984	0.916689
ARPP19	4272.55	-0.347953	0.226663	-1.53511	0.124757	0.593466
ARPP21	9.63873	1.67261	0.774209	2.16041	0.0307412	0.356317
ARR3	20.8972	0.197985	0.493679	0.401039	0.688391	0.919284
ARRB1	1968.99	0.30102	0.200436	1.50183	0.133142	0.605962
ARRB2	3026.19	-0.101447	0.213493	-0.475179	0.63466	0.906037
ARRDC1	372.311	0.0183871	0.183041	0.100454	0.919984	0.97721
ARRDC1-AS1	86.7386	0.17743	0.247989	0.715477	0.474315	0.847204
ARRDC2	944.667	-0.361733	0.254615	-1.42071	0.155402	0.638233
ARRDC3	3912.28	0.407949	0.245675	1.66052	0.09681	0.547303
ARRDC3-AS1	112.927	0.975821	0.358124	2.72481	0.00643388	0.177824
ARRDC4	882.802	0.339376	0.292752	1.15926	0.246351	0.722393
ARRDC5	108.201	0.126389	0.239962	0.526703	0.5984	0.891329
ARSA	319.3	-0.0985813	0.222089	-0.443882	0.657128	0.911165
ARSB	566.284	-0.0605279	0.233395	-0.259336	0.795376	0.94231
ARSD	230.81	0.126453	0.232806	0.54317	0.587013	0.885493
ARSD-AS1	36.3997	0.0354511	0.415866	0.0852465	0.932065	0.979286
ARSF	1.0852	1.02189	2.46981	0.413754	0.679054	0.915931
ARSG	651.094	-0.111862	0.152233	-0.734807	0.462457	0.843068
ARSH	1.39919	3.40229	1.91643	1.77533	0.075844	0.507302
ARSI	2.75187	-0.590773	1.26926	-0.465447	0.641611	0.907697
ARSJ	11.0082	0.918752	0.634932	1.44701	0.147894	0.627174
ARSK	100.755	0.150475	0.334363	0.450034	0.652686	0.911165
ARSL	1.33524	0.344611	1.6417	0.209912	0.833737	0.950409
ART1	2.66808	-0.91443	1.13925	-0.80266	0.422171	0.826142
ART3	10.6176	-0.968733	0.637316	-1.52002	0.128506	0.599379
ART4	9.31936	0.134483	0.781788	0.17202	0.863422	0.958802
ART5	0.203274	0.783841	3.8089	0.205792	0.836953	0.950409
ARTN	1.12023	1.9533	1.9341	1.00993	0.312529	0.768313
ARV1	170.232	-0.0543685	0.231839	-0.23451	0.814589	0.948119
ARVCF	55.6735	0.578561	0.365784	1.5817	0.113718	0.578364
ARX	3.04841	0.0527706	1.49654	0.0352618	0.971871	0.991281
AS-PTPRE	542.407	-0.612788	0.347663	-1.76259	0.0779692	0.511571
AS3MT	27.0943	-0.202406	0.393666	-0.514157	0.607142	0.894529
ASAH1	4241.01	-0.204801	0.264312	-0.774847	0.43843	0.833637
ASAH2	6.34048	0.129361	0.891914	0.145038	0.884681	0.966871
ASAH2B	65.5118	0.0791053	0.297411	0.265979	0.790255	0.940522
ASAP1	2681.86	-0.191265	0.219301	-0.872158	0.383122	0.809834
ASAP1-IT1	54.2276	-0.519083	0.317187	-1.63652	0.10173	0.554727
ASAP1-IT2	49.5232	-0.166101	0.383516	-0.433101	0.664941	0.911165
ASAP2	84.0321	0.137594	0.372935	0.368948	0.712166	0.925736
ASAP3	19.2498	-0.120508	0.449949	-0.267827	0.788833	0.940365
ASB1	414.273	0.0335446	0.1951	0.171936	0.863488	0.958802
ASB10	0.818129	2.6276	2.56497	1.02442	0.305638	0.763701
ASB11	1.97674	-1.5348	1.84224	-0.833117	0.404779	0.818007
ASB12	2.13986	-0.156784	1.79503	-0.0873434	0.930399	0.978995
ASB13	124.382	0.563729	0.332643	1.6947	0.090133	0.532677
ASB14	223.528	-0.187801	0.203506	-0.922829	0.356096	0.796229
ASB15	35.7619	-0.293139	0.574776	-0.510006	0.610047	0.895194
ASB15-AS1	2.50421	1.10597	1.34131	0.824539	0.409633	0.819284
ASB16	49.4184	-0.199051	0.349022	-0.570311	0.568467	0.880955
ASB16-AS1	121.099	-0.160304	0.258587	-0.619925	0.535307	0.869239
ASB18	0.401071	1.62339	3.76035	0.431713	0.66595	0.911165
ASB2	41.2038	-0.647607	0.455775	-1.42089	0.155349	0.638205
ASB3	290.638	-0.307116	0.177054	-1.73458	0.0828148	0.520264
ASB4	3.6171	2.97708	1.5311	1.9444	0.0518469	0.439422
ASB5	1.57498	3.58651	2.28731	1.568	0.116881	0.583247
ASB6	392.639	-0.358734	0.202267	-1.77357	0.0761348	0.507458
ASB7	558.651	-0.171971	0.179651	-0.957249	0.338442	0.786402
ASB8	700.875	-0.0158802	0.163384	-0.0971956	0.922571	0.977928
ASB9	2.91141	2.01959	1.47344	1.37067	0.170479	0.653976
ASB9P1	4.40382	1.19502	1.03687	1.15253	0.249104	0.724302
ASCC1	287.424	-0.253396	0.228918	-1.10693	0.268324	0.737759
ASCC2	820.423	0.0458592	0.20304	0.225862	0.821308	0.949656
ASCC3	3082.94	-0.209745	0.1506	-1.39272	0.163704	0.644702
ASCL1	1.85848	1.96287	1.88901	1.0391	0.298758	0.760878
ASCL2	45.4073	-0.691193	0.324647	-2.12906	0.033249	0.36815
ASCL3	0.439062	1.74331	3.07552	0.566833	0.570827	0.880955
ASCL4	1.76439	2.67883	1.75999	1.52207	0.127992	0.598601
ASCL5	2.90539	-0.678926	1.24307	-0.546168	0.584951	0.884705
ASDURF	147.508	-0.111853	0.262888	-0.425479	0.670487	0.912033
ASF1A	836.282	0.00409388	0.167197	0.0244853	0.980465	0.994783
ASF1B	51.935	-0.312072	0.299646	-1.04147	0.297658	0.759434
ASGR1	83.6752	-0.533268	0.426873	-1.24924	0.211576	0.693976
ASGR2	218.883	0.369349	0.2706	1.36492	0.172277	0.655561
ASH1L	6375.7	-0.0421928	0.135956	-0.310342	0.756301	0.929741
ASH1L-AS1	84.9466	-0.0677176	0.241363	-0.280564	0.779045	0.938377
ASH2L	730.767	-0.0960774	0.167444	-0.573786	0.566112	0.880955
ASIC1	9.74365	1.06492	0.747228	1.42516	0.154112	0.63651
ASIC2	4.04466	2.56837	1.50758	1.70364	0.0884492	0.530559
ASIC3	31.4848	-0.0397269	0.388891	-0.102154	0.918634	0.976799
ASIC4	3.27784	-0.661034	1.96733	-0.336005	0.736867	0.927538
ASIC5	1.95962	0.774839	1.45175	0.533727	0.593531	0.888696
ASIP	3.55107	0.745547	1.06415	0.700607	0.483549	0.850863
ASL	162.771	0.0921285	0.241344	0.381731	0.702661	0.922966
ASMT	1.5478	1.64396	2.04548	0.803704	0.421568	0.825901
ASMTL	7.90312	-0.601852	0.763422	-0.78836	0.430486	0.831847
ASMTL-AS1	3.55745	-0.963234	1.06804	-0.901869	0.367126	0.803109
ASNS	203.793	-0.034683	0.301477	-0.115044	0.908411	0.973422
ASNSD1	695.272	-0.22878	0.213746	-1.07034	0.284468	0.748302
ASNSP1	1.29336	3.28716	2.23454	1.47107	0.141273	0.618408
ASPA	4.5792	1.94462	1.25172	1.55355	0.120291	0.589422
ASPDH	26.9924	-0.163981	0.412854	-0.397189	0.691228	0.919998
ASPG	1.36699	0.17709	1.67023	0.106027	0.915561	0.975847
ASPH	698.492	-0.0285857	0.166259	-0.171935	0.863489	0.958802
ASPHD1	6.57034	1.31534	0.848518	1.55016	0.121104	0.589422
ASPHD2	84.0135	0.0797289	0.287126	0.277679	0.781259	0.939054
ASPM	194.398	-0.0932319	0.404847	-0.230289	0.817867	0.948913
ASPN	40.6413	-0.482202	0.498859	-0.966611	0.333739	0.78472
ASPRV1	14.4758	0.16658	0.548439	0.303734	0.76133	0.932219
ASPSCR1	128.699	-0.0944352	0.272144	-0.347004	0.728588	0.927538
ASRGL1	82.7305	0.486291	0.25369	1.91687	0.0552543	0.45257
ASS1	1.29	2.16467	2.06007	1.05077	0.293362	0.755056
ASTE1	356.684	0.19856	0.183834	1.0801	0.280096	0.745954
ASTL	44.1445	-2.54654	0.608074	-4.18788	2.81578e-05	0.0060353
ASTN1	8.24594	1.37143	1.15598	1.18639	0.23547	0.714734
ASTN2	81.2549	0.316728	0.413688	0.765623	0.443901	0.835929
ASTN2-AS1	14.7468	0.174115	0.878973	0.198089	0.842976	0.951038
ASXL1	1805.76	-0.147809	0.140989	-1.04837	0.294469	0.75652
ASXL2	2811.19	-0.153265	0.169528	-0.904072	0.365957	0.801813
ASXL3	9.59262	5.20356	1.4009	3.71444	0.000203655	0.0255379
ASZ1	2.54379	4.26531	1.86033	2.29277	0.0218614	0.311199
ATAD1	1234.64	-0.0822464	0.149966	-0.548435	0.583393	0.884705
ATAD2	1127.93	-0.437422	0.187007	-2.33907	0.0193318	0.295621
ATAD2B	2351.09	-0.0132747	0.173552	-0.0764882	0.939031	0.981732
ATAD3A	70.6173	0.58379	0.334305	1.74628	0.080762	0.516363
ATAD3B	229.595	0.173059	0.232582	0.744078	0.456829	0.840397
ATAD3C	7.95101	-0.0951991	0.863218	-0.110284	0.912184	0.975244
ATAD5	435.325	-0.24422	0.246241	-0.991795	0.321298	0.773781
ATAT1	2.68961	1.40584	1.52886	0.919532	0.357817	0.797473
ATCAY	1.33036	2.2052	1.90062	1.16025	0.245948	0.722156
ATE1	1027.69	-0.233215	0.15037	-1.55094	0.120915	0.589422
ATE1-AS1	3.95398	0.31442	1.14045	0.2757	0.782779	0.939839
ATF1	582.8	-0.0167372	0.179247	-0.0933751	0.925606	0.978734
ATF2	1915.09	-0.137088	0.183983	-0.745109	0.456206	0.840161
ATF3	282.813	-2.11188	0.426199	-4.95515	7.22732e-07	0.000302669
ATF4	3177.2	0.013629	0.219206	0.0621744	0.950424	0.984705
ATF5	130.495	-0.13861	0.252351	-0.549275	0.582817	0.884705
ATF6	2240.18	-0.0398534	0.13533	-0.29449	0.768384	0.934617
ATF6B	52.9221	1.05246	0.524173	2.00785	0.0446597	0.414767
ATF7	824.137	-0.0268651	0.177712	-0.151173	0.87984	0.96491
ATF7-NPFF	172.864	-0.0104789	0.218345	-0.0479926	0.961722	0.988164
ATF7IP	7813.91	-0.176377	0.19166	-0.920261	0.357436	0.797299
ATF7IP2	686.642	0.119136	0.147454	0.807955	0.419117	0.824767
ATG10	128.769	-0.486039	0.270746	-1.79519	0.072624	0.501623
ATG101	119.567	0.22766	0.252891	0.90023	0.367998	0.803694
ATG12	1102.94	-0.273355	0.166384	-1.64292	0.1004	0.553144
ATG13	1314.44	-0.21169	0.127834	-1.65597	0.0977275	0.549079
ATG14	1021.35	-0.27959	0.172172	-1.6239	0.104397	0.559327
ATG16L1	1123.35	-0.557158	0.184898	-3.01333	0.002584	0.111472
ATG16L2	782.56	0.249779	0.220755	1.13147	0.257856	0.7332
ATG2A	916.333	-0.813169	0.271119	-2.99931	0.00270592	0.114521
ATG2B	2549.13	-0.188991	0.17461	-1.08236	0.279091	0.745788
ATG3	1488.98	0.0258514	0.174566	0.148089	0.882272	0.965791
ATG4A	215.257	0.249167	0.210139	1.18573	0.23573	0.714734
ATG4B	445.885	-0.0981243	0.178947	-0.548343	0.583456	0.884705
ATG4C	333.778	0.36529	0.216399	1.68804	0.0914041	0.534729
ATG4D	206.24	-0.531473	0.321408	-1.65358	0.0982134	0.549079
ATG5	733.54	-0.131545	0.132604	-0.992012	0.321192	0.773781
ATG7	937.73	0.0767894	0.131603	0.583495	0.55956	0.880172
ATG9A	647.24	-0.196305	0.185457	-1.0585	0.289829	0.753358
ATG9B	60.9862	-0.213949	0.324192	-0.659944	0.50929	0.858369
ATIC	625.389	0.00909548	0.227762	0.0399342	0.968146	0.989743
ATL1	63.0454	-0.308819	0.375602	-0.822197	0.410965	0.820514
ATL2	893.542	-0.457354	0.218806	-2.09023	0.0365972	0.385191
ATL3	2161.95	-0.364667	0.173524	-2.10154	0.0355936	0.380097
ATM	18857.5	-0.0533086	0.180272	-0.295711	0.76745	0.934534
ATMIN	1489.12	-0.369312	0.172715	-2.13828	0.0324943	0.365253
ATN1	449.471	-0.600346	0.219976	-2.72914	0.00635	0.176908
ATOH1	1.20686	3.2055	2.71867	1.17907	0.23837	0.716678
ATOH7	1.61021	1.06482	2.27439	0.468178	0.639657	0.907127
ATOH8	28.628	1.99561	0.713798	2.79577	0.00517767	0.158361
ATOX1	123.327	0.590319	0.268972	2.19472	0.0281835	0.347299
ATP10A	548.856	-0.0643625	0.20396	-0.315565	0.752333	0.928613
ATP10B	11.748	0.669031	0.914273	0.731763	0.464313	0.843597
ATP10D	662.002	0.341438	0.184346	1.85216	0.0640021	0.478676
ATP11A	2368.93	-0.131962	0.217646	-0.606316	0.544305	0.874183
ATP11A-AS1	37.2477	0.199252	0.383998	0.518889	0.603838	0.894417
ATP11AUN	1.11998	1.08971	2.20737	0.493671	0.621538	0.900443
ATP11B	5707.1	-0.318697	0.176837	-1.80221	0.0715118	0.49824
ATP11C	1310.45	-0.00371959	0.158403	-0.0234818	0.981266	0.994799
ATP12A	2.46739	1.59934	1.57463	1.01569	0.309776	0.767438
ATP13A1	715.505	-0.124895	0.193245	-0.646304	0.518083	0.861406
ATP13A2	342.909	-0.0845602	0.166007	-0.509379	0.610487	0.895225
ATP13A3	2599.62	-0.452554	0.189941	-2.3826	0.0171907	0.281218
ATP13A4	57.1934	1.0818	0.465946	2.32173	0.0202473	0.299213
ATP13A4-AS1	2.08528	2.94009	1.96048	1.49968	0.133696	0.607266
ATP13A5	5.74093	1.7679	1.14127	1.54907	0.121365	0.590048
ATP13A5-AS1	1.24333	2.12716	2.40221	0.885501	0.375886	0.808252
ATP1A1	3735.57	-0.242276	0.180823	-1.33985	0.180294	0.664679
ATP1A1-AS1	577.202	-0.157359	0.182444	-0.862508	0.388408	0.812061
ATP1A2	2.75437	4.38226	1.68653	2.59839	0.00936614	0.21479
ATP1A3	97.0411	-0.552763	0.422454	-1.30846	0.190718	0.672709
ATP1A4	21.6001	0.547161	0.691309	0.791485	0.428661	0.830175
ATP1B1	162.89	-0.33274	0.428896	-0.775805	0.437864	0.833637
ATP1B2	6.90067	0.146724	0.9175	0.159917	0.872947	0.962007
ATP1B3	959.966	-0.576775	0.252172	-2.28723	0.0221822	0.312861
ATP1B4	4.08324	2.1489	1.54809	1.3881	0.165106	0.645758
ATP23	107.741	-0.553446	0.32693	-1.69286	0.0904826	0.533238
ATP2A1	24.2973	0.332778	0.44716	0.744202	0.456754	0.840315
ATP2A1-AS1	1.47932	-0.741816	2.05184	-0.361537	0.717698	0.925736
ATP2A2	2937.71	-0.193402	0.201856	-0.958118	0.338003	0.786402
ATP2A3	2298.95	-0.1825	0.168308	-1.08432	0.278222	0.745273
ATP2B1	6030.71	-0.300936	0.202109	-1.48898	0.136493	0.612309
ATP2B1-AS1	585.3	-0.801212	0.215389	-3.71983	0.000199359	0.0251238
ATP2B2	11.7731	1.11723	0.746642	1.49634	0.134564	0.609376
ATP2B2-IT2	1.36347	0.678375	2.00933	0.337612	0.735656	0.927538
ATP2B3	3.263	2.50374	1.50762	1.66073	0.0967679	0.547179
ATP2B4	4969.49	-0.369053	0.21001	-1.75731	0.0788643	0.513339
ATP2C1	1631.95	-0.172562	0.154232	-1.11884	0.263207	0.736241
ATP2C2	13.2899	-0.0259307	0.561618	-0.0461714	0.963174	0.988335
ATP2C2-AS1	7.29206	0.367656	0.769154	0.478001	0.632649	0.90472
ATP4A	4.35352	0.379239	1.07074	0.354185	0.7232	0.926847
ATP4B	2.48988	-0.489929	1.2035	-0.407087	0.683944	0.917425
ATP5F1A	4383.91	0.218883	0.163474	1.33894	0.180589	0.664749
ATP5F1B	4199.5	0.0761816	0.163105	0.467072	0.640448	0.907341
ATP5F1C	1831.74	0.0304868	0.23765	0.128285	0.897924	0.969463
ATP5F1D	198.358	0.100257	0.211701	0.47358	0.635799	0.906307
ATP5F1E	2380.21	0.480357	0.353713	1.35804	0.17445	0.658812
ATP5IF1	713.552	-0.185471	0.189066	-0.980985	0.3266	0.778148
ATP5MC1	86.3282	-0.235493	0.304932	-0.77228	0.439949	0.834031
ATP5MC2	1753.77	0.125502	0.261981	0.479051	0.631902	0.904486
ATP5MC3	958.047	0.244768	0.157636	1.55275	0.120484	0.589422
ATP5MD	468.509	0.325736	0.28951	1.12513	0.260535	0.734906
ATP5ME	581.812	0.695697	0.326173	2.13291	0.0329324	0.366021
ATP5MF	214.136	0.117941	0.235519	0.500771	0.616532	0.898143
ATP5MF-PTCD1	219.028	-0.234801	0.202682	-1.15847	0.246673	0.722393
ATP5MG	1463.3	0.375844	0.258068	1.45638	0.145288	0.621839
ATP5MGL	23.1019	0.151592	0.481773	0.314654	0.753025	0.928784
ATP5MPL	799.427	0.355792	0.318035	1.11872	0.263259	0.736241
ATP5PB	1818.47	0.0489715	0.172775	0.283441	0.776838	0.937571
ATP5PD	639.7	0.298776	0.269461	1.10879	0.26752	0.73725
ATP5PF	493.964	0.151503	0.228609	0.662719	0.50751	0.858369
ATP5PO	1390.97	0.18578	0.268251	0.69256	0.488586	0.853153
ATP6AP1	1035.76	0.0941643	0.256481	0.367139	0.713516	0.925736
ATP6AP1L	40.7522	0.0969755	0.483292	0.200656	0.840967	0.950532
ATP6AP2	2513.34	0.0522474	0.225914	0.231271	0.817104	0.948746
ATP6V0A1	514.833	0.492994	0.176333	2.79581	0.00517694	0.158361
ATP6V0A2	826.34	-0.423811	0.215699	-1.96482	0.0494346	0.430749
ATP6V0A4	3.40962	2.9111	1.69472	1.71775	0.0858423	0.525368
ATP6V0B	1109.98	0.457315	0.269825	1.69486	0.0901026	0.532613
ATP6V0C	1210.84	-0.206306	0.283146	-0.728622	0.466233	0.844231
ATP6V0CP3	1.1775	0.817233	2.20141	0.371231	0.710465	0.92475
ATP6V0D1	986.355	-0.181685	0.281944	-0.6444	0.519316	0.862004
ATP6V0D2	2.68978	1.93399	1.75909	1.09943	0.27158	0.740447
ATP6V0E1	954.736	0.299475	0.237144	1.26284	0.206646	0.688762
ATP6V0E2	189.243	0.0682515	0.208355	0.327573	0.743235	0.927538
ATP6V0E2-AS1	24.4373	1.06202	0.51715	2.0536	0.0400147	0.402694
ATP6V1A	1878.12	-0.139361	0.151991	-0.916904	0.359193	0.79833
ATP6V1B1	0.775254	0.375304	2.64576	0.141851	0.887197	0.966949
ATP6V1B1-AS1	0.803967	2.62213	3.03041	0.865272	0.38689	0.811568
ATP6V1B2	2633.92	0.132467	0.142511	0.929518	0.352621	0.794892
ATP6V1C1	954.624	-0.179441	0.161436	-1.11153	0.266341	0.736751
ATP6V1C2	362.989	-0.153541	0.192754	-0.796568	0.425702	0.828664
ATP6V1D	499.998	-0.155594	0.150726	-1.0323	0.301934	0.762708
ATP6V1E1	951.506	0.225473	0.225124	1.00155	0.316561	0.770068
ATP6V1E2	87.2003	0.42189	0.364553	1.15728	0.247157	0.722685
ATP6V1F	506.667	0.411963	0.298247	1.38128	0.167193	0.648668
ATP6V1FNB	45.6416	-0.63307	0.422215	-1.4994	0.13377	0.607266
ATP6V1G1	1996.05	-0.0514307	0.228023	-0.22555	0.821551	0.949656
ATP6V1G2	2.10803	0.541871	1.54379	0.350999	0.725589	0.927538
ATP6V1G2-DDX39B	90.3446	-0.292256	0.345424	-0.846079	0.397509	0.815369
ATP6V1G3	3.44208	2.59282	1.37978	1.87916	0.0602227	0.467816
ATP6V1H	688.613	-0.0882076	0.15386	-0.5733	0.566442	0.880955
ATP7A	756.35	0.107522	0.164381	0.6541	0.513047	0.858369
ATP7B	18.515	0.411365	0.624972	0.658214	0.510401	0.858369
ATP8A1	3888.76	-0.145737	0.241876	-0.602529	0.546822	0.875117
ATP8A2	40.3821	0.879469	0.386875	2.27326	0.0230103	0.318113
ATP8B1	247.257	0.463284	0.351145	1.31935	0.187052	0.670038
ATP8B2	1822.38	-0.277536	0.223943	-1.23932	0.215229	0.69774
ATP8B3	40.2127	-0.0100492	0.44025	-0.022826	0.981789	0.994799
ATP8B4	649.434	0.586354	0.200425	2.92555	0.00343845	0.128746
ATP8B5P	30.7717	0.427084	0.523824	0.815319	0.41489	0.823157
ATP9A	223.157	-0.0608448	0.335151	-0.181545	0.85594	0.955385
ATP9B	970.935	-0.0941017	0.153069	-0.614766	0.538709	0.87121
ATPAF1	351.239	0.116649	0.173996	0.670409	0.502597	0.857459
ATPAF2	182.238	0.311632	0.227536	1.36959	0.170814	0.655047
ATPSCKMT	123.328	0.0173721	0.232005	0.074878	0.940312	0.982148
ATR	2561.37	-0.264516	0.16119	-1.64102	0.100792	0.553323
ATRAID	734.316	0.176851	0.237192	0.745601	0.455908	0.840161
ATRIP	166.506	-0.0359115	0.199544	-0.179968	0.857178	0.955771
ATRIP-TREX1	152.088	0.0532562	0.209432	0.254288	0.799273	0.94343
ATRN	1007.59	-0.0158391	0.135062	-0.117272	0.906644	0.973005
ATRNL1	10.9237	2.41983	0.842856	2.87098	0.00409197	0.141312
ATRX	6931.97	-0.0352288	0.157101	-0.224243	0.822568	0.950266
ATXN1	2618.06	-0.41553	0.161257	-2.57681	0.00997174	0.222069
ATXN1-AS1	184.818	-0.222986	0.261903	-0.851408	0.394543	0.814736
ATXN10	1412.78	-0.00492443	0.146951	-0.0335107	0.973267	0.991962
ATXN1L	1618.68	-0.276312	0.251578	-1.09832	0.272066	0.74068
ATXN2	880.051	0.0369162	0.19297	0.191305	0.848286	0.953595
ATXN2-AS	2.78779	0.494712	1.35542	0.364989	0.71512	0.925736
ATXN2L	2069.8	-0.297685	0.195202	-1.52502	0.127255	0.597381
ATXN3	1071.54	-0.141471	0.232327	-0.608931	0.54257	0.872795
ATXN3L	0.404722	1.63512	3.75969	0.434908	0.663629	0.911165
ATXN7	4333.64	-0.353231	0.159073	-2.22056	0.0263809	0.33746
ATXN7L1	931.966	-0.198572	0.163152	-1.2171	0.223565	0.706249
ATXN7L2	118.329	-1.02136	0.279278	-3.65714	0.000255041	0.028927
ATXN7L3	752.198	-0.0884708	0.222579	-0.39748	0.691013	0.919998
ATXN7L3B	2453.01	0.0987996	0.14193	0.696113	0.486358	0.851851
ATXN8OS	0.738496	2.4985	2.68609	0.930162	0.352287	0.794865
AUH	339.322	-0.0674692	0.262008	-0.257508	0.796787	0.942788
AUNIP	61.1082	0.0300611	0.280495	0.107172	0.914653	0.975687
AUP1	1248.51	0.0696861	0.172689	0.403536	0.686554	0.918182
AURKA	51.9068	0.337959	0.320923	1.05309	0.292301	0.754607
AURKAIP1	166.171	-0.243484	0.286249	-0.850601	0.394991	0.814746
AURKAP1	140.642	-0.224364	0.211517	-1.06074	0.288809	0.752251
AURKB	21.1534	-0.578642	0.561265	-1.03096	0.30256	0.762878
AURKC	4.93338	-0.214922	0.854611	-0.251485	0.801439	0.943801
AUTS2	706.542	-0.542723	0.386667	-1.40359	0.16044	0.642917
AVEN	73.2175	-0.244262	0.312752	-0.781008	0.434798	0.833292
AVIL	68.0931	0.0122909	0.28018	0.043868	0.96501	0.988691
AVL9	1142.38	-0.0671298	0.156743	-0.428278	0.668449	0.911662
AVPI1	84.8273	-1.05355	0.412042	-2.55689	0.0105613	0.228894
AVPR1A	29.0685	0.937129	0.80741	1.16066	0.24578	0.721957
AVPR1B	5.35471	1.20454	1.07512	1.12038	0.262553	0.736119
AVPR2	38.2135	0.666512	0.375613	1.77447	0.0759862	0.507364
AWAT1	1.90115	0.532156	1.47209	0.361495	0.717729	0.925736
AWAT2	3.00875	0.634134	1.72535	0.367539	0.713217	0.925736
AXDND1	32.4545	0.253837	0.447493	0.567243	0.570549	0.880955
AXIN1	739.557	-0.301309	0.217152	-1.38755	0.165275	0.645758
AXIN2	271.62	-0.26647	0.264785	-1.00636	0.314241	0.768456
AXL	29.2485	-0.47936	0.386234	-1.24111	0.214564	0.697504
AZGP1	0.435707	0.248478	3.7553	0.0661673	0.947245	0.983632
AZGP1P1	0.636859	2.27853	3.31608	0.687115	0.49201	0.853863
AZI2	811.426	-0.134457	0.153054	-0.878489	0.379678	0.808781
AZIN1	3170.29	-0.277693	0.204793	-1.35597	0.175109	0.659652
AZIN1-AS1	14.2808	0.362797	0.571373	0.634956	0.525457	0.864652
AZIN2	52.5096	0.353658	0.339813	1.04074	0.297996	0.759719
AZU1	5.86779	-0.141263	0.810163	-0.174364	0.861579	0.958089
B2M	71744.7	0.164911	0.243829	0.676339	0.498826	0.857281
B3GALNT1	32.6819	0.160811	0.462017	0.348064	0.727792	0.927538
B3GALNT2	225.394	-0.117721	0.278009	-0.423442	0.671973	0.9129
B3GALT1	2.43222	-1.83975	1.58842	-1.15823	0.246772	0.722393
B3GALT1-AS1	5.00616	-1.1817	0.824602	-1.43305	0.151842	0.632971
B3GALT2	220.249	-0.529327	0.291441	-1.81624	0.0693329	0.491471
B3GALT4	4.91358	-0.530264	1.1469	-0.462345	0.643834	0.908685
B3GALT5	11.0777	1.54693	0.987447	1.5666	0.117209	0.583921
B3GALT5-AS1	0.685069	2.37514	2.68861	0.883408	0.377016	0.808448
B3GALT6	156.194	0.185602	0.229363	0.809206	0.418397	0.824507
B3GAT1	92.306	-0.923278	0.400033	-2.308	0.020999	0.305512
B3GAT2	468.486	-0.279965	0.149731	-1.86979	0.0615128	0.471939
B3GAT3	237.822	-0.257901	0.245127	-1.05211	0.292748	0.754869
B3GLCT	253.087	-0.465486	0.208085	-2.237	0.0252864	0.332832
B3GNT10	70.4989	-0.326215	0.262039	-1.24491	0.213165	0.696144
B3GNT2	630.929	-0.161719	0.253584	-0.637735	0.523646	0.863889
B3GNT3	3.61457	-0.118018	1.26576	-0.0932391	0.925714	0.978734
B3GNT4	119.425	-0.790699	0.250616	-3.15502	0.00160485	0.0893365
B3GNT5	307.38	-0.978261	0.352713	-2.77353	0.00554518	0.164264
B3GNT6	0.441184	0.271301	3.74283	0.0724856	0.942215	0.982512
B3GNT7	213.485	-0.719534	0.518472	-1.3878	0.165199	0.645758
B3GNT8	39.6838	0.0209518	0.426883	0.049081	0.960855	0.988085
B3GNT9	76.8355	0.196543	0.329335	0.596789	0.550648	0.877031
B3GNTL1	131.175	0.128444	0.276627	0.464322	0.642417	0.907905
B4GALNT1	3.1506	1.71413	1.59645	1.07372	0.28295	0.747722
B4GALNT2	4.09138	-0.833414	1.01815	-0.818555	0.41304	0.82229
B4GALNT3	22.5832	-0.849359	0.534448	-1.58923	0.112009	0.575609
B4GALNT4	17.6125	-1.11158	0.687146	-1.61767	0.105733	0.56181
B4GALT1	3163.32	-0.541334	0.27225	-1.98837	0.0467707	0.422922
B4GALT1-AS1	98.3781	-0.123154	0.354549	-0.347354	0.728326	0.927538
B4GALT2	16.8048	-0.308133	0.539472	-0.571176	0.56788	0.880955
B4GALT3	332.124	0.0519931	0.171107	0.303863	0.761232	0.932219
B4GALT4	267.538	-0.311202	0.256613	-1.21273	0.225233	0.707353
B4GALT4-AS1	36.0608	-0.109815	0.35474	-0.309564	0.756892	0.930081
B4GALT5	840.441	-0.553722	0.254817	-2.17301	0.0297792	0.353257
B4GALT6	150.549	0.349811	0.307091	1.13911	0.254656	0.730234
B4GALT7	147.426	0.0184932	0.226731	0.0815647	0.934993	0.980454
B4GAT1	25.517	-0.395755	0.466586	-0.848192	0.396331	0.815369
B9D1	40.8626	0.0235573	0.378038	0.0623145	0.950312	0.984705
B9D2	47.9498	0.0471107	0.380892	0.123685	0.901564	0.971387
BAALC	16.1314	0.368349	0.773783	0.476037	0.634048	0.905541
BAALC-AS1	3.16859	0.239924	1.19215	0.201253	0.840501	0.950532
BAAT	9.18133	0.840782	0.668983	1.25681	0.208823	0.691663
BABAM1	468.895	0.165996	0.209088	0.793908	0.427249	0.829362
BABAM2	609.423	0.0470472	0.159861	0.294302	0.768527	0.934617
BABAM2-AS1	145.984	-2.48817	0.291816	-8.52648	1.50862e-17	8.21322e-14
BACE1	272.15	0.601969	0.189675	3.17369	0.00150514	0.0858941
BACE1-AS	11.8129	1.07312	0.63833	1.68113	0.0927376	0.538369
BACE2	78.5221	1.31227	0.397866	3.29827	0.00097283	0.0666099
BACH1	5242.4	0.0270231	0.256492	0.105356	0.916093	0.975951
BACH1-IT2	42.7277	0.170281	0.376801	0.451912	0.651332	0.911165
BACH1-IT3	12.2069	0.745854	0.734288	1.01575	0.309748	0.767438
BACH2	1428.51	-0.1392	0.179309	-0.776318	0.437561	0.833637
BAD	55.3212	0.374755	0.354128	1.05825	0.289943	0.753422
BAG1	667.147	-0.034295	0.216482	-0.158419	0.874127	0.962487
BAG2	166.446	0.00206309	0.230037	0.00896848	0.992844	0.997719
BAG3	229.79	-0.275302	0.242784	-1.13393	0.256822	0.732458
BAG4	798.411	0.0222501	0.159574	0.139435	0.889107	0.967411
BAG5	1155.95	-0.225738	0.213818	-1.05575	0.291084	0.753676
BAG6	67.8136	0.0269027	0.281912	0.0954293	0.923974	0.978192
BAGE	1.70578	2.59784	1.84509	1.40798	0.159138	0.64206
BAGE2	5.82242	1.26075	0.841797	1.49769	0.134215	0.608202
BAGE3	5.82242	1.26075	0.841797	1.49769	0.134215	0.608202
BAGE4	5.02071	1.20717	0.923745	1.30682	0.191274	0.673106
BAGE5	5.02071	1.20717	0.923745	1.30682	0.191274	0.673106
BAHCC1	82.7443	-0.121749	0.387776	-0.313966	0.753547	0.929113
BAHD1	394.687	-0.109391	0.152159	-0.718925	0.472187	0.847024
BAIAP2	100.488	-0.0511248	0.395986	-0.129107	0.897273	0.969463
BAIAP2-DT	110.392	0.496618	0.327011	1.51866	0.128849	0.599594
BAIAP2L1	121.177	-0.667653	0.302184	-2.20942	0.0271453	0.342728
BAIAP2L2	10.4388	-0.623024	0.613534	-1.01547	0.309883	0.767438
BAIAP3	124.717	0.477632	0.30484	1.56682	0.117156	0.583762
BAK1	228.121	-0.224184	0.250115	-0.896325	0.370079	0.804656
BAMBI	6.78889	-1.13879	0.910261	-1.25106	0.210914	0.693254
BANCR	0.401071	1.62339	3.76035	0.431713	0.66595	0.911165
BANF1	222.327	0.331956	0.202456	1.63964	0.101079	0.553323
BANK1	1325	1.06616	0.288021	3.70166	0.000214191	0.026029
BANP	348.505	0.16147	0.24956	0.647019	0.51762	0.8612
BAP1	819.125	-0.119566	0.204535	-0.584572	0.558835	0.880172
BARD1	412.489	0.131223	0.2178	0.60249	0.546848	0.875117
BARHL1	4.39917	-0.653044	1.05067	-0.621553	0.534236	0.86902
BARHL2	1.95281	2.04771	1.9006	1.0774	0.281302	0.74703
BARX1	0.881775	2.74679	2.46725	1.1133	0.265578	0.736677
BARX1-DT	0.602519	2.20778	3.30778	0.667449	0.504485	0.857536
BARX2	2.19207	2.17404	1.65535	1.31334	0.189067	0.671266
BASP1	428.309	-0.518838	0.238808	-2.17262	0.0298089	0.353257
BASP1-AS1	4.11642	0.371993	1.14176	0.325807	0.74457	0.927538
BASP1P1	3.18099	2.18599	1.62396	1.34609	0.178274	0.663392
BATF	60.1499	0.492656	0.335499	1.46843	0.141988	0.619391
BATF2	6.17533	0.538043	0.880577	0.611012	0.541192	0.87255
BATF3	34.7214	-0.132162	0.432403	-0.305645	0.759875	0.931611
BAX	305.651	0.0548819	0.209804	0.261586	0.793641	0.941733
BAZ1A	3469.66	-0.174282	0.170498	-1.02219	0.306689	0.764574
BAZ1B	2369.76	-0.178089	0.188	-0.947287	0.343493	0.788961
BAZ2A	4812.79	-0.146164	0.170044	-0.859563	0.39003	0.813065
BAZ2B	2993.43	0.153787	0.126445	1.21624	0.223894	0.706624
BBC3	54.5876	0.0844743	0.299306	0.282234	0.777764	0.937571
BBIP1	869.025	-0.459416	0.235875	-1.94771	0.0514499	0.437799
BBOF1	60.126	0.270862	0.337076	0.803562	0.42165	0.825901
BBOX1	0.976702	0.84899	2.50108	0.339449	0.734271	0.927538
BBOX1-AS1	0.900127	2.78345	3.03492	0.917141	0.359069	0.79833
BBS1	154.391	0.176103	0.221331	0.795656	0.426232	0.828806
BBS10	166.76	0.266307	0.308562	0.863059	0.388105	0.811988
BBS12	36.8255	-0.203864	0.372818	-0.54682	0.584502	0.884705
BBS2	647.998	0.193718	0.207198	0.934941	0.349818	0.793926
BBS4	209.972	0.0951324	0.195057	0.487717	0.62575	0.901914
BBS5	36.8041	-0.139437	0.389088	-0.358368	0.720068	0.925736
BBS7	190.375	0.12701	0.319047	0.398091	0.690563	0.919929
BBS9	668.449	0.143415	0.183986	0.779489	0.435692	0.833332
BBX	3864.11	-0.176204	0.141572	-1.24463	0.213269	0.696144
BCAM	4.32398	0.823821	1.25628	0.655762	0.511977	0.858369
BCAN	2.01153	2.03221	1.61361	1.25942	0.20788	0.690085
BCAP29	351.571	0.0843008	0.173087	0.487043	0.626228	0.902173
BCAP31	841.861	0.262124	0.201949	1.29797	0.194297	0.675352
BCAR1	2.63664	0.25751	1.52992	0.168315	0.866335	0.959684
BCAR3	37.6383	0.397735	0.357325	1.11309	0.265669	0.736677
BCAR3-AS1	9.41899	0.482702	0.744889	0.648018	0.516973	0.86108
BCAR4	2.36222	-1.3719	1.35192	-1.01478	0.310211	0.767438
BCAS1	21.33	-0.32789	0.573102	-0.572133	0.567232	0.880955
BCAS2	792.508	-0.370437	0.204185	-1.81422	0.0696432	0.492149
BCAS3	629.951	-0.0382108	0.156349	-0.244395	0.806925	0.945232
BCAS4	65.5439	0.508604	0.398201	1.27726	0.201512	0.683448
BCAT1	334.774	-0.4498	0.388701	-1.15719	0.247196	0.722685
BCAT2	82.0879	0.427762	0.353435	1.2103	0.226164	0.707698
BCCIP	649.933	-0.0864646	0.186635	-0.463282	0.643162	0.908255
BCDIN3D	80.4375	-0.210847	0.364533	-0.578404	0.562991	0.880786
BCDIN3D-AS1	45.3041	-0.483465	0.394281	-1.22619	0.220126	0.702601
BCHE	2.4799	2.3788	1.54939	1.53531	0.124706	0.593466
BCKDHA	328.564	0.103953	0.227012	0.45792	0.64701	0.910038
BCKDHB	240.537	0.142134	0.222717	0.638182	0.523355	0.863785
BCKDK	422.35	0.192739	0.260939	0.738636	0.460128	0.842212
BCL10	955.729	-0.208468	0.291333	-0.715565	0.47426	0.847204
BCL11A	591.424	0.612215	0.24301	2.51929	0.0117591	0.237106
BCL11B	5556.33	-0.494887	0.136294	-3.63104	0.000282286	0.0311097
BCL2	2209.45	-0.36936	0.185509	-1.99106	0.0464742	0.421492
BCL2A1	722.947	-0.628618	0.405473	-1.55033	0.121062	0.589422
BCL2L1	337.849	-0.192434	0.276026	-0.697159	0.485703	0.85169
BCL2L10	3.05658	-0.751438	1.42397	-0.527706	0.597704	0.890794
BCL2L11	1606.47	-0.752766	0.259633	-2.89934	0.00373944	0.135337
BCL2L12	130.135	0.0112514	0.248851	0.0452134	0.963937	0.988515
BCL2L13	749.234	-0.0696255	0.138448	-0.5029	0.615034	0.897532
BCL2L14	7.66358	-1.13838	0.775495	-1.46794	0.142121	0.619391
BCL2L15	46.8858	-0.607346	0.413856	-1.46753	0.142232	0.619573
BCL2L2	156.903	0.343109	0.258687	1.32635	0.184724	0.669308
BCL2L2-PABPN1	601.226	0.119191	0.195217	0.610555	0.541494	0.87255
BCL3	538.182	-0.975717	0.713671	-1.36718	0.171568	0.655047
BCL6	1587.9	-0.149539	0.315028	-0.474687	0.63501	0.906192
BCL6B	3.38753	1.12962	1.4083	0.802117	0.422485	0.826305
BCL7A	200.295	0.802777	0.309134	2.59686	0.00940809	0.215389
BCL7B	597.239	-0.211365	0.236472	-0.893827	0.371414	0.805968
BCL7C	109.565	0.323136	0.251948	1.28255	0.19965	0.681863
BCL9	257.845	-0.100426	0.203836	-0.492681	0.622238	0.90056
BCL9L	1781.73	-0.598968	0.192428	-3.11269	0.00185388	0.0950733
BCLAF1	11423.5	-0.275575	0.192642	-1.4305	0.152572	0.634322
BCLAF3	454.147	0.0696241	0.239066	0.291234	0.770872	0.93562
BCO1	2.27218	1.63022	1.72154	0.946952	0.343663	0.788961
BCO2	24.2452	0.748977	0.50489	1.48345	0.137956	0.613912
BCOR	1360.92	-0.0415901	0.207528	-0.200407	0.841162	0.950532
BCORL1	214.847	-0.0712043	0.217904	-0.326769	0.743843	0.927538
BCORP1	321.643	0.281887	0.406159	0.694031	0.487663	0.852704
BCR	1216.41	-0.179938	0.154525	-1.16446	0.244238	0.721233
BCRP2	3.36278	-4.18091	1.45544	-2.87262	0.00407089	0.141312
BCRP3	8.71107	0.766984	0.674586	1.13697	0.255551	0.731187
BCS1L	130.498	-0.0784431	0.301738	-0.259971	0.794886	0.942204
BDH1	123.553	0.330956	0.353071	0.937366	0.34857	0.792883
BDH2	226.79	-0.143332	0.187423	-0.764752	0.444419	0.835943
BDKRB2	1.74864	0.403586	1.6033	0.251722	0.801256	0.943773
BDNF	16.5324	1.14136	0.669489	1.70483	0.0882264	0.530067
BDNF-AS	16.9058	0.942928	0.518271	1.81937	0.0688545	0.490523
BDP1	4003.45	-0.181067	0.169079	-1.0709	0.284215	0.748302
BEAN1	26.659	0.587431	0.608514	0.965353	0.334368	0.784731
BEAN1-AS1	3.67378	2.99274	1.60253	1.8675	0.0618314	0.472652
BECN1	912.017	-0.101715	0.189261	-0.537432	0.590969	0.88739
BECN2	0.406548	1.64095	3.75937	0.436498	0.662476	0.911165
BEGAIN	19.373	-0.414641	0.507763	-0.816604	0.414154	0.822947
BEND2	75.5314	0.186132	0.652448	0.285283	NA	NA
BEND3	51.4341	0.0706994	0.325475	0.217219	0.828038	0.950409
BEND3P3	128.116	0.267574	0.272775	0.98093	0.326627	0.778148
BEND4	103.111	1.58661	0.346454	4.57957	4.65929e-06	0.00160545
BEND5	44.7082	0.300767	0.403415	0.745552	0.455938	0.840161
BEND6	10.4516	0.561807	0.724258	0.7757	0.437926	0.833637
BEND7	4.5012	1.44294	1.28073	1.12665	0.25989	0.734265
BEST1	5063.78	-0.492579	0.282205	-1.74546	0.0809042	0.516636
BEST2	1.57726	1.1731	1.73434	0.676392	0.498792	0.857281
BEST3	7.20379	3.89355	1.30969	2.97287	0.00295025	0.118275
BEST4	17.9624	-0.71243	0.56583	-1.25909	0.207998	0.690233
BET1	232.016	0.514814	0.27318	1.88452	0.059494	0.466442
BET1L	451.492	0.020223	0.19502	0.103697	0.91741	0.976367
BEX1	2.07852	-0.91051	1.36502	-0.667028	0.504754	0.857619
BEX2	158.382	-0.0603043	0.211423	-0.28523	0.775468	0.937142
BEX3	93.3344	0.486005	0.335253	1.44967	0.147152	0.625975
BEX4	311.154	-0.0142589	0.166241	-0.0857726	0.931647	0.979014
BEX5	38.3798	-0.291444	0.395704	-0.736521	0.461414	0.843068
BFAR	476.716	0.0127164	0.182244	0.0697764	0.944372	0.983066
BFSP1	30.5816	-0.0229027	0.64362	-0.0355843	0.971614	0.991197
BFSP2	5.70725	0.206696	1.00655	0.205351	0.837298	0.950409
BFSP2-AS1	4.91356	0.835728	1.06725	0.783067	0.433588	0.832911
BGLAP	3.2815	0.5814	1.13332	0.513005	0.607948	0.894538
BGLT3	1.05056	1.83147	2.19418	0.834693	0.40389	0.818007
BGN	0.437532	0.270035	3.13322	0.0861845	0.93132	0.978995
BHLHA15	6.37559	-0.4262	0.843069	-0.505534	0.613184	0.896735
BHLHB9	25.7111	0.474661	0.416712	1.13906	0.254678	0.730234
BHLHE22	2.28935	4.12664	2.03973	2.02313	0.0430596	0.411561
BHLHE23	0.203274	0.783841	3.8089	0.205792	0.836953	0.950409
BHLHE40	2319.54	-1.10274	0.337703	-3.26543	0.001093	0.0718658
BHLHE40-AS1	64.1395	-0.460743	0.364526	-1.26395	0.206247	0.688358
BHLHE41	44.4678	0.506044	0.452242	1.11897	0.263154	0.736241
BHMG1	0.753105	-0.656844	2.71111	-0.242278	0.808564	0.945836
BHMT	1.93661	1.80294	1.72042	1.04796	0.294655	0.756647
BHMT2	2.85402	0.615802	1.25129	0.492134	0.622625	0.90056
BICC1	11.0919	-1.0973	0.69495	-1.57896	0.114345	0.579408
BICD1	359.065	0.238285	0.182435	1.30613	0.191508	0.673106
BICD2	1583.62	0.224447	0.180865	1.24096	0.21462	0.697504
BICDL1	397.298	-0.34637	0.210832	-1.64288	0.100409	0.553144
BICDL2	6.65626	0.479305	0.818389	0.585669	0.558098	0.880108
BICRA	291.028	-0.347004	0.231779	-1.49713	0.134358	0.608648
BICRAL	2371.52	-0.327844	0.130722	-2.50795	0.0121435	0.24146
BID	1016.94	0.145099	0.340288	0.426401	0.669816	0.91179
BIK	13.2042	0.37556	0.611455	0.614208	0.539078	0.87134
BIN1	657.655	-0.127829	0.250558	-0.510176	0.609928	0.895194
BIN2	4777.87	0.114775	0.156226	0.734673	0.462538	0.843068
BIN3	333.445	-0.249275	0.187923	-1.32647	0.184684	0.669308
BIN3-IT1	37.0386	-0.394248	0.434021	-0.908361	0.363688	0.800319
BIRC2	2039.1	-0.163991	0.154071	-1.06438	0.287155	0.750662
BIRC3	4015.63	0.216725	0.242525	0.893621	0.371525	0.805968
BIRC5	38.7897	-0.886109	0.605524	-1.46338	0.143364	0.621191
BIRC6	12148.5	-0.0964796	0.146367	-0.659164	0.509791	0.858369
BIRC6-AS2	53.9275	-0.875912	0.451314	-1.9408	0.0522822	0.441145
BIRC7	2.10769	0.467406	1.50586	0.310391	0.756264	0.929738
BIRC8	0.303085	1.22486	3.78606	0.323519	0.746302	0.927538
BISPR	264.219	-0.0564436	0.237915	-0.237243	0.812468	0.947172
BIVM	151.82	-0.0685763	0.291113	-0.235566	0.81377	0.947833
BIVM-ERCC5	1506.31	-0.11687	0.169985	-0.687529	0.491749	0.853863
BLACAT1	1.72695	2.64449	1.95304	1.35404	0.175723	0.660413
BLACE	0.721531	1.18118	2.384	0.49546	0.620275	0.900123
BLCAP	762.061	0.47299	0.145328	3.25463	0.0011354	0.0729416
BLID	1.15249	1.12467	2.06752	0.543972	0.586461	0.885171
BLK	258.424	0.724873	0.358775	2.02041	0.043341	0.41275
BLM	255.498	0.0293953	0.227844	0.129015	0.897346	0.969463
BLMH	485.439	-0.132993	0.161033	-0.82587	0.408878	0.818907
BLNK	208.321	0.948675	0.261766	3.62414	0.000289926	0.0315683
BLOC1S1	293.864	0.021886	0.317317	0.068972	0.945012	0.983189
BLOC1S1-RDH5	233.01	0.0124267	0.359151	0.0346001	0.972399	0.991559
BLOC1S2	782.932	-0.0995497	0.23352	-0.426301	0.669889	0.911798
BLOC1S3	166.553	0.0511931	0.271101	0.188834	0.850223	0.953955
BLOC1S4	116.574	-0.248883	0.229474	-1.08458	0.278109	0.745273
BLOC1S5	170.219	-0.079995	0.234775	-0.340731	0.733306	0.927538
BLOC1S5-TXNDC5	702.68	0.237211	0.402184	0.589808	0.55532	0.879519
BLOC1S6	1757	-0.57136	0.244825	-2.33375	0.0196087	0.296703
BLVRA	474.642	0.0216218	0.377411	0.0572898	0.954314	0.985971
BLVRB	272.85	0.0549489	0.382956	0.143486	0.885906	0.966871
BLZF1	414.048	-0.101504	0.173125	-0.586306	0.55767	0.879938
BMERB1	65.1545	0.351236	0.298818	1.17542	0.239828	0.717836
BMF	499.458	-0.14378	0.262853	-0.546998	0.58438	0.884705
BMI1	844.826	-0.202723	0.149811	-1.35319	0.175994	0.660602
BMP1	57.6184	-0.414212	0.318253	-1.30152	0.193082	0.674136
BMP10	8.00911	-0.852614	0.895043	-0.952595	0.340795	0.787096
BMP15	0.303085	1.22486	3.78606	0.323519	0.746302	0.927538
BMP2	4.14855	1.24181	1.09649	1.13253	0.25741	0.732819
BMP2K	821.967	0.154214	0.189277	0.814749	0.415216	0.823384
BMP3	7.08577	3.33073	1.09503	3.04167	0.00235272	0.107189
BMP4	3.73398	1.62733	1.19117	1.36616	0.171889	0.655047
BMP5	3.01877	2.68525	1.50209	1.78768	0.0738279	0.504205
BMP6	122.165	0.273692	0.342327	0.799506	0.423997	0.827256
BMP7	2.27218	1.63022	1.72154	0.946952	0.343663	0.788961
BMP7-AS1	0.714666	2.42885	2.66778	0.91044	0.362591	0.799813
BMP8A	60.3035	-0.232356	0.398423	-0.583188	0.559767	0.880199
BMP8B	88.7083	-0.278082	0.25515	-1.08987	0.275769	0.7439
BMPER	2.91452	2.0467	1.6446	1.2445	0.213315	0.696144
BMPR1A	170.321	-0.423401	0.300885	-1.40719	0.159373	0.642137
BMPR1B	8.67768	0.376074	1.00351	0.374757	0.707841	0.92377
BMPR1B-DT	0.652846	2.28831	3.31225	0.690862	0.489652	0.853698
BMPR2	1898.18	-0.25944	0.185597	-1.39787	0.162152	0.644356
BMS1	960.799	-0.200181	0.147489	-1.35726	0.174698	0.658986
BMS1P1	18.9467	0.784354	0.649108	1.20836	0.22691	0.707853
BMS1P14	14.9019	-0.347396	0.612315	-0.567349	0.570477	0.880955
BMS1P2	156.16	0.491853	0.361892	1.35911	0.17411	0.658125
BMS1P2-AGAP9	128.454	0.53273	0.284853	1.87019	0.0614573	0.47178
BMS1P20	406.562	-0.235886	0.207671	-1.13587	0.256013	0.73203
BMS1P21	0.477349	0.411678	3.07375	0.133933	0.893455	0.968993
BMS1P22	0.517415	1.94627	2.96241	0.656987	0.511189	0.858369
BMS1P4	98.553	0.0177063	0.23898	0.0740912	0.940938	0.982254
BMS1P4-AGAP5	160.97	0.00908152	0.194481	0.0466961	0.962755	0.988164
BMT2	727.086	-0.418576	0.1599	-2.61773	0.00885156	0.209156
BMX	3.53617	1.3828	1.30225	1.06185	0.288303	0.751859
BNC1	1.417	3.43139	2.18042	1.57373	0.11555	0.581073
BNC2	281.719	0.396534	0.462748	0.856913	0.391493	0.813685
BNC2-AS1	2.75719	2.16611	1.77728	1.21878	0.222927	0.705634
BNIP1	125.158	-0.343586	0.255062	-1.34707	0.177958	0.663125
BNIP2	4074.14	-0.264309	0.219382	-1.20479	0.228286	0.709051
BNIP3	181.141	0.320087	0.269763	1.18655	0.235405	0.714734
BNIP3L	3352.1	-0.285192	0.254069	-1.1225	0.26165	0.735327
BNIP5	2.98068	1.2136	1.43557	0.84538	0.397899	0.815369
BNIPL	16.4874	-0.118472	0.597152	-0.198395	0.842736	0.951029
BOC	18.7531	-0.376946	0.636093	-0.592595	0.553452	0.878566
BOD1	278.851	0.0597533	0.206621	0.289193	0.772433	0.935953
BOD1L1	6543.88	-0.0629688	0.190928	-0.329804	0.741548	0.927538
BOD1L2	2.35838	1.71883	1.83128	0.938592	0.34794	0.79254
BOK	13.9842	0.840752	0.843139	0.997169	0.318683	0.771278
BOK-AS1	1.16698	-1.62874	1.88371	-0.864644	0.387234	0.811808
BOLA1	43.4743	0.645534	0.606318	1.06468	0.287021	0.750455
BOLA2	11.0801	0.662415	0.718563	0.921861	0.356601	0.796704
BOLA2-SMG1P6	27.5153	-0.35718	0.398959	-0.895281	0.370637	0.805132
BOLA2B	10.9785	0.643301	0.725786	0.886351	0.375429	0.808252
BOLA3	44.3205	-0.109692	0.373251	-0.293883	0.768847	0.934655
BOLA3-AS1	106.519	-0.335733	0.255701	-1.31299	0.189186	0.6716
BOLL	13.3637	-0.489736	0.670884	-0.729986	0.465399	0.84377
BOP1	37.9237	0.113235	0.334215	0.338809	0.734754	0.927538
BORA	307.129	-0.175979	0.201663	-0.87264	0.382859	0.809713
BORCS5	693.874	-0.155712	0.194585	-0.800225	0.42358	0.826899
BORCS6	70.949	0.228654	0.356733	0.640966	0.521545	0.863031
BORCS7	446.963	-0.250458	0.258255	-0.969807	0.332143	0.783278
BORCS7-ASMT	104.081	-0.220977	0.26203	-0.843328	0.399045	0.815369
BORCS8	82.4418	-0.118709	0.255923	-0.463846	0.642758	0.908061
BORCS8-MEF2B	49.5782	-0.0306287	0.316764	-0.0966924	0.922971	0.978041
BPESC1	3.48714	3.7064	1.72673	2.14649	0.0318343	0.36167
BPGM	370.659	-0.663097	0.216319	-3.06537	0.00217401	0.104005
BPHL	56.2178	0.40339	0.307967	1.30985	0.190247	0.672709
BPI	57.4829	-0.631882	0.417425	-1.51376	0.130086	0.600605
BPIFA2	0.652846	2.28831	3.31225	0.690862	0.489652	0.853698
BPIFA3	0.439358	0.277152	3.13032	0.0885381	0.929449	0.978995
BPIFA4P	0.372357	-1.44027	3.79793	-0.379224	0.704521	0.922966
BPIFB1	0.990567	1.71811	2.24557	0.765109	0.444207	0.835929
BPIFB2	0.443259	1.7543	3.06847	0.57172	0.567512	0.880955
BPIFB3	1.02291	-0.251376	1.92147	-0.130825	0.895914	0.969463
BPIFB4	1.18743	-0.247695	2.03323	-0.121824	0.903039	0.971989
BPIFB6	0.437532	0.270035	3.13322	0.0861845	0.93132	0.978995
BPIFC	2.54398	3.23427	1.82078	1.77631	0.0756819	0.507302
BPNT1	185.868	0.0697347	0.2109	0.330652	0.740907	0.927538
BPTF	6618.76	-0.187235	0.204088	-0.917424	0.358921	0.79833
BRAF	2208.16	-0.21907	0.156493	-1.39988	0.16155	0.643646
BRAP	689.124	-0.222609	0.189582	-1.17421	0.240311	0.718264
BRAT1	429.473	0.0318298	0.369296	0.0861905	0.931315	0.978995
BRCA1	172.796	-0.0263765	0.281186	-0.0938044	0.925265	0.978734
BRCA2	376.716	-0.482778	0.202044	-2.38947	0.0168726	0.279653
BRCC3	459.534	-0.134228	0.170133	-0.788959	0.430136	0.831585
BRD1	1254.6	-0.218361	0.21308	-1.02479	0.305465	0.763701
BRD2	399.703	-0.43381	0.380228	-1.14092	0.253902	0.729768
BRD3	731.346	-0.19523	0.194341	-1.00458	0.3151	0.768786
BRD3OS	210.533	-0.0144281	0.202377	-0.0712932	0.943164	0.982707
BRD4	2664.95	-0.451258	0.213443	-2.11418	0.0345	0.374004
BRD7	2757.63	-0.333658	0.275484	-1.21117	0.22583	0.707698
BRD7P3	173.236	0.269851	0.373182	0.723108	0.469613	0.84566
BRD8	438.779	0.0244685	0.266652	0.0917619	0.926887	0.978882
BRD9	805.311	-0.0719839	0.194994	-0.369159	0.712009	0.925736
BRDT	6.43344	0.541302	0.989764	0.5469	0.584447	0.884705
BRDTP1	0.337425	1.35635	3.7768	0.359127	0.7195	0.925736
BRF1	323.971	-0.369694	0.218555	-1.69154	0.0907341	0.53345
BRF2	108.431	-0.34191	0.273915	-1.24823	0.211947	0.694523
BRI3	714.3	0.121463	0.270254	0.449442	0.653113	0.911165
BRI3BP	415.787	0.197248	0.166766	1.18278	0.236896	0.716265
BRICD5	29.2809	-0.0914387	0.385487	-0.237203	0.812499	0.947172
BRINP1	2.10151	4.00121	2.48482	1.61026	0.10734	0.566059
BRINP2	1.62447	3.6341	1.8748	1.93839	0.0525758	0.441855
BRINP3	3.30173	0.776627	1.43753	0.540251	0.589024	0.886287
BRIP1	123.435	-0.311736	0.297618	-1.04744	0.294898	0.756882
BRIX1	750.317	-0.216347	0.187893	-1.15144	0.249552	0.724708
BRK1	812.579	0.315848	0.189668	1.66526	0.0958602	0.545674
BRMS1	263.799	0.327848	0.254168	1.28989	0.19709	0.678339
BRMS1L	135.935	-0.964515	0.304528	-3.16725	0.00153888	0.0872706
BROX	2058.96	-0.263836	0.185786	-1.42011	0.155576	0.638281
BRPF1	943.979	-0.0928825	0.278667	-0.33331	0.7389	0.927538
BRPF3	806.312	-0.114948	0.169927	-0.676457	0.49875	0.857281
BRS3	1.91506	0.717867	1.63949	0.437859	0.661489	0.911165
BRSK1	14.6718	-0.776535	0.641016	-1.21141	0.225738	0.707698
BRSK2	23.5432	0.434059	0.484107	0.896619	0.369922	0.804598
BRWD1	6651.07	-0.0106979	0.134102	-0.0797745	0.936417	0.980845
BRWD1-AS1	2.29223	1.27903	1.38195	0.925527	0.354692	0.796169
BRWD1-AS2	6.65622	0.982891	0.850986	1.155	0.24809	0.723859
BRWD3	3192.68	-0.0225493	0.171341	-0.131605	0.895297	0.969463
BSCL2	114.103	0.103952	0.263896	0.393912	0.693646	0.920633
BSDC1	707.746	-0.116931	0.147389	-0.793353	0.427572	0.829619
BSG	993.152	0.0543319	0.230638	0.235572	0.813764	0.947833
BSN	18.0317	1.0616	0.674875	1.57303	0.115711	0.581115
BSN-DT	2.52982	3.23336	1.86139	1.73707	0.0823752	0.519059
BSND	7.10338	0.529531	1.2189	0.434434	0.663973	0.911165
BSPH1	1.37704	1.38466	1.78212	0.776974	0.437174	0.833637
BSPRY	18.5129	-0.58248	0.449274	-1.29649	0.194806	0.675859
BST1	632.001	0.254249	0.280043	0.907892	0.363935	0.800547
BST2	303.033	0.0759384	0.28691	0.264676	0.791259	0.940786
BSX	0.809445	2.63079	3.05059	0.862388	0.388474	0.812061
BTAF1	5775.05	-0.0956135	0.152146	-0.628432	0.529721	0.866265
BTBD1	1238.36	-0.221618	0.158263	-1.40031	0.161421	0.643646
BTBD10	528.659	-0.0649919	0.179483	-0.362106	0.717273	0.925736
BTBD11	463.812	-0.348155	0.182279	-1.91001	0.0561316	0.454851
BTBD16	1.22789	2.09808	2.07294	1.01213	0.311477	0.768208
BTBD17	2.88024	0.048948	1.31985	0.0370861	0.970416	0.990733
BTBD18	78.1005	-0.12744	0.284102	-0.448573	0.653739	0.911165
BTBD19	79.4976	-0.227137	0.341813	-0.664506	0.506367	0.858369
BTBD2	609.466	0.0573548	0.250035	0.229387	0.818568	0.948913
BTBD3	196.552	0.297059	0.2375	1.25077	0.211017	0.693385
BTBD6	258.669	0.172833	0.234856	0.735909	0.461786	0.843068
BTBD7	1092.78	-0.278357	0.149351	-1.86378	0.0623529	0.473976
BTBD8	200.657	0.104717	0.222495	0.47065	0.637891	0.906832
BTBD9	949.91	-0.226742	0.136812	-1.65733	0.097453	0.548526
BTBD9-AS1	30.704	0.183081	0.488121	0.375072	0.707607	0.923614
BTC	1.65965	2.58038	1.83181	1.40865	0.158939	0.64206
BTD	623.719	0.0446174	0.155098	0.287673	0.773597	0.936248
BTF3	5262.37	0.101412	0.169194	0.599383	0.548917	0.876188
BTF3L4	890.865	0.143564	0.163287	0.879213	0.379286	0.808781
BTF3P11	1.33435	2.13729	2.04582	1.04471	0.296156	0.757773
BTG1	15620.3	-0.528882	0.194371	-2.72099	0.00650871	0.179325
BTG2	4340.62	-0.725086	0.214046	-3.38753	0.00070525	0.0540778
BTG3	366.472	-0.457331	0.260278	-1.75709	0.0789027	0.513339
BTG3-AS1	63.0468	0.124351	0.39225	0.31702	0.751228	0.928158
BTG4	1.41394	1.50994	2.05118	0.736134	0.461649	0.843068
BTK	773.309	0.520376	0.275725	1.8873	0.0591201	0.465118
BTLA	405.152	0.905921	0.244045	3.7121	0.000205544	0.0255379
BTN1A1	6.83653	2.40065	1.03132	2.32775	0.0199254	0.298142
BTN2A1	726.916	0.0771771	0.174212	0.443006	0.657761	0.911165
BTN2A2	242.33	0.774195	0.201407	3.84394	0.000121077	0.0177195
BTN2A3P	37.8588	0.609019	0.40026	1.52156	0.12812	0.598722
BTN3A1	2253.92	-0.358809	0.200828	-1.78665	0.0739944	0.50456
BTN3A2	1889.4	-0.4827	0.30178	-1.59951	0.109707	0.570783
BTN3A3	1505.53	-0.0252203	0.197065	-0.12798	0.898165	0.969581
BTNL10	1.06888	3.0096	2.40953	1.24904	0.21165	0.694053
BTNL3	2.05609	2.06194	1.61747	1.27479	0.202383	0.684529
BTNL8	2.06994	-0.617557	1.77133	-0.34864	0.72736	0.927538
BTNL9	11.8204	1.08429	0.687117	1.57802	0.11456	0.579702
BTRC	432.907	0.0966848	0.197724	0.488988	0.62485	0.901367
BUB1	87.1691	0.241394	0.452992	0.532887	0.594112	0.888882
BUB1B	59.2493	0.0317888	0.337622	0.094155	0.924986	0.978627
BUB1B-PAK6	12.9583	0.0775016	0.591207	0.131091	0.895704	0.969463
BUB3	2453.13	-0.297683	0.141101	-2.10971	0.0348832	0.376658
BUD13	261.719	-0.300537	0.187736	-1.60085	0.109409	0.569803
BUD23	364.522	0.0551305	0.184055	0.299533	0.764534	0.933706
BUD31	432.009	-0.187454	0.182724	-1.02588	0.304946	0.763699
BVES	5.34199	0.548059	1.17327	0.46712	0.640414	0.907339
BVES-AS1	0.700505	2.42364	3.22806	0.750804	0.452771	0.839626
BYSL	148.895	0.367841	0.341534	1.07703	0.281469	0.74703
BZW1	3982.62	-0.266282	0.222761	-1.19537	0.231942	0.711966
BZW1-AS1	38.8489	0.496576	0.46945	1.05778	0.290155	0.753425
BZW2	468.323	0.25844	0.158805	1.62741	0.10365	0.558838
C10orf105	84.9057	0.595908	0.346084	1.72186	0.0850954	0.525018
C10orf126	3.22455	4.61936	1.9	2.43124	0.0150473	0.265326
C10orf143	31.4901	0.441359	0.51183	0.862315	0.388514	0.812079
C10orf53	1.57892	2.50877	2.04812	1.22491	0.220609	0.703186
C10orf55	6.14184	0.605704	0.815456	0.742779	0.457615	0.840934
C10orf67	8.45169	1.79196	1.09853	1.63124	0.10284	0.558073
C10orf71	2.44581	3.17866	1.62445	1.95676	0.0503758	0.434499
C10orf82	2.33297	3.07371	1.85229	1.65941	0.0970325	0.547323
C10orf88	160.976	-0.330808	0.23482	-1.40877	0.158903	0.64206
C10orf90	1.83154	1.90118	1.70034	1.11812	0.263517	0.736241
C10orf95	18.6626	0.274475	0.58745	0.467231	0.640334	0.907339
C10orf99	0.650184	2.30573	3.29931	0.698853	0.484644	0.85148
C11orf1	151.863	0.183269	0.219875	0.833516	0.404554	0.818007
C11orf16	2.99958	0.705444	1.20337	0.586225	0.557724	0.879952
C11orf21	877.281	-0.0970033	0.191395	-0.506822	0.612279	0.896362
C11orf24	141.521	0.784932	0.288781	2.71809	0.00656593	0.179991
C11orf42	8.33764	0.444254	0.698862	0.635682	0.524984	0.864632
C11orf45	8.60652	1.73083	0.879572	1.96781	0.0490903	0.429587
C11orf49	177.573	-0.0691413	0.237296	-0.291371	0.770767	0.935569
C11orf53	0.341622	1.37125	3.77581	0.363167	0.71648	0.925736
C11orf54	410.397	-0.273025	0.217692	-1.25418	0.209776	0.693039
C11orf58	2461.18	0.0644816	0.17119	0.376666	0.706422	0.923607
C11orf65	328.878	-0.00516199	0.280557	-0.0183991	0.98532	0.995781
C11orf68	99.3273	0.198222	0.332179	0.596733	0.550686	0.877031
C11orf71	193.005	0.666153	0.21229	3.13793	0.00170146	0.0917126
C11orf72	1.18333	2.04761	2.1407	0.956518	0.338811	0.786402
C11orf80	172.62	0.234505	0.215692	1.08722	0.276939	0.74483
C11orf87	3.84578	2.50442	1.62824	1.53811	0.124021	0.592937
C11orf88	0.897027	2.74369	2.48938	1.10216	0.270393	0.740027
C11orf91	1.15797	1.15457	2.45917	0.469495	0.638716	0.907127
C11orf94	5.04712	-0.390903	1.14715	-0.340761	0.733284	0.927538
C11orf95	50.5072	-0.0285209	0.299355	-0.0952744	0.924097	0.978199
C11orf96	3.69709	1.59888	1.09417	1.46128	0.143939	0.621423
C11orf97	1.12778	3.09932	2.0161	1.53728	0.124225	0.593106
C11orf98	111.796	0.00571277	0.295226	0.0193505	0.984561	0.995698
C12orf10	144.598	0.21084	0.267458	0.78831	0.430515	0.831847
C12orf29	367.743	-0.206715	0.15279	-1.35294	0.176076	0.660643
C12orf4	438.057	0.0891466	0.169723	0.525248	0.599411	0.891891
C12orf40	22.8037	0.265547	0.543439	0.488642	0.625095	0.901367
C12orf42	166.516	0.78504	0.213368	3.67927	0.000233898	0.0276824
C12orf43	203.64	0.0372413	0.182859	0.203661	0.838619	0.950409
C12orf45	332.355	0.358267	0.293134	1.22219	0.221634	0.704291
C12orf49	564.394	-0.19211	0.187725	-1.02336	0.306139	0.764042
C12orf50	1.82044	3.79845	1.89012	2.00963	0.0444702	0.413993
C12orf54	2.17415	2.99068	1.67792	1.78237	0.0746892	0.505876
[truncated: 25,267 more rows]

## Sheet: SeverevsMild_GSE206263
	baseMean	log2FoldChange	lfcSE	stat	pvalue	padj
A1BG	56.1347	-0.444174	0.38896	-1.14195	0.253473	0.777634
A1BG-AS1	36.4183	-0.223464	0.301675	-0.740744	0.458849	0.853348
A1CF	8.30085	0.929907	0.724042	1.28433	0.199027	0.746712
A2M	2133.21	-0.333661	0.346632	-0.96258	0.335758	0.81408
A2M-AS1	537.082	-0.465041	0.368183	-1.26307	0.206565	0.750687
A2ML1	6.69108	0.0560889	0.727876	0.0770584	0.938577	0.983885
A2MP1	188.876	-0.0247308	0.298886	-0.0827435	0.934055	0.983086
A3GALT2	5.70121	-1.34561	0.819422	-1.64214	0.100561	0.663825
A4GALT	2.09959	0.658416	1.50583	0.437243	0.661935	0.912007
A4GNT	4.16779	-1.63372	1.35571	-1.20507	0.228177	0.767077
AA06	0.612836	1.82797	1.86897	0.978063	0.328043	0.810666
AAAS	291.597	-0.759835	0.329349	-2.30708	0.0210506	0.496341
AACS	148.441	-0.33541	0.254731	-1.31672	0.187932	0.739709
AACSP1	3.2891	1.61872	1.08756	1.4884	0.136645	0.704641
AADAC	0.803163	3.01634	2.57889	1.16963	0.242151	0.774175
AADACL2	3.30196	1.94727	1.23004	1.5831	0.113398	0.681363
AADACL3	2.23729	-0.513802	1.29122	-0.397919	0.69069	0.921401
AADACL4	1.15591	1.26949	1.665	0.762457	0.445787	0.849989
AADACP1	1.71929	2.32053	1.55641	1.49095	0.135974	0.703819
AADAT	3.08307	3.79649	1.44201	2.63278	0.00846882	0.394357
AAGAB	642.111	0.275427	0.185217	1.48705	0.137002	0.704933
AAK1	4775.29	0.0426622	0.210518	0.202654	0.839406	0.957527
AAMDC	79.9573	0.124112	0.232668	0.533431	0.593735	0.894511
AAMP	523.195	-0.362352	0.248616	-1.45747	0.144986	0.708934
AANAT	14.9931	-0.192542	0.441497	-0.436112	0.662756	0.912042
AAR2	387.426	-0.085779	0.283867	-0.302181	0.762514	0.940624
AARD	2.23035	0.941545	1.09665	0.858563	0.390582	0.832272
AARS1	365.642	-0.409031	0.266913	-1.53245	0.125411	0.6951
AARS2	295.862	-0.376287	0.246054	-1.52929	0.126194	0.696118
AARSD1	92.0366	-0.640559	0.33013	-1.94032	0.0523406	0.585075
AASDH	340.272	0.121622	0.226829	0.536183	0.591832	0.894101
AASDHPPT	577.312	0.0047907	0.234154	0.0204596	0.983677	0.996139
AASS	159.059	0.32185	0.309262	1.0407	0.298013	0.797758
AATBC	307.448	-0.676163	0.374504	-1.80549	0.0709981	0.619519
AATF	853.529	0.0709012	0.145456	0.487442	0.625945	0.90247
AATK	72.7674	-0.302001	0.290378	-1.04002	0.298329	0.797758
ABALON	122.296	-0.658283	0.274032	-2.40221	0.0162964	0.460882
ABAT	266.315	-0.302085	0.195278	-1.54695	0.121876	0.691238
ABCA1	624.876	0.786673	0.275753	2.85281	0.0043334	0.321988
ABCA10	88.5278	-0.562182	0.287395	-1.95613	0.0504503	0.579598
ABCA11P	117.963	0.0184188	0.265782	0.0693002	0.944751	0.985676
ABCA12	18.8376	0.508969	0.433421	1.1743	0.240273	0.773142
ABCA13	30.4186	0.391379	0.357079	1.09606	0.273054	0.786548
ABCA17P	5.83503	-0.279285	0.706566	-0.395271	0.692643	0.922076
ABCA2	1488.57	-0.639551	0.234955	-2.72201	0.0064886	0.363884
ABCA3	123.576	-0.245889	0.219134	-1.12209	0.261823	0.781546
ABCA4	8.84941	-0.509513	0.944777	-0.539294	0.589684	0.893605
ABCA5	870.143	0.0323547	0.31027	0.104279	0.916948	0.979225
ABCA6	40.0236	-0.0478552	0.312835	-0.152973	0.87842	0.969884
ABCA7	1161.39	-0.376022	0.327184	-1.14927	0.250446	0.777634
ABCA8	4.9482	0.910673	0.986733	0.922917	0.356051	0.821042
ABCA9	20.5978	0.588405	0.489203	1.20278	0.22906	0.768151
ABCA9-AS1	1.0972	0.0376543	1.86821	0.0201553	0.983919	0.996139
ABCB1	608.588	-0.0578534	0.226933	-0.254936	0.798773	0.950488
ABCB10	512.58	-0.00493801	0.255709	-0.0193111	0.984593	0.996276
ABCB11	7.59685	0.20608	0.83237	0.247582	0.804458	0.952871
ABCB4	149.274	0.157744	0.236848	0.666013	0.505403	0.869252
ABCB5	5.71191	0.836579	0.86993	0.961662	0.33622	0.81435
ABCB6	43.5469	-0.893982	0.314745	-2.84034	0.00450654	0.324058
ABCB7	652.066	0.164903	0.203784	0.809204	0.418398	0.842083
ABCB8	213.892	-0.5713	0.269272	-2.12164	0.0338677	0.53089
ABCB9	17.3323	0.279195	0.420605	0.663792	0.506823	0.869548
ABCC1	1623.8	-0.24484	0.250301	-0.978185	0.327983	0.810666
ABCC10	435.309	-0.785771	0.294224	-2.67066	0.00757025	0.378873
ABCC11	36.3672	0.00627336	0.376139	0.0166783	0.986693	0.996742
ABCC12	6.91223	-0.665497	0.698022	-0.953403	0.340386	0.81565
ABCC13	2.57091	3.07514	1.4083	2.18359	0.0289921	0.511091
ABCC2	97.9859	-0.186752	0.276766	-0.674763	0.499826	0.867986
ABCC3	331.166	-0.0427345	0.351745	-0.121493	0.903301	0.975462
ABCC4	347.83	0.052914	0.27325	0.193647	0.846452	0.959732
ABCC5	580.01	-0.00278615	0.173152	-0.0160908	0.987162	0.996769
ABCC5-AS1	2.88471	-1.27415	0.976842	-1.30436	0.192112	0.7422
ABCC6	66.8649	-0.312526	0.266088	-1.17452	0.240186	0.773142
ABCC6P1	5.45234	0.861678	0.801172	1.07552	0.282141	0.79071
ABCC6P2	0.272365	-1.85295	3.34684	-0.553641	0.579825	0.888795
ABCC8	2.38091	0.654965	1.28222	0.510804	0.609488	0.898549
ABCC9	7.50148	1.1158	0.976151	1.14306	0.253013	0.777634
ABCD1	260.624	-0.455249	0.343619	-1.32487	0.185215	0.737255
ABCD2	555.161	0.20015	0.264818	0.755804	0.449767	0.851633
ABCD3	554.177	-0.0760613	0.240342	-0.316471	0.751645	0.937468
ABCD4	403.605	-0.221051	0.231076	-0.956616	0.338761	0.815051
ABCE1	1268.52	0.383029	0.312145	1.22709	0.219789	0.762201
ABCF1	40.4098	-0.394294	0.315322	-1.25045	0.211135	0.755347
ABCF2	363.829	-0.256981	0.165224	-1.55535	0.119863	0.687933
ABCF3	534.062	-0.463445	0.194896	-2.37791	0.0174111	0.467616
ABCG1	207.167	0.649246	0.323194	2.00884	0.0445536	0.563363
ABCG2	16.8773	0.00553472	0.407937	0.0135676	0.989175	0.996933
ABCG4	1.57901	-1.056	1.76447	-0.59848	0.54952	0.880675
ABCG5	1.288	-0.0422213	2.11156	-0.0199953	0.984047	0.996139
ABCG8	23.1985	0.280182	0.465193	0.602291	0.54698	0.880552
ABHD1	18.6636	-0.0519793	0.433352	-0.119947	0.904525	0.975819
ABHD10	462.388	0.15544	0.23321	0.666521	0.505078	0.869165
ABHD11	85.1723	-0.661277	0.321553	-2.05651	0.0397337	0.549293
ABHD11-AS1	3.18516	0.133947	0.912332	0.146818	0.883275	0.970103
ABHD12	278.196	-0.26528	0.217348	-1.22053	0.222264	0.76419
ABHD12B	22.5603	-0.0689761	0.475622	-0.145023	0.884693	0.970485
ABHD13	1357.29	0.37408	0.30319	1.23381	0.217273	0.759428
ABHD14A	89.0552	-0.245749	0.300206	-0.818599	0.413015	0.841563
ABHD14A-ACY1	42.5924	-0.67414	0.414329	-1.62706	0.103723	0.66623
ABHD14B	436.555	-0.0464812	0.194596	-0.23886	0.811214	0.954938
ABHD15	350.462	-0.211031	0.170589	-1.23707	0.21606	0.759238
ABHD16A	19.0619	-0.178798	0.492419	-0.363101	0.71653	0.928911
ABHD16B	67.347	-0.600592	0.478371	-1.2555	0.209299	0.75326
ABHD17A	689.498	-0.300814	0.173176	-1.73704	0.0823806	0.637478
ABHD17B	427.701	0.0954871	0.293453	0.325392	0.744885	0.93567
ABHD17C	43.5936	-0.58006	0.383846	-1.51118	0.130743	0.700212
ABHD18	541.622	-0.0707376	0.243996	-0.289913	0.771882	0.942248
ABHD2	3065.87	-0.187347	0.164281	-1.1404	0.254118	0.778362
ABHD3	574.408	0.114932	0.197097	0.583123	0.559811	0.884029
ABHD4	259.288	-0.493958	0.236858	-2.08546	0.0370277	0.541299
ABHD5	518.116	-0.0114535	0.245312	-0.0466894	0.962761	0.990025
ABHD6	116.083	-0.330799	0.200104	-1.65314	0.0983029	0.660904
ABHD8	116.907	-0.505813	0.350132	-1.44463	0.148561	0.711874
ABI1	2368.03	0.196111	0.21951	0.893404	0.371641	0.825538
ABI2	666.963	0.167495	0.187142	0.895014	0.370779	0.825453
ABI3	413.879	-0.80899	0.351929	-2.29873	0.0215201	0.497005
ABI3BP	58.93	0.406182	0.33261	1.2212	0.222012	0.763928
ABITRAM	178.65	0.298836	0.240933	1.24033	0.214855	0.758335
ABL1	562.468	-0.222815	0.178574	-1.24774	0.212125	0.755618
ABL2	633.602	-0.0390765	0.186364	-0.209679	0.833918	0.956822
ABLIM1	3725.06	0.134228	0.234057	0.573482	0.566318	0.885195
ABLIM2	25.3744	-0.380339	0.488366	-0.778799	0.436098	0.848324
ABLIM3	80.6338	-0.163592	0.40859	-0.400381	0.688876	0.921024
ABO	45.1392	0.366995	0.381302	0.962479	0.335809	0.81408
ABR	1803.26	-0.246889	0.253082	-0.975531	0.329297	0.811213
ABRA	27.0568	-0.279151	0.50622	-0.551442	0.581331	0.889379
ABRACL	496.187	0.154574	0.268094	0.576566	0.564233	0.88429
ABRAXAS1	482.74	0.158719	0.305727	0.519154	0.603653	0.897336
ABRAXAS2	318.754	0.329711	0.196437	1.67846	0.0932576	0.651588
ABT1	536.724	0.0351089	0.191032	0.183785	0.854182	0.961918
ABTB1	720.706	-0.716448	0.330302	-2.16907	0.0300774	0.513848
ABTB2	33.236	-0.112267	0.388035	-0.289321	0.772335	0.942273
ACAA1	583.454	-0.467054	0.348315	-1.3409	0.179955	0.733987
ACAA2	580.67	0.188967	0.240629	0.785304	0.432275	0.847494
ACACA	596.483	-0.0745266	0.173715	-0.429016	0.667912	0.913384
ACACB	299.945	-0.636366	0.24627	-2.58402	0.00976575	0.4159
ACAD10	347.59	-0.243526	0.232458	-1.04761	0.294816	0.79715
ACAD11	214.408	-0.0264704	0.228526	-0.115831	0.907787	0.976553
ACAD8	276.645	-0.19816	0.198632	-0.997624	0.318462	0.807558
ACAD9	332.164	-0.485874	0.268405	-1.81023	0.0702606	0.616413
ACADL	2.8458	1.11466	1.18502	0.940628	0.346895	0.816864
ACADM	458.936	0.133369	0.238573	0.559027	0.576143	0.888795
ACADS	66.441	-0.365059	0.331987	-1.09962	0.271499	0.785031
ACADSB	624.321	-0.0572209	0.230444	-0.248308	0.803896	0.952771
ACADVL	1168.34	-0.487568	0.264863	-1.84083	0.065646	0.610675
ACAN	9.14704	0.455082	0.527836	0.862165	0.388596	0.831882
ACAP1	1385.3	-0.571594	0.284819	-2.00687	0.0447636	0.563363
ACAP2	4895.15	0.146052	0.308911	0.472796	0.636358	0.904493
ACAP3	419.714	-0.280166	0.334725	-0.837004	0.40259	0.83782
ACAT1	333.223	-0.0400661	0.17873	-0.224171	0.822624	0.955282
ACAT2	279.336	0.158644	0.206469	0.768368	0.442269	0.849696
ACBD3	877.493	0.301428	0.256961	1.17305	0.240776	0.773142
ACBD3-AS1	55.6866	0.453083	0.372627	1.21592	0.224016	0.765267
ACBD4	125.502	-0.131339	0.296814	-0.442496	0.65813	0.910938
ACBD5	792.912	0.0838378	0.289311	0.289785	0.771981	0.942273
ACBD6	296.887	0.108255	0.241926	0.447473	0.654534	0.910121
ACBD7	7.68515	-0.654209	0.845649	-0.773617	0.439157	0.849648
ACBD7-DCLRE1CP1	2.00984	-0.0308189	1.14016	-0.0270302	0.978436	0.99487
ACCS	221.349	-1.03783	0.199668	-5.19778	2.01687e-07	0.000426165
ACCSL	1.60487	0.526676	1.26839	0.415232	0.677972	0.917807
ACD	138.803	-0.584018	0.24486	-2.38512	0.0170738	0.465739
ACE	78.5406	-0.546547	0.582006	-0.939076	0.347692	0.816864
ACE2	1.17021	2.10124	1.62897	1.28992	0.197079	0.745466
ACER1	10.7181	-0.714752	0.606974	-1.17757	0.238969	0.773142
ACER2	49.9772	-0.185615	0.335768	-0.552808	0.580395	0.889223
ACER3	946.909	0.143908	0.235318	0.611547	0.540837	0.878766
ACHE	4.81684	-2.03541	0.942652	-2.15924	0.0308318	0.519902
ACIN1	2891.28	-0.0663932	0.13657	-0.486147	0.626863	0.90247
ACKR1	1.01696	3.36439	2.36268	1.42397	0.154455	0.713422
ACKR2	14.1308	0.177697	0.563618	0.315279	0.75255	0.93754
ACKR3	69.4598	-0.784142	0.357341	-2.19438	0.0282083	0.510924
ACKR4	39.1626	0.784745	0.652934	1.20188	0.229412	0.768152
ACLY	1531.52	-0.402199	0.200403	-2.00696	0.0447544	0.563363
ACMSD	14.1466	0.657811	0.467377	1.40745	0.159294	0.717053
ACO1	390.872	-0.417216	0.184749	-2.25828	0.023928	0.505343
ACO2	914.19	-0.423706	0.251807	-1.68266	0.0924403	0.651094
ACOD1	1.46787	-0.159256	1.28024	-0.124395	0.901002	0.974922
ACOT1	7.4621	-0.390165	0.74659	-0.522596	0.601255	0.896649
ACOT11	27.4743	-0.296594	0.346302	-0.856459	0.391744	0.832622
ACOT12	3.49568	2.59786	1.05683	2.45816	0.0139652	0.448505
ACOT13	439.111	0.0362998	0.198371	0.18299	0.854806	0.961968
ACOT2	95.5558	0.30402	0.267956	1.13459	0.256547	0.78002
ACOT4	22.9974	0.308391	0.398909	0.773087	0.439471	0.849648
ACOT6	2.84124	2.39961	1.41073	1.70097	0.088949	0.645726
ACOT7	74.9944	-0.925054	0.37207	-2.48624	0.0129102	0.446878
ACOT8	184.88	-0.031359	0.246305	-0.127318	0.898689	0.974551
ACOT9	576.779	-0.0882934	0.176655	-0.499806	0.617211	0.900716
ACOX1	962.747	-0.356545	0.17799	-2.00317	0.0451591	0.563363
ACOX2	5.89989	-0.191301	0.662696	-0.28867	0.772834	0.942612
ACOX3	209.65	-0.197007	0.198417	-0.992891	0.320763	0.808772
ACOXL	11.889	0.480713	0.688108	0.698601	0.484801	0.862946
ACOXL-AS1	2.96969	0.35684	1.41689	0.251848	0.801158	0.95135
ACP1	960.542	0.0816731	0.153978	0.530422	0.59582	0.895242
ACP2	196.94	-0.43115	0.317213	-1.35918	0.174089	0.728798
ACP3	464.233	-0.0237144	0.19935	-0.118958	0.905308	0.975952
ACP4	24.1023	-0.819806	0.495502	-1.6545	0.0980266	0.660622
ACP5	221.536	-1.2757	0.418916	-3.04524	0.00232496	0.251947
ACP6	169.886	0.0867672	0.255196	0.340002	0.733855	0.932852
ACP7	1.43208	1.94086	1.53167	1.26716	0.2051	0.749385
ACR	0.906665	-0.576357	1.75613	-0.328198	0.742762	0.934928
ACRBP	152.286	-0.323537	0.379944	-0.851538	0.39447	0.834993
ACRV1	3.53637	1.52993	0.921922	1.6595	0.0970146	0.658752
ACSBG1	247.062	0.341791	0.210946	1.62028	0.105173	0.669212
ACSBG2	6.21247	0.465783	0.77556	0.600577	0.548122	0.880552
ACSF2	139.196	-0.521098	0.298626	-1.74499	0.0809873	0.635434
ACSF3	389.602	-0.535057	0.342515	-1.56214	0.118255	0.686672
ACSL1	1480.64	0.191526	0.308721	0.620384	0.535005	0.877462
ACSL3	608.159	0.0137794	0.247103	0.0557638	0.95553	0.989126
ACSL4	1715.94	0.271611	0.253446	1.07167	0.283867	0.791485
ACSL5	1142.81	-0.0230668	0.146018	-0.157972	0.874479	0.969029
ACSL6	330.378	-0.112409	0.214595	-0.523819	0.600405	0.896549
ACSM1	30.1202	-0.0045147	0.505085	-0.00893849	0.992868	0.997902
ACSM2A	9.72685	1.26895	0.992853	1.27809	0.201219	0.74826
ACSM2B	9.28752	-0.27723	0.776742	-0.356915	0.721156	0.928911
ACSM3	58.1742	0.246465	0.370977	0.664368	0.506455	0.869542
ACSM4	2.70853	0.225347	0.886683	0.254146	0.799383	0.950673
ACSM5	3.2586	0.189977	1.07987	0.175927	0.860351	0.963451
ACSM6	6.93203	0.0174472	0.827116	0.021094	0.983171	0.99597
ACSS1	897.909	-0.786741	0.25699	-3.06137	0.00220325	0.251693
ACSS2	325.936	-0.241468	0.274861	-0.878511	0.379666	0.828776
ACSS3	3.10375	1.57072	1.3631	1.15231	0.249193	0.776481
ACTA1	7.03059	-0.605804	0.60874	-0.995178	0.31965	0.808609
ACTA2	99.6826	-0.0469777	0.205785	-0.228285	0.819425	0.955282
ACTA2-AS1	93.4874	-0.331287	0.257517	-1.28647	0.198281	0.746012
ACTB	78995.4	-0.354136	0.263422	-1.34437	0.178829	0.731919
ACTBL2	1.2124	2.08314	2.02642	1.02799	0.303955	0.799245
ACTC1	0.886135	-0.452	1.8116	-0.249503	0.802971	0.952408
ACTG1	16292.4	-0.318933	0.181953	-1.75283	0.0796304	0.633512
ACTG1P17	13.451	-0.297486	0.542703	-0.548156	0.583585	0.89093
ACTG1P20	161.657	-0.062562	0.201686	-0.310195	0.756413	0.938379
ACTG1P4	38.9554	-0.220923	0.360105	-0.613496	0.539548	0.878532
ACTG2	2.30016	-0.712864	1.48361	-0.480494	0.630876	0.90247
ACTL10	16.8218	-0.454162	0.622725	-0.729314	0.46581	0.85635
ACTL6A	330.839	0.159581	0.270866	0.589149	0.555761	0.882399
ACTL6B	1.43624	0.283766	1.4353	0.197705	0.843276	0.959103
ACTL7A	2.10068	0.129612	1.17671	0.110148	0.912292	0.978126
ACTL7B	0.317002	1.70348	2.83755	0.600335	0.548283	0.880552
ACTL8	0.639216	0.892992	1.88876	0.472792	0.636362	0.904493
ACTN1	1806.46	-0.605321	0.299152	-2.02346	0.043026	0.557991
ACTN1-AS1	2.52535	0.671425	1.10876	0.605563	0.544805	0.880552
ACTN2	3.85611	0.65482	0.833859	0.785289	0.432284	0.847494
ACTN3	6.42017	-0.641798	0.685751	-0.935905	0.349322	0.817184
ACTN4	2750.02	-0.524457	0.232982	-2.25107	0.0243812	0.505455
ACTR10	557.949	0.0546535	0.226798	0.240979	0.809571	0.954344
ACTR1A	893.857	-0.429382	0.231698	-1.8532	0.0638542	0.609454
ACTR1B	513.716	-0.529955	0.275629	-1.92271	0.0545159	0.586915
ACTR2	10006.7	0.247086	0.203753	1.21268	0.225254	0.765842
ACTR3	7131.57	0.149695	0.216518	0.691375	0.48933	0.864288
ACTR3-AS1	48.2617	-0.342746	0.289067	-1.1857	0.235741	0.771862
ACTR3B	93.4768	-0.288985	0.292757	-0.987115	0.323586	0.809717
ACTR3BP2	0.177834	-1.69741	3.34916	-0.506815	0.612284	0.898549
ACTR3BP5	0.305998	0.608881	2.92418	0.208223	0.835055	0.956822
ACTR3C	173.734	-0.116226	0.253192	-0.459045	0.646202	0.908141
ACTR5	286.543	-0.221295	0.206369	-1.07233	0.283573	0.791429
ACTR6	304.545	0.423108	0.345357	1.22513	0.220525	0.762985
ACTR8	461.826	-0.18852	0.192754	-0.978031	0.328059	0.810666
ACTRT2	0.332876	0.745331	2.85911	0.260686	0.794335	0.948966
ACTRT3	2.7176	-0.0139347	1.02972	-0.0135325	0.989203	0.996933
ACVR1	364.119	0.259441	0.159374	1.62788	0.10355	0.66623
ACVR1B	285.446	0.0799362	0.274309	0.291409	0.770738	0.941903
ACVR1C	153.614	0.0601226	0.386974	0.155366	0.876533	0.969363
ACVR2A	556.866	0.200133	0.266012	0.752345	0.451843	0.852217
ACVR2B	231.945	0.180226	0.281625	0.639952	0.522204	0.872769
ACVR2B-AS1	6.28996	0.140657	0.604022	0.232867	0.815865	0.955282
ACVRL1	21.426	-1.00673	0.583933	-1.72405	0.0846981	0.64199
ACY1	27.3588	-0.922541	0.431823	-2.13639	0.0326479	0.529133
ACY3	11.1886	-1.03494	0.721931	-1.43357	0.151696	0.712417
ACYP1	75.8152	0.153048	0.317553	0.481959	0.629835	0.90247
ACYP2	163.162	0.229619	0.291056	0.788917	0.43016	0.84606
ADA	293.28	-0.0884151	0.179727	-0.491942	0.622761	0.90247
ADA2	5766.06	-0.0376518	0.156375	-0.240779	0.809726	0.954406
ADAD1	2.03551	1.12525	1.28216	0.877618	0.380151	0.828776
ADAD2	1.3203	0.819568	1.47095	0.557167	0.577413	0.888795
ADAL	99.4098	0.42506	0.259629	1.63718	0.101592	0.664988
ADAM10	5220.62	0.0495223	0.259796	0.19062	0.848823	0.96049
ADAM11	6.30093	-0.971768	0.740669	-1.31201	0.189515	0.740397
ADAM12	98.0278	0.23471	0.296683	0.791113	0.428878	0.845172
ADAM15	682.508	-0.856494	0.445292	-1.92344	0.0544247	0.586915
ADAM17	1228.53	0.192511	0.160829	1.197	0.231308	0.769409
ADAM18	1.4459	0.718302	1.39808	0.513779	0.607407	0.898549
ADAM19	1345.58	0.0223834	0.259008	0.0864198	0.931133	0.982776
ADAM2	2.03505	3.74452	1.5318	2.44453	0.0145041	0.451486
ADAM20	21.3994	0.226302	0.52142	0.434011	0.664281	0.912408
ADAM20P1	23.732	-0.239063	0.465784	-0.513249	0.607777	0.898549
ADAM21	18.3668	-0.366485	0.516459	-0.70961	0.477946	0.859161
ADAM21P1	3.38322	0.753185	0.921718	0.817153	0.413841	0.841922
ADAM22	225.819	-0.158193	0.286757	-0.551663	0.581179	0.889363
ADAM23	92.4817	1.08869	0.406867	2.67579	0.00745526	0.376904
ADAM28	946.819	0.470391	0.209645	2.24375	0.0248485	0.50786
ADAM29	2.48981	2.6112	1.27406	2.04951	0.0404119	0.550943
ADAM30	2.85502	3.68315	1.3382	2.75231	0.00591757	0.355689
ADAM32	15.6501	-0.149674	0.42972	-0.348307	0.72761	0.930133
ADAM33	1.58757	0.861516	1.41429	0.609151	0.542424	0.87967
ADAM3A	1.53134	3.31713	1.95084	1.70036	0.0890634	0.645726
ADAM5	1.2686	0.0783184	1.31934	0.0593618	0.952664	0.988101
ADAM6	0.478968	1.14494	2.24267	0.510527	0.609683	0.898549
ADAM7	3.54479	1.89572	0.957335	1.9802	0.0476809	0.571942
ADAM8	1584.88	-0.825584	0.3343	-2.46959	0.0135267	0.448505
ADAM9	594.588	0.00223506	0.239079	0.00934861	0.992541	0.997845
ADAMDEC1	15.6687	0.848978	0.445228	1.90684	0.0565413	0.592453
ADAMTS1	82.0136	-0.304349	0.337693	-0.901261	0.36745	0.82514
ADAMTS10	328.507	-0.593677	0.319533	-1.85795	0.0631758	0.606775
ADAMTS12	7.23282	0.635548	0.745166	0.852894	0.393718	0.834273
ADAMTS13	31.7229	-0.33858	0.481261	-0.703527	0.481727	0.861135
ADAMTS14	8.4167	-0.562533	0.780875	-0.720388	0.471286	0.858131
ADAMTS15	2.09403	1.69444	1.28955	1.31398	0.188854	0.739992
ADAMTS16	3.98576	0.849583	1.22299	0.694675	0.487259	0.862993
ADAMTS17	72.0571	0.571955	0.306104	1.8685	0.0616926	0.600693
ADAMTS18	4.13178	0.259284	1.06049	0.244495	0.806847	0.953957
ADAMTS19	3.4605	1.28825	0.989108	1.30244	0.192767	0.742655
ADAMTS19-AS1	0.872828	0.672101	1.64404	0.40881	0.682679	0.920008
ADAMTS2	5.49514	-0.120651	0.816205	-0.147819	0.882486	0.97002
ADAMTS20	8.1279	0.445013	0.719643	0.618379	0.536325	0.877927
ADAMTS3	5.43668	1.58415	0.851505	1.86041	0.0628272	0.605464
ADAMTS4	28.8428	0.737258	0.383821	1.92084	0.0547521	0.587887
ADAMTS5	68.3057	-0.233926	0.309946	-0.75473	0.450411	0.851843
ADAMTS6	107.794	-0.0624672	0.281379	-0.222003	0.824311	0.955282
ADAMTS7	2.46817	-0.813297	1.27898	-0.635893	0.524846	0.873526
ADAMTS7P1	1.48399	1.06389	1.27159	0.836664	0.402781	0.83782
ADAMTS8	5.98581	0.224109	0.812599	0.275792	0.782708	0.945338
ADAMTS9	9.89293	0.791696	0.828101	0.956038	0.339053	0.815123
ADAMTS9-AS1	3.24936	0.774705	1.05724	0.73276	0.463705	0.855211
ADAMTS9-AS2	0.861824	0.0261965	1.63612	0.0160114	0.987225	0.996769
ADAMTSL1	5.20201	0.785594	0.778418	1.00922	0.31287	0.80451
ADAMTSL2	1.82322	0.274869	1.27099	0.216263	0.828782	0.955905
ADAMTSL3	6.08934	0.820088	0.788841	1.03961	0.298521	0.797758
ADAMTSL4	402.909	-1.12691	0.43806	-2.57249	0.0100969	0.423188
ADAMTSL4-AS1	123.756	-0.160484	0.267769	-0.59934	0.548947	0.880552
ADAMTSL5	17.0164	-0.217609	0.472893	-0.460166	0.645397	0.907635
ADAP1	465.465	-0.742738	0.361858	-2.05257	0.0401147	0.550943
ADAP2	393.824	-0.14873	0.350366	-0.424501	0.671201	0.914953
ADAR	7068.97	-0.0826392	0.147643	-0.559723	0.575668	0.888795
ADARB1	430.679	-0.274156	0.158653	-1.72802	0.0839841	0.639453
ADARB2	22.7482	1.26212	0.462184	2.73079	0.00631835	0.363884
ADARB2-AS1	0.375254	0.611716	2.74297	0.223012	0.823526	0.955282
ADAT1	608.847	-0.224505	0.16876	-1.33033	0.18341	0.735806
ADAT2	408.181	0.254919	0.261173	0.976052	0.329039	0.811125
ADAT3	26.3514	-0.55751	0.423269	-1.31715	0.187788	0.739709
ADCK1	94.0879	-0.0595544	0.227057	-0.262288	0.793099	0.948596
ADCK2	170.26	-0.578575	0.324129	-1.78501	0.0742593	0.628219
ADCK5	71.4343	-0.576165	0.355515	-1.62065	0.105093	0.669091
ADCY1	23.4759	-0.0798555	0.392906	-0.203243	0.838945	0.95747
ADCY10	10.2066	-0.152127	0.540229	-0.281598	0.778252	0.9443
ADCY10P1	289.957	-0.147145	0.212141	-0.693622	0.487919	0.863223
ADCY2	6.30735	-0.400512	1.11999	-0.357602	0.720641	0.928911
ADCY3	250.055	-0.213579	0.283555	-0.753217	0.451319	0.851958
ADCY4	58.7086	-0.286274	0.323501	-0.884925	0.376197	0.828025
ADCY5	12.4052	-0.488296	0.563377	-0.866731	0.38609	0.831815
ADCY6	7.78305	-0.467743	0.75108	-0.62276	0.533442	0.876659
ADCY6-DT	0.806683	0.440035	1.70429	0.258192	0.796258	0.949641
ADCY7	3448.15	-0.390134	0.268646	-1.45222	0.146439	0.710043
ADCY8	2.25247	3.25212	1.30773	2.48685	0.012888	0.446878
ADCY9	392.279	-0.419657	0.263103	-1.59503	0.110706	0.677827
ADCYAP1	3.14162	0.319647	1.14683	0.278722	0.780458	0.944878
ADCYAP1R1	6.19127	-1.12291	1.01498	-1.10634	0.268581	0.784958
ADD1	2730.88	-0.378011	0.195913	-1.92948	0.0536712	0.585791
ADD2	156.029	-0.394969	0.352474	-1.12056	0.262474	0.781546
ADD3	6147.8	0.0889689	0.242382	0.36706	0.713574	0.928911
ADD3-AS1	50.2813	0.0269128	0.268875	0.100094	0.920269	0.979895
ADGB	6.89137	1.49448	0.776541	1.92453	0.0542876	0.585852
ADGRA1	0.939858	0.780334	1.72805	0.45157	0.651579	0.909601
ADGRA1-AS1	2.33707	-4.07894	1.93688	-2.10593	0.0352102	0.536731
ADGRA2	130.561	-0.43243	0.333913	-1.29504	0.195308	0.74523
ADGRA3	86.3401	0.389632	0.336893	1.15654	0.247458	0.775776
ADGRB1	21.6091	0.209542	0.379376	0.552334	0.58072	0.889273
ADGRB2	22.1515	-0.202696	0.404408	-0.501217	0.616219	0.900028
ADGRB3	13.6943	-0.947141	0.708911	-1.33605	0.181532	0.735252
ADGRD1	112.884	0.0927971	0.393076	0.236079	0.813371	0.955282
ADGRD1-AS1	3.74835	1.48896	0.94816	1.57036	0.116331	0.683113
ADGRE1	414.545	-0.206379	0.308962	-0.667976	0.504149	0.869027
ADGRE2	1483.82	-0.20767	0.311086	-0.667565	0.504411	0.869027
ADGRE3	196.849	-0.575247	0.20478	-2.8091	0.00496801	0.337788
ADGRE4P	82.7657	0.757592	0.282773	2.67915	0.00738098	0.376855
ADGRE5	4723.48	-0.554428	0.264346	-2.09735	0.0359622	0.53829
ADGRF1	4.00491	0.849389	0.962625	0.882368	0.377578	0.828092
ADGRF2	6.35652	0.80384	0.914504	0.87899	0.379407	0.828776
ADGRF3	66.0833	-0.206394	0.324539	-0.63596	0.524802	0.873526
ADGRF4	4.68652	-1.31455	1.18302	-1.11118	0.266491	0.783165
ADGRF5	7.10445	0.888621	0.808072	1.09968	0.271471	0.785031
ADGRF5-AS1	0.97498	2.60924	1.62617	1.60454	0.108596	0.67468
ADGRG1	1802.83	-0.680979	0.289437	-2.35277	0.0186342	0.472548
ADGRG2	32.2967	-0.258014	0.31293	-0.824509	0.40965	0.84044
ADGRG3	26.4745	-0.246066	0.483327	-0.509109	0.610676	0.898549
ADGRG4	5.64078	0.170236	0.781057	0.217956	0.827464	0.955282
ADGRG5	440.312	-0.450473	0.252678	-1.7828	0.0746195	0.629329
ADGRG6	38.4308	0.286099	0.314226	0.910487	0.362566	0.823912
ADGRG7	2.84905	-0.209906	1.08649	-0.193197	0.846805	0.959732
ADGRL1	392.759	-0.73451	0.195661	-3.75399	0.000174039	0.0724346
ADGRL2	6.63234	1.32231	0.937724	1.41013	0.158501	0.717053
ADGRL3	8.81124	1.05678	0.74084	1.42646	0.153734	0.713106
ADGRL4	1.40985	2.29876	1.78356	1.28886	0.197446	0.745466
ADGRV1	24.9396	1.48555	0.482891	3.07636	0.00209542	0.2481
ADH1A	3.10039	1.13821	1.16435	0.977544	0.3283	0.810666
ADH1B	3.24044	1.93735	1.06265	1.82313	0.0682832	0.614935
ADH1C	1.24327	1.37872	1.84456	0.747453	0.45479	0.852247
ADH4	5.00639	0.829114	0.852147	0.972971	0.330568	0.811483
ADH5	821.053	0.136978	0.239455	0.572041	0.567294	0.885832
ADH6	8.59578	1.32697	0.72955	1.81889	0.0689289	0.614935
ADH7	1.4269	3.20387	1.65179	1.93964	0.0524238	0.585075
ADHFE1	387.795	-0.0808803	0.286236	-0.282565	0.77751	0.944068
ADI1	658.035	0.024304	0.178741	0.135974	0.891842	0.972347
ADIG	3.9279	-0.718697	0.826216	-0.869866	0.384374	0.831413
ADIPOQ	3.62839	1.84487	0.981917	1.87884	0.0602658	0.598986
ADIPOQ-AS1	3.14672	0.167167	1.12543	0.148537	0.881919	0.97002
ADIPOR1	1287.92	0.172883	0.149668	1.15511	0.248046	0.775881
ADIPOR2	811.792	-0.386908	0.184282	-2.09954	0.0357696	0.538091
ADIRF	7.43921	-1.71458	0.759851	-2.25647	0.0240414	0.505343
ADK	636.273	0.65449	0.246712	2.65286	0.0079814	0.38531
ADM	90.0092	-1.07742	0.490294	-2.1975	0.0279848	0.510253
ADM2	12.0811	-0.733782	0.489283	-1.49971	0.13369	0.702019
ADM5	33.2214	-1.32769	0.622647	-2.13234	0.0329789	0.529706
ADNP	2565.7	-0.00985638	0.20824	-0.0473319	0.962249	0.990025
ADNP-AS1	113.245	0.641498	0.478936	1.33942	0.180433	0.734017
ADNP2	663.344	0.0899732	0.223476	0.402608	0.687237	0.921024
ADO	427.603	0.0566739	0.225445	0.251386	0.801515	0.951544
ADORA1	4.13762	1.74765	0.93	1.87919	0.0602182	0.598986
ADORA2A	110.315	-0.808305	0.391564	-2.0643	0.0389894	0.546491
ADORA2A-AS1	42.2633	0.197597	0.323369	0.611055	0.541163	0.878766
ADORA2B	20.0474	-0.423563	0.384175	-1.10253	0.270233	0.785016
ADORA3	9.78532	-0.391435	0.636978	-0.614519	0.538872	0.878422
ADPGK	1390.17	0.0612607	0.195668	0.313085	0.754216	0.937659
ADPGK-AS1	199.746	0.429688	0.207981	2.06599	0.0388292	0.546491
ADPRH	177.28	-0.395776	0.364795	-1.08493	0.277953	0.789251
ADPRHL1	6.94853	-1.01716	0.808908	-1.25746	0.208589	0.752804
ADPRM	251.591	0.435446	0.23319	1.86735	0.0618532	0.601007
ADPRS	173.823	-0.293213	0.350517	-0.836517	0.402864	0.83782
ADRA1A	3.95361	1.63137	1.13399	1.43861	0.15026	0.711874
ADRA1B	1.94871	-0.588602	1.4657	-0.401583	0.687991	0.921024
ADRA1D	1.36905	0.87427	1.80794	0.483573	0.628689	0.90247
ADRA2A	18.483	-0.72031	0.519328	-1.387	0.165441	0.721083
ADRA2B	1.17836	2.16758	1.4884	1.45632	0.145305	0.708934
ADRB1	13.5384	-0.36783	0.435766	-0.844099	0.398614	0.836618
ADRB2	488.51	-0.372716	0.244634	-1.52357	0.127617	0.696118
ADRB3	1.44126	0.826685	1.39917	0.59084	0.554627	0.882322
ADRM1	448.34	-0.523418	0.300731	-1.74049	0.0817738	0.636882
ADSL	671.356	0.250996	0.178268	1.40797	0.159139	0.717053
ADSS1	18.9093	-0.818734	0.551024	-1.48584	0.137321	0.704933
ADSS2	1260.7	0.0383754	0.208388	0.184154	0.853893	0.961712
ADTRP	77.5291	0.498397	0.387956	1.28467	0.198906	0.746712
AEBP1	83.6801	-0.408034	0.293693	-1.38932	0.164735	0.719983
AEBP2	1041.13	-0.028794	0.280983	-0.102476	0.918379	0.979594
AEN	271.956	-0.216431	0.29324	-0.738067	0.460474	0.853871
AFAP1	356.701	-0.246782	0.295706	-0.83455	0.403971	0.838357
AFAP1-AS1	32.5379	0.146233	0.375221	0.389726	0.696739	0.923165
AFAP1L1	9.19506	-1.02582	0.690533	-1.48554	0.1374	0.704933
AFAP1L2	32.7799	0.0368113	0.382359	0.096274	0.923303	0.980296
AFDN	428.041	-0.485843	0.2343	-2.07359	0.0381171	0.544493
AFDN-DT	1.01535	-0.87805	1.73813	-0.505169	0.61344	0.89891
AFF1	3247.46	0.094407	0.17978	0.525125	0.599496	0.896194
AFF1-AS1	25.64	-0.151194	0.414808	-0.364492	0.715491	0.928911
AFF2	129.278	0.311981	0.279146	1.11763	0.263727	0.781948
AFF3	781.925	0.277375	0.232463	1.1932	0.23279	0.769488
AFF4	3541.98	0.176941	0.230763	0.766765	0.443221	0.849838
AFG1L	80.0424	0.360615	0.30761	1.17231	0.241072	0.773142
AFG3L1P	233.947	-0.417101	0.279877	-1.4903	0.136145	0.704179
AFG3L2	656.196	-0.101148	0.162185	-0.623661	0.53285	0.876444
AFM	2.2419	1.49824	1.33362	1.12343	0.261254	0.781546
AFMID	58.39	0.353267	0.31756	1.11244	0.265949	0.783092
AFP	1.1378	2.84874	1.7604	1.61823	0.105613	0.670362
AFTPH	1727.42	0.193103	0.198414	0.97323	0.330439	0.811483
AGA	298.521	0.419316	0.196339	2.13567	0.0327061	0.529408
AGAP1	317.105	-0.725792	0.3184	-2.2795	0.0226376	0.500758
AGAP1-IT1	1.431	3.85393	1.56997	2.45477	0.0140973	0.448505
AGAP10P	7.809	-0.146747	0.691582	-0.21219	0.831959	0.956822
AGAP11	16.424	-0.774488	0.485316	-1.59584	0.110523	0.677827
AGAP12P	11.1184	-0.410537	0.522353	-0.785939	0.431903	0.84728
AGAP2	580.031	-0.719386	0.209331	-3.4366	0.000589075	0.149827
AGAP2-AS1	90.7442	-0.551205	0.209008	-2.63724	0.00835842	0.393146
AGAP3	343.941	-0.792009	0.314714	-2.5166	0.0118492	0.441346
AGAP4	49.52	-0.565159	0.610632	-0.925531	0.35469	0.820393
AGAP5	34.0808	0.163531	0.308998	0.529229	0.596646	0.895363
AGAP6	160.529	-0.149466	0.200055	-0.747126	0.454987	0.852247
AGAP7P	29.783	0.222418	0.319767	0.695564	0.486702	0.862993
AGAP9	49.2209	1.22607	0.421928	2.90587	0.0036623	0.302102
AGBL1	2.93265	2.03037	1.1303	1.79632	0.072444	0.624437
AGBL1-AS1	0.570618	0.684686	2.18455	0.313422	0.75396	0.937659
AGBL2	53.7759	0.291631	0.358299	0.813932	0.415684	0.842083
AGBL3	127.114	0.0593827	0.358883	0.165465	0.868578	0.966185
AGBL4	2.62022	2.23435	1.37061	1.63019	0.103062	0.665412
AGBL4-AS1	0.471703	2.25168	2.96964	0.758231	0.448312	0.85087
AGBL4-IT1	0.40903	0.763405	2.68457	0.284368	0.776128	0.944068
AGBL5	475.898	-0.21584	0.255907	-0.843429	0.398989	0.836618
AGBL5-AS1	1.71793	-0.0636801	1.47109	-0.0432876	0.965472	0.990867
AGER	10.7707	-0.0792721	0.501983	-0.157918	0.874521	0.969029
AGFG1	3138.32	0.182147	0.254848	0.714728	0.474777	0.858275
AGFG2	235.176	-0.738384	0.321713	-2.29517	0.0217236	0.497005
AGGF1	937.641	-0.0160636	0.225522	-0.0712288	0.943216	0.985102
AGK	741.984	0.157386	0.188903	0.833162	0.404754	0.83892
AGL	935.336	0.130915	0.306963	0.426485	0.669754	0.914388
AGMAT	68.1768	0.0559543	0.321962	0.173792	0.862029	0.964405
AGMO	2.04047	1.94135	1.49941	1.29474	0.19541	0.745299
AGO1	1910.15	-0.112518	0.165175	-0.681206	0.495741	0.866854
AGO2	2398.46	-0.0744595	0.143015	-0.520643	0.602616	0.897049
AGO3	1593.83	0.0181143	0.289669	0.0625346	0.950137	0.987332
AGO4	2279.59	-0.0842791	0.175464	-0.480321	0.630999	0.90247
AGPAT1	11.6094	-0.956176	0.639439	-1.49534	0.134827	0.702797
AGPAT2	192.425	-0.832172	0.487976	-1.70535	0.0881285	0.645726
AGPAT3	1247.09	-0.381989	0.255529	-1.49489	0.134942	0.702797
AGPAT4	667.092	-0.240492	0.212704	-1.13065	0.258204	0.780735
AGPAT4-IT1	63.0219	-1.04631	0.288971	-3.62081	0.000293678	0.101507
AGPAT5	395.208	0.255048	0.31557	0.808212	0.418968	0.842083
AGPS	1351.05	0.0860669	0.237119	0.36297	0.716628	0.928911
AGR2	3.62114	-0.0735815	0.817981	-0.089955	0.928323	0.982663
AGR3	1.28946	-0.487444	1.64711	-0.295939	0.767277	0.94137
AGRN	57.3242	-0.706379	0.444111	-1.59055	0.111712	0.679599
AGRP	3.51385	-0.13666	0.943247	-0.144883	0.884803	0.970544
AGT	0.832505	0.502042	1.58078	0.317593	0.750794	0.937327
AGTPBP1	3726.38	0.128936	0.213914	0.602747	0.546677	0.880552
AGTR1	1.63038	1.48105	1.40875	1.05132	0.29311	0.79599
AGTR2	0.315978	1.69581	3.28119	0.516827	0.605277	0.897945
AGTRAP	698.293	-0.925671	0.348644	-2.65506	0.00792935	0.384147
AGXT	0.9941	2.51059	1.8048	1.39106	0.164206	0.719983
AGXT2	1.97172	1.19785	1.23947	0.966421	0.333834	0.812607
AHCTF1	1734.44	0.185489	0.237791	0.780049	0.435362	0.848145
AHCTF1P1	596.156	0.27725	0.289636	0.957235	0.338449	0.815012
AHCY	369.161	-0.298603	0.302944	-0.985671	0.324294	0.809805
AHCYL1	1096.43	-0.243785	0.151387	-1.61035	0.107322	0.671449
AHCYL2	472.975	0.0119043	0.166965	0.071298	0.943161	0.985102
AHDC1	333.433	-0.823627	0.187112	-4.40178	1.07367e-05	0.011797
AHI1	306.117	0.771619	0.302239	2.55301	0.0106797	0.432642
AHNAK	82350.1	-0.269175	0.188366	-1.429	0.153005	0.713106
AHNAK2	70.8421	-0.181915	0.353233	-0.515	0.606553	0.89816
AHR	4296.47	-0.0117429	0.180154	-0.0651827	0.948029	0.986888
AHRR	8.51579	0.74601	0.635706	1.17352	0.240589	0.773142
AHSA1	502.464	-0.252043	0.19685	-1.28038	0.200412	0.74826
AHSA2P	2323.23	-0.0213428	0.160193	-0.133232	0.89401	0.972815
AHSG	0.881384	-0.112948	1.77451	-0.0636502	0.949249	0.987125
AHSP	0.407462	0.768508	2.68817	0.285885	0.774966	0.943513
AICDA	3.00041	1.45046	0.949676	1.52732	0.126681	0.696118
AIDA	473.351	0.447383	0.264165	1.69358	0.0903459	0.647967
AIF1	127.979	0.504267	0.364608	1.38304	0.166653	0.723258
AIF1L	3.759	-0.0887892	1.0525	-0.0843602	0.93277	0.982836
AIFM1	275.601	0.0260646	0.217433	0.119874	0.904583	0.975819
AIFM2	52.4321	-0.172537	0.277264	-0.622285	0.533754	0.876659
AIFM3	65.8187	-0.742962	0.381854	-1.94567	0.0516945	0.584603
AIG1	198.329	-0.0627595	0.20804	-0.30167	0.762904	0.940655
AIM2	130.118	1.1176	0.256447	4.35801	1.31251e-05	0.0133891
AIMP1	932.209	0.369362	0.238675	1.54755	0.12173	0.691092
AIMP2	136.466	0.0919284	0.200959	0.457449	0.647348	0.908884
AIP	539.72	-0.295357	0.261531	-1.12934	0.258756	0.781037
AIPL1	1.6664	1.85921	1.46353	1.27036	0.203957	0.749385
AIRE	8.29741	0.525018	0.705602	0.744071	0.456834	0.852978
AIRN	37.7578	0.653221	0.360176	1.81362	0.0697368	0.615552
AJAP1	34.6474	0.714052	0.488991	1.46025	0.14422	0.708713
AJM1	86.9909	-1.24497	0.372413	-3.34297	0.000828862	0.167767
AJUBA	6.67826	0.512459	0.757038	0.676927	0.498452	0.86798
AK1	129.299	-0.419795	0.315587	-1.3302	0.183452	0.735806
AK2	1169.98	0.117876	0.139423	0.845456	0.397856	0.836618
AK3	496.033	0.087065	0.250488	0.347582	0.728154	0.93038
AK4	31.4249	0.421349	0.370667	1.13673	0.25565	0.779492
AK5	235.596	0.724214	0.32194	2.24953	0.0244785	0.506707
AK6	160.002	0.224495	0.339728	0.66081	0.508734	0.870419
AK7	3.94493	0.392674	0.810836	0.484283	0.628185	0.90247
AK8	5.49405	0.808915	0.762763	1.06051	0.288914	0.79421
AK9	381.85	0.363928	0.352465	1.03252	0.301827	0.799082
AKAIN1	2.20171	2.70018	1.3871	1.94663	0.0515786	0.584533
AKAP1	348.251	-0.164608	0.194763	-0.845169	0.398016	0.836618
AKAP10	1173.34	0.140768	0.177537	0.792893	0.42784	0.844977
AKAP11	3252.32	0.247155	0.326982	0.755867	0.449729	0.851626
AKAP12	28.7504	0.597941	0.532778	1.12231	0.261732	0.781546
AKAP13	11632.2	0.0649597	0.132281	0.491073	0.623375	0.90247
AKAP14	3.71903	1.42036	1.01268	1.40258	0.160742	0.717907
AKAP17A	24.4817	-0.655277	0.466795	-1.40378	0.160385	0.717711
AKAP3	11.9284	0.538467	0.541104	0.995127	0.319674	0.808609
AKAP4	1.14223	3.5533	2.01179	1.76624	0.077356	0.633512
AKAP5	260.262	-0.286171	0.398812	-0.717559	0.47303	0.858275
AKAP6	162.618	0.069111	0.23258	0.297149	0.766353	0.941326
AKAP7	353.657	0.151812	0.24269	0.625541	0.531616	0.876261
AKAP8	884.939	0.043812	0.20295	0.215876	0.829084	0.956092
AKAP8L	895.419	-0.210173	0.213923	-0.98247	0.325868	0.81057
AKAP9	5495.16	0.338734	0.367848	0.920851	0.357128	0.821487
AKIP1	47.8347	0.031921	0.28911	0.110411	0.912083	0.978126
AKIRIN1	1227.97	0.0838935	0.210156	0.399197	0.689748	0.921024
AKIRIN2	973.658	0.0975943	0.251746	0.387669	0.698261	0.924007
AKNA	7223.55	-0.501289	0.240696	-2.08267	0.0372814	0.541792
AKNAD1	2.08908	1.48803	1.25991	1.18106	0.237578	0.77289
AKR1A1	460.369	-0.350892	0.291011	-1.20577	0.227907	0.767077
AKR1B1	524.369	-0.0427894	0.214252	-0.199715	0.841703	0.958628
AKR1B10	1.42431	1.65428	1.69647	0.975128	0.329497	0.811213
AKR1B15	3.33495	-0.122231	1.16693	-0.104745	0.916578	0.979135
AKR1C1	26.7223	-0.429911	0.397961	-1.08029	0.280015	0.790193
AKR1C2	32.364	-0.675132	0.401108	-1.68317	0.092343	0.651094
AKR1C3	158.249	0.216536	0.399924	0.541442	0.588203	0.892756
AKR1C4	10.2205	0.958203	0.821338	1.16664	0.243357	0.774175
AKR1C6P	7.92083	0.530441	0.774011	0.685314	0.493146	0.865794
AKR1C8P	10.4588	0.515883	0.616167	0.837244	0.402455	0.83782
AKR1D1	1.75629	0.772073	1.37864	0.560023	0.575464	0.888795
AKR1E2	41.8789	0.112073	0.380644	0.29443	0.76843	0.941775
AKR7A2	267.844	-0.218359	0.26999	-0.808768	0.418649	0.842083
AKR7A2P1	8.03614	0.464764	0.866018	0.536667	0.591497	0.894065
AKR7A3	12.1378	-0.369128	0.483319	-0.763735	0.445025	0.849838
AKR7L	8.46257	0.0795096	0.662433	0.120027	0.904462	0.975819
AKT1	1194.22	-0.441155	0.297839	-1.48119	0.138557	0.704933
AKT1S1	143.32	-0.358317	0.248267	-1.44327	0.148945	0.711874
AKT2	1117.59	-0.375783	0.291344	-1.28982	0.197112	0.745466
AKT3	1950.33	0.0738344	0.269677	0.273788	0.784247	0.945581
AKTIP	672.557	0.0196051	0.27733	0.0706924	0.943643	0.985203
ALAD	511.798	-0.293168	0.220534	-1.32936	0.18373	0.735806
ALAS1	278.762	0.139996	0.171562	0.816009	0.414495	0.842018
ALAS2	6.5522	0.443681	0.686843	0.645972	0.518298	0.87202
ALB	3.19831	-0.544903	0.962292	-0.566256	0.57122	0.886422
ALCAM	544.711	0.71446	0.304089	2.34951	0.0187982	0.473132
ALDH16A1	322.088	-0.651864	0.363831	-1.79167	0.0731863	0.626035
ALDH18A1	326.489	0.0686902	0.200166	0.343165	0.731474	0.93192
ALDH1A1	491.628	0.0681414	0.528836	0.128852	0.897475	0.974301
ALDH1A2	4.55601	0.280376	0.888212	0.315663	0.752258	0.93754
ALDH1A3	2.32888	-0.615861	1.11684	-0.55143	0.581339	0.889379
ALDH1B1	68.1907	-0.263515	0.286816	-0.918761	0.358221	0.821964
ALDH1L1	2.29399	1.13402	1.12089	1.01171	0.311677	0.803945
ALDH1L1-AS2	0.794428	2.28511	1.89578	1.20537	0.228062	0.767077
ALDH1L2	30.788	0.207187	0.380517	0.544489	0.586105	0.891988
ALDH2	1072.09	-0.561476	0.264669	-2.12143	0.0338857	0.53089
ALDH3A1	0.910394	1.38242	2.17922	0.634363	0.525844	0.873682
ALDH3A2	498.166	-0.0323242	0.16781	-0.192623	0.847254	0.959879
ALDH3B1	587.258	-0.399202	0.357765	-1.11582	0.264498	0.782755
ALDH3B2	1.85595	0.169026	1.29442	0.13058	0.896108	0.973509
ALDH4A1	46.1821	-0.479279	0.435156	-1.1014	0.270725	0.785016
ALDH5A1	204.881	-0.139518	0.240929	-0.579085	0.562532	0.884082
ALDH6A1	275.848	-0.254416	0.165868	-1.53385	0.125067	0.694389
ALDH7A1	15.5277	0.894246	0.529568	1.68863	0.0912898	0.650834
ALDH8A1	20.4102	0.466956	0.579459	0.805848	0.42033	0.842655
ALDH9A1	764.712	0.0471526	0.232941	0.202423	0.839586	0.957527
ALDOA	2361.2	-0.423792	0.2892	-1.46539	0.142813	0.708713
ALDOB	4.36132	0.417363	0.800565	0.521335	0.602134	0.896963
ALDOC	123.702	-0.63226	0.327443	-1.9309	0.0534955	0.585791
ALG1	152.085	-0.258237	0.234686	-1.10035	0.27118	0.785031
ALG10	247.96	0.311737	0.325685	0.957174	0.33848	0.815012
ALG10B	374.833	0.163123	0.339654	0.480263	0.63104	0.90247
ALG11	331.048	-0.01395	0.217416	-0.0641624	0.948841	0.986999
ALG12	332.643	-0.440555	0.224005	-1.96672	0.0492151	0.576744
ALG13	1373.37	0.148526	0.194889	0.762103	0.445998	0.849989
ALG14	86.7679	-0.218552	0.359397	-0.608107	0.543117	0.880133
ALG14-AS1	5.71842	1.38063	0.826421	1.67062	0.0947969	0.655004
ALG1L	7.21132	-0.191057	0.77803	-0.245566	0.806018	0.953621
ALG1L2	5.59751	0.177032	0.773513	0.228868	0.818972	0.955282
ALG1L9P	20.1844	0.536242	0.532972	1.00614	0.31435	0.805381
ALG2	425.644	0.0757013	0.201477	0.375732	0.707116	0.927237
ALG3	241.563	-0.0165241	0.243077	-0.0679787	0.945803	0.986159
ALG5	344.422	0.232801	0.213552	1.09014	0.275654	0.78825
ALG6	416.147	0.0592849	0.235035	0.252238	0.800857	0.951132
ALG8	241.923	0.18423	0.235886	0.781015	0.434794	0.848145
ALG9	392.843	0.0304011	0.206329	0.147343	0.882862	0.97002
ALK	68.9366	0.0684805	0.337674	0.202801	0.839291	0.957484
ALKAL1	0.766185	1.508	1.99554	0.755685	0.449838	0.85165
ALKAL2	31.6794	0.00994528	0.473036	0.0210244	0.983226	0.99597
ALKBH1	123.815	0.000375469	0.198397	0.00189251	0.99849	0.999327
ALKBH2	44.617	0.216205	0.268996	0.803747	0.421543	0.842801
ALKBH3	189.632	0.220473	0.223923	0.984593	0.324824	0.810041
ALKBH3-AS1	20.055	0.671168	0.646998	1.03736	0.299569	0.79804
ALKBH4	52.4281	-0.404467	0.33474	-1.2083	0.22693	0.767077
ALKBH5	1380.12	-0.37564	0.196538	-1.91128	0.0559688	0.591765
ALKBH6	102.123	-0.378246	0.332406	-1.1379	0.255162	0.779362
ALKBH7	194.533	-0.486695	0.345516	-1.4086	0.158952	0.717053
ALKBH8	312.659	0.204337	0.21008	0.972663	0.330721	0.811483
ALLC	0.498118	0.650136	2.25612	0.288166	0.77322	0.942808
ALMS1	2538.55	0.193658	0.283855	0.682242	0.495086	0.866854
ALMS1-IT1	56.5959	-0.182547	0.299451	-0.609607	0.542122	0.879489
ALMS1P1	7.15006	-0.11823	0.681616	-0.173456	0.862293	0.964411
ALOX12	198.418	-0.867376	0.477092	-1.81805	0.0690568	0.614935
ALOX12-AS1	22.742	-0.112305	0.385306	-0.29147	0.770692	0.941903
ALOX12B	8.72225	-0.390561	0.569983	-0.685215	0.493208	0.865849
ALOX12P2	22.5948	-0.0385752	0.491707	-0.0784516	0.937469	0.983626
ALOX15	14.8037	-1.30288	0.651157	-2.00087	0.0454059	0.564485
ALOX15B	28.7929	-0.719112	0.416711	-1.72568	0.0844042	0.64059
ALOX15P1	25.324	0.323199	0.36121	0.89477	0.37091	0.825453
ALOX5	2373.46	-0.265826	0.29028	-0.915757	0.359794	0.822796
ALOX5AP	647.333	0.214289	0.199613	1.07352	0.283037	0.791392
ALOXE3	2.67934	1.43702	1.14742	1.25239	0.210426	0.75455
ALPK1	344.467	0.302017	0.16002	1.88736	0.0591115	0.596961
ALPK2	34.9405	0.664116	0.459736	1.44456	0.148581	0.711874
ALPK3	18.3474	0.504871	0.372218	1.35639	0.174977	0.729643
ALPL	3.99745	0.138616	0.825942	0.167827	0.866719	0.965954
ALPP	1.85725	-1.91667	1.37275	-1.39623	0.162646	0.718962
ALS2	352.774	0.0429599	0.224868	0.191045	0.84849	0.96049
ALS2CL	114.06	0.071831	0.304459	0.23593	0.813487	0.955282
ALX1	1.38696	-0.0371133	1.60661	-0.0231004	0.98157	0.995781
ALX3	32.4319	-1.2365	0.530286	-2.33176	0.0197132	0.483195
ALX4	17.6561	0.267793	0.519993	0.514994	0.606557	0.89816
ALYREF	452.46	-0.465455	0.20635	-2.25566	0.0240921	0.505343
AMACR	51.7957	-0.0800315	0.40553	-0.19735	0.843553	0.959169
AMBN	2.65144	0.522568	1.158	0.451269	0.651796	0.909673
AMBP	1.10875	-1.11494	1.93959	-0.574832	0.565405	0.884826
AMBRA1	658.532	-0.13629	0.23326	-0.584286	0.559028	0.884029
AMD1	2846.42	0.258311	0.262655	0.98346	0.325381	0.810552
AMDHD1	17.6397	-1.1214	0.589622	-1.9019	0.057184	0.592453
AMDHD2	213.715	-0.575853	0.390001	-1.47654	0.139799	0.706296
AMELX	1.77873	-1.30616	1.51331	-0.86311	0.388077	0.831815
AMER1	189.282	-0.133184	0.191526	-0.695385	0.486814	0.862993
AMER2	5.93342	2.19568	0.940767	2.33392	0.0195999	0.483195
AMER3	1.38251	0.763903	1.59234	0.479737	0.631415	0.90247
AMFR	1547.39	0.0681781	0.160097	0.425854	0.670214	0.914465
AMH	9.22585	-1.34101	0.684219	-1.95991	0.0500065	0.578875
AMHR2	2.42528	0.508445	1.20724	0.421165	0.673635	0.915935
AMIGO1	282.306	-0.476028	0.262495	-1.81347	0.0697593	0.615553
AMIGO2	225.227	-0.20552	0.223967	-0.917636	0.35881	0.821989
AMIGO3	105.602	-0.512417	0.258414	-1.98293	0.0473755	0.571021
AMMECR1	664.523	0.215108	0.281715	0.763566	0.445126	0.849838
AMMECR1L	333.753	-0.486947	0.203194	-2.39646	0.0165543	0.462501
AMN	10.5078	-0.614451	0.550226	-1.11672	0.264112	0.782116
AMN1	133.19	0.0381022	0.198593	0.191861	0.847851	0.960199
AMOT	119.247	0.138637	0.247995	0.55903	0.576141	0.888795
AMOTL1	87.5015	0.346801	0.333245	1.04068	0.298024	0.797758
AMOTL2	2.80587	0.274431	1.00612	0.272762	0.785036	0.945866
AMPD1	3.08999	0.84771	0.980743	0.864355	0.387393	0.831815
AMPD2	1493.27	-0.691525	0.37493	-1.84441	0.0651233	0.610675
AMPD3	564.085	-0.0321358	0.192884	-0.166607	0.867679	0.96609
AMPH	43.7453	-0.167043	0.458574	-0.364267	0.715659	0.928911
AMT	193.232	-0.531321	0.425132	-1.24978	0.211381	0.755347
AMTN	0.728839	2.01577	1.75918	1.14586	0.251855	0.777634
AMY1A	6.38654	0.093848	0.615946	0.152364	0.8789	0.969884
AMY1B	6.38654	0.093848	0.615946	0.152364	0.8789	0.969884
AMY1C	6.38654	0.093848	0.615946	0.152364	0.8789	0.969884
AMY2A	2.53555	0.635116	1.05933	0.599544	0.54881	0.880552
AMY2B	582.683	0.125901	0.280903	0.448203	0.654007	0.91011
AMZ1	30.2803	0.263079	0.499161	0.527042	0.598165	0.896009
AMZ2	633.868	0.00404907	0.164302	0.0246441	0.980339	0.995486
AMZ2P1	121.571	0.328427	0.256822	1.27881	0.200962	0.74826
ANAPC1	949.751	0.0967139	0.198038	0.48836	0.625295	0.90247
ANAPC10	295.48	0.209903	0.273343	0.767913	0.442539	0.849721
ANAPC11	263.929	-0.0607943	0.20967	-0.289952	0.771853	0.942248
ANAPC13	468.671	0.037249	0.248218	0.150066	0.880713	0.97002
ANAPC15	221.323	0.245025	0.177968	1.3768	0.168575	0.725075
ANAPC16	1116.17	0.079379	0.202127	0.392719	0.694527	0.922473
ANAPC1P1	60.8437	-0.284178	0.298619	-0.95164	0.341279	0.81586
ANAPC2	449.391	-0.36481	0.257277	-1.41797	0.156201	0.715845
ANAPC4	994.773	0.181093	0.234545	0.772102	0.440054	0.849648
ANAPC5	1881.34	0.118297	0.165538	0.714624	0.474842	0.858275
ANAPC7	520.018	0.00382624	0.154471	0.0247699	0.980238	0.995448
ANG	41.6983	-0.137705	0.453679	-0.30353	0.761486	0.940159
ANGEL1	393.53	-0.204913	0.217567	-0.941838	0.346276	0.816864
ANGEL2	821.779	-0.160188	0.258994	-0.6185	0.536246	0.877927
ANGPT1	42.7214	0.578178	0.414498	1.39489	0.16305	0.719141
ANGPT2	153.211	0.00330369	0.393832	0.0083886	0.993307	0.997952
ANGPT4	10.0896	-0.470152	0.543628	-0.864841	0.387126	0.831815
ANGPTL1	253.43	0.448199	0.423217	1.05903	0.289587	0.794343
ANGPTL2	16.6579	-0.337842	0.496425	-0.68055	0.496156	0.866854
ANGPTL3	22.0242	0.437482	0.477881	0.915462	0.359949	0.822796
ANGPTL4	4.79787	1.55784	0.822592	1.89382	0.058249	0.594703
ANGPTL5	5.1148	-0.152375	0.832321	-0.183072	0.854741	0.961968
ANGPTL6	90.104	-0.560542	0.304606	-1.84022	0.065736	0.610675
ANGPTL7	46.6114	-0.0473859	0.316405	-0.149763	0.880951	0.97002
ANGPTL8	0.411301	-0.640542	2.76593	-0.231583	0.816862	0.955282
ANHX	1.19594	1.11127	1.49602	0.742822	0.45759	0.85303
ANK1	139.61	0.0621827	0.381427	0.163026	0.870498	0.967041
ANK2	23.6275	0.513179	0.595949	0.861113	0.389176	0.831911
ANK3	1064.31	0.591344	0.151474	3.90392	9.46468e-05	0.0519971
ANKAR	322.377	0.201085	0.29105	0.690894	0.489632	0.864456
ANKDD1A	167.867	0.0615862	0.229902	0.26788	0.788792	0.94675
ANKDD1B	21.5245	-0.594968	0.469169	-1.26813	0.204751	0.749385
ANKEF1	102.934	0.386918	0.431861	0.895933	0.370289	0.82532
ANKFN1	6.07686	0.691248	0.852578	0.810773	0.417496	0.842083
ANKFY1	1790.1	-0.129952	0.148847	-0.873062	0.382629	0.830435
ANKH	1061.18	-0.177856	0.179188	-0.992566	0.320922	0.808772
ANKHD1	2704.77	0.16236	0.156948	1.03448	0.300911	0.798543
ANKHD1-EIF4EBP3	2528.97	0.129342	0.146326	0.88393	0.376734	0.828092
ANKIB1	1570.5	0.162992	0.195694	0.832893	0.404905	0.838957
ANKK1	18.9629	-0.157253	0.437359	-0.359551	0.719183	0.928911
ANKLE1	31.9129	-0.639882	0.35955	-1.77968	0.0751289	0.630194
ANKLE2	1260.36	0.0198411	0.165912	0.119588	0.904809	0.975882
ANKMY1	272.766	-0.196235	0.254094	-0.772291	0.439942	0.849648
ANKMY2	280.896	0.086413	0.256739	0.336579	0.736434	0.933447
ANKRA2	528.454	0.0931286	0.190426	0.489054	0.624804	0.90247
ANKRD1	2.90796	1.51689	1.05895	1.43244	0.152017	0.712933
ANKRD10	1499.86	-0.154712	0.149214	-1.03684	0.29981	0.79804
ANKRD11	2904.08	0.0388037	0.189362	0.204918	0.837636	0.957204
ANKRD12	6825.45	0.47345	0.377205	1.25515	0.209423	0.75326
ANKRD13A	1843.51	0.161448	0.162166	0.995569	0.31946	0.808609
ANKRD13B	16.2017	-0.398869	0.514887	-0.774673	0.438533	0.849648
ANKRD13C	686.234	-0.0239607	0.200012	-0.119797	0.904644	0.975819
ANKRD13D	954.08	-0.737065	0.302559	-2.4361	0.0148465	0.454804
ANKRD16	54.0349	-0.438962	0.286641	-1.5314	0.125671	0.695641
ANKRD17	3942.37	0.0730176	0.172162	0.424122	0.671477	0.915102
ANKRD18A	81.3278	0.388334	0.299115	1.29828	0.194193	0.744284
ANKRD18B	7.92901	1.3286	0.758528	1.75154	0.0798522	0.633512
ANKRD18CP	32.7093	0.725005	0.552353	1.31258	0.189326	0.740297
ANKRD18DP	7.9422	-0.131894	0.765131	-0.172381	0.863138	0.96476
ANKRD19P	138.066	-0.606873	0.276875	-2.19186	0.0283893	0.511091
ANKRD2	0.847784	-1.73564	1.86862	-0.928837	0.352974	0.819584
ANKRD20A1	7.42986	0.0541723	0.908967	0.0595976	0.952476	0.988055
ANKRD20A11P	45.8954	-0.908586	0.94419	-0.962291	NA	NA
ANKRD20A12P	4.73322	2.60224	1.14281	2.27706	0.0227829	0.500825
ANKRD20A19P	3.33599	-0.356491	1.14034	-0.31262	0.75457	0.937681
ANKRD20A2	4.69385	0.0992506	1.04579	0.0949049	0.92439	0.980541
ANKRD20A3	9.99815	0.133334	0.809617	0.164688	0.86919	0.966552
ANKRD20A4	4.82274	0.708025	1.40175	0.505102	0.613487	0.89891
ANKRD20A4-ANKRD20A20P	10.0581	-0.0747698	0.969955	-0.0770858	0.938555	0.983885
ANKRD20A5P	124.64	-0.322394	0.407919	-0.790337	0.429331	0.845393
ANKRD20A8P	9.29042	0.267924	0.534934	0.500853	0.616475	0.900167
ANKRD20A9P	11.4789	0.183848	0.826969	0.222316	0.824068	0.955282
ANKRD22	18.6062	0.559031	0.424025	1.31839	0.187372	0.739289
ANKRD23	131.401	-0.351025	0.265057	-1.32434	0.185391	0.737407
ANKRD24	12.8707	-0.856705	0.587318	-1.45867	0.144655	0.708934
ANKRD26	521.572	0.141172	0.279491	0.505103	0.613486	0.89891
ANKRD26P1	9.56804	0.924359	0.752642	1.22815	0.21939	0.76161
ANKRD26P3	2.75075	0.577863	1.1603	0.498028	0.618464	0.901424
ANKRD27	662.161	0.19675	0.178646	1.10134	0.270747	0.785016
ANKRD28	1247.87	0.314032	0.205509	1.52807	0.126496	0.696118
ANKRD29	4.5234	0.208573	0.705422	0.295671	0.767482	0.941381
ANKRD30A	6.38823	1.05475	1.03973	1.01445	0.31037	0.803085
ANKRD30B	7.22975	1.24536	0.81742	1.52353	0.127627	0.696118
ANKRD30BL	5.3911	0.148052	0.837848	0.176705	0.85974	0.963388
ANKRD30BP2	9.20171	0.917748	0.745431	1.23117	0.218261	0.760512
ANKRD30BP3	1.45331	2.18424	1.76776	1.2356	0.216607	0.75929
ANKRD31	45.1513	0.239308	0.405158	0.590655	0.554751	0.882322
ANKRD33B	117.94	-0.131575	0.30481	-0.431662	0.665987	0.912713
ANKRD34A	29.8001	-0.328923	0.330654	-0.994764	0.319851	0.808609
ANKRD34B	14.8045	0.219451	0.397644	0.551877	0.581033	0.889363
ANKRD34C	4.38818	0.622874	0.855221	0.72832	0.466418	0.85663
ANKRD34C-AS1	0.787589	-0.427395	2.31801	-0.18438	0.853716	0.961686
ANKRD35	6.43249	-0.183402	0.59042	-0.310629	0.756082	0.93828
ANKRD36	2652.58	0.228387	0.330621	0.690782	0.489702	0.864456
ANKRD36B	1283.86	0.38162	0.334203	1.14188	0.253503	0.777634
ANKRD36BP1	593.244	0.375971	0.391179	0.961122	0.336491	0.814391
ANKRD36BP2	99.5774	0.241934	0.333724	0.724953	0.468481	0.857527
ANKRD36C	1955.64	0.297294	0.344448	0.863104	0.388081	0.831815
ANKRD37	51.637	0.0890891	0.27365	0.325559	0.744758	0.93567
ANKRD39	60.5677	-0.21876	0.283931	-0.770467	0.441023	0.849648
ANKRD40	688.179	-0.0859475	0.180046	-0.477365	0.633102	0.902796
ANKRD40CL	1.21369	0.219007	1.63099	0.134279	0.893182	0.972716
ANKRD42	290.422	0.316869	0.246688	1.2845	0.198969	0.746712
ANKRD44	8609.18	0.130509	0.209067	0.624245	0.532467	0.876444
ANKRD44-AS1	72.604	0.659559	0.299725	2.20054	0.0277683	0.50977
ANKRD44-IT1	360.058	0.289747	0.293665	0.986658	0.32381	0.809717
ANKRD45	3.66208	0.570036	0.986819	0.57765	0.563501	0.88429
ANKRD46	227.162	0.0239795	0.248227	0.0966033	0.923041	0.980256
ANKRD49	732.517	0.669957	0.302743	2.21296	0.0269006	0.509509
ANKRD50	603.227	-0.0741687	0.209904	-0.353347	0.723829	0.928911
ANKRD52	851.142	-0.41375	0.234565	-1.7639	0.0777487	0.633512
ANKRD53	6.37094	0.417533	1.00453	0.415651	0.677665	0.917663
ANKRD54	149.865	-0.409127	0.253437	-1.61432	0.106459	0.67055
ANKRD55	73.4951	-0.229213	0.443165	-0.517219	0.605003	0.897945
ANKRD6	118.781	-0.0851363	0.269334	-0.316099	0.751928	0.93754
ANKRD60	0.848911	-1.72504	1.74676	-0.987564	0.323366	0.809717
ANKRD61	44.9348	0.0641141	0.331367	0.193484	0.84658	0.959732
ANKRD62	3.14409	0.73589	1.14014	0.645436	0.518645	0.87202
ANKRD62P1-PARP4P3	9.12075	0.665437	0.604057	1.10161	0.27063	0.785016
ANKRD63	7.90557	-1.35546	0.801854	-1.69041	0.0909491	0.650256
ANKRD65	2.2161	-0.45396	1.19132	-0.381056	0.703162	0.925732
ANKRD66	1.24705	0.36769	1.68287	0.21849	0.827047	0.955282
ANKRD7	2.91339	-0.381579	0.934997	-0.408107	0.683195	0.920056
ANKRD9	33.2141	-0.448279	0.345484	-1.29754	0.194446	0.744527
ANKS1A	423.808	-0.3282	0.228518	-1.43621	0.150943	0.711874
ANKS1B	69.8763	-0.241402	0.290363	-0.83138	0.405759	0.839491
ANKS3	125.124	-0.766935	0.32018	-2.39532	0.0166058	0.462621
ANKS4B	2.82621	0.800523	1.26971	0.630478	0.528382	0.874135
ANKS6	165.494	-0.640551	0.310201	-2.06495	0.0389273	0.546491
ANKUB1	2.10558	-0.371132	1.32535	-0.280025	0.779458	0.944395
ANKZF1	924.822	-0.22465	0.213102	-1.05419	0.291795	0.794948
ANLN	51.8254	0.789926	0.265338	2.97706	0.00291028	0.275664
ANO1	2.91253	1.99654	1.13353	1.76134	0.0781805	0.633512
ANO10	226.585	0.237775	0.174999	1.35872	0.174235	0.728809
ANO2	12.8031	-1.13476	0.787443	-1.44107	0.149566	0.711874
ANO3	5.34466	0.681814	1.06343	0.641149	0.521426	0.872769
ANO4	3.23422	1.02595	0.918209	1.11734	0.26385	0.781948
ANO5	69.8167	0.677657	0.269966	2.51016	0.0120677	0.441346
ANO6	2121.75	0.0116854	0.154234	0.0757639	0.939607	0.984293
ANO7	11.8826	-1.04683	0.522329	-2.00416	0.0450529	0.563363
ANO8	225.05	-0.538594	0.331203	-1.62618	0.103912	0.666285
ANO9	394.294	0.0265544	0.306681	0.0865862	0.931	0.982776
ANOS1	3.5407	0.67461	1.15935	0.581888	0.560642	0.884029
ANP32A	1621.12	0.15906	0.202171	0.78676	0.431422	0.846935
ANP32A-IT1	163.633	-0.336398	0.287062	-1.17187	0.24125	0.773142
ANP32AP1	33.7987	0.0722103	0.335419	0.215284	0.829546	0.956116
ANP32B	2407.26	0.286525	0.291956	0.981399	0.326396	0.810634
ANP32C	14.57	0.368698	0.492376	0.748814	0.45397	0.852247
ANP32D	10.8372	0.539782	0.689867	0.782443	0.433954	0.847986
ANP32E	1882.33	0.494857	0.288097	1.71767	0.0858564	0.64272
ANPEP	1611.98	-0.71119	0.745767	-0.953635	0.340268	0.81565
ANTKMT	74.2266	-1.10413	0.507458	-2.1758	0.0295701	0.511446
ANTXR1	9.73562	0.467478	0.635345	0.735786	0.461861	0.854502
ANTXR2	1364.36	0.181399	0.140713	1.28914	0.19735	0.745466
ANTXRL	2.54292	-0.470074	1.14269	-0.411374	0.680798	0.919135
ANTXRLP1	169.144	0.561208	0.210661	2.66403	0.007721	0.381453
ANXA1	8068.2	0.400008	0.330097	1.21179	0.225594	0.766038
ANXA10	5.22437	0.576961	1.08266	0.53291	0.594096	0.894551
ANXA11	2243.18	-0.451686	0.180495	-2.50248	0.0123325	0.445542
ANXA13	2.07685	1.00925	1.31855	0.765427	0.444017	0.849838
ANXA2	2230.28	-0.0508817	0.273337	-0.18615	0.852327	0.961239
ANXA2P1	12.5305	0.676233	0.478604	1.41293	0.157677	0.71638
ANXA2P2	1624.56	0.184775	0.26639	0.693626	0.487917	0.863223
ANXA2P3	12.1214	0.734492	0.559209	1.31345	0.189032	0.739992
ANXA2R	228.515	0.109275	0.207415	0.526843	0.598303	0.896009
ANXA3	5.00268	-0.966597	0.808052	-1.19621	0.231616	0.769488
ANXA4	519.046	0.228596	0.23292	0.981434	0.326379	0.810634
ANXA5	2028.43	0.13073	0.249789	0.523362	0.600722	0.896599
ANXA6	4032.26	-0.684611	0.27637	-2.47716	0.0132434	0.446878
ANXA7	1480.5	0.19294	0.168512	1.14496	0.252224	0.777634
ANXA8	2.17749	1.12363	1.2242	0.917841	0.358702	0.821989
ANXA8L1	0.353878	0.612798	2.79354	0.219362	0.826368	0.955282
ANXA9	65.2181	-0.206035	0.431069	-0.477962	0.632677	0.902796
AOAH	3862.49	0.0175081	0.185491	0.0943876	0.924801	0.980854
AOAH-IT1	145.7	0.0810414	0.318436	0.254498	0.799111	0.950673
AOC1	2.06012	1.62893	1.36235	1.19567	0.231824	0.769488
AOC2	27.3822	-1.10272	0.366623	-3.00777	0.00263171	0.2648
AOC3	10.3428	-0.10472	0.700534	-0.149486	0.88117	0.97002
AOC4P	0.482073	1.1469	2.23897	0.512245	0.608479	0.898549
AOPEP	144.513	0.126484	0.256106	0.493873	0.621396	0.90247
AOX1	4.04089	0.687742	1.19248	0.576733	0.56412	0.88429
AOX3P-AOX2P	9.98402	0.250192	0.641395	0.390074	0.696482	0.923135
AP1AR	404.477	0.133849	0.342533	0.390761	0.695974	0.923135
AP1B1	1672.64	-0.397014	0.233545	-1.69995	0.0891403	0.645726
AP1G1	2334.31	0.256965	0.198408	1.29513	0.195274	0.745205
AP1G2	1165.41	-0.47243	0.267863	-1.7637	0.0777821	0.633512
AP1M1	925.822	-0.397839	0.187892	-2.11738	0.0342275	0.531184
AP1M2	5.48925	-1.14684	1.04042	-1.10228	0.270338	0.785016
AP1S1	72.7724	-0.595358	0.416419	-1.42971	0.152801	0.713106
AP1S2	2792.36	0.440208	0.288929	1.52359	0.127612	0.696118
AP1S3	72.2249	0.267763	0.492898	0.543243	0.586962	0.892382
AP2A1	1288.27	-0.296869	0.26941	-1.10192	0.270495	0.785016
AP2A2	798.913	-0.233431	0.161103	-1.44896	0.14735	0.711095
AP2B1	3261	0.0370817	0.136732	0.2712	0.786237	0.946169
AP2M1	1779.66	-0.162862	0.180494	-0.902316	0.366889	0.82514
AP2S1	483.031	-0.240059	0.231686	-1.03614	0.300136	0.79804
AP3B1	2120.13	0.189686	0.25293	0.749954	0.453282	0.852247
AP3B2	12.5427	-0.028585	0.560406	-0.0510077	0.959319	0.990025
AP3D1	1567.94	-0.362582	0.205062	-1.76816	0.077035	0.633512
AP3M1	1205.63	-0.031933	0.155851	-0.204894	0.837655	0.957204
AP3M2	461.915	0.416101	0.199987	2.08065	0.0374664	0.541792
AP3S1	535.524	0.353463	0.325357	1.08638	0.277309	0.789251
AP3S2	332.416	-0.0300847	0.175132	-0.171783	0.863608	0.964793
AP4B1	443.973	-0.0521935	0.164525	-0.317237	0.751064	0.937327
AP4B1-AS1	211.412	-0.136704	0.214434	-0.637512	0.523791	0.872769
AP4E1	645.926	-0.00752031	0.232253	-0.0323798	0.974169	0.993946
AP4M1	103.991	-0.288876	0.23884	-1.20949	0.226473	0.767077
AP4S1	266.834	0.166023	0.214508	0.773969	0.438949	0.849648
AP5B1	1095.38	-0.439006	0.34631	-1.26767	0.204916	0.749385
AP5M1	1304.82	0.230659	0.322629	0.714934	0.47465	0.858275
AP5S1	155.933	-0.259086	0.268845	-0.963698	0.335197	0.813674
AP5Z1	476.953	-0.324307	0.293528	-1.10486	0.26922	0.785016
APAF1	1868.94	-0.14191	0.240366	-0.590392	0.554928	0.882322
APBA1	45.1958	-0.454536	0.380493	-1.1946	0.232244	0.769488
APBA2	588.075	-0.447157	0.226181	-1.97699	0.0480432	0.573397
APBA3	212.804	-0.776649	0.346007	-2.24461	0.0247934	0.507323
APBB1	310.37	-0.314842	0.265208	-1.18715	0.235168	0.771862
APBB1IP	2246.46	-0.193994	0.149057	-1.30147	0.193097	0.743127
APBB2	31.0809	0.186066	0.32786	0.567517	0.570363	0.88631
APBB3	296.236	-0.610576	0.285559	-2.13818	0.0325022	0.529133
APC	2305.1	0.190717	0.255288	0.747065	0.455024	0.852247
APC2	42.6812	-0.305023	0.298383	-1.02225	0.30666	0.801247
APCDD1	30.3737	-0.542974	0.479603	-1.13213	0.257579	0.780684
APCDD1L	3.20571	0.7628	1.06664	0.715144	0.47452	0.858275
APCDD1L-DT	1.00616	2.64955	1.60501	1.65079	0.0987806	0.661644
APCS	0.511222	-0.0702875	2.30168	-0.0305374	0.975638	0.994372
APEH	713.143	-0.875834	0.374946	-2.3359	0.0194967	0.48314
APELA	0.508609	1.5198	2.2166	0.685646	0.492937	0.865704
APEX1	1200.14	0.329078	0.166385	1.97781	0.0479504	0.573397
APEX2	189.551	-0.438374	0.297549	-1.47328	0.140675	0.708247
APH1A	927.223	-0.336953	0.323937	-1.04018	0.298256	0.797758
APH1B	385.753	0.166019	0.153881	1.07888	0.280641	0.790193
API5	1859.3	0.179425	0.263277	0.681508	0.49555	0.866854
APIP	163.252	0.613859	0.240369	2.55382	0.0106549	0.432642
APLF	280.98	0.487132	0.363444	1.34032	0.180141	0.733987
APLN	0.749629	2.00746	1.97263	1.01766	0.308841	0.802683
APLNR	2.68972	-0.19005	1.29683	-0.146549	0.883488	0.970235
APLP1	8.10257	-1.16804	0.687734	-1.6984	0.089433	0.646306
APLP2	8426.48	0.0147276	0.200038	0.0736238	0.94131	0.984505
APMAP	1249.45	-0.40639	0.207019	-1.96306	0.0496397	0.577589
APOA1	3.69675	0.329294	0.927559	0.355012	0.722581	0.928911
APOA1-AS	16.4555	0.76403	0.425532	1.79547	0.0725785	0.624437
APOA2	38.0378	0.0209293	0.448067	0.0467102	0.962744	0.990025
APOA4	0.41113	-1.41439	2.6982	-0.524198	0.600141	0.896426
APOA5	0.996753	1.72149	1.91675	0.898132	0.369115	0.825196
APOB	13.9318	0.224754	0.525507	0.42769	0.668877	0.91401
APOBEC1	1.25097	2.13434	1.7241	1.23795	0.215735	0.758762
APOBEC2	65.2271	0.107313	0.234824	0.456995	0.647675	0.909109
APOBEC3A	320.313	0.00908621	0.389302	0.0233397	0.981379	0.99571
APOBEC3A_B	116.105	-0.415024	0.506555	-0.819307	0.412611	0.841453
APOBEC3B	26.3983	2.10923	0.444243	4.74793	2.05505e-06	0.00310979
APOBEC3B-AS1	11.2692	2.81589	0.760486	3.70275	0.000213275	0.0811548
APOBEC3C	1190.32	-0.123424	0.154785	-0.797394	0.425222	0.844451
APOBEC3D	252.06	-0.295893	0.202005	-1.46478	0.142981	0.708713
APOBEC3F	358.226	-0.385003	0.169614	-2.26987	0.0232153	0.502865
APOBEC3G	797.459	-0.354383	0.183075	-1.93572	0.0529015	0.585712
APOBEC3H	41.3932	-0.165179	0.376687	-0.438503	0.661022	0.91179
APOBEC4	4.81379	0.757231	0.825868	0.916892	0.359199	0.822443
APOBR	1227.6	-1.02689	0.35975	-2.85445	0.00431118	0.321804
APOC4-APOC2	0.626131	0.100717	2.13783	0.047112	0.962424	0.990025
APOD	1.24418	0.0230793	1.4498	0.015919	0.987299	0.996769
APOE	3.81644	0.920683	0.963383	0.955677	0.339236	0.815123
APOF	10.4956	-1.77451	0.754092	-2.35318	0.0186138	0.472548
APOH	1.15088	1.20211	1.90713	0.630325	0.528482	0.874135
APOL1	309.354	-0.24461	0.226845	-1.07831	0.280894	0.790193
APOL2	350.647	-0.254967	0.227158	-1.12242	0.261683	0.781546
APOL3	704.052	-0.199861	0.202905	-0.984994	0.324627	0.809805
APOL4	8.97497	-0.459174	0.523949	-0.876371	0.380828	0.828776
APOL5	2.76135	0.318566	1.26505	0.251822	0.801179	0.95135
APOL6	4495.03	-0.131072	0.240617	-0.544734	0.585936	0.891988
APOLD1	36.7538	-0.162602	0.315832	-0.514836	0.606668	0.89816
APOM	1.32705	1.31398	1.45917	0.900501	0.367854	0.82514
APOO	44.3779	0.0711249	0.291982	0.243593	0.807546	0.954045
APOOL	442.832	0.259404	0.270505	0.958963	0.337578	0.814772
APOOP5	1.19739	1.46027	1.51645	0.962956	0.335569	0.813937
APP	1824.93	0.10813	0.242015	0.446791	0.655026	0.910121
APPBP2	797.261	-0.0236931	0.27925	-0.0848456	0.932384	0.982836
APPL1	1708.95	0.194689	0.331199	0.587831	0.556646	0.882437
APPL2	873.671	0.00832935	0.200559	0.0415306	0.966873	0.991527
APRT	545.653	-0.53451	0.390815	-1.36768	0.171412	0.728165
APTR	116.952	-0.223777	0.212765	-1.05176	0.29291	0.795762
APTX	310.098	0.255863	0.161414	1.58513	0.112937	0.681363
AQP1	3.50217	0.247533	1.07253	0.230793	0.817476	0.955282
AQP10	12.8886	-0.0776868	0.62422	-0.124454	0.900956	0.974922
AQP11	87.2513	0.261069	0.26876	0.971383	0.331358	0.811483
AQP12B	0.177834	-1.69741	3.34916	-0.506815	0.612284	0.898549
AQP2	1.29829	0.0581159	1.60851	0.0361303	0.971178	0.992954
AQP3	435.355	-0.235555	0.359585	-0.655075	0.51242	0.871437
AQP4	3.88406	1.11975	1.01957	1.09826	0.27209	0.785915
AQP4-AS1	0.911404	3.21685	2.0506	1.56874	0.116709	0.683701
AQP5	0.344392	1.80712	2.77439	0.651355	0.514817	0.871497
AQP6	1.22121	1.36796	1.46787	0.931934	0.351371	0.818336
AQP7	6.43194	-0.0611279	0.662617	-0.0922522	0.926498	0.981677
AQP7P1	2.6259	1.65148	1.10594	1.49328	0.135364	0.702797
AQP7P3	1.35673	0.556902	1.45687	0.382258	0.70227	0.925699
AQP8	2.46251	1.23253	1.04927	1.17465	0.240136	0.773142
AQP9	608.15	-0.339046	0.380941	-0.89002	0.373455	0.82631
AQR	1961.81	0.181378	0.190207	0.953585	0.340294	0.81565
AR	33.8809	-1.09532	0.510371	-2.14613	0.0318625	0.526929
ARAF	932.29	-0.520023	0.227462	-2.2862	0.0222428	0.500758
ARAP1	3227.23	-0.63719	0.335797	-1.89755	0.0577555	0.594413
ARAP1-AS2	196.783	-0.363447	0.342216	-1.06204	0.288217	0.794117
ARAP2	5145.03	0.372615	0.307269	1.21267	0.225257	0.765842
ARAP3	203.417	-0.548556	0.2804	-1.95633	0.0504258	0.579559
ARC	2.94953	-1.32641	1.0159	-1.30565	0.191671	0.741864
ARCN1	1914.78	0.010771	0.167591	0.0642695	0.948756	0.986999
AREG	22.7238	0.616936	0.61573	1.00196	0.316364	0.807119
AREL1	1374.91	-0.121191	0.138164	-0.877153	0.380403	0.828776
ARF1	3278.58	-0.183072	0.24711	-0.740851	0.458784	0.853348
ARF3	1518.16	-0.306624	0.266297	-1.15143	0.249553	0.776695
ARF4	1192.9	0.167903	0.163968	1.024	0.305836	0.801013
ARF4-AS1	23.8828	0.030873	0.392537	0.0786498	0.937311	0.983536
ARF5	658.383	-0.619639	0.359708	-1.72262	0.0849575	0.642382
ARF6	3630.99	-0.186933	0.186799	-1.00072	0.316962	0.807119
ARFGAP1	530.768	-0.684836	0.311497	-2.19853	0.0279113	0.510253
ARFGAP2	929.328	-0.165573	0.22928	-0.722144	0.470206	0.858012
ARFGAP3	909.701	0.146384	0.226194	0.647159	0.517529	0.87202
ARFGEF1	3493.75	0.198954	0.266009	0.747923	0.454507	0.852247
ARFGEF2	2203.14	0.0959395	0.16918	0.567087	0.570655	0.886378
ARFGEF3	10.0978	1.13144	0.906021	1.24881	0.211736	0.755347
ARFIP1	455.068	-0.340313	0.262621	-1.29583	0.195033	0.745205
ARFIP2	278.851	-0.345248	0.256621	-1.34537	0.178507	0.731673
ARFRP1	212.134	-1.11601	0.40248	-2.77284	0.00555701	0.347712
ARG1	113.312	0.117857	0.317154	0.371608	0.710184	0.928216
ARG2	196.883	0.0771898	0.205801	0.37507	0.707609	0.927237
ARGFX	4.80075	2.09545	1.03502	2.02455	0.0429135	0.557991
ARGFXP2	30.9404	-0.173557	0.394865	-0.439535	0.660274	0.91179
ARGLU1	3297.65	0.130486	0.279364	0.467085	0.640439	0.906317
ARHGAP1	1024.43	-0.402492	0.269375	-1.49417	0.135132	0.702797
ARHGAP10	257.241	-0.121692	0.239544	-0.508015	0.611443	0.898549
ARHGAP11A	212.482	1.5309	0.413766	3.69991	0.000215672	0.0811548
ARHGAP11A-SCG5	58.8522	1.76867	0.490032	3.6093	0.000307028	0.101507
ARHGAP11B	89.2464	0.0485227	0.243581	0.199206	0.842102	0.958694
ARHGAP12	1091.48	0.436744	0.298892	1.46121	0.143958	0.708713
ARHGAP15	2838.93	0.501095	0.307331	1.63047	0.103001	0.665412
ARHGAP17	1060.59	-0.026053	0.183745	-0.141788	0.887247	0.971324
ARHGAP18	507.362	0.215436	0.219485	0.981555	0.326319	0.810634
ARHGAP19	481.037	0.0644947	0.196961	0.327449	0.743329	0.935445
ARHGAP19-SLIT1	96.3699	0.151881	0.202964	0.748312	0.454272	0.852247
ARHGAP20	18.7063	0.0202989	0.486061	0.041762	0.966688	0.991448
ARHGAP21	1153.37	0.15843	0.156326	1.01346	0.31084	0.803435
ARHGAP22	39.4418	-0.922502	0.342199	-2.6958	0.0070219	0.376161
ARHGAP22-IT1	2.09303	-0.277557	1.28182	-0.216534	0.828571	0.955741
ARHGAP23	9.47759	0.0320177	0.745	0.0429768	0.96572	0.991016
ARHGAP24	381.057	0.185786	0.150542	1.23412	0.217158	0.759428
ARHGAP25	1858.84	-0.152375	0.17568	-0.867343	0.385754	0.831798
ARHGAP26	2879.86	-0.0535532	0.134785	-0.397323	0.691129	0.921608
ARHGAP26-AS1	39.5824	-0.083705	0.433052	-0.193291	0.846731	0.959732
ARHGAP26-IT1	22.6412	0.00730733	0.416439	0.0175472	0.986	0.99649
ARHGAP27	147.106	-0.587526	0.392079	-1.49849	0.134006	0.702019
ARHGAP27P1	198.877	-0.636923	0.375911	-1.69435	0.0901995	0.64752
ARHGAP27P1-BPTFP1-KPNA2P3	638.945	-0.0578408	0.189972	-0.304469	0.76077	0.939767
ARHGAP27P2	17.7234	-1.01186	0.727914	-1.39008	0.164506	0.719983
ARHGAP28	2.74061	0.961915	1.11246	0.864676	0.387216	0.831815
ARHGAP29	31.7443	0.545274	0.366646	1.48719	0.136964	0.704933
ARHGAP30	4710.64	-0.633608	0.245526	-2.58062	0.0098624	0.418718
ARHGAP31	834.1	-0.23781	0.189095	-1.25762	0.208527	0.752804
ARHGAP31-AS1	12.5786	1.05029	0.484428	2.1681	0.0301508	0.514183
ARHGAP32	425.242	0.0137192	0.213959	0.0641209	0.948874	0.986999
ARHGAP33	73.1272	-1.1466	0.447675	-2.56123	0.0104304	0.428268
ARHGAP35	1458.38	-0.269906	0.182194	-1.48142	0.138494	0.704933
ARHGAP36	1.69416	2.03727	1.52523	1.33571	0.181645	0.735252
ARHGAP39	11.8322	-2.05839	0.766122	-2.68676	0.00721477	0.376161
ARHGAP4	2953.19	-0.681506	0.336831	-2.02329	0.0430436	0.557991
ARHGAP40	1.44765	1.56825	1.56222	1.00386	0.315446	0.806366
ARHGAP42	88.489	0.546655	0.274889	1.98864	0.0467409	0.570634
ARHGAP44	19.741	0.301322	0.379269	0.794482	0.426915	0.844877
ARHGAP45	5320.63	-0.544553	0.289286	-1.8824	0.0597812	0.598662
ARHGAP5	2035.43	0.523489	0.363431	1.44041	0.149751	0.711874
ARHGAP5-AS1	9.82891	-0.190584	0.619712	-0.307537	0.758435	0.938899
ARHGAP6	79.6796	0.0266419	0.312457	0.0852657	0.93205	0.982836
ARHGAP8	9.69311	0.018723	0.602231	0.0310893	0.975198	0.994166
ARHGAP9	2207.66	-0.312811	0.156933	-1.99328	0.0462306	0.567602
ARHGDIA	1853.26	-0.498459	0.264277	-1.88612	0.0592786	0.597171
ARHGDIB	12822.6	0.395992	0.155687	2.54352	0.0109741	0.435122
ARHGDIG	1.03501	-2.84482	2.19449	-1.29635	0.194855	0.745159
ARHGEF1	4154.51	-0.663323	0.297365	-2.23067	0.0257028	0.509226
ARHGEF10	69.5063	0.16869	0.297077	0.567833	0.570148	0.886279
ARHGEF10L	451.392	-0.525619	0.36143	-1.45428	0.14587	0.709544
ARHGEF11	922.479	-0.378189	0.25349	-1.49193	0.135718	0.703819
ARHGEF12	935.591	0.159586	0.2372	0.672791	0.50108	0.867986
ARHGEF15	1.44487	0.165365	1.61408	0.102451	0.918398	0.979594
ARHGEF16	1.33786	-0.118545	1.64449	-0.0720862	0.942533	0.985027
ARHGEF17	29.0537	-1.03122	0.740513	-1.39257	0.16375	0.719742
ARHGEF18	2505.67	-0.571433	0.285765	-1.99966	0.0455369	0.564719
ARHGEF19	88.6586	-0.626939	0.281676	-2.22574	0.0260313	0.509226
ARHGEF2	2188.58	-0.643539	0.258234	-2.49208	0.0126998	0.446878
ARHGEF25	9.81069	-1.14318	0.584865	-1.9546	0.0506301	0.580009
ARHGEF26	29.5063	0.205757	0.459931	0.447365	0.654612	0.910121
ARHGEF28	37.6846	0.361406	0.357093	1.01208	0.311501	0.803945
ARHGEF3	2547.62	0.267403	0.193957	1.37867	0.167996	0.724782
ARHGEF33	17.0783	0.144371	0.504904	0.285937	0.774926	0.943506
ARHGEF34P	82.4983	0.118472	0.336769	0.35179	0.724996	0.929091
ARHGEF35	19.3134	0.77093	0.396661	1.94355	0.05195	0.585008
ARHGEF35-AS1	26.0623	0.227545	0.33868	0.671858	0.501674	0.867986
ARHGEF37	5.13395	0.0721028	0.871877	0.0826984	0.934091	0.983086
ARHGEF38	6.90388	0.723293	0.732459	0.987485	0.323405	0.809717
ARHGEF38-IT1	0.605521	-2.11226	2.82648	-0.74731	0.454876	0.852247
ARHGEF39	108.28	-0.567981	0.222956	-2.5475	0.0108499	0.43509
ARHGEF4	34.6726	-0.0986837	0.347862	-0.283686	0.776651	0.944068
ARHGEF40	558.194	-0.784402	0.267021	-2.93761	0.00330754	0.287515
ARHGEF5	112.372	-0.459305	0.422412	-1.08734	0.276887	0.789251
ARHGEF6	3565.47	0.173495	0.185495	0.935308	0.34963	0.817184
ARHGEF7	1520.07	0.20601	0.184394	1.11723	0.263897	0.781948
ARHGEF7-AS2	0.144038	0.733721	3.34345	0.21945	0.8263	0.955282
ARHGEF9	468.322	-0.158034	0.181855	-0.869013	0.38484	0.83148
ARHGEF9-IT1	11.4403	-0.621129	0.609138	-1.01969	0.307878	0.802157
ARID1A	4691.69	-0.361572	0.183697	-1.9683	0.0490331	0.576263
ARID1B	2588.47	-0.178581	0.163348	-1.09326	0.274282	0.787141
ARID2	2476.72	0.105852	0.21351	0.495774	0.620054	0.902324
ARID3A	444.595	-0.558201	0.320384	-1.74229	0.0814581	0.636216
ARID3B	501.704	-0.299488	0.234073	-1.27947	0.200733	0.74826
ARID3C	2.80487	-0.0141406	1.04339	-0.0135525	0.989187	0.996933
ARID4A	2086.69	0.370378	0.278243	1.33113	0.183146	0.735655
ARID4B	2974.19	0.26732	0.300806	0.888679	0.374175	0.82665
ARID5A	462.374	-0.159865	0.389686	-0.410242	0.681629	0.919313
ARID5B	2148.46	0.437625	0.186832	2.34234	0.0191632	0.477672
ARIH1	2599.32	0.119876	0.205043	0.584637	0.558792	0.884006
ARIH2	1380.55	-0.286591	0.152196	-1.88304	0.0596951	0.598455
ARIH2OS	102.367	0.368523	0.257149	1.43311	0.151826	0.712663
ARL1	450.087	0.189751	0.310657	0.610805	0.541329	0.878983
ARL10	270.271	-0.138703	0.264852	-0.523702	0.600486	0.896549
ARL11	148.228	-0.495854	0.269522	-1.83975	0.0658043	0.610675
ARL13A	20.5057	-0.22103	0.43309	-0.510356	0.609802	0.898549
ARL13B	150.069	0.0438316	0.289738	0.15128	0.879755	0.97002
ARL14	0.909078	-0.351768	2.00519	-0.175429	0.860743	0.963451
ARL14EP	769.313	0.0645666	0.280488	0.230194	0.817941	0.955282
ARL14EPL	1.32639	0.405451	2.0594	0.196879	0.843922	0.959169
ARL15	393.451	0.259086	0.255889	1.01249	0.311303	0.803945
ARL16	142.461	-0.501267	0.22544	-2.2235	0.0261822	0.509509
ARL17A	302.388	-0.385644	0.260573	-1.47999	0.138877	0.704933
ARL17B	147.965	0.00481436	0.241292	0.0199524	0.984081	0.996139
ARL2	78.3764	-0.885157	0.43214	-2.04831	0.0405294	0.550943
ARL2-SNX15	132.173	-0.466635	0.286051	-1.6313	0.102828	0.665076
ARL2BP	853.334	0.175601	0.234666	0.7483	0.454279	0.852247
ARL3	147.916	0.025795	0.243812	0.105798	0.915742	0.978802
ARL4A	431.376	0.101129	0.263779	0.383385	0.701434	0.925391
ARL4C	5290.14	-0.124829	0.239877	-0.520388	0.602793	0.897139
ARL4D	14.6639	-0.119496	0.45806	-0.260875	0.794189	0.948966
ARL5A	1579.84	0.148024	0.345264	0.428726	0.668122	0.913523
ARL5B	1046.02	0.465299	0.382271	1.2172	0.22353	0.765126
ARL5C	1.98406	-0.263928	1.29322	-0.204086	0.838287	0.957374
ARL6	96.2355	-0.0284731	0.448429	-0.0634953	0.949372	0.987125
ARL6IP1	2315.44	0.422426	0.227907	1.8535	0.0638106	0.609454
ARL6IP4	976.854	-0.0211099	0.24681	-0.0855312	0.931839	0.982776
ARL6IP5	3679.22	0.300408	0.223053	1.3468	0.178043	0.731315
ARL6IP6	412.541	0.208093	0.203786	1.02113	0.307192	0.801658
ARL8A	412.898	-0.240615	0.1989	-1.20973	0.226382	0.767051
ARL8B	1420.84	0.315068	0.266665	1.18151	0.237399	0.772805
ARL9	10.4969	-0.354251	0.76619	-0.462354	0.643827	0.907078
ARLNC1	3.3313	0.639354	1.05995	0.603194	0.54638	0.880552
ARMC1	468.806	0.245766	0.346035	0.710234	0.477559	0.858954
ARMC10	308.243	0.109956	0.310046	0.354643	0.722857	0.928911
ARMC12	10.3467	-0.320209	0.564939	-0.566803	0.570848	0.886422
ARMC2	129.8	0.355621	0.292005	1.21786	0.223277	0.765002
ARMC2-AS1	3.77237	0.210057	0.823503	0.255077	0.798663	0.950488
ARMC3	16.0933	-0.113802	0.549781	-0.206996	0.836013	0.956822
ARMC4	7.70255	0.391773	0.687941	0.569487	0.569026	0.885929
ARMC4P1	3.75089	0.237298	0.862652	0.27508	0.783255	0.945516
ARMC5	151.148	-0.700497	0.285487	-2.45369	0.0141398	0.448505
ARMC6	215.878	-0.723593	0.252908	-2.86109	0.00422188	0.319547
ARMC7	147.804	-0.684762	0.331734	-2.06419	0.0389996	0.546491
ARMC8	1442.24	0.280857	0.215038	1.30608	0.191526	0.741792
ARMC9	20.1846	0.192869	0.534065	0.361135	0.717999	0.928911
ARMCX1	27.099	0.579419	0.385425	1.50332	0.132756	0.701276
ARMCX2	47.7745	-0.27015	0.298426	-0.905249	0.365334	0.824801
ARMCX3	620.843	-0.123137	0.243931	-0.504803	0.613697	0.898978
ARMCX4	188.93	0.00644168	0.206626	0.0311756	0.975129	0.994166
ARMCX5	177.152	0.25128	0.217109	1.15739	0.247114	0.775718
ARMCX5-GPRASP2	192.405	0.207206	0.185988	1.11408	0.265245	0.783059
ARMCX6	152.493	0.302476	0.209978	1.44052	0.149721	0.711874
ARMH1	195.414	-0.372255	0.37358	-0.996452	0.319031	0.808241
ARMH2	36.6488	0.387395	0.445317	0.869931	0.384338	0.831413
ARMH3	801.538	-0.0371421	0.148158	-0.250692	0.802052	0.951935
ARMH4	6.86007	0.601582	0.718434	0.837352	0.402395	0.83782
ARMS2	0.657125	1.18193	2.10101	0.562553	0.573739	0.88839
ARMT1	375.551	0.210735	0.321201	0.656083	0.511771	0.871437
ARNT	1331.44	0.022428	0.178191	0.125865	0.899839	0.974648
ARNT2	4.31943	-0.280506	0.900965	-0.31134	0.755542	0.937991
ARNTL	1018.68	0.18639	0.138186	1.34883	0.177391	0.730955
ARNTL2	38.4674	0.100867	0.290291	0.347468	0.72824	0.93038
ARNTL2-AS1	1.24427	1.54765	1.4526	1.06543	0.286681	0.792978
ARPC1A	550.141	-0.0307478	0.178301	-0.172449	0.863085	0.96476
ARPC1B	4161.31	-0.608244	0.326374	-1.86364	0.0623722	0.603805
ARPC2	6183.29	0.360788	0.192164	1.8775	0.0604499	0.598986
ARPC3	3251.33	0.46201	0.226226	2.04225	0.0411269	0.552129
ARPC4	1639.76	-0.226152	0.218428	-1.03536	0.300501	0.798072
ARPC4-TTLL3	738.425	-0.361881	0.237031	-1.52672	0.12683	0.696118
ARPC5	3879.8	-0.0732861	0.161904	-0.452651	0.6508	0.909508
ARPC5L	426.261	0.109113	0.189062	0.577127	0.563854	0.88429
ARPIN	308.091	-1.13226	0.494776	-2.28844	0.022112	0.499092
ARPIN-AP3S2	295.45	-0.195813	0.192052	-1.01958	0.307927	0.802157
ARPP19	3301.49	0.200166	0.313365	0.638763	0.522977	0.872769
ARPP21	9.99696	0.705307	0.494746	1.42559	0.153986	0.713106
ARR3	18.9531	0.193611	0.583144	0.332011	0.739881	0.934091
ARRB1	2407.33	-0.459747	0.238705	-1.92601	0.0541037	0.585791
ARRB2	3205.24	-0.392851	0.227079	-1.73002	0.0836264	0.639453
ARRDC1	461.242	-0.661502	0.377172	-1.75384	0.0794572	0.633512
ARRDC1-AS1	89.7013	-0.134924	0.251974	-0.535467	0.592327	0.894442
ARRDC2	833.219	-0.153929	0.318141	-0.483839	0.6285	0.90247
ARRDC3	3455.31	0.453802	0.324868	1.39688	0.162449	0.718626
ARRDC3-AS1	141.903	-0.157491	0.197613	-0.79697	0.425469	0.844451
ARRDC4	780.644	0.401646	0.303425	1.32371	0.185601	0.737407
ARRDC5	127.052	-0.46585	0.230297	-2.02282	0.0430919	0.557991
ARSA	376.491	-0.631223	0.314646	-2.00614	0.0448415	0.563363
ARSB	538.49	-0.100517	0.220093	-0.456704	0.647884	0.909109
ARSD	251.346	-0.3008	0.225044	-1.33663	0.181345	0.735252
ARSD-AS1	36.3248	-0.161745	0.371931	-0.43488	0.66365	0.912408
ARSF	0.676756	2.00574	2.31361	0.866931	0.38598	0.831815
ARSG	576.016	0.039101	0.14217	0.275029	0.783294	0.945516
ARSH	1.59035	0.943032	1.3459	0.70067	0.483509	0.862072
ARSI	1.74489	0.590056	1.23203	0.47893	0.631988	0.90273
ARSJ	8.9017	1.10072	0.644812	1.70704	0.0878155	0.644617
ARSK	109.965	-0.296421	0.301722	-0.982431	0.325888	0.81057
ARSL	1.09336	0.627743	1.42614	0.440169	0.659815	0.911762
ART1	1.98984	-0.205743	1.24485	-0.165275	0.868728	0.966273
ART3	7.20466	-0.159813	0.746248	-0.214156	0.830426	0.956355
ART4	7.73344	0.408175	0.677886	0.602129	0.547088	0.880552
ART5	0.303747	0.162484	3.34317	0.0486018	0.961237	0.990025
ARTN	2.35105	-0.783409	1.05717	-0.741041	0.458669	0.853348
ARV1	159.435	-0.0717495	0.242597	-0.295756	0.767416	0.941381
ARVCF	96.3566	-1.04364	0.36312	-2.87408	0.00405204	0.315313
ARX	1.61658	2.07388	1.57406	1.31754	0.187659	0.739709
AS-PTPRE	349.272	0.460289	0.294934	1.56065	0.118607	0.686879
AS3MT	21.5184	0.251075	0.490289	0.512095	0.608584	0.898549
ASAH1	3480.2	0.168066	0.258273	0.650731	0.51522	0.871672
ASAH2	9.56389	-0.991486	0.634716	-1.56209	0.118266	0.686672
ASAH2B	51.7815	0.512491	0.391634	1.3086	0.190671	0.741471
ASAP1	2322.71	0.0326527	0.206114	0.158421	0.874125	0.968903
ASAP1-IT1	49.8756	-0.382723	0.29781	-1.28513	0.198748	0.746637
ASAP1-IT2	33.3883	0.775633	0.443475	1.74899	0.0802934	0.634758
ASAP2	96.4885	-0.401808	0.304057	-1.32149	0.186338	0.737925
ASAP3	13.5065	0.666244	0.474082	1.40533	0.159922	0.717653
ASB1	511.409	-0.648896	0.262137	-2.4754	0.0133085	0.446878
ASB10	1.06543	0.718285	1.89764	0.378515	0.705048	0.926428
ASB11	1.41643	-0.882193	1.84759	-0.477484	0.633018	0.902796
ASB12	1.98896	-0.0747365	1.30316	-0.0573504	0.954266	0.98861
ASB13	138.164	-0.0637983	0.234164	-0.272451	0.785275	0.945942
ASB14	176.938	0.269273	0.383273	0.702561	0.48233	0.861135
ASB15	27.1878	0.302446	0.500702	0.604042	0.545815	0.880552
ASB15-AS1	1.50441	3.21939	1.46724	2.19418	0.0282226	0.510924
ASB16	55.971	-0.595125	0.355179	-1.67556	0.093824	0.65313
ASB16-AS1	118.859	-0.259089	0.238701	-1.08541	0.277739	0.789251
ASB18	0.694875	-0.0874775	2.106	-0.0415372	0.966868	0.991527
ASB2	31.7209	-0.0867771	0.3684	-0.235551	0.813781	0.955282
ASB3	240.967	0.0388778	0.194505	0.199881	0.841574	0.958583
ASB4	3.55182	1.47148	1.07962	1.36296	0.172897	0.728496
ASB5	1.1366	3.54668	2.01311	1.7618	0.0781036	0.633512
ASB6	428.301	-0.644706	0.319717	-2.01649	0.0437485	0.560246
ASB7	463.787	0.159441	0.234796	0.679064	0.497097	0.867139
ASB8	625.586	0.0931264	0.199569	0.466637	0.64076	0.906317
ASB9	4.91708	-0.483401	0.816385	-0.592124	0.553768	0.882111
ASB9P1	6.51266	-0.444578	0.710328	-0.625877	0.531395	0.876261
ASCC1	257.365	-0.108108	0.199209	-0.542688	0.587345	0.892482
ASCC2	861.779	-0.268407	0.228991	-1.17213	0.241144	0.773142
ASCC3	2544.31	0.139707	0.256089	0.54554	0.585382	0.891802
ASCL1	2.10215	0.669367	1.44586	0.462954	0.643397	0.907013
ASCL2	59.0767	-1.24914	0.319041	-3.91529	9.02958e-05	0.0512083
ASCL3	1.94064	-1.95656	1.45273	-1.34682	0.178039	0.731315
ASCL4	2.35102	0.358555	0.97198	0.368891	0.712209	0.928911
ASCL5	1.13868	2.21803	1.76657	1.25555	0.209277	0.75326
ASDURF	124.195	0.176357	0.237737	0.741814	0.4582	0.853192
ASF1A	665.665	0.430337	0.295231	1.45763	0.144944	0.708934
ASF1B	49.168	-0.279124	0.343449	-0.812709	0.416385	0.842083
ASGR1	133.661	-1.51907	0.449771	-3.37742	0.000731687	0.161943
ASGR2	250.125	-0.252453	0.389808	-0.647635	0.517221	0.87202
ASH1L	5211.69	0.313839	0.210859	1.48838	0.136649	0.704641
ASH1L-AS1	73.0576	0.150084	0.219378	0.684136	0.493889	0.866277
ASH2L	685.642	-0.0984842	0.15386	-0.640091	0.522113	0.872769
ASIC1	13.9792	-0.45147	0.600995	-0.751204	0.45253	0.852247
ASIC2	4.60891	0.705381	0.957194	0.736925	0.461168	0.85449
ASIC3	36.3649	-0.543504	0.381004	-1.4265	0.153723	0.713106
ASIC4	4.50686	-1.3005	1.22972	-1.05756	0.290254	0.794597
ASIC5	1.23498	1.83202	1.57047	1.16654	0.243395	0.774175
ASIP	2.3089	1.80659	1.31428	1.37458	0.16926	0.725426
ASL	188.309	-0.458674	0.325342	-1.40982	0.158593	0.717053
ASMT	2.50883	-0.457049	1.05846	-0.431807	0.665882	0.912713
ASMTL	5.99819	0.0276771	0.653341	0.0423625	0.96621	0.991227
ASMTL-AS1	1.54897	1.32306	1.22647	1.07875	0.280697	0.790193
ASNS	179.682	0.0992103	0.281742	0.352132	0.724739	0.929091
ASNSD1	558.781	0.201896	0.279286	0.722901	0.46974	0.858012
ASNSP1	1.06944	2.67094	1.77099	1.50816	0.131515	0.700863
ASPA	3.82147	1.72834	0.983819	1.75676	0.0789583	0.633512
ASPDH	29.9157	-0.532148	0.467909	-1.13729	0.255417	0.779362
ASPG	1.9961	-0.924475	1.31402	-0.703545	0.481716	0.861135
ASPH	643.153	0.00354532	0.196757	0.0180188	0.985624	0.996476
ASPHD1	7.2237	0.418155	0.659355	0.634187	0.525959	0.873682
ASPHD2	108.918	-0.723323	0.292001	-2.47712	0.0132446	0.446878
ASPM	130.267	0.88279	0.351575	2.51096	0.0120404	0.441346
ASPN	25.2453	0.686825	0.740408	0.927631	0.353599	0.819966
ASPRV1	19.1621	-0.705963	0.547263	-1.28999	0.197054	0.745466
ASPSCR1	143.228	-0.494521	0.297156	-1.66418	0.0960765	0.656826
ASRGL1	107.569	-0.49032	0.294511	-1.66486	0.0959408	0.656737
ASS1	1.10642	1.89699	1.79262	1.05822	0.289955	0.794413
ASTE1	320.711	0.239413	0.239464	0.999786	0.317414	0.807119
ASTL	9.07472	1.2222	0.638185	1.91513	0.0554764	0.589509
ASTN1	6.99872	1.40518	0.744108	1.88841	0.0589707	0.596435
ASTN2	86.1085	-0.112969	0.340279	-0.331991	0.739896	0.934091
ASTN2-AS1	11.0626	0.764977	0.751301	1.0182	0.308582	0.802248
ASXL1	1661.72	-0.0901213	0.177958	-0.50642	0.612562	0.898619
ASXL2	2652.83	-0.16051	0.163426	-0.982154	0.326024	0.810634
ASXL3	10.9741	1.05058	0.643978	1.6314	0.102806	0.665076
ASZ1	3.08483	0.861063	1.06011	0.812242	0.416653	0.842083
ATAD1	1050.56	0.16599	0.323527	0.513065	0.607906	0.898549
ATAD2	760.978	0.503143	0.293469	1.71447	0.0864428	0.64272
ATAD2B	1979.26	0.254358	0.252609	1.00692	0.313971	0.805004
ATAD3A	92.6267	-0.45826	0.283245	-1.6179	0.105685	0.670362
ATAD3B	235.193	-0.116521	0.261382	-0.445787	0.655751	0.910522
ATAD3C	7.97773	-0.251003	0.610893	-0.410879	0.681162	0.91918
ATAD5	314.073	0.490628	0.388968	1.26136	0.20718	0.751193
ATAT1	3.17596	0.190307	0.955472	0.199176	0.842125	0.958694
ATCAY	1.62855	0.403607	1.29381	0.311953	0.755076	0.937856
ATE1	839.075	0.14947	0.21184	0.70558	0.48045	0.860302
ATE1-AS1	6.50641	-1.05155	0.616958	-1.70442	0.0883029	0.645726
ATF1	538.939	-0.000240378	0.218645	-0.0010994	0.999123	0.999666
ATF2	1638.16	0.10442	0.302327	0.345389	0.729802	0.931335
ATF3	95.5082	0.351044	0.384459	0.913084	0.361198	0.823185
ATF4	2951.68	0.0147079	0.253175	0.0580939	0.953674	0.988331
ATF5	130.479	-0.28595	0.269688	-1.0603	0.289009	0.79421
ATF6	1861.58	0.270735	0.201018	1.34682	0.17804	0.731315
ATF6B	84.2878	-0.664116	0.453307	-1.46505	0.142908	0.708713
ATF7	808.079	-0.157255	0.159379	-0.98667	0.323804	0.809717
ATF7-NPFF	174.168	-0.212734	0.192007	-1.10795	0.267884	0.784071
ATF7IP	6256.18	0.252953	0.234817	1.07724	0.281375	0.790193
ATF7IP2	581.287	0.346473	0.262327	1.32077	0.18658	0.737925
ATG10	117.627	-0.358334	0.297821	-1.20319	0.228904	0.767875
ATG101	142.055	-0.43192	0.283571	-1.52315	0.127722	0.696118
ATG12	893.514	0.136278	0.288225	0.472816	0.636344	0.904493
ATG13	1198.09	-0.11747	0.165125	-0.711399	0.476837	0.858619
ATG14	785.09	0.274026	0.219374	1.24913	0.211618	0.755347
ATG16L1	801.703	0.211265	0.164824	1.28177	0.199925	0.747479
ATG16L2	1016.4	-0.623427	0.338055	-1.84416	0.0651603	0.610675
ATG2A	757.587	-0.397555	0.266369	-1.4925	0.135569	0.703558
ATG2B	2174.15	0.0691021	0.250416	0.275949	0.782587	0.94533
ATG3	1289.68	0.211099	0.219914	0.959915	0.337098	0.814688
ATG4A	206.943	0.0943498	0.289268	0.326168	0.744297	0.93567
ATG4B	488.701	-0.474049	0.280935	-1.68739	0.0915276	0.650834
ATG4C	312.392	0.25189	0.384523	0.655071	0.512422	0.871437
ATG4D	211.602	-0.642779	0.341669	-1.88129	0.0599322	0.598986
ATG5	602.568	0.223014	0.274762	0.81166	0.416987	0.842083
ATG7	897.369	-0.0165809	0.150283	-0.110331	0.912147	0.978126
ATG9A	663.699	-0.386598	0.265293	-1.45725	0.145048	0.708934
ATG9B	61.2705	-0.342179	0.268184	-1.27591	0.201986	0.74826
ATIC	572.284	0.0425229	0.203452	0.209006	0.834443	0.956822
ATL1	50.7222	0.0951215	0.38956	0.244177	0.807094	0.954045
ATL2	677.374	0.145626	0.208676	0.697859	0.485266	0.862993
ATL3	1899.83	-0.152578	0.244925	-0.622958	0.533312	0.876659
ATM	16193.5	0.165157	0.305168	0.541199	0.58837	0.892756
ATMIN	1216	0.027306	0.220247	0.123979	0.901332	0.974922
ATN1	443.2	-0.613185	0.227843	-2.69126	0.00711837	0.376161
ATOH1	1.59304	0.666624	1.57449	0.423391	0.67201	0.915357
ATOH7	1.50258	0.865052	1.82043	0.47519	0.634652	0.90334
ATOH8	30.7235	0.670301	0.661731	1.01295	0.311083	0.803642
ATOX1	120.35	0.292226	0.247903	1.17879	0.238482	0.773142
ATP10A	593.981	-0.419253	0.188484	-2.22435	0.0261252	0.509509
ATP10B	12.147	0.211198	0.591802	0.356873	0.721187	0.928911
ATP10D	706.781	-0.111034	0.164603	-0.67456	0.499956	0.867986
ATP11A	2290.4	-0.198958	0.199818	-0.995694	0.319399	0.808609
ATP11A-AS1	32.0492	0.374328	0.385289	0.971551	0.331274	0.811483
ATP11AUN	3.22168	-1.72058	1.27832	-1.34596	0.178315	0.731673
ATP11B	4365.16	0.25453	0.285886	0.890319	0.373294	0.826292
ATP11C	1088.8	0.299655	0.310126	0.966238	0.333925	0.812607
ATP12A	3.10467	0.100841	1.22382	0.0823982	0.93433	0.983086
ATP13A1	774.565	-0.459687	0.301592	-1.5242	0.127458	0.696118
ATP13A2	411.865	-0.662289	0.276749	-2.3931	0.0167065	0.462674
ATP13A3	1997.06	0.114799	0.218208	0.526096	0.598821	0.896009
ATP13A4	60.4343	0.354979	0.444441	0.798708	0.42446	0.844255
ATP13A4-AS1	3.87665	-0.435181	0.963967	-0.451447	0.651667	0.909619
ATP13A5	5.34234	1.23908	0.722854	1.71415	0.0865021	0.64272
ATP13A5-AS1	1.36493	0.894654	1.61397	0.55432	0.57936	0.888795
ATP1A1	3455.79	-0.177331	0.195512	-0.907009	0.364402	0.824183
ATP1A1-AS1	475.245	0.198465	0.186323	1.06516	0.286803	0.793002
ATP1A2	7.40602	-1.08767	0.733253	-1.48334	0.137983	0.704933
ATP1A3	94.637	-0.555869	0.409775	-1.35652	0.174933	0.729643
ATP1A4	12.5125	2.4718	0.696774	3.54749	0.000388927	0.1174
ATP1B1	108.849	0.653279	0.445436	1.46661	0.142483	0.708713
ATP1B2	6.10097	0.295298	0.728105	0.40557	0.685059	0.921024
ATP1B3	678.043	0.22597	0.273837	0.825201	0.409258	0.84044
ATP1B4	3.72207	1.41792	1.12846	1.25651	0.208933	0.753136
ATP23	98.9304	-0.422906	0.306893	-1.37802	0.168196	0.724927
ATP2A1	30.8546	-0.519027	0.413448	-1.25536	0.209347	0.75326
ATP2A1-AS1	2.45013	-1.78274	1.32915	-1.34126	0.179836	0.733809
ATP2A2	2656.65	-0.0825608	0.167802	-0.492014	0.62271	0.90247
ATP2A3	2653.74	-0.644262	0.293864	-2.19238	0.0283519	0.511091
ATP2B1	4486.26	0.350503	0.249938	1.40236	0.160808	0.717907
ATP2B1-AS1	330.309	0.640469	0.257211	2.49006	0.0127723	0.446878
ATP2B2	11.7524	0.606432	0.532523	1.13879	0.254791	0.779087
ATP2B2-IT2	0.78047	2.23422	1.96464	1.13722	0.255447	0.779362
ATP2B3	3.21832	1.04145	1.04207	0.999409	0.317597	0.807119
ATP2B4	4684.92	-0.330042	0.173557	-1.90163	0.0572192	0.592453
ATP2C1	1318.98	0.23111	0.250589	0.922269	0.356388	0.821042
ATP2C2	9.90124	0.553979	0.586369	0.944762	0.34478	0.816404
ATP2C2-AS1	9.73782	-0.606316	0.581406	-1.04285	0.29702	0.797758
ATP4A	3.97654	0.289101	1.06529	0.271381	0.786098	0.946169
ATP4B	1.67459	0.444211	1.18536	0.374747	0.707848	0.927237
ATP5F1A	4008.09	0.210047	0.170947	1.22873	0.219173	0.76112
ATP5F1B	4067.75	-0.0480635	0.17543	-0.273975	0.784104	0.945544
ATP5F1C	1560.57	0.262884	0.212642	1.23628	0.216356	0.75929
ATP5F1D	240.182	-0.562384	0.310634	-1.81044	0.0702278	0.616413
ATP5F1E	2285.33	0.26533	0.201373	1.3176	0.187637	0.739709
ATP5IF1	621.232	0.0195357	0.225669	0.0865679	0.931015	0.982776
ATP5MC1	87.5948	-0.386123	0.333625	-1.15736	0.247126	0.775718
ATP5MC2	1835.32	-0.205792	0.253925	-0.810443	0.417686	0.842083
ATP5MC3	958.211	-0.00972677	0.154696	-0.0628768	0.949865	0.987223
ATP5MD	426.136	0.309467	0.248399	1.24585	0.21282	0.75655
ATP5ME	531.102	0.562232	0.260344	2.15957	0.030806	0.519902
ATP5MF	210.791	-0.0524274	0.268114	-0.195541	0.844969	0.959506
ATP5MF-PTCD1	201.74	-0.158428	0.217043	-0.729939	0.465428	0.856146
ATP5MG	1397.68	0.207404	0.220237	0.941734	0.346329	0.816864
ATP5MGL	23.2988	-0.125097	0.484044	-0.258442	0.796066	0.949589
ATP5MPL	682.291	0.525757	0.261153	2.01321	0.0440923	0.561507
ATP5PB	1552.19	0.270788	0.251	1.07883	0.280662	0.790193
ATP5PD	622.693	0.103135	0.237469	0.434309	0.664064	0.912408
ATP5PF	407.77	0.454402	0.269211	1.68791	0.0914293	0.650834
ATP5PO	1207.13	0.336367	0.241796	1.39111	0.164191	0.719983
ATP6AP1	1167.62	-0.399952	0.311686	-1.28319	0.199426	0.746712
ATP6AP1L	37.6253	0.0737917	0.490809	0.150347	0.880491	0.97002
ATP6AP2	2236.34	0.160288	0.222136	0.721575	0.470556	0.858012
ATP6V0A1	551.827	-0.0222194	0.208718	-0.106457	0.91522	0.978726
ATP6V0A2	682.31	-0.0499028	0.236981	-0.210577	0.833217	0.956822
ATP6V0A4	5.62959	-0.208962	1.03056	-0.202765	0.839319	0.957484
ATP6V0B	1176.53	-0.0147059	0.279972	-0.0525262	0.958109	0.990025
ATP6V0C	1329.62	-0.548185	0.327216	-1.6753	0.0938755	0.653323
ATP6V0CP3	1.17194	0.315474	1.68811	0.18688	0.851755	0.961239
ATP6V0D1	1156.38	-0.67461	0.30853	-2.18653	0.0287767	0.511091
ATP6V0D2	3.039	0.542504	1.10582	0.490591	0.623716	0.90247
ATP6V0E1	933.899	0.0882552	0.236926	0.372501	0.70952	0.928086
ATP6V0E2	207.014	-0.345957	0.288179	-1.20049	0.229948	0.768444
ATP6V0E2-AS1	43.6065	-0.893035	0.347083	-2.57297	0.010083	0.423188
ATP6V1A	1727.43	-0.081743	0.197315	-0.414277	0.678672	0.918163
ATP6V1B1	1.22676	-0.802856	1.49382	-0.537453	0.590955	0.894008
ATP6V1B1-AS1	1.87574	-0.857297	1.55875	-0.549989	0.582327	0.890085
ATP6V1B2	2732.69	-0.181199	0.187816	-0.964765	0.334662	0.81332
ATP6V1C1	819.863	0.0613155	0.236451	0.259316	0.795392	0.949257
ATP6V1C2	331.13	-0.0749414	0.185034	-0.405015	0.685467	0.921024
ATP6V1D	431.713	0.0651868	0.195888	0.332776	0.739303	0.934009
ATP6V1E1	808.733	0.428011	0.207205	2.06564	0.0388629	0.546491
ATP6V1E2	83.885	0.217619	0.357175	0.609278	0.54234	0.87965
ATP6V1F	470.044	0.318134	0.271204	1.17304	0.240778	0.773142
ATP6V1FNB	33.2995	0.0480912	0.44434	0.10823	0.913813	0.978456
ATP6V1G1	1656.18	0.268745	0.204219	1.31596	0.188186	0.739709
ATP6V1G2	1.02682	3.40047	1.70467	1.9948	0.0460648	0.567184
ATP6V1G2-DDX39B	66.2844	0.395402	0.281082	1.40671	0.159512	0.717053
ATP6V1G3	3.874	0.684649	0.963718	0.710425	0.477441	0.858918
ATP6V1H	563.727	0.269002	0.212846	1.26383	0.20629	0.750342
ATP7A	701.189	0.085859	0.246557	0.348232	0.727666	0.930136
ATP7B	20.4004	-0.142729	0.412001	-0.346429	0.72902	0.930989
ATP8A1	3045.69	0.34252	0.328835	1.04162	0.29759	0.797758
ATP8A2	38.1978	0.560599	0.431379	1.29955	0.193756	0.743432
ATP8B1	243.853	0.168969	0.327613	0.515759	0.606023	0.89816
ATP8B2	1988.3	-0.592349	0.27321	-2.16811	0.0301506	0.514183
ATP8B3	32.6845	0.371775	0.393422	0.944976	0.344671	0.816404
ATP8B4	693.005	0.0441466	0.307291	0.143664	0.885766	0.970798
ATP8B5P	25.1254	0.699122	0.476856	1.46611	0.142619	0.708713
ATP9A	210.565	-0.0925643	0.456258	-0.202877	0.839231	0.957484
ATP9B	868.899	0.0227557	0.144711	0.157249	0.875048	0.969144
ATPAF1	296.25	0.359185	0.18719	1.91882	0.0550071	0.588163
ATPAF2	209.627	-0.304568	0.252571	-1.20587	0.227868	0.767077
ATPSCKMT	117.697	-0.0659077	0.277495	-0.23751	0.812261	0.955282
ATR	2040.72	0.186853	0.294497	0.634482	0.525766	0.873682
ATRAID	734.472	-0.0555798	0.281939	-0.197134	0.843723	0.959169
ATRIP	173.906	-0.315534	0.245438	-1.2856	0.198583	0.746295
ATRIP-TREX1	167.558	-0.377828	0.275733	-1.37027	0.170603	0.727149
ATRN	1031.78	-0.255247	0.132519	-1.92612	0.0540899	0.585791
ATRNL1	13.5319	0.417388	0.626491	0.666233	0.505262	0.869234
ATRX	5604.56	0.350476	0.350749	0.999222	0.317687	0.807119
ATXN1	2178.76	-0.0595518	0.160856	-0.370218	0.71122	0.928754
ATXN1-AS1	145.924	0.241706	0.320836	0.753365	0.451231	0.85188
ATXN10	1229.71	0.171119	0.20653	0.828544	0.407363	0.839782
ATXN1L	1499.8	-0.206483	0.23994	-0.860559	0.389481	0.831911
ATXN2	818.975	0.0218318	0.195944	0.111419	0.911284	0.978126
ATXN2-AS	2.1803	0.926499	1.29165	0.7173	0.473189	0.858275
ATXN2L	2150.33	-0.494516	0.21221	-2.33032	0.0197894	0.483195
ATXN3	868.362	0.252722	0.328809	0.768598	0.442132	0.849696
ATXN3L	0.289612	1.58541	3.28804	0.482176	0.629681	0.90247
ATXN7	3395.1	0.155206	0.167418	0.927055	0.353898	0.820087
ATXN7L1	816.361	-0.00790118	0.154012	-0.0513023	0.959085	0.990025
ATXN7L2	93.9758	-0.5064	0.24518	-2.06542	0.0388829	0.546491
ATXN7L3	844.166	-0.515358	0.309581	-1.6647	0.095973	0.656737
ATXN7L3B	2314.59	0.0361339	0.158557	0.227892	0.81973	0.955282
ATXN8OS	0.621463	1.88646	2.10976	0.894159	0.371237	0.825453
AUH	287.713	0.187983	0.245144	0.766829	0.443183	0.849838
AUNIP	43.3698	0.823773	0.420231	1.96028	0.0499626	0.578875
AUP1	1236.42	-0.107471	0.204911	-0.524477	0.599947	0.896373
AURKA	54.2146	-0.0512768	0.278581	-0.184064	0.853963	0.961728
AURKAIP1	239.952	-1.14417	0.436001	-2.62423	0.00868452	0.399354
AURKAP1	117.499	0.091839	0.216662	0.423881	0.671652	0.915218
AURKB	15.3082	0.106777	0.427639	0.249691	0.802827	0.952408
AURKC	8.65496	-1.45189	0.575318	-2.52363	0.0116152	0.441346
AUTS2	588.699	-0.182156	0.286866	-0.634987	0.525437	0.873526
AVEN	63.0851	-0.0111993	0.302457	-0.0370278	0.970463	0.992873
AVIL	67.6945	-0.159083	0.323226	-0.492172	0.622598	0.90247
AVL9	1042.03	-0.00566454	0.192163	-0.0294779	0.976483	0.994624
AVPI1	42.5787	0.683657	0.461907	1.48008	0.138853	0.704933
AVPR1A	36.0673	-0.131136	0.446031	-0.294007	0.768752	0.941903
AVPR1B	7.83524	-0.373915	0.891919	-0.419225	0.675052	0.916269
AVPR2	66.253	-1.00126	0.426116	-2.34974	0.0187864	0.473132
AWAT1	3.5698	-1.18415	1.05515	-1.12226	0.261752	0.781546
AWAT2	1.9275	1.96102	1.39402	1.40674	0.159504	0.717053
AXDND1	20.3264	1.50849	0.706033	2.13657	0.032633	0.529133
AXIN1	773.061	-0.509557	0.224159	-2.27319	0.0230146	0.502865
AXIN2	212.822	0.230234	0.295304	0.779653	0.435595	0.848145
AXL	24.6558	-0.150753	0.366635	-0.411181	0.68094	0.919135
AZGP1	0.352239	0.594587	3.27816	0.181378	0.856071	0.962464
AZGP1P1	0.460015	2.24004	2.97723	0.75239	0.451817	0.852217
AZI2	653.555	0.272739	0.289793	0.941151	0.346628	0.816864
AZIN1	2381.51	0.347112	0.243763	1.42397	0.154454	0.713422
AZIN1-AS1	10.8507	0.881619	0.523486	1.68413	0.0921564	0.650924
AZIN2	57.3203	-0.156861	0.275292	-0.569801	0.568813	0.885929
AZU1	8.38642	-1.01037	0.668284	-1.51189	0.130562	0.699911
B2M	63043	0.28348	0.219738	1.29008	0.197021	0.745466
B3GALNT1	29.1249	0.210501	0.519347	0.40532	0.685243	0.921024
B3GALNT2	229.816	-0.324132	0.234098	-1.3846	0.166176	0.722676
B3GALT1	1.85109	-1.2085	1.39116	-0.868698	0.385012	0.83148
B3GALT1-AS1	4.45318	-0.845461	0.842787	-1.00317	0.315778	0.806677
B3GALT2	166.081	0.0833855	0.286456	0.291094	0.77098	0.941958
B3GALT4	3.01373	0.747851	1.21815	0.613922	0.539267	0.878422
B3GALT5	12.2625	0.490999	0.69972	0.701708	0.482862	0.861616
B3GALT5-AS1	0.972072	0.470774	1.9415	0.242479	0.808409	0.954142
B3GALT6	214.317	-0.777274	0.257621	-3.01713	0.00255184	0.261554
B3GAT1	116.498	-1.37169	0.360982	-3.79989	0.000144759	0.068466
B3GAT2	363.714	0.243909	0.228758	1.06623	0.286319	0.792354
B3GAT3	279.363	-0.73247	0.307348	-2.3832	0.0171631	0.465893
B3GLCT	188.726	0.175241	0.249001	0.703779	0.48157	0.861135
B3GNT10	68.5065	-0.378697	0.290726	-1.30259	0.192714	0.742655
B3GNT2	506.078	0.263067	0.29373	0.895608	0.370462	0.825453
B3GNT3	4.60774	-0.800523	0.870358	-0.919763	0.357697	0.821593
B3GNT4	87.4973	-0.0930277	0.229816	-0.404792	0.68563	0.921024
B3GNT5	186.978	0.209132	0.339408	0.616168	0.537784	0.878401
B3GNT6	0.217593	1.17971	3.31806	0.355541	0.722184	0.928911
B3GNT7	178.131	-0.329349	0.45198	-0.728679	0.466198	0.856531
B3GNT8	39.5568	-0.144532	0.512645	-0.281935	0.777994	0.944228
B3GNT9	71.9627	0.143238	0.30442	0.470528	0.637977	0.905281
B3GNTL1	124.028	0.0623845	0.25964	0.240273	0.810118	0.95447
B4GALNT1	3.94488	0.233515	0.882737	0.264536	0.791367	0.947885
B4GALNT2	2.4031	0.44045	1.01606	0.433487	0.664661	0.912626
B4GALNT3	29.7377	-1.36789	0.396021	-3.45408	0.000552176	0.143092
B4GALNT4	9.43472	0.399887	0.624925	0.639897	0.52224	0.872769
B4GALT1	2501.41	-0.0400526	0.210466	-0.190304	0.849071	0.96049
B4GALT1-AS1	87.2766	0.0250596	0.337952	0.0741514	0.94089	0.984505
B4GALT2	15.6605	-0.250091	0.496943	-0.503259	0.614782	0.899614
B4GALT3	393.727	-0.547752	0.300387	-1.82349	0.0682297	0.614935
B4GALT4	200.243	0.318287	0.231706	1.37367	0.169545	0.725887
B4GALT4-AS1	27.1575	0.470232	0.41595	1.1305	0.258266	0.780735
B4GALT5	771.961	-0.415264	0.237839	-1.74599	0.0808132	0.635343
B4GALT6	156.033	-0.0349007	0.496884	-0.0702392	0.944003	0.985227
B4GALT7	154.019	-0.269461	0.276723	-0.973757	0.330177	0.81135
B4GAT1	33.3949	-1.03682	0.328094	-3.16014	0.00157691	0.22798
B9D1	38.2625	-0.0115491	0.292166	-0.0395291	0.968469	0.992348
B9D2	64.6952	-0.823574	0.430036	-1.91513	0.0554764	0.589509
BAALC	14.9372	0.292533	0.614433	0.476102	0.634002	0.903149
BAALC-AS1	1.9805	1.52113	1.29597	1.17374	0.240501	0.773142
BAAT	8.87431	0.435978	0.627496	0.69479	0.487187	0.862993
BABAM1	475.913	-0.100212	0.200317	-0.500267	0.616887	0.900387
BABAM2	587.398	-0.0583943	0.194636	-0.300018	0.764164	0.941073
BABAM2-AS1	38.8254	0.465898	0.318565	1.46249	0.143606	0.708713
BACE1	300.954	-0.0392792	0.162738	-0.241365	0.809272	0.954318
BACE1-AS	10.9955	0.734214	0.589152	1.24622	0.212683	0.75655
BACE2	72.4653	0.919007	0.31235	2.94223	0.00325853	0.286887
BACH1	4027.28	0.570443	0.269378	2.11763	0.0342065	0.531184
BACH1-IT2	41.3122	0.0244897	0.31355	0.0781047	0.937745	0.983782
BACH1-IT3	12.2932	0.328004	0.718626	0.456433	0.648079	0.909236
BACH2	1348.59	-0.146655	0.232622	-0.630444	0.528404	0.874135
BAD	69.2539	-0.465781	0.431289	-1.07997	0.280154	0.790193
BAG1	615.117	-0.00575428	0.202115	-0.0284704	0.977287	0.994692
BAG2	135.037	0.365715	0.369371	0.990101	0.322125	0.809659
BAG3	189.666	0.0880819	0.250702	0.351341	0.725332	0.929174
BAG4	718.845	0.100671	0.194977	0.516321	0.60563	0.89813
BAG5	976.045	0.067898	0.222709	0.304874	0.760462	0.939594
BAG6	89.3079	-0.78683	0.376273	-2.09112	0.0365176	0.54036
BAGE	1.5613	1.59833	1.43109	1.11686	0.264056	0.782116
BAGE2	5.38612	0.87491	0.656211	1.33328	0.182441	0.735252
BAGE3	5.38612	0.87491	0.656211	1.33328	0.182441	0.735252
BAGE4	4.76573	0.741626	0.713947	1.03877	0.298912	0.797758
BAGE5	4.76573	0.741626	0.713947	1.03877	0.298912	0.797758
BAHCC1	101.848	-0.729101	0.343688	-2.1214	0.033888	0.53089
BAHD1	468.097	-0.652657	0.216826	-3.01004	0.00261209	0.264766
BAIAP2	102.147	-0.259294	0.344774	-0.752069	0.45201	0.852247
BAIAP2-DT	158.307	-0.695086	0.315231	-2.205	0.0274539	0.509509
BAIAP2L1	94.0884	-0.106325	0.280202	-0.379459	0.704347	0.926171
BAIAP2L2	14.0761	-1.26203	0.527421	-2.39283	0.0167189	0.462674
BAIAP3	162.444	-0.501836	0.286152	-1.75374	0.0794757	0.633512
BAK1	221.326	-0.276062	0.320078	-0.862485	0.388421	0.831815
BAMBI	4.81398	-0.386286	0.919207	-0.420239	0.674311	0.916075
BANCR	1.12639	-1.15251	1.52713	-0.754691	0.450434	0.851843
BANF1	255.154	-0.291995	0.249906	-1.16842	0.242637	0.774175
BANK1	1350.08	0.453225	0.195354	2.32002	0.0203399	0.488903
BANP	367.162	-0.19421	0.199081	-0.975534	0.329295	0.811213
BAP1	858.409	-0.379964	0.268816	-1.41347	0.157517	0.716035
BARD1	360.262	0.272156	0.26971	1.00907	0.312941	0.80451
BARHL1	3.22727	0.00569426	1.11371	0.00511288	0.995921	0.998757
BARHL2	2.81722	-0.0631084	1.0692	-0.0590241	0.952933	0.988169
BARX1	1.7971	-0.458365	1.16267	-0.394236	0.693407	0.922159
BARX1-DT	0.56932	1.5975	2.40724	0.663622	0.506932	0.869548
BARX2	1.90815	1.59396	1.30752	1.21907	0.222816	0.764857
BASP1	356.75	-0.153606	0.208805	-0.73564	0.46195	0.854502
BASP1-AS1	4.71674	-0.230251	0.834592	-0.275884	0.782637	0.94533
BASP1P1	4.3484	0.0885467	0.94185	0.0940136	0.925098	0.980974
BATF	83.3987	-0.622242	0.303739	-2.04861	0.0405007	0.550943
BATF2	13.0868	-1.46366	0.727114	-2.01298	0.044117	0.561562
BATF3	33.9429	-0.214696	0.362987	-0.591469	0.554207	0.882215
BAX	405.624	-0.786626	0.364747	-2.15663	0.0310343	0.520772
BAZ1A	2865.77	0.170043	0.27798	0.61171	0.540729	0.878766
BAZ1B	2152.34	-0.0851974	0.211489	-0.402845	0.687063	0.921024
BAZ2A	4450.12	-0.100188	0.178176	-0.562299	0.573912	0.888408
BAZ2B	2561.57	0.346616	0.238388	1.454	0.145946	0.709544
BBC3	88.6907	-1.17113	0.468631	-2.49905	0.0124525	0.446212
BBIP1	627.802	0.273384	0.259165	1.05487	0.291486	0.794948
BBOF1	57.1923	0.130969	0.366607	0.357246	0.720908	0.928911
BBOX1	0.755863	1.28351	2.0099	0.638597	0.523085	0.872769
BBOX1-AS1	0.648682	2.74176	2.69903	1.01583	0.309709	0.803085
BBS1	173.647	-0.339314	0.198267	-1.7114	0.0870077	0.644617
BBS10	168.568	-0.0263953	0.270251	-0.0976696	0.922195	0.979968
BBS12	31.8011	0.0216001	0.3968	0.0544358	0.956588	0.989513
BBS2	661.091	-0.0965106	0.151212	-0.638245	0.523314	0.872769
BBS4	182.106	0.260938	0.184694	1.41282	0.15771	0.716409
BBS5	31.7665	0.0732976	0.465643	0.157412	0.874921	0.96908
BBS7	165.437	0.271514	0.389795	0.696557	0.48608	0.862993
BBS9	613.07	0.1405	0.202718	0.693079	0.48826	0.863434
BBX	3005.95	0.338306	0.263361	1.28457	0.198942	0.746712
BCAM	8.0541	-1.0189	0.958866	-1.06261	0.287958	0.793945
BCAN	3.21273	-0.252447	0.997238	-0.253147	0.800155	0.951046
BCAP29	290.601	0.390659	0.273197	1.42995	0.152731	0.713106
BCAP31	876.561	-0.100165	0.179962	-0.55659	0.577808	0.888795
BCAR1	3.0002	-0.28592	1.4544	-0.19659	0.844149	0.959189
BCAR3	34.8736	0.293772	0.395613	0.742575	0.457739	0.85303
BCAR3-AS1	9.74555	-0.0283938	0.632199	-0.0449127	0.964177	0.990143
BCAR4	0.965021	0.668014	1.67261	0.399385	0.68961	0.921024
BCAS1	15.1696	0.497295	0.482002	1.03173	0.302199	0.79911
BCAS2	530.223	0.604033	0.296047	2.04033	0.0413177	0.552129
BCAS3	569.42	0.0412051	0.149445	0.27572	0.782763	0.945338
BCAS4	81.1207	-0.357818	0.365736	-0.978349	0.327902	0.810666
BCAT1	282.943	-0.121978	0.289887	-0.420777	0.673918	0.915936
BCAT2	101.72	-0.402275	0.300645	-1.33804	0.180884	0.734969
BCCIP	529.427	0.284837	0.282413	1.00858	0.313175	0.804959
BCDIN3D	64.6704	0.200038	0.288259	0.693955	0.48771	0.863204
BCDIN3D-AS1	33.141	0.198194	0.398904	0.496845	0.619298	0.901773
BCHE	2.76708	0.731969	1.04321	0.701648	0.482899	0.861616
BCKDHA	383.262	-0.473338	0.272696	-1.73577	0.082604	0.637478
BCKDHB	234.8	-0.0255657	0.313239	-0.0816172	0.934951	0.983086
BCKDK	476.186	-0.335833	0.248334	-1.35234	0.176265	0.729998
BCL10	765.626	0.229949	0.33056	0.695632	0.486659	0.862993
BCL11A	627.387	0.0766281	0.229356	0.334101	0.738304	0.933758
BCL11B	4393.43	-0.00170549	0.167069	-0.0102082	0.991855	0.997812
BCL2	1772.33	0.0768629	0.19393	0.396344	0.691851	0.92163
BCL2A1	385.884	1.08585	0.369036	2.9424	0.00325684	0.286887
BCL2L1	373.449	-0.552718	0.253952	-2.17647	0.0295205	0.511446
BCL2L10	1.95205	0.223958	1.37316	0.163097	0.870442	0.967041
BCL2L11	1100.32	0.12814	0.201345	0.636422	0.524502	0.873434
BCL2L12	127.806	-0.129023	0.240538	-0.536393	0.591687	0.894101
BCL2L13	727.472	-0.164423	0.132153	-1.24419	0.213431	0.75707
BCL2L14	5.92601	-0.486475	0.733662	-0.663077	0.507281	0.869548
BCL2L15	39.5802	-0.263568	0.391954	-0.672446	0.5013	0.867986
BCL2L2	167.99	-0.113158	0.232388	-0.486934	0.626305	0.90247
BCL2L2-PABPN1	608.144	-0.125072	0.197421	-0.633529	0.526388	0.873682
BCL3	385.746	-0.206395	0.459467	-0.449206	0.653283	0.909826
BCL6	1285.26	0.257531	0.334177	0.770643	0.440919	0.849648
BCL6B	3.17576	0.750785	1.01013	0.743257	0.457326	0.85303
BCL7A	219.402	0.10146	0.298071	0.34039	0.733563	0.932709
BCL7B	497.753	0.118563	0.22102	0.536434	0.591659	0.894101
BCL7C	116.134	-0.0969046	0.349966	-0.276897	0.781859	0.944911
BCL9	268.269	-0.355803	0.203025	-1.75251	0.0796862	0.633512
BCL9L	1788.57	-0.6542	0.177393	-3.68786	0.000226147	0.0839465
BCLAF1	8328.4	0.438147	0.309141	1.4173	0.156394	0.715845
BCLAF3	430.575	-0.00121818	0.275096	-0.00442819	0.996467	0.998912
BCO1	2.1359	1.11378	1.16207	0.958443	0.337839	0.815012
BCO2	24.0973	0.327151	0.639696	0.511416	0.60906	0.898549
BCOR	1298.24	-0.0979373	0.181387	-0.539935	0.589242	0.89336
BCORL1	254.156	-0.625115	0.25652	-2.43691	0.0148134	0.454678
BCORP1	298.659	0.205572	0.390947	0.52583	0.599006	0.896091
BCR	1270.57	-0.420243	0.228854	-1.83629	0.0663149	0.611681
BCRP2	1.05292	-2.14181	1.93164	-1.10881	0.267514	0.783746
BCRP3	7.75134	0.666058	0.573419	1.16156	0.245416	0.77519
BCS1L	148.681	-0.546155	0.30361	-1.79887	0.0720388	0.623339
BCYRN1	0.177834	-1.69741	3.34916	-0.506815	0.612284	0.898549
BDH1	147.893	-0.382934	0.254877	-1.50242	0.132988	0.701276
BDH2	185.983	0.215617	0.245187	0.879399	0.379185	0.828776
BDKRB1	1.71905	-2.82434	1.62689	-1.73604	0.0825564	0.637478
BDKRB2	3.61396	-1.41065	1.02052	-1.38228	0.166884	0.723393
BDNF	15.6885	0.734563	0.544102	1.35005	0.177001	0.730892
BDNF-AS	17.3683	0.342694	0.40397	0.848315	0.396262	0.836016
BDP1	3226.51	0.231983	0.292615	0.792791	0.427899	0.844977
BEAN1	35.626	-0.473533	0.447307	-1.05863	0.289768	0.794343
BEAN1-AS1	3.61393	1.33806	1.00129	1.33633	0.18144	0.735252
BECN1	776.865	0.149449	0.176872	0.844954	0.398136	0.836618
BECN2	0.290124	1.58772	3.28789	0.482898	0.629168	0.90247
BEGAIN	15.5889	0.0668215	0.483912	0.138086	0.890172	0.971872
BEND2	81.9647	-0.238759	0.322253	-0.740905	0.458751	0.853348
BEND3	56.6756	-0.357442	0.331189	-1.07927	0.280467	0.790193
BEND3P3	106.581	0.535726	0.249148	2.15023	0.0315369	0.524069
BEND4	123.451	0.243095	0.262333	0.926667	0.3541	0.820269
BEND5	43.5703	0.0847921	0.332299	0.255169	0.798593	0.950488
BEND6	9.83679	0.375411	0.568343	0.660536	0.50891	0.870493
BEND7	4.39232	0.758814	0.952385	0.796751	0.425596	0.844481
BEST1	4312.93	-0.179607	0.341405	-0.526084	0.59883	0.896009
BEST2	2.21763	-0.405272	1.05079	-0.385683	0.699732	0.924795
BEST3	6.93857	1.66422	0.753509	2.20862	0.0272008	0.509509
BEST4	10.757	0.517116	0.586799	0.881249	0.378183	0.828643
BET1	237.95	0.101943	0.223786	0.455535	0.648724	0.90936
BET1L	531.628	-0.549727	0.301906	-1.82086	0.0686288	0.614935
BEX1	1.65014	-0.425474	1.37522	-0.309385	0.757028	0.938567
BEX2	145.236	-0.0122578	0.201465	-0.0608432	0.951484	0.987767
BEX3	113.912	-0.347907	0.222647	-1.56259	0.118149	0.686426
BEX4	300.712	-0.110428	0.180333	-0.612354	0.540304	0.878766
BEX5	33.3655	-0.076859	0.350026	-0.219581	0.826198	0.955282
BFAR	493.447	-0.257346	0.206116	-1.24855	0.211829	0.7555
BFSP1	35.7117	-0.570927	0.37	-1.54305	0.12282	0.692616
BFSP2	5.39127	0.0909297	0.815969	0.111438	0.911269	0.978126
BFSP2-AS1	4.47282	0.606269	0.986135	0.614793	0.538692	0.878422
BGLAP	3.81623	-0.208445	0.912121	-0.228528	0.819236	0.955282
BGLT3	1.17732	0.575312	1.63834	0.351156	0.725471	0.929216
BGN	0.692624	-0.695502	2.40847	-0.288773	0.772755	0.942612
BHLHA15	7.48694	-0.858084	1.06193	-0.808039	0.419068	0.842083
BHLHB9	19.9606	0.913219	0.425173	2.14788	0.0317236	0.5259
BHLHE22	3.80967	-0.0164536	1.04247	-0.0157833	0.987407	0.996769
BHLHE23	0.145062	0.739554	3.34317	0.221213	0.824926	0.955282
BHLHE40	1567.88	-0.202038	0.248155	-0.81416	0.415553	0.842083
BHLHE40-AS1	46.9252	0.217666	0.294455	0.739216	0.459776	0.853721
BHLHE41	39.5087	0.518525	0.366507	1.41478	0.157134	0.715845
BHMG1	0.405236	0.746619	2.69062	0.27749	0.781404	0.944911
BHMT	2.59056	-0.00271657	1.0372	-0.00261914	0.99791	0.999059
BHMT2	2.86756	0.232385	0.89845	0.258651	0.795904	0.949437
BICC1	9.52332	-0.773384	0.782961	-0.987769	0.323266	0.809717
BICD1	334.57	0.166618	0.181033	0.920373	0.357378	0.821567
BICD2	1767.32	-0.294035	0.209833	-1.40128	0.161129	0.717907
BICDL1	373.501	-0.303088	0.254554	-1.19066	0.233786	0.770748
BICDL2	11.978	-1.16607	0.599027	-1.94661	0.051582	0.584533
BICRA	300.023	-0.511964	0.248185	-2.06283	0.0391286	0.546736
BICRAL	2046	-0.0769157	0.218281	-0.352371	0.72456	0.929091
BID	954.582	0.0909899	0.267502	0.340147	0.733746	0.932827
BIK	12.6276	0.215207	0.457409	0.470492	0.638004	0.905281
BIN1	721.991	-0.498318	0.244259	-2.04012	0.041338	0.552129
BIN2	5018.95	-0.224477	0.200076	-1.12196	0.261879	0.781546
BIN3	310.044	-0.194114	0.225734	-0.859923	0.389832	0.832005
BIN3-IT1	41.4214	-0.72685	0.381669	-1.9044	0.0568581	0.592453
BIRC2	1628.9	0.273714	0.279063	0.980834	0.326675	0.810634
BIRC3	3049.28	0.780928	0.24501	3.18733	0.00143595	0.220718
BIRC5	25.0042	0.132635	0.490452	0.270434	0.786826	0.946311
BIRC6	10141.9	0.206775	0.202193	1.02266	0.306468	0.801247
BIRC6-AS2	43.5479	-0.413096	0.38264	-1.07959	0.280323	0.790193
BIRC7	2.43308	-0.238761	1.15535	-0.206657	0.836278	0.956866
BIRC8	0.378359	0.614691	2.73623	0.224649	0.822252	0.955282
BISPR	247.408	-0.0630156	0.21192	-0.297355	0.766195	0.941326
BIVM	133.303	0.0822094	0.227154	0.361911	0.717419	0.928911
BIVM-ERCC5	1246.06	0.214133	0.232246	0.92201	0.356524	0.821042
BLACAT1	4.08208	-0.948308	0.927765	-1.02214	0.306713	0.801247
BLACE	1.09963	-0.414571	1.53641	-0.269832	0.787289	0.94643
BLCAP	838.957	-0.105165	0.187288	-0.561512	0.574449	0.888795
BLID	0.633492	2.70095	2.22335	1.21481	0.224438	0.765622
BLK	374.696	-0.612125	0.39005	-1.56935	0.116566	0.683322
BLM	221.432	0.198361	0.294721	0.673045	0.500918	0.867986
BLMH	425.506	0.046014	0.167621	0.274512	0.783691	0.945544
BLNK	210.902	0.403201	0.296462	1.36004	0.173816	0.728496
BLOC1S1	285.863	-0.0930632	0.277253	-0.335662	0.737126	0.933447
BLOC1S1-RDH5	222.123	-0.0466516	0.312785	-0.149149	0.881436	0.97002
BLOC1S2	644.312	0.249395	0.266419	0.936102	0.349221	0.817184
BLOC1S3	168.002	-0.16683	0.252913	-0.659635	0.509488	0.87094
BLOC1S4	125.703	-0.541022	0.215543	-2.51004	0.0120716	0.441346
BLOC1S5	162.311	-0.133876	0.232991	-0.574597	0.565564	0.88491
BLOC1S5-TXNDC5	714.161	-0.0680068	0.360808	-0.188485	0.850497	0.960858
BLOC1S6	1317.47	0.0687365	0.305125	0.225273	0.821767	0.955282
BLVRA	430.915	0.0858586	0.324991	0.264188	0.791635	0.947885
BLVRB	368.247	-0.818574	0.432486	-1.89272	0.0583955	0.594703
BLZF1	374.035	-0.0118612	0.218635	-0.0542511	0.956735	0.989516
BMERB1	51.7319	0.731885	0.427887	1.71046	0.0871806	0.644617
BMF	499.329	-0.283787	0.350223	-0.810305	0.417765	0.842083
BMI1	658.251	0.306735	0.306588	1.00048	0.317078	0.807119
BMP1	76.3197	-1.08681	0.442909	-2.45379	0.014136	0.448505
BMP10	4.07386	0.829734	0.941882	0.880932	0.378355	0.828658
BMP15	0.217081	1.17675	3.31831	0.354625	0.722871	0.928911
BMP2	3.38986	1.29866	1.01759	1.27622	0.201879	0.74826
BMP2K	838.319	-0.124213	0.161664	-0.768342	0.442284	0.849696
BMP3	10.9163	-0.0567223	0.769348	-0.0737278	0.941227	0.984505
BMP4	3.12454	1.52576	0.957877	1.59285	0.111193	0.677843
BMP5	2.9411	1.23293	1.18242	1.04271	0.297082	0.797758
BMP6	114.702	0.175987	0.286619	0.614011	0.539208	0.878422
BMP7	2.61455	0.463604	1.09011	0.425282	0.670631	0.914526
BMP7-AS1	1.4256	-0.493707	1.43479	-0.344096	0.730774	0.931794
BMP8A	42.2128	0.578382	0.581736	0.994234	0.320109	0.808609
BMP8B	72.2364	0.101719	0.27669	0.367629	0.71315	0.928911
BMPER	4.56675	-0.278287	0.949422	-0.293112	0.769437	0.941903
BMPR1A	147.738	-0.17696	0.239094	-0.740125	0.459224	0.85348
BMPR1B	6.00739	1.2651	0.860283	1.47056	0.14141	0.708713
BMPR1B-DT	1.15044	-0.268702	1.87955	-0.14296	0.886321	0.971058
BMPR2	1566.97	0.0992588	0.260966	0.380352	0.703684	0.926043
BMS1	805.539	0.105962	0.208989	0.507023	0.612139	0.898549
BMS1P1	25.8559	-0.437761	0.380296	-1.1511	0.249689	0.776839
BMS1P14	18.2655	-0.884459	0.591175	-1.4961	0.134627	0.702797
BMS1P2	129.493	0.717379	0.312616	2.29476	0.0217468	0.497005
BMS1P2-AGAP9	104.373	0.824698	0.244192	3.37725	0.000732152	0.161943
BMS1P20	422.63	-0.452508	0.212785	-2.12659	0.033454	0.530264
BMS1P21	0.244983	1.32536	3.30634	0.400856	0.688526	0.921024
BMS1P22	0.464493	1.33133	2.28355	0.583009	0.559888	0.884029
BMS1P4	95.4108	-0.0898202	0.221434	-0.405629	0.685015	0.921024
BMS1P4-AGAP5	147.074	0.045169	0.216381	0.208747	0.834646	0.956822
BMT2	571.548	0.0856863	0.329475	0.260069	0.79481	0.949122
BMX	3.5785	0.584099	1.13396	0.515098	0.606484	0.89816
BNC1	1.26909	2.26816	1.59051	1.42605	0.153853	0.713106
BNC2	238.766	0.578269	0.399692	1.44679	0.147956	0.711703
BNC2-AS1	2.41394	1.48604	1.26649	1.17335	0.240655	0.773142
BNIP1	95.6718	0.218932	0.242465	0.902941	0.366557	0.82514
BNIP2	3204.66	0.22953	0.301252	0.761921	0.446107	0.849989
BNIP3	190.438	-0.0835741	0.247721	-0.337372	0.735836	0.933447
BNIP3L	2661.08	0.185127	0.258677	0.715671	0.474194	0.858275
BNIP5	2.32795	1.46499	1.25486	1.16745	0.243027	0.774175
BNIPL	13.8028	0.125669	0.563912	0.222852	0.823651	0.955282
BOC	17.8581	-0.370741	0.553383	-0.669954	0.502887	0.868084
BOD1	261.496	0.0221269	0.175949	0.125758	0.899924	0.974648
BOD1L1	5314.74	0.316396	0.291242	1.08637	0.277316	0.789251
BOD1L2	1.73965	2.30838	1.55967	1.48005	0.13886	0.704933
BOK	19.4005	-0.457943	0.62397	-0.733919	0.462998	0.854998
BOLA1	53.7655	-0.273173	0.35471	-0.770131	0.441222	0.849648
BOLA2	13.0117	-0.125587	0.641199	-0.195862	0.844718	0.959311
BOLA2-SMG1P6	19.1659	0.446151	0.492967	0.905033	0.365448	0.824867
BOLA2B	12.7614	-0.107942	0.644025	-0.167605	0.866894	0.965954
BOLA3	37.6565	0.143676	0.304106	0.472453	0.636603	0.904695
BOLA3-AS1	101.797	-0.341202	0.278176	-1.22657	0.219984	0.762492
BOLL	8.62405	0.582797	0.67726	0.860522	0.389501	0.831911
BOP1	35.1986	0.101187	0.302292	0.334733	0.737827	0.933634
BORA	238.377	0.342106	0.312631	1.09428	0.273832	0.786658
BORCS5	575.845	0.170816	0.155299	1.09992	0.271368	0.785031
BORCS6	94.8341	-0.688659	0.289497	-2.37881	0.0173685	0.467283
BORCS7	370.267	0.101475	0.440735	0.23024	0.817906	0.955282
BORCS7-ASMT	87.6358	0.0788285	0.296481	0.26588	0.790331	0.947356
BORCS8	89.4801	-0.454278	0.309506	-1.46775	0.142172	0.708713
BORCS8-MEF2B	50.5519	-0.246784	0.285451	-0.86454	0.387291	0.831815
BPESC1	2.84122	2.6923	1.33036	2.02374	0.0429971	0.557991
BPGM	245.788	0.310155	0.215121	1.44177	0.149367	0.711874
BPHL	50.9671	0.363577	0.295406	1.23077	0.218408	0.760739
BPI	43.7743	-0.0467987	0.41391	-0.113065	0.909979	0.977834
BPIFA2	0.697315	1.11745	2.13022	0.524571	0.599882	0.896373
BPIFA3	0.789831	-0.962106	2.07071	-0.464625	0.6422	0.906526
BPIFB1	1.89662	-0.688019	1.55581	-0.442227	0.658325	0.910938
BPIFB2	1.458	-1.43448	1.46366	-0.980069	0.327052	0.810662
BPIFB3	0.47845	1.43301	2.24202	0.639163	0.522717	0.872769
BPIFB4	1.09355	-0.0976891	1.50085	-0.0650891	0.948103	0.986888
BPIFB6	0.733514	-0.934593	2.07756	-0.449851	0.652818	0.909677
BPIFC	2.33896	1.80053	1.25001	1.44041	0.149751	0.711874
BPNT1	176.517	-0.00741023	0.237664	-0.0311794	0.975126	0.994166
BPTF	5644.43	0.0724465	0.267364	0.270966	0.786417	0.946169
BRAF	1858.27	0.0806633	0.189725	0.425159	0.670721	0.914526
BRAP	545.086	0.247774	0.24112	1.0276	0.304139	0.799541
BRAT1	468.696	-0.362698	0.40612	-0.893081	0.371814	0.825722
BRCA1	147.229	0.201405	0.341382	0.589971	0.55521	0.882388
BRCA2	255.033	0.433876	0.221387	1.95981	0.0500183	0.578875
BRCC3	412.598	-0.021387	0.266337	-0.0803007	0.935998	0.983169
BRD1	1113.01	-0.0528615	0.194085	-0.272363	0.785343	0.945959
BRD2	308.388	0.116321	0.244844	0.475084	0.634727	0.90334
BRD3	817.637	-0.585209	0.194511	-3.00861	0.00262447	0.2648
BRD3OS	220.246	-0.300587	0.209953	-1.43169	0.152234	0.712949
BRD4	2345.71	-0.228533	0.188279	-1.2138	0.224823	0.765639
BRD7	2155.13	0.18208	0.277166	0.656936	0.511222	0.871436
BRD7P3	169.345	0.0617578	0.359196	0.171933	0.86349	0.964793
BRD8	419.238	-0.0595345	0.241962	-0.246049	0.805644	0.953443
BRD9	731.537	0.000195698	0.166504	0.00117533	0.999062	0.999666
BRDT	8.05808	-0.351332	0.965315	-0.363956	0.715891	0.928911
BRDTP1	0.83034	-0.966161	2.00307	-0.48234	0.629564	0.90247
BRF1	330.787	-0.506585	0.283354	-1.78781	0.073806	0.627516
BRF2	91.5385	-0.0326338	0.29889	-0.109184	0.913057	0.978303
BRI3	724.904	-0.127736	0.307249	-0.415741	0.6776	0.917619
BRI3BP	422.123	-0.0841249	0.17188	-0.489439	0.624531	0.90247
BRICD5	28.7784	-0.202124	0.363571	-0.555941	0.578251	0.888795
BRINP1	1.67262	3.38643	1.93873	1.74672	0.0806858	0.635319
BRINP2	1.80234	1.22251	1.20762	1.01233	0.311379	0.803945
BRINP3	3.83698	0.0271755	0.940162	0.0289052	0.97694	0.994684
BRIP1	98.7769	0.132521	0.259406	0.510864	0.609446	0.898549
BRIX1	542.691	0.520036	0.376307	1.38195	0.166988	0.723528
BRK1	797.643	0.0893694	0.20469	0.436609	0.662395	0.912023
BRMS1	293.256	-0.215893	0.317691	-0.679569	0.496777	0.866961
BRMS1L	82.0759	0.225309	0.440582	0.511389	0.609079	0.898549
BROX	1639.23	0.194648	0.286749	0.678809	0.497259	0.867177
BRPF1	955.75	-0.277787	0.284302	-0.977084	0.328528	0.810666
BRPF3	799.825	-0.250324	0.185617	-1.34861	0.177463	0.730955
BRS3	1.81804	0.388062	1.20468	0.322129	0.747355	0.936631
BRSK1	17.0445	-1.09633	0.482816	-2.2707	0.0231653	0.502865
BRSK2	27.691	-0.279164	0.48965	-0.57013	0.56859	0.885929
BRWD1	5518.65	0.298526	0.32402	0.921321	0.356883	0.821426
BRWD1-AS1	1.9366	1.21605	1.34592	0.903507	0.366257	0.82506
BRWD1-AS2	6.91914	0.280256	0.657441	0.426284	0.669901	0.914465
BRWD3	2739.24	0.193575	0.251946	0.76832	0.442297	0.849696
BSCL2	129.689	-0.405919	0.316295	-1.28336	0.199367	0.746712
BSDC1	732.242	-0.349736	0.262296	-1.33336	0.182412	0.735252
BSG	1181.92	-0.550104	0.318452	-1.72743	0.08409	0.639853
BSN	21.1989	0.0847664	0.384157	0.220656	0.825361	0.955282
BSN-DT	3.11658	0.605158	1.10673	0.546796	0.584519	0.891178
BSND	12.8225	-1.12881	0.901367	-1.25233	0.210449	0.75455
BSPH1	1.47661	0.443614	1.23759	0.358449	0.720007	0.928911
BSPRY	18.0201	-0.565167	0.401255	-1.4085	0.158983	0.717053
BST1	616.161	0.0678498	0.198076	0.342544	0.731941	0.932105
BST2	409.943	-0.814777	0.354098	-2.30099	0.021392	0.497005
BSX	0.579224	2.57944	2.73514	0.943072	0.345644	0.816864
BTAF1	4931.44	0.147933	0.253421	0.583745	0.559392	0.884029
BTBD1	971.975	0.271955	0.245443	1.10802	0.267854	0.784066
BTBD10	440.888	0.236229	0.265471	0.889849	0.373547	0.82634
BTBD11	433.2	-0.285167	0.212214	-1.34377	0.179022	0.732106
BTBD16	1.68489	0.0915289	1.32553	0.0690507	0.944949	0.985789
BTBD17	1.34123	3.01331	1.53592	1.96189	0.0497747	0.578368
BTBD18	70.1526	-0.0145093	0.256588	-0.0565472	0.954906	0.988845
BTBD19	64.9526	0.160554	0.34757	0.461933	0.644129	0.907224
BTBD2	711.765	-0.505916	0.307127	-1.64725	0.0995059	0.663462
BTBD3	177.28	0.312063	0.249092	1.2528	0.210277	0.75455
BTBD6	277.198	-0.228408	0.221276	-1.03223	0.301964	0.799082
BTBD7	933.499	-0.00956138	0.193181	-0.0494945	0.960525	0.990025
BTBD8	180.555	0.159838	0.256061	0.624217	0.532485	0.876444
BTBD9	816.04	0.0216295	0.14478	0.149396	0.881241	0.97002
BTBD9-AS1	25.6818	0.425905	0.45982	0.926243	0.35432	0.820269
BTC	1.36733	2.04954	1.60469	1.27722	0.201526	0.74826
BTD	566.208	0.0948451	0.142653	0.664867	0.506136	0.869394
BTF3	4592.57	0.25106	0.196899	1.27507	0.202285	0.74826
BTF3L4	797.474	0.211934	0.277616	0.763406	0.445221	0.849838
BTF3P11	0.8163	3.0602	2.07688	1.47346	0.140626	0.708247
BTG1	11514	0.155228	0.220763	0.703143	0.481967	0.861135
BTG2	3465.67	-0.235153	0.238095	-0.987645	0.323327	0.809717
BTG3	271.07	0.213485	0.276373	0.772453	0.439846	0.849648
BTG3-AS1	58.5565	0.100148	0.334628	0.299282	0.764725	0.941261
BTG4	1.15817	1.55056	1.65819	0.935091	0.349741	0.817184
BTK	817.06	0.0320902	0.202728	0.158292	0.874227	0.968976
BTLA	473.142	-0.0178303	0.223665	-0.0797188	0.936461	0.983169
BTN1A1	5.99466	1.65617	0.744173	2.22552	0.0260462	0.509226
BTN2A1	720.984	-0.107382	0.171324	-0.62678	0.530803	0.876081
BTN2A2	304.343	-0.259398	0.231364	-1.12117	0.262215	0.781546
BTN2A3P	40.6198	0.0513661	0.30929	0.166078	0.868096	0.96609
BTN3A1	2289.12	-0.491648	0.168359	-2.92023	0.00349769	0.294926
BTN3A2	1983.8	-0.665789	0.271765	-2.44987	0.0142907	0.45069
BTN3A3	1436.96	-0.0912017	0.164649	-0.553917	0.579636	0.888795
BTNL10	1.43454	0.565098	1.43276	0.394411	0.693278	0.922103
BTNL3	2.17338	0.847884	1.04159	0.814025	0.415631	0.842083
BTNL8	1.77144	-0.235592	1.22461	-0.192382	0.847443	0.960039
BTNL9	23.1634	-1.06997	0.798307	-1.34029	0.18015	0.733987
BTRC	400.545	0.080378	0.218608	0.367682	0.713111	0.928911
BUB1	80.0712	0.200414	0.372811	0.537576	0.59087	0.894008
BUB1B	43.5153	0.717269	0.41309	1.73635	0.0825024	0.637478
BUB1B-PAK6	17.0921	-0.754095	0.458305	-1.6454	0.0998874	0.663462
BUB3	2046.98	0.0347409	0.197461	0.175938	0.860343	0.963451
BUD13	251.139	-0.316095	0.199662	-1.58315	0.113387	0.681363
BUD23	365.913	-0.151268	0.224085	-0.675045	0.499647	0.867986
BUD31	350.167	0.212291	0.226318	0.938019	0.348234	0.817184
BVES	3.61808	1.4785	0.95403	1.54974	0.121205	0.690167
BVES-AS1	0.593561	1.81293	2.43822	0.743547	0.457151	0.852978
BYSL	167.645	-0.220709	0.349928	-0.630727	0.528219	0.874135
BZW1	3145.44	0.213909	0.268423	0.79691	0.425503	0.844459
BZW1-AS1	68.6288	-1.11743	0.506387	-2.20667	0.0273372	0.509509
BZW2	416.586	0.315377	0.199463	1.58113	0.113848	0.681695
C10orf105	104.169	-0.283785	0.334617	-0.848089	0.396388	0.836025
C10orf120	0.94042	-1.92472	1.68596	-1.14162	0.253613	0.777634
C10orf126	3.63339	1.1303	1.06134	1.06498	0.286887	0.793002
C10orf143	46.0095	-0.756837	0.417539	-1.81261	0.0698915	0.615778
C10orf53	2.90219	-0.452993	1.25718	-0.360324	0.718605	0.928911
C10orf55	3.78147	2.2689	0.906772	2.50218	0.0123433	0.445542
C10orf62	1.13183	-2.10789	1.96594	-1.0722	0.283629	0.791429
C10orf67	6.77238	1.83223	0.829883	2.20782	0.027257	0.509509
C10orf71	3.73416	0.0677721	0.874154	0.0775288	0.938203	0.98387
C10orf71-AS1	0.177834	-1.69741	3.34916	-0.506815	0.612284	0.898549
C10orf82	1.76919	2.91432	1.60227	1.81887	0.068931	0.614935
C10orf88	134.195	0.00274	0.288518	0.00949682	0.992423	0.997836
C10orf90	1.96834	0.815767	1.07403	0.75954	0.447529	0.850815
C10orf95	24.676	-0.630983	0.471985	-1.33687	0.181265	0.735252
C10orf99	0.46637	2.25789	2.96601	0.761255	0.446505	0.850439
C11orf1	126.85	0.443286	0.238011	1.86246	0.0625383	0.604457
C11orf16	2.82991	0.410047	0.992539	0.413129	0.679512	0.918669
C11orf21	1076.19	-0.717936	0.245153	-2.92852	0.00340583	0.293875
C11orf24	205.452	-0.582472	0.247709	-2.35143	0.0187013	0.472676
C11orf42	15.8105	-1.28361	0.453557	-2.8301	0.0046534	0.329444
C11orf45	8.02659	1.08302	0.616259	1.75741	0.0788471	0.633512
C11orf49	180.147	-0.270455	0.285152	-0.94846	0.342895	0.8159
C11orf53	0.882345	-1.02923	1.66717	-0.617348	0.537005	0.878002
C11orf54	349.258	0.00295362	0.212464	0.0139017	0.988908	0.996933
C11orf58	2129.83	0.244334	0.202706	1.20536	0.228063	0.767077
C11orf65	293.75	0.0915116	0.295545	0.309636	0.756838	0.938567
C11orf68	139.047	-0.806	0.324838	-2.48124	0.0130928	0.446878
C11orf71	197.099	0.207655	0.186087	1.1159	0.264465	0.782755
C11orf72	1.68657	0.121789	1.40313	0.0867987	0.930832	0.982776
C11orf80	153.84	0.287118	0.223502	1.28463	0.198922	0.746712
C11orf87	5.98485	-0.143577	0.898274	-0.159837	0.87301	0.968338
C11orf88	0.812508	2.13032	1.92495	1.10669	0.268428	0.784827
C11orf91	1.78364	-0.554052	1.37264	-0.403641	0.686477	0.921024
C11orf94	12.1329	-2.17696	0.807688	-2.6953	0.00703245	0.376161
C11orf95	65.2756	-0.777183	0.305808	-2.54141	0.0110407	0.435122
C11orf96	5.06587	-0.153262	0.712857	-0.214996	0.82977	0.956121
C11orf97	2.68269	-0.820607	1.12602	-0.728766	0.466145	0.856491
C11orf98	113.093	-0.211255	0.251578	-0.839718	0.401066	0.837108
C12orf10	178.133	-0.531826	0.298839	-1.77964	0.0751351	0.630194
[truncated: 25,481 more rows]

## Sheet: COVID19vsHealthy_CRA002390
	baseMean	log2FoldChange	lfcSE	stat	pvalue	padj
A1BG	156.724	-0.244806	0.422425	-0.579525	0.562235	0.775202
A1BG-AS1	93.4774	-0.0564044	0.456264	-0.123622	0.901615	0.959244
A1CF	2.79364	-0.217587	1.283	-0.169592	0.865331	0.942264
A2M	753.513	-2.84344	0.674527	-4.21545	2.49277e-05	0.00102315
A2M-AS1	142.739	-3.15635	0.542125	-5.82219	5.80819e-09	1.14307e-06
A2ML1	4.09122	-0.0834511	1.59196	-0.0524203	0.958194	0.984022
A2MP1	162.542	-2.19866	0.596967	-3.68305	0.00023046	0.00521275
A3GALT2	38.9757	0.652538	0.877277	0.743822	0.456984	0.70446
A4GALT	1.52251	0.967104	1.63831	0.590305	0.554986	0.772012
A4GNT	0.807381	-0.748823	2.86615	-0.261264	0.793889	0.906174
AAAS	1021.08	0.157729	0.254879	0.618838	0.536023	0.759093
AACS	437.19	0.0982163	0.189487	0.518327	0.60423	0.800985
AAGAB	1372.03	0.461108	0.180797	2.55042	0.0107592	0.0767616
AAK1	8098.45	-0.756251	0.226163	-3.34383	0.000826289	0.0134555
AAMDC	179.908	0.164712	0.286819	0.57427	0.565785	0.777638
AAMP	1977.22	0.573537	0.170273	3.36835	0.000756203	0.0126451
AANAT	113.734	1.07241	0.461443	2.32403	0.020124	0.114188
AAR2	865.65	0.65932	0.181057	3.6415	0.000271058	0.00593937
AARD	5.19481	-3.30746	1.58472	-2.08709	0.0368801	0.166739
AARS1	1325.62	0.469832	0.240771	1.95137	0.0510133	0.203823
AARS2	595.333	0.0155214	0.302395	0.0513281	0.959064	0.984422
AARSD1	254.289	-0.254767	0.348656	-0.73071	0.464956	0.710142
AASDH	569.81	0.160993	0.280107	0.574757	0.565456	0.777401
AASDHPPT	579.955	0.430922	0.250777	1.71835	0.0857335	0.278003
AASS	226.517	-0.993274	0.529235	-1.87681	0.0605441	0.226093
AATBC	513.509	0.388244	0.559999	0.693293	0.488125	0.726411
AATF	2453.17	0.195982	0.257903	0.759905	0.447311	0.696308
AATK	1035.28	0.121338	0.702219	0.172792	0.862815	0.941031
ABALON	5688	1.7756	1.63312	1.08724	0.27693	0.540297
ABAT	781.945	0.414737	0.336969	1.23078	0.218404	0.472869
ABCA1	2042.99	0.738337	0.80428	0.91801	0.358613	0.620229
ABCA10	62.8003	-0.656509	0.405299	-1.61981	0.105272	0.312532
ABCA11P	142.442	-0.231515	0.375265	-0.616938	0.537275	0.759721
ABCA12	3.52739	0.784553	1.19476	0.656662	0.511399	0.741571
ABCA13	91.8211	0.73745	0.626897	1.17635	0.239455	0.497516
ABCA17P	9.46911	-0.884018	0.946085	-0.934396	0.3501	0.612103
ABCA2	7394.14	-0.751668	0.277277	-2.7109	0.00671013	0.0561437
ABCA3	404.968	-0.535324	0.292254	-1.83171	0.0669946	0.239751
ABCA4	1.1674	-0.864793	2.09433	-0.412922	0.679664	0.845838
ABCA5	1482.57	-0.955	0.205331	-4.65102	3.30289e-06	0.000219171
ABCA6	35.1486	2.07951	0.774235	2.68588	0.0072338	0.0591497
ABCA7	7590.36	-0.32765	0.232719	-1.40792	0.159154	0.396551
ABCA9	20.5447	1.33445	0.640221	2.08436	0.0371276	0.167595
ABCB1	669.275	-1.13181	0.254753	-4.44275	8.88145e-06	0.000470125
ABCB10	1368.09	0.419857	0.345374	1.21566	0.224115	0.479137
ABCB11	4.15275	-1.89317	1.42847	-1.32531	0.185067	0.432091
ABCB4	100.762	0.0168562	0.333986	0.0504697	0.959748	0.984703
ABCB5	2.93467	4.71264	2.77872	1.69598	0.0898899	0.285964
ABCB6	290.438	1.02037	0.444888	2.29354	0.0218171	0.12024
ABCB7	1087.05	0.575706	0.204498	2.81521	0.00487449	0.0456186
ABCB8	1019.78	0.0747308	0.251692	0.296914	0.766532	0.89445
ABCB9	91.2627	0.541575	0.603531	0.897344	0.369535	0.63015
ABCC1	3866.96	0.0245929	0.174872	0.140634	0.888159	0.951907
ABCC10	1950.96	-0.185664	0.207587	-0.894392	0.371112	0.631676
ABCC11	126.607	1.03654	0.505739	2.04955	0.0404081	0.176186
ABCC13	304.932	1.92557	3.41533	0.563804	0.572888	0.781754
ABCC2	200.923	-0.313621	0.266313	-1.17764	0.238939	0.496957
ABCC3	1757.72	0.885917	0.891766	0.993441	0.320495	0.584509
ABCC4	768.597	0.765999	0.468716	1.63425	0.102207	0.307274
ABCC5	1776.91	-0.056427	0.307089	-0.183748	0.854211	0.937422
ABCC5-AS1	1.76659	-4.53237	2.76011	-1.6421	0.10057	0.304101
ABCC6	243.944	0.757136	0.547395	1.38316	0.166615	0.406923
ABCC6P1	6.95511	0.911661	1.04693	0.870794	0.383867	0.641897
ABCD1	1256.78	1.27729	0.259968	4.91326	8.95726e-07	7.90229e-05
ABCD2	530.63	-0.480091	0.649553	-0.73911	0.45984	0.706596
ABCD3	737.582	0.220122	0.211633	1.04011	0.298288	0.561756
ABCD4	1368.55	-0.0449069	0.222394	-0.201925	0.839975	0.929958
ABCE1	1311	0.184992	0.271368	0.681701	0.495428	0.731412
ABCF1	92.5238	-0.0639084	0.33892	-0.188565	0.850434	0.93551
ABCF2	843.711	0.564889	0.277391	2.03644	0.0417064	0.179905
ABCF3	2358.97	0.0420763	0.241605	0.174153	0.861745	0.940662
ABCG1	574.707	0.146063	0.733782	0.199055	0.842219	0.931271
ABCG2	73.9613	0.0534936	0.951077	0.0562453	0.955146	0.983068
ABCG4	0.238079	-1.99093	4.05628	-0.490828	0.623548	0.811865
ABCG8	2.29539	-0.855671	1.53822	-0.556275	0.578023	0.785549
ABHD1	52.918	0.351283	0.455872	0.770574	0.44096	0.690574
ABHD10	559.527	-0.265653	0.298684	-0.889409	0.373783	0.633081
ABHD11	279.571	0.458347	0.248337	1.84566	0.0649412	0.235227
ABHD11-AS1	12.0954	0.89332	0.707226	1.26313	0.206541	0.458613
ABHD12	977.596	0.269369	0.186335	1.44562	0.148284	0.380305
ABHD12B	71.0055	-0.297808	0.75813	-0.392819	0.694453	0.854146
ABHD13	1775.42	-0.00384589	0.243288	-0.0158079	0.987388	0.995507
ABHD14A	234.708	-0.648474	0.376905	-1.72053	0.0853369	0.277264
ABHD14A-ACY1	157.771	-0.134808	0.333866	-0.40378	0.686375	0.850114
ABHD14B	1656.09	-0.590567	0.393121	-1.50225	0.133032	0.358058
ABHD15	915.09	-0.640494	0.244952	-2.61478	0.00892862	0.0680432
ABHD16A	54.2263	-0.379892	0.385291	-0.985985	0.32414	0.588199
ABHD16B	157.233	0.181224	0.343457	0.527646	0.597745	0.797462
ABHD17A	4035.9	-1.03661	0.272985	-3.7973	0.000146283	0.00378037
ABHD17B	374.028	0.251272	0.268165	0.937005	0.348756	0.610882
ABHD17C	93.5007	0.0629138	0.475867	0.132209	0.894819	0.955398
ABHD18	1256.76	-0.165063	0.218634	-0.754974	0.450265	0.698968
ABHD2	6718.72	0.433448	0.334813	1.2946	0.195459	0.445163
ABHD3	1913.48	0.119282	0.33759	0.353335	0.723837	0.871204
ABHD4	908.19	0.660963	0.459595	1.43814	0.150393	0.383532
ABHD5	1970.52	-0.0660328	0.60746	-0.108703	0.913438	0.964499
ABHD6	234.058	0.767512	0.3618	2.12137	0.0338904	0.158549
ABHD8	416.484	0.525228	0.277144	1.89514	0.0580734	0.220923
ABI1	4783.36	0.271029	0.230735	1.17463	0.240141	0.497973
ABI2	1263.27	-0.73812	0.23874	-3.09173	0.00198996	0.0251344
ABI3	1407.74	-0.113912	0.221779	-0.513629	0.607511	0.80344
ABI3BP	13.1428	-1.27145	0.724759	-1.7543	0.0793786	0.26551
ABITRAM	572.393	0.650653	0.306618	2.12203	0.0338353	0.158416
ABL1	1868.67	0.223143	0.19425	1.14874	0.250664	0.509907
ABL2	1589.07	-0.0688576	0.213085	-0.323146	0.746584	0.884551
ABLIM1	6299.49	-1.05241	0.452106	-2.32779	0.0199233	0.113497
ABLIM2	38.2704	-1.02769	0.468163	-2.19515	0.0281527	0.14077
ABLIM3	980.708	1.31758	1.42493	0.92466	0.355143	0.617031
ABO	141.394	0.701479	0.804553	0.871887	0.38327	0.641364
ABR	5667.56	0.325009	0.31144	1.04357	0.296686	0.560415
ABRA	9.28684	-1.46473	0.806714	-1.81568	0.06942	0.244938
ABRACL	1091.92	0.654061	0.250129	2.6149	0.00892545	0.0680432
ABRAXAS1	746.559	-0.0993699	0.308459	-0.322149	0.74734	0.884924
ABRAXAS2	603.915	0.473732	0.240529	1.96955	0.0488904	0.198966
ABT1	1117.01	-0.297516	0.200151	-1.48646	0.137159	0.363934
ABTB1	8370.23	0.350657	0.628749	0.557706	0.577045	0.785007
ABTB2	151.348	0.269387	0.494955	0.544266	0.586259	0.789981
ACAA1	2520.27	0.432767	0.216337	2.00043	0.0454539	0.190087
ACAA2	1453.07	0.779537	0.211864	3.67942	0.000233767	0.00527201
ACACA	951.695	0.410936	0.265504	1.54776	0.12168	0.338709
ACACB	831.438	-0.48939	0.307678	-1.59059	0.111702	0.323529
ACAD10	1163.87	0.442724	0.188292	2.35126	0.0187101	0.108875
ACAD11	694.218	-0.341008	0.253228	-1.34665	0.178094	0.422414
ACAD8	1132.13	-0.0990611	0.259363	-0.38194	0.702506	0.859415
ACAD9	1604.57	-0.37897	0.312869	-1.21127	0.22579	0.481304
ACADM	749.354	0.504472	0.305577	1.65088	0.0987627	0.301326
ACADS	514.567	0.724275	0.336697	2.15112	0.031467	0.150466
ACADSB	993.522	-0.585394	0.268926	-2.17678	0.0294968	0.144659
ACADVL	10721.2	0.564099	0.264776	2.13047	0.0331326	0.15611
ACAN	5.36238	-1.72061	1.16252	-1.48007	0.138855	0.366241
ACAP1	9350.42	-0.534497	0.356442	-1.49954	0.133735	0.359271
ACAP2	6114.9	0.0989344	0.261834	0.377851	0.705541	0.861157
ACAP3	2890.21	0.364405	0.233981	1.55741	0.119373	0.335402
ACAT1	583.931	0.755528	0.272298	2.77464	0.00552635	0.0494943
ACAT2	647.729	-0.0358526	0.24902	-0.143975	0.88552	0.950874
ACBD3	1133.52	0.0617338	0.221153	0.279145	0.780134	0.900856
ACBD3-AS1	74.4191	0.465821	0.346754	1.34338	0.179149	0.42407
ACBD4	621.936	-0.396333	0.344069	-1.1519	0.249362	0.508305
ACBD5	1536.15	-0.0867464	0.17077	-0.507973	0.611473	0.806217
ACBD6	628.525	0.107717	0.224076	0.480718	0.630717	0.816443
ACBD7	14.77	1.86409	0.805836	2.31324	0.0207095	0.116352
ACBD7-DCLRE1CP1	6.15329	1.22172	0.914523	1.33591	0.181578	0.42742
ACCS	1692.28	2.24053	0.363302	6.16713	6.9539e-10	1.92916e-07
ACCSL	7.54335	0.5186	1.2002	0.432095	0.665673	0.838538
ACD	569.194	-0.594902	0.281357	-2.1144	0.0344811	0.160235
ACE	134.062	-0.562633	0.690013	-0.815394	0.414847	0.66771
ACE2	3.39339	1.42886	1.36314	1.04822	0.294539	0.558515
ACER1	29.3145	-0.846964	0.633241	-1.33751	0.181057	0.426586
ACER2	78.0623	0.198451	0.370935	0.535002	0.592648	0.794005
ACER3	1984.93	1.13511	0.416423	2.72586	0.00641335	0.054472
ACHE	118.868	3.34235	1.90308	1.75628	0.079041	0.264952
ACIN1	8922.42	0.0249886	0.167857	0.148869	0.881657	0.949082
ACKR1	90.1995	3.12202	2.44132	1.27882	0.200959	0.451971
ACKR2	6.67744	0.786434	0.919542	0.855245	0.392416	0.648935
ACKR3	91.6957	-0.178088	0.468396	-0.380208	0.703791	0.860027
ACKR4	59.8947	-0.0856196	0.351368	-0.243675	0.807483	0.912545
ACLY	4196.31	0.841356	0.24294	3.46322	0.000533749	0.00977733
ACMSD	24.3627	0.16638	0.463232	0.359172	0.719467	0.868938
ACO1	562.27	0.332844	0.270883	1.22874	0.21917	0.473771
ACO2	2722.77	0.946164	0.215127	4.39816	1.09171e-05	0.000554918
ACOD1	4.29022	2.80684	1.34396	2.08848	0.0367547	0.166532
ACOT1	43.3905	0.0807116	0.448568	0.179932	0.857206	0.938521
ACOT11	32.9739	-0.119848	0.578742	-0.207083	0.835945	0.928129
ACOT12	2.4373	-2.03353	1.47576	-1.37795	0.168218	0.409448
ACOT13	541.275	-0.269011	0.259149	-1.03806	0.299243	0.562939
ACOT2	255.063	-0.613788	0.304875	-2.01325	0.0440887	0.186375
ACOT4	46.2785	-0.594929	0.392253	-1.5167	0.129343	0.352016
ACOT6	1.07198	0.186238	2.12198	0.0877663	0.930062	0.972069
ACOT7	267.837	0.0951406	0.408935	0.232654	0.81603	0.917539
ACOT8	523.436	0.560565	0.183161	3.06051	0.0022096	0.0268871
ACOT9	1507.63	0.715319	0.339339	2.10798	0.0350328	0.161668
ACOX1	2165.12	0.533906	0.479812	1.11274	0.26582	0.527693
ACOX2	24.32	2.48193	0.780334	3.18059	0.00146974	0.020025
ACOX3	427.309	0.602463	0.233773	2.57713	0.00996248	0.0733363
ACOXL	13.9013	1.62486	0.997855	1.62835	0.10345	0.309477
ACOXL-AS1	3.16636	2.60414	1.51915	1.71421	0.0864898	0.279296
ACP1	2582.09	0.279396	0.291919	0.957099	0.338517	0.600674
ACP2	578.199	0.947185	0.305324	3.10223	0.00192068	0.0244341
ACP3	829.375	1.06666	0.679519	1.56973	0.116478	0.331278
ACP4	19.4481	-0.597056	0.57516	-1.03807	0.299239	0.562939
ACP5	1345.23	1.39125	0.521189	2.66937	0.00759936	0.0609271
ACP6	298.477	-0.458466	0.342283	-1.33944	0.180429	0.425803
ACP7	0.998076	-3.74589	2.43816	-1.53636	0.12445	0.34372
ACRBP	1277.31	0.670152	0.84153	0.79635	0.425829	0.677082
ACRV1	2.12454	0.904188	1.49302	0.60561	0.544774	0.76427
ACSBG1	444.436	0.298083	0.236296	1.26148	0.207135	0.459157
ACSBG2	11.8142	-0.218692	0.635022	-0.344384	0.730557	0.874941
ACSF2	350.77	-0.371371	0.347806	-1.06775	0.285631	0.54904
ACSF3	1143.67	0.468974	0.175845	2.66697	0.00765382	0.0611509
ACSL1	14316.9	1.33215	0.740649	1.79863	0.0720775	0.250909
ACSL3	1333.18	1.06139	0.420352	2.52499	0.0115701	0.0803904
ACSL4	2912.34	0.62949	0.378805	1.66178	0.0965575	0.297635
ACSL5	2793.7	0.0850435	0.286301	0.297042	0.766435	0.894381
ACSL6	631.833	0.0643068	0.800727	0.0803106	0.93599	0.974661
ACSM1	17.5607	-0.985416	0.519812	-1.89572	0.0579975	0.220809
ACSM2B	0.509503	-2.71783	4.01815	-0.676388	0.498794	0.731612
ACSM3	135.795	-0.27099	0.494857	-0.547612	0.583958	0.788992
ACSM4	9.80948	4.64669	1.47982	3.14003	0.0016893	0.0221514
ACSM6	2.93589	0.430838	1.32769	0.324502	0.745558	0.884179
ACSS1	3347.85	-0.259219	0.28465	-0.910658	0.362476	0.623561
ACSS2	1307.35	0.934435	0.281332	3.32146	0.000895474	0.0141421
ACSS3	3.63406	-1.50502	1.88147	-0.799915	0.42376	0.675687
ACTA1	25.3288	1.4375	0.550616	2.61071	0.00903548	0.0686039
ACTA2	339.919	0.0403702	0.191625	0.210673	0.833143	0.926537
ACTA2-AS1	115.454	-0.287765	0.311522	-0.923739	0.355622	0.617413
ACTB	148721	1.01523	0.335809	3.02324	0.00250083	0.029172
ACTC1	0.861913	0.983028	2.70046	0.364023	0.715841	0.866839
ACTG1	45892.2	0.774611	0.20222	3.83054	0.000127865	0.00345971
ACTG1P17	49.4654	-0.316172	0.336976	-0.938264	0.348109	0.610562
ACTG1P20	380.911	-0.320946	0.280779	-1.14306	0.253015	0.512776
ACTG1P4	48.6134	0.500504	0.387285	1.29234	0.19624	0.446024
ACTG2	2.25985	0.880451	1.40625	0.626099	0.53125	0.756263
ACTL10	20.9469	0.549437	0.603004	0.911166	0.362208	0.623333
ACTL6A	604.793	0.198638	0.216347	0.918148	0.358542	0.620229
ACTL6B	1.32208	-0.434153	1.8521	-0.234411	0.814666	0.916704
ACTL7A	1.97322	-0.0487813	1.44225	-0.033823	0.973018	0.989389
ACTL7B	1.72483	1.15859	1.62574	0.712655	0.476059	0.719422
ACTL8	0.221077	1.10662	4.05028	0.273222	0.784683	0.901872
ACTL9	1.21915	-2.04563	2.05217	-0.996812	0.318856	0.582696
ACTN1	6075.33	0.186466	0.355883	0.523952	0.600312	0.798682
ACTN1-AS1	8.63865	-1.46477	0.887196	-1.65101	0.0987367	0.301287
ACTN2	1.92035	3.07294	1.93014	1.59208	0.111366	0.322838
ACTN3	29.3422	-2.10434	0.64342	-3.27055	0.0010734	0.0160354
ACTN4	10452.4	0.330106	0.274076	1.20443	0.228423	0.484537
ACTR10	1286.46	0.50251	0.223739	2.24596	0.0247065	0.13042
ACTR1A	2834.36	0.414468	0.190029	2.18108	0.0291777	0.143732
ACTR1B	2186.97	-0.463013	0.282714	-1.63774	0.101475	0.305713
ACTR2	20548.5	0.774491	0.320189	2.41886	0.0155693	0.0967089
ACTR3	11614.8	0.434207	0.205189	2.11613	0.034334	0.159906
ACTR3-AS1	55.3876	-0.233229	0.368395	-0.633094	0.526672	0.752585
ACTR3B	181.524	-0.479662	0.278169	-1.72435	0.084644	0.276064
ACTR3C	183.099	-1.05445	0.473557	-2.22666	0.0259698	0.134295
ACTR5	727.069	-0.36726	0.219787	-1.67098	0.0947251	0.29455
ACTR6	379.9	-0.196229	0.335878	-0.584226	0.559068	0.774634
ACTR8	740.65	0.207168	0.250458	0.827159	0.408147	0.661504
ACTRT3	4.32212	1.92805	1.13283	1.70197	0.0887607	0.283783
ACVR1	724.989	0.378925	0.221843	1.70808	0.0876215	0.281385
ACVR1B	995.968	1.56689	0.341271	4.59134	4.40416e-06	0.000274082
ACVR1C	208.075	-1.41387	0.624121	-2.26538	0.0234894	0.126459
ACVR2A	467.104	-0.249253	0.228501	-1.09082	0.275352	0.537994
ACVR2B	598.487	-0.800455	0.378955	-2.11227	0.0346632	0.160816
ACVR2B-AS1	8.52994	0.053803	0.927791	0.0579905	0.953756	0.982252
ACVRL1	137.405	3.78784	0.767911	4.93266	8.11186e-07	7.41205e-05
ACY1	88.4754	0.0504439	0.373586	0.135026	0.892591	0.954444
ACY3	21.4734	-0.124792	0.582625	-0.214189	0.8304	0.925215
ACYP1	219.839	-0.508213	0.315014	-1.6133	0.106678	0.315041
ACYP2	187.804	-0.00528483	0.246705	-0.0214216	0.982909	0.993829
ADA	920.025	-0.540419	0.410339	-1.31701	0.187837	0.435036
ADA2	12776.1	1.42175	0.375234	3.78898	0.000151265	0.00387866
ADAD2	3.19677	-1.17123	1.4584	-0.803096	0.421919	0.674099
ADAL	140.422	-0.134081	0.333104	-0.40252	0.687301	0.850756
ADAM10	7415.01	0.433838	0.28958	1.49816	0.134091	0.359806
ADAM11	22.8949	-0.661545	0.508718	-1.30042	0.193458	0.442845
ADAM12	47.9511	-0.625596	0.532085	-1.17574	0.239698	0.49768
ADAM15	3795.03	1.5736	0.39949	3.93903	8.1811e-05	0.00243482
ADAM17	2739.22	0.621619	0.352218	1.76487	0.0775857	0.261927
ADAM19	4401.84	0.69334	0.31435	2.20563	0.0274096	0.138505
ADAM20	6.58815	1.11959	0.969616	1.15467	0.248225	0.507179
ADAM20P1	22.9795	-0.358591	0.578283	-0.620097	0.535194	0.758767
ADAM21	6.17492	0.0948641	0.979051	0.0968939	0.922811	0.968974
ADAM21P1	0.747524	0.0120819	2.85544	0.00423118	0.996624	0.998524
ADAM22	190.418	-1.22836	0.34851	-3.5246	0.000424119	0.00820232
ADAM23	85.98	-1.06921	0.360061	-2.96952	0.00298267	0.0326938
ADAM28	1330.07	0.352346	0.405738	0.868407	0.385171	0.643112
ADAM30	0.594868	-0.646239	2.96906	-0.217658	0.827696	0.924005
ADAM32	2.20492	1.00487	1.81535	0.553542	0.579892	0.787061
ADAM33	3.24584	-0.467232	1.55196	-0.301059	0.763369	0.892649
ADAM8	9555.33	-0.742108	0.405822	-1.82865	0.0674517	0.240686
ADAM9	1871.11	2.27523	0.635402	3.58077	0.00034258	0.00700555
ADAMDEC1	27.7507	3.89961	0.982621	3.96858	7.23027e-05	0.00222241
ADAMTS1	79.1786	-1.49429	0.379491	-3.93761	8.22964e-05	0.00243482
ADAMTS10	1133.25	-1.18988	0.557065	-2.13599	0.0326805	0.154454
ADAMTS13	95.7347	-0.217736	0.360025	-0.60478	0.545325	0.764857
ADAMTS14	39.454	-0.148368	0.756854	-0.196032	0.844585	0.932059
ADAMTS16	8.77918	-0.00878021	0.759621	-0.0115587	0.990778	0.997275
ADAMTS17	79.7963	-0.914181	0.488949	-1.86969	0.0615273	0.228203
ADAMTS2	5333.39	10.0326	1.52687	6.57069	5.00815e-11	1.95454e-08
ADAMTS3	4.96594	1.92829	1.71374	1.1252	0.260505	0.521327
ADAMTS4	66.9338	-1.28454	0.575954	-2.23028	0.0257286	0.133791
ADAMTS5	33.0494	-0.825237	0.841839	-0.980279	0.326948	0.590446
ADAMTS6	88.4683	0.146482	0.460782	0.317898	0.750562	0.886961
ADAMTS7	2.32301	-0.930879	1.88766	-0.493139	0.621914	0.811865
ADAMTS7P1	10.8979	-1.4841	1.3092	-1.1336	0.256963	0.517132
ADAMTS8	10.446	-1.07712	0.91519	-1.17694	0.239219	0.497386
ADAMTSL1	0.981015	0.70406	2.16658	0.324964	0.745209	0.88407
ADAMTSL2	2.77137	-0.24664	1.27689	-0.193156	0.846836	0.933388
ADAMTSL3	1.48235	-1.02191	1.69312	-0.603565	0.546133	0.765561
ADAMTSL4	2607.47	0.562467	0.587302	0.957714	0.338207	0.60042
ADAMTSL4-AS1	350.612	-0.965769	0.371152	-2.60208	0.00926592	0.0697017
ADAMTSL5	100.161	-1.31901	0.52085	-2.53241	0.011328	0.079114
ADAP1	2411.93	0.70648	0.306931	2.30175	0.0213492	0.118561
ADAP2	1266.02	2.36672	0.584025	4.05243	5.06875e-05	0.00175508
ADAR	20615.1	0.518572	0.391703	1.32389	0.18554	0.432571
ADARB1	1760.13	-0.383651	0.25064	-1.53069	0.125847	0.346332
ADARB2	23.382	6.25186	3.2893	1.90067	NA	NA
ADAT1	1325.88	0.122186	0.208888	0.584933	0.558593	0.774302
ADAT2	963.929	-0.269518	0.360929	-0.746734	0.455224	0.702864
ADAT3	118.799	-0.111511	0.313875	-0.355272	0.722386	0.870781
ADCK1	311.426	0.0766581	0.294434	0.260358	0.794588	0.906506
ADCK2	647.665	-0.184921	0.246788	-0.74931	0.45367	0.701814
ADCK5	377.66	0.0126469	0.272313	0.0464426	0.962957	0.985607
ADCY1	8.22979	-0.865287	0.865073	-1.00025	0.317191	0.5815
ADCY10	14.1308	-1.34233	0.595154	-2.25543	0.0241061	0.128398
ADCY10P1	566.481	-0.506959	0.275556	-1.83977	0.0658026	0.237227
ADCY3	930.035	0.279652	0.293857	0.951662	0.341269	0.603518
ADCY4	301.758	0.245816	0.413909	0.593888	0.552587	0.770024
ADCY5	17.08	-0.20633	0.522615	-0.394803	0.692988	0.853393
ADCY6	55.137	0.418788	0.697633	0.600299	0.548307	0.767259
ADCY7	15699.9	-0.00264018	0.356121	-0.0074137	0.994085	0.998055
ADCY9	1284.62	-0.350264	0.418377	-0.837197	0.402482	0.657245
ADD1	10834.8	0.051516	0.221224	0.232868	0.815864	0.917539
ADD2	292.285	-0.005341	0.451171	-0.0118381	0.990555	0.997214
ADD3	12677.3	-0.222194	0.2714	-0.818697	0.412959	0.665929
ADD3-AS1	105.895	0.665081	0.346138	1.92143	0.0546771	0.21292
ADGB	1.72395	0.695906	1.86867	0.372408	0.709589	0.863478
ADGRA2	392.239	0.737176	0.453032	1.6272	0.103694	0.309964
ADGRA3	95.0446	-0.203585	0.71104	-0.28632	0.774633	0.898258
ADGRB1	162.892	-0.0267469	0.279139	-0.0958193	0.923664	0.969506
ADGRB2	117.147	-2.32047	0.454656	-5.10378	3.32929e-07	3.66795e-05
ADGRB3	32.2093	1.55203	1.30763	1.1869	0.235266	0.49244
ADGRD1	102.205	0.134319	0.866258	0.155056	0.876777	0.9473
ADGRD1-AS1	2.87488	-0.335298	1.76655	-0.189803	0.849463	0.934889
ADGRE1	1103.45	-0.320078	0.432443	-0.740163	0.459201	0.706128
ADGRE2	4190.39	0.264322	0.555681	0.475672	0.634308	0.818652
ADGRE3	756.604	-2.82893	0.8363	-3.38267	0.000717852	0.0122008
ADGRE4P	452.245	-1.19684	0.447901	-2.6721	0.00753773	0.0606654
ADGRE5	22826.2	-0.486673	0.341861	-1.4236	0.154562	0.389254
ADGRF2	0.609795	2.43267	2.84419	0.855312	0.392379	0.64892
ADGRF3	137.952	0.207879	0.354187	0.586918	0.557259	0.773444
ADGRF5	0.562018	2.30815	3.97424	0.580778	0.56139	0.775202
ADGRG1	5801.16	-1.41683	0.557071	-2.54336	0.0109794	0.0775017
ADGRG2	13.7342	-0.084236	0.662681	-0.127114	0.89885	0.957723
ADGRG3	1735.02	-1.41797	0.942696	-1.50417	0.132538	0.357169
ADGRG5	1442.04	-1.1142	0.394439	-2.82477	0.00473151	0.0447057
ADGRG6	14.458	0.297926	0.838531	0.355295	0.722369	0.870781
ADGRG7	0.374679	1.70741	4.00847	0.42595	0.670144	0.840175
ADGRL1	1849.69	-0.878195	0.280666	-3.12897	0.00175419	0.0226922
ADGRL2	34.3881	7.21229	3.05379	2.36175	0.018189	0.106924
ADGRV1	7.82698	-1.13711	0.892104	-1.27463	0.202439	0.45381
ADH1A	2.96402	-0.318893	1.62263	-0.196529	0.844196	0.931912
ADH4	2.97416	-1.04639	1.40372	-0.745436	0.456008	0.703701
ADH5	1146.32	0.563009	0.244954	2.29843	0.0215373	0.119354
ADH6	18.3689	-0.300018	0.568523	-0.527715	0.597697	0.797462
ADHFE1	617.425	-0.402697	0.313362	-1.28508	0.198763	0.449315
ADI1	1642.96	0.280248	0.1958	1.4313	0.152345	0.386162
ADIPOR1	31406.2	2.11234	0.957633	2.20579	0.0273989	0.138504
ADIPOR2	2758.76	0.234296	0.290584	0.806291	0.420075	0.672459
ADIRF	45.0166	-0.871392	0.559808	-1.55659	0.119568	0.335751
ADK	724.907	0.700425	0.46472	1.5072	0.13176	0.355967
ADM	788.535	1.22924	0.765953	1.60485	0.108526	0.318103
ADM2	48.5633	-0.275599	0.450609	-0.611614	0.540793	0.762168
ADM5	153.27	-0.557975	0.378146	-1.47555	0.140064	0.367869
ADNP	3655.96	-0.139433	0.211351	-0.659723	0.509431	0.74012
ADNP-AS1	233.145	-0.247264	0.225469	-1.09666	0.272788	0.53486
ADNP2	1357.46	0.148008	0.220293	0.67187	0.501666	0.733716
ADO	591.631	0.134562	0.194244	0.69275	0.488466	0.726411
ADORA2A	378.142	-1.15391	0.426971	-2.70255	0.00688092	0.0570559
ADORA2A-AS1	282.251	-2.03746	0.533268	-3.82072	0.000133065	0.00354625
ADORA2B	96.3003	0.921537	0.555301	1.65953	0.0970093	0.298474
ADORA3	57.4491	3.17277	0.908607	3.4919	0.000479593	0.00901329
ADPGK	5450.9	0.813969	0.289534	2.81131	0.00493406	0.0458112
ADPGK-AS1	330.149	0.833776	0.384097	2.17074	0.0299507	0.146049
ADPRH	577.845	1.90988	0.513897	3.71646	0.000202034	0.00476155
ADPRHL1	14.2987	0.0977497	0.593415	0.164724	0.869161	0.943804
ADPRM	353.205	-0.290256	0.375891	-0.772182	0.440007	0.689634
ADPRS	557.547	-0.370534	0.283607	-1.30651	0.19138	0.439765
ADRA2A	31.2154	-0.133888	1.13461	-0.118003	0.906065	0.960812
ADRA2B	5.50053	-0.749719	0.902994	-0.830259	0.406392	0.659914
ADRB1	16.9273	0.576677	0.899994	0.640757	0.521681	0.748938
ADRB2	872.636	-0.472417	0.377604	-1.25109	0.210901	0.463997
ADRM1	2100.06	0.593385	0.211954	2.79959	0.00511675	0.0469405
ADSL	1746.5	0.354115	0.290672	1.21826	0.223124	0.478333
ADSS1	55.6728	0.155846	0.388974	0.400659	0.688671	0.851538
ADSS2	2008.84	0.324102	0.208173	1.55689	0.119496	0.335592
ADTRP	141.632	-1.06867	0.830966	-1.28605	0.198424	0.448873
AEBP1	356.838	-0.821791	0.579005	-1.41932	0.155807	0.390806
AEBP2	1431.56	-0.636079	0.258892	-2.45693	0.0140132	0.0904338
AEN	1048.2	0.507085	0.291754	1.73806	0.0822001	0.271127
AFAP1	334.536	-0.817788	0.235831	-3.46769	0.000524955	0.00967497
AFAP1-AS1	26.7807	-0.482094	0.577816	-0.834338	0.40409	0.658535
AFAP1L1	14.3413	1.63714	1.25305	1.30653	0.191374	0.439765
AFAP1L2	111.705	1.37353	0.647372	2.1217	0.0338633	0.158515
AFDN	1121.01	-0.620081	0.480553	-1.29035	0.196929	0.446773
AFDN-DT	1.84858	-1.15607	1.56993	-0.736386	0.461496	0.708012
AFF1	5644.72	0.279072	0.333719	0.836249	0.403015	0.657677
AFF1-AS1	63.4052	0.725893	0.464345	1.56326	0.117991	0.333313
AFF2	43.1219	-1.1923	0.485761	-2.4545	0.014108	0.0908418
AFF3	730.828	-0.133371	0.321321	-0.415071	0.67809	0.84484
AFF4	5953.52	0.169657	0.211887	0.800697	0.423307	0.675285
AFG1L	95.5526	0.482516	0.276239	1.74673	0.0806835	0.267852
AFG3L1P	1058.15	0.170663	0.218888	0.779679	0.43558	0.685648
AFG3L2	1534.17	0.441687	0.200519	2.20272	0.0276146	0.139141
AFMID	172.958	1.45928	0.48531	3.0069	0.00263926	0.0301596
AFTPH	3083.57	0.281335	0.263757	1.06665	0.286131	0.549704
AGA	648.363	0.330615	0.28007	1.18047	0.237812	0.495722
AGAP1	649.681	-3.1461	0.412437	-7.62809	2.38266e-14	3.04795e-11
AGAP1-IT1	0.532994	2.26587	2.90161	0.780902	0.43486	0.684955
AGAP10P	55.4192	-1.089	0.400142	-2.72154	0.00649791	0.0549724
AGAP11	41.9199	-0.386713	0.47023	-0.822391	0.410855	0.66368
AGAP12P	53.8328	-2.31218	0.505734	-4.57193	4.83245e-06	0.000293594
AGAP2	1850.12	-0.663442	0.219281	-3.02554	0.00248193	0.0290835
AGAP2-AS1	284.321	-0.803397	0.307771	-2.61037	0.00904451	0.0686039
AGAP3	1236.85	0.300407	0.305105	0.984601	0.32482	0.588636
AGAP4	120.002	-0.0265974	0.665363	-0.0399742	0.968114	0.987838
AGAP5	144.666	0.247053	0.265119	0.931858	0.35141	0.613253
AGAP6	427.224	-0.0107208	0.341207	-0.0314201	0.974935	0.990157
AGAP7P	187.576	-2.49547	0.575598	-4.33544	1.45468e-05	0.00069063
AGAP9	72.0886	0.819359	0.358156	2.28772	0.022154	0.121486
AGBL2	116.455	-0.483078	0.448812	-1.07635	0.281771	0.545124
AGBL3	133.834	-1.76142	0.529774	-3.32485	0.000884674	0.01401
AGBL4	1.36331	-0.819303	1.72848	-0.474002	0.635499	0.819315
AGBL5	2139.28	0.575833	0.410266	1.40356	0.160449	0.398277
AGBL5-AS1	2.91967	-1.35918	1.38968	-0.978054	0.328048	0.591624
AGER	16.3291	0.36637	0.810937	0.451786	0.651423	0.829765
AGFG1	7668.76	1.4264	0.437541	3.26002	0.00111403	0.0164433
AGFG2	448.446	-1.14196	0.402587	-2.83656	0.00456027	0.0435886
AGGF1	1109.54	0.158471	0.227195	0.697512	0.485482	0.725608
AGK	1230.52	-0.539266	0.299066	-1.80317	0.0713622	0.249311
AGL	1148.91	-0.290895	0.173764	-1.67408	0.0941153	0.29344
AGMAT	195.481	-1.04757	0.776178	-1.34966	0.177126	0.421265
AGMO	0.357119	-2.34558	4.0477	-0.579485	0.562262	0.775202
AGO1	4310.46	0.153239	0.312206	0.490828	0.623548	0.811865
AGO2	5232.53	0.0573781	0.311903	0.183962	0.854044	0.937422
AGO3	3018.32	-0.14204	0.202975	-0.69979	0.484058	0.724505
AGO4	7504.29	0.403463	0.486579	0.829184	0.407	0.660576
AGPAT1	75.2778	0.209807	0.706965	0.296772	0.766641	0.894485
AGPAT2	1214.12	1.47772	0.371905	3.97337	7.08625e-05	0.00220402
AGPAT3	4611.02	0.871431	0.281149	3.09954	0.00193822	0.0246158
AGPAT4	1680.53	-0.549886	0.455509	-1.20719	0.227359	0.48335
AGPAT4-IT1	151.986	-0.497063	0.424759	-1.17022	0.241911	0.500068
AGPAT5	414.414	0.398821	0.260949	1.52835	0.126426	0.347065
AGPS	1848.68	0.424731	0.260579	1.62995	0.103112	0.309255
AGR2	0.841118	-0.534263	3.50909	-0.152251	0.878989	0.947797
AGRN	724.911	1.18343	0.395666	2.99097	0.00278091	0.0312968
AGRP	11.5703	-1.16589	0.847766	-1.37525	0.169054	0.410617
AGTPBP1	7047.43	0.498358	0.409968	1.2156	0.224136	0.479137
AGTRAP	3527.92	1.11447	0.40224	2.77066	0.00559433	0.0498828
AHCTF1	2070.72	-0.549616	0.307755	-1.78589	0.0741174	0.254683
AHCTF1P1	1156.29	-0.198075	0.496036	-0.399316	0.68966	0.852309
AHCY	1222.65	0.784166	0.23409	3.34984	0.000808573	0.0132326
AHCYL1	2657.5	0.740089	0.249862	2.96199	0.00305656	0.033214
AHCYL2	967.607	0.133129	0.196832	0.676359	0.498813	0.731612
AHDC1	858.195	-0.925762	0.293641	-3.1527	0.00161766	0.0214564
AHI1	354.304	-0.36142	0.349105	-1.03528	0.30054	0.564457
AHNAK	248046	0.130948	0.461066	0.284011	0.776402	0.898868
AHNAK2	82.8314	-0.571182	0.652596	-0.875245	0.38144	0.639651
AHR	11792.8	1.14731	0.490399	2.33954	0.0193075	0.111283
AHRR	83.265	-0.748272	0.528841	-1.41493	0.157089	0.393252
AHSA1	1536.7	0.213515	0.243992	0.875089	0.381525	0.6397
AHSA2P	7757.99	-0.388329	0.270542	-1.43537	0.151181	0.384608
AHSP	2156.17	2.50279	2.89735	0.86382	0.387687	0.645192
AICDA	3.37535	0.293208	1.21847	0.240637	0.809836	0.914083
AIDA	719.599	-0.132553	0.36733	-0.360855	0.718208	0.868016
AIF1	151.087	0.318242	0.429344	0.741229	0.458555	0.705718
AIF1L	5.84872	0.812316	1.10838	0.732889	0.463626	0.709519
AIFM1	989.94	0.737689	0.250122	2.94932	0.00318476	0.0340605
AIFM2	226.625	0.135255	0.286804	0.471594	0.637217	0.820383
AIFM3	276.75	0.898927	0.696731	1.29021	0.196979	0.446773
AIG1	340.309	-0.0349247	0.263455	-0.132564	0.894538	0.955234
AIM2	272.805	0.666145	0.39394	1.69098	0.0908402	0.287529
AIMP1	1532.11	0.067272	0.26514	0.253723	0.79971	0.908222
AIMP2	346.184	1.24038	0.269384	4.60449	4.13474e-06	0.000260127
AIP	1853.52	-0.290121	0.292614	-0.99148	0.321451	0.585488
AIRE	24.085	-1.19067	0.678357	-1.75523	0.0792197	0.265094
AIRN	10.9244	-0.864748	0.937622	-0.922278	0.356383	0.617789
AJAP1	30.2046	-1.78085	0.549287	-3.24211	0.00118648	0.0171392
AJM1	287.056	-1.94384	0.389403	-4.99185	5.98042e-07	5.66688e-05
AJUBA	26.13	-1.51564	0.653343	-2.31982	0.0203506	0.114964
AK1	891.41	0.299418	0.671509	0.445889	0.655678	0.832284
AK2	3475.49	0.909977	0.22832	3.98553	6.73297e-05	0.00212958
AK3	1061.76	-0.318183	0.262202	-1.2135	0.224938	0.480162
AK4	47.9326	3.36885	0.676141	4.98247	6.27778e-07	5.90009e-05
AK5	352.77	-2.04028	0.593554	-3.4374	0.00058733	0.0105103
AK6	277.727	0.714501	0.276858	2.58075	0.00985853	0.0728506
AK7	4.43766	2.61213	1.42755	1.82981	0.067279	0.24033
AK8	7.88564	-0.101647	0.847409	-0.11995	0.904523	0.959706
AK9	406.9	-0.0676395	0.215853	-0.313359	0.754008	0.888708
AKAP1	825.763	0.0782051	0.272979	0.286488	0.774505	0.898254
AKAP10	2587.43	0.143503	0.225089	0.637537	0.523775	0.750588
AKAP11	3262.75	-0.20905	0.263252	-0.794106	0.427134	0.677827
AKAP12	107.644	-4.39775	0.84158	-5.22558	1.73608e-07	2.12633e-05
AKAP13	24335.5	0.229986	0.316303	0.727106	0.467161	0.712374
AKAP14	4.06598	-0.366462	1.34482	-0.272499	0.785239	0.902152
AKAP17A	12.1828	-1.61274	0.685382	-2.35306	0.0186198	0.108597
AKAP3	17.9485	-0.970126	0.747762	-1.29737	0.194503	0.444185
AKAP5	232.409	-1.58379	0.389445	-4.0668	4.76624e-05	0.00167553
AKAP6	30.728	-0.994961	0.549711	-1.80997	0.0703001	0.247034
AKAP7	391.02	-0.0359278	0.468218	-0.076733	0.938836	0.975237
AKAP8	2873.1	0.00432368	0.180911	0.0238995	0.980933	0.99267
AKAP8L	3028.33	0.0641948	0.236326	0.271637	0.785902	0.902507
AKAP9	6060.15	-0.371135	0.215731	-1.72036	0.0853673	0.277323
AKIP1	192.248	1.17405	0.291369	4.02944	5.59092e-05	0.00188211
AKIRIN1	4924.49	0.126855	0.231256	0.548548	0.583316	0.788894
AKIRIN2	5035.28	0.433028	0.434721	0.996107	0.319198	0.58296
AKNA	18329.4	-0.445483	0.214812	-2.07382	0.0380956	0.170163
AKNAD1	1.75182	1.29916	1.96893	0.659829	0.509364	0.740069
AKR1A1	1557.27	0.804911	0.191474	4.20377	2.6251e-05	0.00106418
AKR1B1	1435.33	0.0983911	0.26749	0.367831	0.712999	0.865355
AKR1B15	0.481697	-1.38712	3.95063	-0.351114	0.725503	0.871871
AKR1C1	29.1418	-0.535843	0.722303	-0.741854	0.458176	0.705547
AKR1C2	12.1358	-2.28172	0.976069	-2.33766	0.0194048	0.111478
AKR1C3	130.662	-1.55158	0.294225	-5.27345	1.33883e-07	1.73892e-05
AKR1C4	9.01064	-1.16672	0.786053	-1.48428	0.137734	0.364621
AKR1C6P	5.24461	-2.29678	1.27249	-1.80495	0.0710826	0.248778
AKR1C8P	9.16553	-0.564674	0.77043	-0.732934	0.463599	0.709519
AKR1E2	44.5466	0.331702	0.797165	0.416102	0.677335	0.844617
AKR7A2	682.726	0.110184	0.256494	0.429577	0.667503	0.839822
AKR7A2P1	31.5038	0.841956	0.51803	1.6253	0.104098	0.310785
AKR7A3	28.028	-0.0725339	0.511634	-0.141769	0.887262	0.951774
AKR7L	15.8868	-0.583743	0.600752	-0.971688	0.331206	0.593859
AKT1	6112.37	-0.0468161	0.232701	-0.201185	0.840554	0.930375
AKT1S1	1151.1	0.858615	0.460743	1.86354	0.0623857	0.230244
AKT2	5936.45	0.10938	0.28206	0.387788	0.698173	0.856434
AKT3	1267.87	-1.07824	0.220531	-4.8893	1.01195e-06	8.63004e-05
AKTIP	1222.39	-1.4185	0.477401	-2.9713	0.00296539	0.032608
ALAD	2039.15	0.924805	0.336455	2.74867	0.00598373	0.0521504
ALAS1	1029.34	0.991526	0.33706	2.94169	0.00326431	0.0345819
ALAS2	64846.5	3.12471	2.53454	1.23285	0.217631	0.472166
ALB	3.80513	-1.40674	1.0377	-1.35563	0.175216	0.418703
ALCAM	1610.37	2.11748	0.521015	4.06414	4.821e-05	0.0016922
ALDH16A1	1989.35	0.102611	0.262983	0.390181	0.696403	0.855338
ALDH18A1	919.36	-0.147407	0.38393	-0.383942	0.701022	0.858283
ALDH1A1	1158.41	1.59168	0.791033	2.01216	0.0442033	0.186654
ALDH1A2	8.18823	1.07143	1.44065	0.743712	0.457051	0.704485
ALDH1A3	4.07617	1.57169	1.13407	1.38589	0.165781	0.405748
ALDH1B1	100.162	0.548104	0.306951	1.78564	0.0741571	0.254697
ALDH1L1	0.622946	-0.54044	2.95354	-0.182981	0.854813	0.937648
ALDH1L2	78.1869	2.31273	0.508424	4.54881	5.39493e-06	0.000319341
ALDH2	8024.4	2.02806	0.752722	2.6943	0.0070537	0.0581312
ALDH3A1	0.70366	0.911271	2.87257	0.317232	0.751068	0.886964
ALDH3A2	1416.12	0.862658	0.214802	4.01606	5.91781e-05	0.00196345
ALDH3B1	2284.51	1.62581	0.604813	2.68811	0.00718571	0.0589028
ALDH3B2	1.26183	2.42101	1.95957	1.23548	0.216652	0.471026
ALDH4A1	295.311	1.76515	0.283215	6.23256	4.58867e-10	1.33745e-07
ALDH5A1	677.338	0.580474	0.865561	0.670634	0.502454	0.734429
ALDH6A1	368.781	0.279265	0.396096	0.705045	0.480782	0.722281
ALDH7A1	18.9926	0.969777	0.922074	1.05173	0.292921	0.557054
ALDH8A1	52.5971	-0.377651	0.590825	-0.639193	0.522697	0.74993
ALDH9A1	1652.26	0.991044	0.26993	3.67148	0.000241152	0.00539724
ALDOA	12439.4	0.929944	0.271422	3.4262	0.000612097	0.0108416
ALDOB	6.40404	0.291304	0.876296	0.332426	0.739567	0.880738
ALDOC	389.617	-0.842226	0.491067	-1.71509	0.0863279	0.278988
ALG1	361.436	0.742914	0.275579	2.69583	0.00702134	0.057906
ALG10	290.819	-0.00251368	0.254871	-0.00986256	0.992131	0.99741
ALG10B	553.67	-0.571364	0.343729	-1.66225	0.0964621	0.29746
ALG11	603.264	0.0600295	0.228501	0.26271	0.792774	0.905783
ALG12	994.593	-0.147411	0.226611	-0.650504	0.515367	0.744282
ALG13	1786.51	-0.30872	0.243906	-1.26574	0.205607	0.457643
ALG14	111.054	1.54705	0.304016	5.08872	3.60481e-07	3.86066e-05
ALG14-AS1	1.65665	-1.7693	2.01268	-0.879076	0.37936	0.638182
ALG1L	7.51347	-0.157844	0.770531	-0.204851	0.837688	0.928656
ALG1L2	21.7472	0.236645	0.620202	0.381561	0.702787	0.859576
ALG1L9P	26.3349	-0.340841	0.505401	-0.674397	0.500059	0.732512
ALG2	523.62	-0.0152306	0.200639	-0.0759104	0.93949	0.975237
ALG3	569.052	0.473645	0.263868	1.79501	0.0726526	0.252057
ALG5	474.45	0.676564	0.282301	2.3966	0.0165478	0.100505
ALG6	697.715	0.135306	0.20441	0.661937	0.508011	0.738946
ALG8	497.54	0.670211	0.215177	3.11469	0.00184138	0.0236078
ALG9	589.205	-0.0928106	0.266393	-0.348397	0.727542	0.873384
ALK	18.1804	-0.597954	0.564692	-1.0589	0.289644	0.553546
ALKAL2	9.65998	-0.813552	0.760532	-1.06971	0.284748	0.548028
ALKBH1	209.645	0.060838	0.283119	0.214885	0.829857	0.924884
ALKBH2	141.711	0.0856626	0.412166	0.207835	0.835358	0.927746
ALKBH3	352.364	0.258577	0.265376	0.974378	0.329869	0.593155
ALKBH3-AS1	22.1372	-0.22246	0.502414	-0.442782	0.657924	0.83343
ALKBH4	313.382	-0.624002	0.423198	-1.47449	0.14035	0.368383
ALKBH5	3097.89	-0.380694	0.245291	-1.55201	0.12066	0.337253
ALKBH6	637.002	-0.192907	0.251125	-0.768169	0.442387	0.692199
ALKBH7	864.003	0.0968378	0.272317	0.355607	0.722135	0.870702
ALKBH8	456.195	0.0635288	0.233034	0.272617	0.785148	0.902137
ALMS1	1568.46	-0.0737462	0.243222	-0.303205	0.761733	0.892202
ALMS1-IT1	66.7096	-0.555183	0.320315	-1.73324	0.0830526	0.272444
ALMS1P1	7.55516	-0.268968	0.774201	-0.347414	0.72828	0.873936
ALOX12	827.773	0.512082	0.549164	0.932475	0.351091	0.612998
ALOX12-AS1	167.002	0.124341	0.299442	0.415242	0.677965	0.844819
ALOX12B	25.5675	-0.487284	0.566476	-0.860202	0.389678	0.646769
ALOX12P2	42.4895	-0.65313	0.382316	-1.70835	0.0875712	0.281385
ALOX15	56.9834	-5.06205	0.968608	-5.22611	1.73111e-07	2.12633e-05
ALOX15B	935.848	5.74486	1.51349	3.79577	0.000147187	0.00379523
ALOX15P1	41.9882	-0.9358	0.54388	-1.7206	0.0853234	0.277259
ALOX5	9118.11	1.17161	0.555658	2.10851	0.0349867	0.161573
ALOX5AP	3238.24	0.148372	0.490282	0.302625	0.762175	0.892202
ALOXE3	6.07515	-1.06314	1.03733	-1.02488	0.305422	0.570184
ALPK1	1930.65	0.726973	0.605706	1.20021	0.230059	0.486484
ALPK2	46.4803	-2.4359	0.831164	-2.93071	0.0033819	0.0354768
ALPK3	35.1378	-0.421833	0.482869	-0.873598	0.382337	0.640466
ALPL	1935.51	-2.33033	1.05917	-2.20016	0.0277955	0.139767
ALPP	1.61638	0.181824	1.89417	0.0959916	0.923527	0.969417
ALS2	837.76	0.387148	0.299672	1.29191	0.196389	0.446175
ALS2CL	744.415	-1.64745	0.620734	-2.65403	0.00795356	0.0628694
ALX3	107.056	-0.405307	0.324041	-1.25079	0.211011	0.464024
ALX4	8.34928	0.2751	0.9393	0.292877	0.769616	0.896231
ALYREF	1583.22	-0.0556544	0.211916	-0.262624	0.79284	0.905783
AMACR	72.4564	-0.665605	0.349231	-1.90592	0.0566607	0.217481
AMBN	0.828359	0.277383	2.79507	0.0992401	0.920948	0.968166
AMBP	0.622946	-0.54044	2.95354	-0.182981	0.854813	0.937648
AMBRA1	1166.56	-0.114778	0.233139	-0.492317	0.622495	0.811865
AMD1	5036.04	-0.301773	0.201288	-1.49921	0.13382	0.359424
AMDHD1	70.6204	0.0324426	0.343161	0.0945404	0.92468	0.96992
AMDHD2	1026.46	-0.549765	0.21503	-2.55669	0.0105672	0.0758243
AMER1	315.246	-0.0360597	0.277855	-0.129779	0.896741	0.956297
AMFR	4203.92	1.14054	0.574148	1.98649	0.0469791	0.194174
AMH	7.17199	-0.0537047	0.897872	-0.0598133	0.952304	0.981196
AMHR2	7.3672	1.25363	0.909864	1.37783	0.168257	0.409501
AMIGO1	500.904	-1.23393	0.651264	-1.89467	0.0581362	0.220923
AMIGO2	654.032	-0.712476	0.297217	-2.39716	0.0165227	0.100505
AMIGO3	267.995	-0.593513	0.301718	-1.96711	0.0491707	0.199754
AMMECR1	969.067	-0.612295	0.188743	-3.24406	0.00117837	0.0170649
AMMECR1L	1166.7	-0.000839223	0.270938	-0.00309747	0.997529	0.998879
AMN	45.558	-1.02419	0.684135	-1.49706	0.134378	0.360048
AMN1	264.513	0.044005	0.39065	0.112645	0.910312	0.963052
[truncated: 22,470 more rows]
